# Supplementary material for: Phenotypic and transcriptional response to selection for alcohol sensitivity in Drosophila melanogaster
Source: Genome Biol. 2007 Oct 31;8(10):R231. doi: 10.1186/gb-2007-8-10-r231 (PMC2246305; doi:10.1186/gb-2007-8-10-r231)
Supplement: Additional data file 1 — Probe sets differentially expressed between selection lines at q < 0.001. [file gb-2007-8-10-r231-S1.xls]

## Sheet: probe sets signif
Additional data file1. List of probe sets differentially expressed between selection lines at q < 0.001.
Probe	Sex q	Sex p	Line q	Line p	Line x Sex q	Line x Sex p	FlyBase ID	Cytological Location	Gene Name	Gene Symbol	GO Biological Process	GO Molecular Function	GO Cellular Component
1622893_at	0.0314953	0.439491	0.000405373	0.000566369	0.126072	0.223911	FBgn0040736	55C4	Immune induced molecule 3 /// Ribosomal protein S10b	IM3 /// RpS10b	defense response /// antibacterial humoral response /// Toll signaling pathway /// protein biosynthesis /// cytoskeleton organization and biogenesis	structural constituent of cytoskeleton /// nucleic acid binding /// microtubule binding /// intermediate filament binding /// actin binding /// structural constituent of ribosome	extracellular region /// cytosolic small ribosomal subunit (sensu Eukaryota)
1622896_at	0.00789281	0.104047	0.000210723	0.000222403	0.0835394	0.107451	FBgn0038966	94A12--13	---	CG13848	---	carrier activity /// vitamin E binding	---
1622898_a_at	3.56003e-14	1.8116e-14	6.21598e-05	4.00398e-05	0.0255181	0.0123607	FBgn0038307	88E3	mitochondrial ribosomal protein S10	mRpS10	protein biosynthesis	structural constituent of ribosome	mitochondrial small ribosomal subunit
1622901_at	9.01892e-10	5.5028e-09	1.769e-05	6.78075e-06	0.0166975	0.00556166	FBgn0034553	57B3	---	CG9993	proteolysis /// metabolism	serine-type peptidase activity /// ligase activity /// 4-coumarate-CoA ligase activity	membrane
1622902_at	4.78277e-06	4.90566e-05	0.000161286	0.000152216	0.00688931	0.00114052	FBgn0011283	28A4	Pheromone-binding protein-related protein 5	Pbprp5	transport /// metabolism	oxidoreductase activity /// pheromone binding /// phenylalkylamine binding /// pheromone binding	extracellular region
1622909_at	1.35518e-12	2.93745e-12	0.000655374	0.00109899	0.0220304	0.00928778	FBgn0020622	21B8	dPI 3-kinase	Pi3K21B	intracellular signaling cascade /// positive regulation of growth /// positive regulation of cell size /// regulation of organ size /// insulin receptor signaling pathway /// regulation of cell size /// regulation of cell proliferation /// protein amino acid phosphorylation /// lipid phosphorylation /// phosphoinositide phosphorylation	phosphatidylinositol 3-kinase activity /// phosphoinositide 3-kinase regulator activity /// kinase binding /// phosphoinositide 3-kinase regulator activity	phosphoinositide 3-kinase complex, class IA /// phosphoinositide 3-kinase complex
1622921_at	3.07636e-08	2.46915e-07	0.000349171	0.000454584	0.0138663	0.00409929	FBgn0052022	66D11	CG32022	CG32022	---	---	---
1622924_at	2.77622e-06	2.78187e-05	0.000279114	0.000331579	0.0014813	9.656e-05	FBgn0034326	55C2	---	CG18540	---	---	---
1622941_at	9.6026e-11	4.52443e-10	0.000172437	0.000167915	0.0184551	0.00675942	FBgn0033529	47A11	---	CG17765	intracellular signaling cascade /// induction of apoptosis	calmodulin binding /// calcium ion binding	---
1622945_a_at	1.01753e-13	8.94829e-14	0.000324717	0.000411107	0.0160956	0.00523433	FBgn0027084	8F1	Lysyl-tRNA synthetase	Aats-lys	aspartyl-tRNA aminoacylation /// lysyl-tRNA aminoacylation /// lysyl-tRNA aminoacylation	aspartate-tRNA ligase activity /// ATP binding /// mRNA binding /// lysine-tRNA ligase activity /// lysine-tRNA ligase activity	cytoplasm
1622950_a_at	9.90631e-15	1.97824e-15	0.000198478	0.00020349	0.00308432	0.000312206	FBgn0034611	57D7	---	CG10069	extracellular transport /// carbohydrate transport /// carbohydrate metabolism	glycerol-3-phosphate transporter activity	integral to membrane
1622965_s_at	5.91295e-16	1.39153e-17	0.000192812	0.000194968	0.00194988	0.000143122			---	---	---	---	---
1622970_at	1.85945e-09	1.21974e-08	0.00077548	0.00139361	0.0678398	0.0738733	FBgn0053556	65E3-65E4	formin 3	form3	intracellular signaling cascade /// tracheal system development (sensu Insecta) /// cell organization and biogenesis /// actin cytoskeleton organization and biogenesis /// tracheal branch fusion	actin binding /// structural constituent of cytoskeleton /// actin binding	---
1622977_at	1.71584e-13	1.8851e-13	0.000332996	0.000426728	0.00200577	0.000154134	FBgn0029535	1D1	CG14635	CG14635	---	---	---
1622979_a_at	6.59542e-13	1.16002e-12	2.51393e-05	1.13467e-05	0.280721	0.829707	FBgn0035871	66C5	CG7188	CG7188	anti-apoptosis /// negative regulation of apoptosis	---	integral to membrane
1622992_at	2.41229e-12	5.98772e-12	0.000327467	0.000417415	0.00282144	0.00027086	FBgn0002673	35F1	twine	twe	M phase of mitotic cell cycle /// meiotic G2/MI transition /// spermatogenesis /// meiotic G2/MI transition /// male meiotic spindle assembly (sensu Metazoa) /// female meiotic spindle assembly (sensu Metazoa) /// protein amino acid dephosphorylation /// spermatogenesis /// regulation of progression through syncytial blastoderm mitotic cell cycle /// protein amino acid dephosphorylation /// male …	protein tyrosine phosphatase activity /// protein tyrosine/serine/threonine phosphatase activity /// protein tyrosine phosphatase activity	microtubule cytoskeleton
1622996_at	5.8698e-05	0.000659134	0.000148772	0.00013566	0.208472	0.525238	FBgn0020620	50C23	tre oncogene-related protein	RN-tre	proteolysis /// protein metabolism /// cell adhesion	peptidase activity /// cysteine-type peptidase activity	---
1622998_a_at	2.51985e-13	3.3115e-13	0.000374774	0.0005069	0.0136017	0.00398373	FBgn0035405	63B7--8	piefke	pfk	chromatin remodeling	protein binding /// DNA binding	nucleus /// polytene chromosome
1623013_s_at	2.34633e-10	1.24065e-09	7.50133e-05	5.22325e-05	0.00301911	0.00030061	FBgn0034958	60B3--4	CG3907	CG3907	purine ribonucleoside monophosphate biosynthesis	deaminase activity	---
1623014_at	1.37076e-07	1.19307e-06	0.00071026	0.00122915	0.00258721	0.000239949	FBgn0034323	55C2	CG18537	CG18537	---	---	---
1623018_at	8.77776e-11	4.08252e-10	1.19801e-06	1.4039e-07	0.0924393	0.129333	FBgn0033301	44D2	CG12780	CG12780	polysaccharide metabolism /// defense response	glucosidase activity /// Gram-negative bacterial binding	---
1623019_a_at	0.00029707	0.00352059	0.000437461	0.000631045	0.0894198	0.121521	FBgn0053519	60B1--2	PROJECTIN-like	Unc-89	protein amino acid phosphorylation /// regulation of Rho protein signal transduction /// cell differentiation	protein kinase activity /// ATP binding /// Rho guanyl-nucleotide exchange factor activity /// nucleotide binding /// protein serine/threonine kinase activity /// kinase activity /// transferase activity	intracellular
1623021_at	5.14767e-08	4.2636e-07	0.000533298	0.000828561	0.134636	0.252732	FBgn0026380	85C2	Prosβ3	Prosβ3	ubiquitin-dependent protein catabolism /// ATP-dependent proteolysis	endopeptidase activity /// endopeptidase activity	proteasome complex (sensu Eukaryota) /// proteasome core complex (sensu Eukaryota)
1623022_at	2.86436e-12	7.36883e-12	2.10446e-05	8.73486e-06	0.000450909	1.42594e-05	FBgn0035312	62D1	CG15820	CG15820	---	hydrolase activity	---
1623023_at	6.10506e-09	4.39718e-08	2.82129e-05	1.32886e-05	0.00833529	0.00159027	FBgn0024728	102C2	Slip1	Slip1	---	protein binding /// potassium channel regulator activity	---
1623025_at	9.19875e-12	2.95096e-11	7.88483e-05	5.60951e-05	0.00115904	6.44964e-05	FBgn0024984	2E1	CG3457	CG3457	---	---	---
1623027_s_at	3.055e-07	2.77288e-06	1.91115e-05	7.59e-06	0.0560779	0.0519347	FBgn0039476	97D14	CG6271 /// CG6277	CG6271 /// CG6277	lipid metabolism	phospholipase A1 activity /// triacylglycerol lipase activity	---
1623028_at	0.0102092	0.135898	3.15785e-05	1.58049e-05	0.241465	0.659294	FBgn0038346	88F7	CG14872	CG14872	---	---	---
1623030_at	3.38399e-15	3.43698e-16	0.000346598	0.000450173	0.00376808	0.000431343	FBgn0036156	68C6	CG11726	CG11726	---	mRNA binding	---
1623035_at	2.78973e-05	0.000305422	0.000115272	9.42965e-05	0.0215184	0.00895216	FBgn0016684	51C5	Na<up>+</up>-dependent inorganic phosphate cotransporter	NaPi-T	phosphate transport /// phosphate metabolism /// extracellular transport /// cation transport	phosphate transporter activity /// high affinity inorganic phosphate:sodium symporter activity /// high affinity inorganic phosphate:sodium symporter activity	integral to membrane
1623066_at	9.94553e-08	8.53066e-07	9.87823e-06	3.0797e-06	0.119187	0.202823	FBgn0032706	37A1	Inwardly rectifying potassium channel 3	Irk3	potassium ion transport /// cation transport	inward rectifier potassium channel activity /// inward rectifier potassium channel activity	membrane
1623068_at	0.00301569	0.0384919	4.35818e-08	1.63997e-09	0.0967776	0.140711	FBgn0015035	30C7	Cytochrome P450-4e3	Cyp4e3	electron transport /// steroid metabolism	monooxygenase activity /// oxidoreductase activity /// electron transporter activity /// electron transporter activity	membrane /// microsome
1623080_at	2.49246e-11	9.59029e-11	0.000114728	9.37049e-05	0.0574491	0.0541789	FBgn0039226	96A22	CG18410	CG18410	---	---	---
1623083_at	0.00161396	0.0202066	8.30751e-05	6.03583e-05	0.250902	0.699022	FBgn0033443	46B3	CG1698	CG1698	neurotransmitter transport /// extracellular transport /// cation transport /// amino acid transport /// amino acid metabolism	neurotransmitter:sodium symporter activity /// cation transporter activity /// potassium:amino acid symporter activity	membrane /// integral to plasma membrane
1623084_at	1.54793e-09	9.9718e-09	0.000597937	0.000973742	0.0114983	0.00288232	FBgn0003371	3A8--B1	shaggy	sgg	regulation of hemocyte differentiation /// negative regulation of smoothened signaling pathway /// mitosis /// intracellular signaling cascade /// oogenesis (sensu Insecta) /// rhythmic behavior /// regulation of protein import into nucleus /// regulation of smoothened signaling pathway /// regulation of proteolysis /// Notch signaling pathway /// circadian rhythm /// regulation of proteolysis //…	ATP binding /// receptor signaling protein serine/threonine kinase activity /// glycogen synthase kinase 3 activity /// protein kinase activity /// protein serine/threonine kinase activity /// protein serine/threonine kinase activity	---
1623085_at	3.59657e-13	5.30115e-13	0.000358506	0.000475681	0.00421941	0.00051655	FBgn0030224	9E1	CG12637	CG12637	---	---	---
1623088_at	1.09524e-14	2.30618e-15	7.56227e-07	7.7945e-08	0.000175483	2.92799e-06	FBgn0035461	63F1	CG10855	CG10855	---	---	---
1623102_at	0.0116051	0.155112	0.000548328	0.000866001	0.174524	0.394386	FBgn0011770	9B7	GIP-like	Gip	DNA repair /// carbohydrate metabolism	endonuclease activity /// DNA binding /// isomerase activity	intracellular
1623105_at	4.16969e-15	4.90639e-16	3.26912e-06	5.70933e-07	8.6883e-05	1.08206e-06	FBgn0040628	100B9	CG18672	CG18672	one-carbon compound metabolism /// metabolism	zinc ion binding /// carbonate dehydratase activity /// lyase activity /// hydro-lyase activity	---
1623106_s_at	3.55075e-11	1.44699e-10	0.000574274	0.000924022	0.207234	0.520195	FBgn0020496	87D8--9	C-terminal Binding Protein	CtBP	L-serine biosynthesis /// negative regulation of transcription from RNA polymerase II promoter /// embryonic development (sensu Insecta)	oxidoreductase activity, acting on the CH-OH group of donors, NAD or NADP as acceptor /// transcription corepressor activity /// transcription corepressor activity /// protein C-terminus binding /// protein binding	nucleus
1623137_s_at	0.0457334	0.652164	0.000725639	0.00126784	0.214923	0.54994	FBgn0052600	12E8--10	dpr8	dpr8	---	---	---
1623165_at	0.00848855	0.112195	0.000136399	0.000120225	0.176017	0.399527	FBgn0011555	47F3--4	θTrypsin	θTry	proteolysis	chymotrypsin activity /// trypsin activity /// trypsin activity	extracellular region
1623175_at	3.88752e-14	2.06569e-14	0.000350452	0.000457577	0.00401159	0.000481541	FBgn0034658	57F11	Grx-1	Grx-1	electron transport /// sulfur metabolism	electron transporter activity /// thiol-disulfide exchange intermediate activity	---
1623182_at	9.70446e-10	5.96555e-09	0.000749948	0.00132806	0.0285955	0.0148861	FBgn0032053	29D4	mitochondrial ribosomal protein L51	mRpL51	---	structural constituent of ribosome	mitochondrial large ribosomal subunit
1623190_at	1.24248e-14	3.07197e-15	5.44362e-08	2.22241e-09	1.46046e-06	3.0566e-09	FBgn0035216	62A1	---	CG9168	---	---	---
1623191_at	7.50174e-08	6.34254e-07	0.000407307	0.000569995	0.0711604	0.0802559	FBgn0032782	37E1	---	Rab9	small GTPase mediated signal transduction /// signal transduction /// regulation of exocytosis /// receptor mediated endocytosis /// intracellular protein transport /// retrograde transport, endosome to Golgi	GTP binding /// GTPase activity	---
1623193_at	5.78694e-14	3.82759e-14	0.000290327	0.000349879	0.0150838	0.00472839	FBgn0053123	23F6	---	CG33123	response to oxidative stress /// tRNA aminoacylation for protein translation	ATP binding /// peroxidase activity /// mRNA binding /// leucine-tRNA ligase activity	cytoplasm
1623199_a_at	1.6823e-06	1.6553e-05	0.000247327	0.000280108	0.0159641	0.00516935	FBgn0052352	66D7--8	---	CG32352	---	---	---
1623203_at	6.37064e-11	2.82883e-10	4.9846e-06	1.08157e-06	0.0169261	0.00578134	FBgn0032258	31F1	---	CG7456	---	---	---
1623206_a_at	5.76308e-06	5.95041e-05	0.000962128	0.00186943	0.0394815	0.0267512	FBgn0000320	26E1--2	eyes absent	eya	male gonad development /// protein amino acid dephosphorylation /// visual perception /// mesoderm development /// eye development (sensu Endopterygota) /// transcription /// eye-antennal disc morphogenesis /// optic placode formation (sensu Endopterygota) /// pole cell migration /// eye photoreceptor development (sensu Endopterygota) /// spermatogenesis /// negative regulation of cell fate speci…	protein tyrosine phosphatase activity /// protein serine/threonine phosphatase activity /// nucleotide phosphatase activity /// lipid phosphatase activity /// hydrolase activity	nucleus /// nucleus /// nucleus
1623216_s_at	1.87278e-08	1.45627e-07	0.000394385	0.000546435	0.0734466	0.0845629	FBgn0036857	76A3	---	CG9629	metabolism	aldehyde dehydrogenase (NAD) activity	---
1623227_s_at	0.000665057	0.00808013	0.00095285	0.00184132	0.201027	0.496626	FBgn0050147	57A7	D-Hillarin	Hil	---	zinc ion binding	---
1623231_at	6.10847e-05	0.000687524	0.000704209	0.00121701	0.204885	0.511217	FBgn0040228	35B8	dynactin-subunit-p25	dyn-p25	microtubule-based movement	---	dynactin complex /// microtubule associated complex /// dynactin complex
1623234_s_at	5.028e-07	4.6845e-06	0.000922426	0.00175642	0.0104574	0.00241051	FBgn0013995	93A4--B3	Na/Ca-exchange protein	Calx	rRNA processing /// cell communication /// calcium ion transport /// cation transport	cation transporter activity /// calcium:sodium antiporter activity /// calcium:sodium antiporter activity /// calcium:sodium antiporter activity	integral to membrane /// plasma membrane
1623238_at	0.00173419	0.0217634	0.000415245	0.000586979	0.124367	0.218456	FBgn0036975	77B5	---	CG5618	proteolysis /// synaptic transmission /// sulfur metabolism /// amino acid metabolism	dipeptidyl-peptidase III activity /// sulfinoalanine decarboxylase activity	cytoplasm
1623241_s_at	8.94197e-12	2.85308e-11	9.16913e-05	6.88367e-05	0.0334835	0.0197947	FBgn0050104	54B17	---	CG30104	nucleotide catabolism /// nucleobase, nucleoside, nucleotide and nucleic acid metabolism	phosphoric monoester hydrolase activity /// nucleotide phosphatase activity	---
1623256_at	7.18394e-05	0.000812397	1.74773e-05	6.66161e-06	0.0031145	0.000316912	FBgn0034335	55C6	Glutathione S transferase E1	GstE1	response to toxin /// defense response /// response to oxidative stress	glutathione transferase activity /// glutathione transferase activity	---
1623264_at	8.78307e-10	5.34911e-09	0.000297471	0.000363059	0.0324389	0.0185337	FBgn0034854	59D9	---	CG3493	intracellular protein transport	---	---
1623265_at	6.45914e-10	3.81057e-09	1.94624e-05	7.76914e-06	0.00510953	0.000708111	FBgn0039311	96C9	---	CG10513	---	---	---
1623267_at	2.46062e-10	1.30474e-09	0.000191295	0.000192786	0.0310106	0.0170673	FBgn0038693	91F12	---	CG5237	---	---	---
1623271_a_at	0.000172025	0.00200181	1.61965e-06	2.0608e-07	0.00217237	0.000176676	FBgn0001280	99D3	janus A	janA	sex differentiation	---	---
1623277_at	2.62957e-06	2.62743e-05	2.37236e-05	1.0349e-05	0.12525	0.221173	FBgn0037813	86B3	---	CG17100	regulation of transcription, DNA-dependent /// regulation of transcription	DNA binding /// RNA polymerase II transcription factor activity	nucleus
1623285_at	0.00160917	0.0201446	0.000847934	0.00156494	0.125136	0.220905	FBgn0030245	9F5--7	---	CG1637	phosphate metabolism	acid phosphatase activity	---
1623296_at	1.81663e-13	2.07025e-13	4.49138e-05	2.59018e-05	0.000970148	4.60161e-05	FBgn0052625	12B10	---	CG32625	---	---	---
1623320_at	2.66759e-07	2.40341e-06	0.000200615	0.000206729	0.00997624	0.00217441	FBgn0040344	1D2	---	CG3711	nucleobase, nucleoside, nucleotide and nucleic acid metabolism	protein binding /// transcription factor activity	nucleus
1623329_at	0.00220437	0.0278796	9.0042e-06	2.67618e-06	0.157627	0.334054	FBgn0034318	55B12	---	CG14500	---	sugar binding	---
1623331_at	2.82697e-14	1.22203e-14	0.000144578	0.000130293	0.00196984	0.000147015	FBgn0052199	75D4	---	CG32199	peptidyl-proline hydroxylation to 4-hydroxy-L-proline	procollagen-proline 4-dioxygenase activity	procollagen-proline, 2-oxoglutarate-4-dioxygenase complex
1623333_a_at	2.88839e-09	1.96839e-08	0.000932419	0.00178298	0.0794508	0.0983813	FBgn0026713	12E3--5	lethal (1) G0007	l(1)G0007	nuclear mRNA splicing, via spliceosome	ATP binding /// ATP-dependent helicase activity /// RNA splicing factor activity, transesterification mechanism /// ATP-dependent RNA helicase activity	spliceosome complex
1623347_at	2.30016e-15	1.31416e-16	7.35553e-05	5.0828e-05	0.00106688	5.70989e-05	FBgn0030551	12E5	---	CG11674	nuclear mRNA splicing, via spliceosome	sugar binding /// ATP-dependent RNA helicase activity	spliceosome complex
1623349_x_at	1.94913e-05	0.000210592	0.000970247	0.00188887	0.120146	0.205378			---	---	---	---	---
1623364_at	2.37171e-05	0.000258482	0.000101518	7.89007e-05	0.0295086	0.0157323	FBgn0034761	58F4	---	CG4250	---	---	---
1623374_a_at	2.46231e-07	2.20961e-06	0.000132785	0.000115248	0.194905	0.472927	FBgn0024238	15F8--16A1	Fimbrin	Fim	cytoskeleton organization and biogenesis /// female meiosis chromosome segregation	calcium ion binding /// structural constituent of cytoskeleton /// actin binding /// actin binding	---
1623376_s_at	2.35684e-07	2.10796e-06	6.12926e-07	5.66227e-08	0.309881	0.961219	FBgn0013305	49D6	N-methyl-D-aspartate receptor-associated protein	Nmda1	visual perception /// G-protein coupled receptor protein signaling pathway	rhodopsin-like receptor activity /// N-methyl-D-aspartate selective glutamate receptor activity	N-methyl-D-aspartate selective glutamate receptor complex
1623416_at	0.000334206	0.00397725	7.56227e-07	7.83277e-08	0.0208204	0.0084206	FBgn0053265	68E4	---	CG33265	---	---	---
1623426_at	0.00224406	0.0283928	0.00071026	0.00122903	0.0191611	0.00724102	FBgn0051633	26F3	---	CG31633	---	---	---
1623428_at	5.50725e-07	5.14875e-06	0.000251837	0.000287776	0.260874	0.743763	FBgn0040968	33A3	---	CG14933	---	---	---
1623438_at	2.92511e-05	0.00032104	0.000478761	0.000713062	0.151873	0.31362	FBgn0031805	26C4	---	CG9505	proteolysis	zinc ion binding /// neprilysin activity /// endothelin-converting enzyme activity	membrane
1623446_a_at	1.75098e-08	1.35385e-07	0.000281903	0.00033717	0.0224145	0.0095388			---	---	---	---	---
1623447_a_at	9.47156e-15	1.7832e-15	9.55995e-05	7.29272e-05	0.00106596	5.59275e-05	FBgn0037970	87A4	---	CG12201	transport /// lipid transport /// lipid metabolism	binding /// carrier activity /// carnitine transporter activity /// acyl carnitine transporter activity	mitochondrial inner membrane /// mitochondrial membrane
1623459_at	2.05804e-05	0.000222996	3.71196e-05	1.97846e-05	0.124328	0.218228	FBgn0028985	42D6	Serine protease inhibitor 4	Spn4	proteolysis	serine-type endopeptidase inhibitor activity /// serine-type endopeptidase inhibitor activity /// serine-type endopeptidase inhibitor activity	---
1623477_at	1.76724e-12	4.05445e-12	0.000379851	0.000516513	0.00378262	0.000438019			---	---	---	---	---
1623478_at	1.19054e-07	1.03061e-06	3.82942e-07	2.90662e-08	0.00203381	0.000158444	FBgn0029768	4F11--5A1	---	CG16752	electron transport /// G-protein coupled receptor protein signaling pathway	rhodopsin-like receptor activity /// electron transporter activity /// receptor activity /// G-protein coupled receptor activity	integral to membrane
1623487_at	8.30798e-13	1.56722e-12	0.000358506	0.000475004	0.00858538	0.00167211	FBgn0016792	85E5	dalmatian	dmt	peripheral nervous system development	---	nucleus
1623491_at	1.08689e-09	6.75407e-09	0.000184527	0.000184262	0.0394959	0.0267718	FBgn0032669	36E6	---	CG15155	---	---	---
1623493_at	3.38439e-13	4.91296e-13	7.07393e-05	4.76518e-05	0.000593745	2.26559e-05	FBgn0030420	11B16	---	CG12717	---	---	---
1623495_at	0.000711589	0.0086631	4.86537e-05	2.89122e-05	0.287855	0.860776	FBgn0028429	67C10	Inhibitor-2	I-2	negative regulation of protein amino acid dephosphorylation /// negative regulation of protein amino acid dephosphorylation	protein phosphatase inhibitor activity /// protein phosphatase inhibitor activity /// protein phosphatase inhibitor activity	---
1623508_at	1.32661e-12	2.85579e-12	5.33964e-06	1.17072e-06	0.000521263	1.90614e-05	FBgn0050466	52A13	---	CG30466	---	---	---
1623510_at	9.97444e-07	9.61423e-06	0.000578352	0.00093354	0.167958	0.370304	FBgn0035252	62A10	---	CG7970	---	---	integral to membrane /// peroxisomal membrane /// cytosol
1623514_a_at	8.4664e-09	6.24161e-08	0.000226024	0.0002459	0.0738062	0.0852899	FBgn0027654	99F7	---	jdp	protein folding	unfolded protein binding	---
1623517_at	0.00582383	0.0761092	2.61055e-05	1.19861e-05	0.0685053	0.0749891	FBgn0036597	72E1	---	CG4962	---	---	---
1623519_at	2.87205e-12	7.39217e-12	4.9846e-06	1.08096e-06	0.000103376	1.39774e-06	FBgn0000588	33A2	extra sexcombs	esc	regulation of transcription from RNA polymerase II promoter /// cell surface receptor linked signal transduction /// gene silencing /// chromatin silencing /// histone methylation /// gene silencing /// gene silencing /// chromatin silencing /// chromatin silencing	transcription regulator activity /// protein binding /// DNA binding /// histone lysine N-methyltransferase activity (H3-K9 specific) /// histone lysine N-methyltransferase activity (H3-K27 specific)	nuclear chromatin /// ESC/E(Z) complex /// nucleus
1623532_at	0.0598291	0.869622	3.15885e-05	1.58338e-05	0.0973437	0.141921			---	---	---	---	---
1623537_at	0.00123731	0.0153484	4.08207e-06	7.83893e-07	0.0159716	0.00517731			---	---	---	---	---
1623540_at	2.06314e-12	4.92176e-12	2.24719e-05	9.51418e-06	0.00163467	0.000111322	FBgn0051704	33A3	---	CG31704	proteolysis	serine-type endopeptidase inhibitor activity	---
1623552_s_at	1.78516e-13	2.00405e-13	6.80961e-06	1.67835e-06	0.000264866	5.6746e-06	FBgn0040030	20E	---	CG2893	phosphoenolpyruvate-dependent sugar phosphotransferase system /// calcium ion transport /// cation transport	sugar porter activity /// calcium:sodium antiporter activity /// alpha-type channel activity /// calcium, potassium:sodium antiporter activity	membrane /// integral to membrane
1623558_at	5.49645e-05	0.00061578	0.000231424	0.000254224	0.153176	0.318829	FBgn0033728	49A2	---	CG8505	---	structural constituent of cuticle (sensu Insecta)	---
1623565_at	1.83691e-09	1.20359e-08	0.000422921	0.000604536	0.000181184	3.17662e-06	FBgn0046763	93B4	---	CG17278	---	---	---
1623571_a_at	0.000334941	0.00398641	4.15791e-05	2.34193e-05	0.0636736	0.0654393	FBgn0032886	38E10--F1	---	CG9328	---	---	---
1623579_at	1.44113e-11	5.03192e-11	8.44053e-06	2.32888e-06	0.000142075	2.14591e-06			---	---	---	---	---
1623582_at	3.30986e-11	1.33238e-10	0.00093441	0.00178943	0.0300907	0.0162231	FBgn0039179	95F10	---	CG6364	biosynthesis /// pyrimidine base metabolism	ATP binding /// nucleotide kinase activity /// uridine kinase activity /// uridine kinase activity	---
1623584_at	1.70623e-11	6.17637e-11	0.000173915	0.000169749	0.0138769	0.00411106	FBgn0032745	37B11--12	---	CG10473	induction of apoptosis /// apoptosis	---	nucleus
1623587_at	1.04187e-14	2.15994e-15	0.000157707	0.000147848	0.00198128	0.000149102	FBgn0051730	34B3	---	CG31730	protein modification /// protein metabolism /// protein amino acid acetylation	N-acetyltransferase activity /// transferase activity /// acetyltransferase activity	---
1623591_a_at	1.57961e-11	5.63675e-11	0.000402217	0.000559831	0.00540997	0.000775552	FBgn0040005	41C1--6	---	CG17883	---	---	---
1623595_at	5.59621e-12	1.64485e-11	0.000910522	0.00172303	0.0351218	0.0217312	FBgn0032476	34A8	---	CG5439	intracellular signaling cascade	---	---
1623597_s_at	0.00030568	0.00362944	0.000453219	0.000660629	0.193025	0.465051	FBgn0040017		CG17684/CG40072	CG17684/CG40072	---	dipeptidyl-peptidase activity	---
1623599_at	7.35444e-12	2.27459e-11	0.000210709	0.000222229	0.126457	0.225329	FBgn0004132	43D7	boca	boca	secretory pathway /// protein targeting to membrane /// oogenesis (sensu Insecta) /// Wnt receptor signaling pathway /// Wnt receptor signaling pathway /// ER to Golgi transport /// proboscis development	---	endoplasmic reticulum lumen /// endoplasmic reticulum /// cytoplasm /// apical part of cell
1623605_a_at	0.0273251	0.378388	1.17322e-05	3.9028e-06	0.232877	0.623875	FBgn0043364	21D1	---	cbt	regulation of transcription from RNA polymerase II promoter /// positive regulation of transcription /// germ-band shortening /// eye morphogenesis /// establishment of planar polarity /// sensory organ development /// dorsal closure /// JNK cascade /// salivary gland cell death /// autophagic cell death	zinc ion binding /// nucleic acid binding /// transcriptional activator activity	nucleus
1623612_at	2.28655e-13	2.85818e-13	4.16044e-05	2.3465e-05	0.0170516	0.00586487	FBgn0033574	47C7	---	CG7722	proteolysis	serine-type endopeptidase inhibitor activity	---
1623620_a_at	4.55984e-10	2.58898e-09	1.0725e-05	3.50288e-06	0.000357635	9.95057e-06	FBgn0032415	33D2	rhomboid-6	rho-6	nervous system development /// gametogenesis /// female gamete generation /// ectoderm development /// development	receptor signaling protein activity /// receptor binding	---
1623632_s_at	0.00448629	0.0580182	1.02157e-05	3.24869e-06	0.0258576	0.012684	FBgn0036115	68A2--3	---	CG6327	amino acid transport	amino acid-polyamine transporter activity	membrane
1623634_at	6.04251e-13	1.04032e-12	0.000155822	0.000145256	0.0018424	0.000130005	FBgn0036085	67E4	---	CG6527	---	---	---
1623636_at	4.34167e-05	0.000482858	6.31041e-06	1.48852e-06	0.0103821	0.00235492	FBgn0031109	19D1	Odorant-binding protein 19a	Obp19a	response to pheromone /// olfactory behavior /// transport /// sensory perception of chemical stimulus	odorant binding /// odorant binding	extracellular region
1623648_s_at	4.52709e-13	7.09323e-13	8.56817e-06	2.42326e-06	0.142102	0.278155	FBgn0035226	62A3	Puromycin sensitive aminopeptidase	Psa	proteolysis /// phosphoenolpyruvate-dependent sugar phosphotransferase system	zinc ion binding /// sugar porter activity /// membrane alanyl aminopeptidase activity /// cytosol alanyl aminopeptidase activity	---
1623652_at	9.44708e-14	8.07386e-14	0.000344616	0.00044709	0.00378115	0.000435902	FBgn0037988	87A6	---	CG14740	tricarboxylic acid cycle /// citrate metabolism	lyase activity /// citrate (Si)-synthase activity	mitochondrial matrix
1623659_at	1.9183e-11	7.07106e-11	1.03982e-06	1.1906e-07	0.00606564	0.000954733	FBgn0034470	56E2	Odorant-binding protein 56d	Obp56d	response to pheromone /// olfactory behavior /// transport /// sensory perception of chemical stimulus	odorant binding /// odorant binding	extracellular region
1623662_at	7.24998e-07	6.86783e-06	0.000455015	0.000665311	0.0967738	0.14068	FBgn0034484	56F10	---	CG11044	---	---	---
1623669_at	0.0396102	0.55994	5.98952e-07	5.43396e-08	0.0393558	0.0266035	FBgn0040735	55C4	---	CG16836	---	---	---
1623675_at	1.25636e-09	7.92851e-09	7.11926e-05	4.82803e-05	0.000695583	2.94909e-05	FBgn0039685	99B8	Odorant-binding protein 99b	Obp99b	response to pheromone /// olfactory behavior /// transport /// salivary gland cell death /// autophagic cell death /// sensory perception of chemical stimulus	odorant binding /// odorant binding /// odorant binding	extracellular region
1623683_at	3.253e-09	2.23782e-08	0.000265768	0.000309731	0.0723688	0.0825024	FBgn0040907	4B6	mitochondrial ribosomal protein L33	mRpL33	protein biosynthesis	structural constituent of ribosome	mitochondrial large ribosomal subunit
1623687_at	0.000763818	0.00932166	6.60328e-05	4.33627e-05	0.0249835	0.0117811	FBgn0030270	10A7	---	CG15199	---	---	---
1623689_a_at	7.68658e-10	4.60991e-09	9.52559e-05	7.2459e-05	0.0077351	0.00138667	FBgn0037222	82A1	---	CG14642	proteolysis	chymotrypsin activity /// serine-type endopeptidase activity /// trypsin activity	---
1623692_s_at	8.37967e-13	1.58801e-12	0.000111317	8.98827e-05	0.00191035	0.000138702	FBgn0030318	10C9--10	rhomboid-4	rho-4	nervous system development /// female gamete generation /// ectoderm development	calcium ion binding /// receptor signaling protein activity /// receptor binding /// serine-type peptidase activity	integral to membrane /// plasma membrane
1623704_at	1.86196e-05	0.000200805	0.000415245	0.000587068	0.143127	0.281602	FBgn0028480	9B12--14	---	CG17841	---	---	---
1623706_at	6.55073e-11	2.92746e-10	1.70077e-07	9.77243e-09	0.000221731	4.38653e-06	FBgn0031801	26C3	---	CG9498	---	---	---
1623707_a_at	2.17785e-16	2.15801e-18	0.000417289	0.000592482	0.00482297	0.000649228	FBgn0052192	75B4	---	CG32192	---	---	---
1623714_at	1.72547e-05	0.000185593	0.000543925	0.000852208	0.0656088	0.0690716	FBgn0040837	65E6	---	CG8620	---	---	---
1623717_at	4.99739e-13	8.12567e-13	0.000918648	0.00174397	0.0115766	0.00293222	FBgn0052086	68C13	---	CG32086	---	---	---
1623732_at	1.75239e-09	1.14213e-08	5.08907e-05	3.05878e-05	0.000472875	1.5663e-05	FBgn0051410	85F8	---	CG31410	---	---	---
1623733_at	2.59164e-14	1.05547e-14	0.000227554	0.00024808	0.0252666	0.0121269	FBgn0023542	2E1	Nonsense-mediated mRNA 3	Nmd3	histone mRNA 3'-end processing /// ribosomal large subunit export from nucleus	protein binding /// mRNA binding	---
1623739_at	2.50177e-12	6.25632e-12	0.000468438	0.00068972	0.0184094	0.00672216	FBgn0011341	82C5	Karyopherin β 3	Karyβ3	protein import into nucleus	protein carrier activity	cytosol /// nuclear pore
1623744_at	2.33885e-05	0.000254726	7.178e-07	7.05488e-08	0.0368763	0.0237458	FBgn0050411	59D11	---	CG30411	---	---	---
1623756_at	2.56187e-11	9.89391e-11	0.000167921	0.000162005	0.00212563	0.000168414	FBgn0042186	22D5	---	CG17239	proteolysis	chymotrypsin activity /// trypsin activity	---
1623757_at	2.32135e-07	2.07334e-06	2.25279e-07	1.34552e-08	0.00145251	9.1795e-05	FBgn0005664	33B2	Crystallin	Cry	---	structural constituent of cuticle /// structural constituent of eye lens	---
1623759_at	2.12554e-11	7.96395e-11	0.000639918	0.0010663	0.00546242	0.000794651	FBgn0034515	57A5	---	CG13428	---	---	---
1623761_at	0.0148324	0.199992	0.000566118	0.000904805	0.291297	0.877406	FBgn0030040	7E11	---	CG15347	---	---	---
1623769_at	3.97206e-08	3.23725e-07	0.000386656	0.000530685	0.0678341	0.0738022	FBgn0030968	17E1	---	CG7322	lipid metabolism	oxidoreductase activity, acting on CH-OH group of donors	---
1623770_at	0.0576347	0.835727	8.90769e-05	6.61332e-05	0.000972914	4.64051e-05	FBgn0030482	11F1--3	---	CG1673	branched chain family amino acid biosynthesis	branched-chain-amino-acid transaminase activity	mitochondrion /// cytoplasm
1623771_at	0.0251109	0.346608	0.000474445	0.000703407	0.163659	0.355305	FBgn0029709	4C7	CHOp24	CG3564	intracellular protein transport	protein carrier activity	COPI vesicle coat
1623777_s_at	7.10146e-10	4.22469e-09	0.000190699	0.000191753	0.0654763	0.0687218	FBgn0033196	43E3--4	---	CG1358	development	transporter activity	---
1623782_at	1.12019e-09	6.98736e-09	0.000694804	0.0011961	0.109634	0.175998	FBgn0033052	42A8	---	SCAP	sterol regulatory element binding-protein cleavage /// protein processing /// sterol regulatory element binding-protein cleavage /// protein targeting to Golgi	---	---
1623787_at	8.631e-06	9.06977e-05	0.000246972	0.000279146	0.0100298	0.00220325	FBgn0025687	28C4	---	CG7144	electron transport /// amino acid catabolism	saccharopine dehydrogenase (NAD+, L-lysine-forming) activity	---
1623790_at	0.0461078	0.657788	0.000319634	0.000402839	0.0930178	0.130823	FBgn0051901	29B1	---	CG31901	---	---	---
1623799_a_at	8.40012e-15	1.48784e-15	0.0004795	0.000714889	0.00544544	0.000786813	FBgn0036159	68C9	---	CG7557	---	---	---
1623809_s_at	2.63732e-14	1.09105e-14	6.6266e-05	4.35866e-05	0.00199724	0.000152778	FBgn0030151	9A1	---	CG1354	---	hydrolase activity, acting on acid anhydrides, in phosphorus-containing anhydrides /// GTP binding	---
1623811_at	2.43679e-09	1.63679e-08	0.000402645	0.000561036	0.153858	0.321633	FBgn0026741	49C2	mitochondrial ribosomal protein L18 ///	mRpL18 /// DyakmRpL18	---	structural constituent of ribosome	mitochondrial large ribosomal subunit
1623813_at	0.0399874	0.565487	0.0003134	0.000391584	0.00359911	0.00040151	FBgn0053307	34D7	---	CG33307	---	---	---
1623833_at	6.87458e-15	1.12078e-15	0.000568508	0.000911203	0.00665237	0.00109468	FBgn0032314	32B4	---	CG7309	---	tricarboxylic acid transporter activity /// symporter activity /// polyspecific organic cation transporter activity /// dicarboxylic acid transporter activity	---
1623838_s_at	1.08892e-10	5.21021e-10	0.000354836	0.00046491	0.088329	0.118902	FBgn0031299	21E4--F1	---	CG4629	intracellular signaling cascade /// cytoskeleton organization and biogenesis /// protein amino acid phosphorylation /// regulation of cell shape /// cell adhesion	protein-tyrosine kinase activity /// ATP binding /// receptor signaling protein serine/threonine kinase activity /// protein serine/threonine kinase activity /// protein serine/threonine kinase activity	---
1623840_at	0.0297826	0.414087	0.000272088	0.000319465	0.0621936	0.0628766	FBgn0034429	56C8	---	CG18607	---	---	---
1623851_at	0.0261292	0.361408	0.000627555	0.001037	0.122761	0.213286	FBgn0030562	12E7	---	CG9400	metabolism /// defense response	---	extracellular region
1623853_at	2.66337e-12	6.7561e-12	0.000325208	0.000412865	0.0206582	0.00827135	FBgn0015000	25B4	β subunit of type I geranylgeranyl transferase	βggt-I	protein lipidation /// Ras protein signal transduction	acyltransferase activity /// CAAX-protein geranylgeranyltransferase activity /// protein geranylgeranyltransferase activity	---
1623861_at	6.30226e-13	1.09753e-12	0.000189318	0.000189935	0.00227212	0.000194123	FBgn0000566	55E2	---	Eip55E	sulfur amino acid metabolism	cystathionine gamma-lyase activity /// cystathionine gamma-lyase activity	---
1623863_a_at	9.36489e-11	4.38923e-10	0.00015199	0.000139731	0.0451293	0.0348117	FBgn0011837	11B9--10	Tis11 homolog	Tis11	intracellular signaling cascade /// RNA catabolism	mRNA binding /// DNA binding	nucleus
1623864_at	6.71691e-05	0.000757752	6.69583e-08	2.98675e-09	0.018042	0.00652106	FBgn0036117	68A3	---	CG6321	biosynthesis /// amino acid metabolism	transaminase activity /// transferase activity	---
1623866_at	4.76965e-06	4.89161e-05	0.000545679	0.000857951	0.0885387	0.119441	FBgn0031694	25D2	---	Cyp4ac2	electron transport /// steroid metabolism /// insecticide catabolism /// hormone metabolism	monooxygenase activity /// oxidoreductase activity /// electron transporter activity	membrane /// microsome
1623871_at	0.00195607	0.0246521	0.000376084	0.000508957	0.10914	0.174273	FBgn0032639	36C9	---	CG18563	proteolysis	trypsin activity /// serine-type endopeptidase activity	---
1623883_at	2.88579e-05	0.000316403	0.000255289	0.000293565	0.105765	0.164042	FBgn0040964	29F7	---	CG18661	---	---	---
1623887_at	7.79298e-05	0.00088349	0.000533298	0.000828495	0.0204112	0.00811296	FBgn0033686	48E2--3	---	CG12367	---	---	---
1623889_at	7.10793e-10	4.22942e-09	6.3992e-06	1.51702e-06	0.00596597	0.000927563	FBgn0035333	62D7	---	CG1317	---	---	---
1623893_at	4.29997e-07	3.97372e-06	0.000971033	0.00189187	0.0169165	0.00577357	FBgn0031897	27E4--5	---	CG13784	---	---	---
1623899_at	4.73056e-05	0.000527398	2.49256e-06	3.84431e-07	0.0708361	0.0794125	FBgn0004622	99C8--D1	Tachykinin-like receptor at 99D	Takr99D	transmission of nerve impulse /// tachykinin signaling pathway /// G-protein coupled receptor protein signaling pathway	tachykinin receptor activity /// tachykinin receptor activity /// neuropeptide receptor activity	integral to plasma membrane /// integral to membrane /// plasma membrane
1623900_a_at	2.15406e-09	1.43194e-08	7.01235e-08	3.24596e-09	5.86417e-05	5.90485e-07	FBgn0032382	33A4	---	CG14935	carbohydrate metabolism	alpha-amylase activity /// transporter activity /// alpha-glucosidase activity	---
1623923_a_at	2.5971e-07	2.33604e-06	0.000777301	0.00139924	0.160623	0.344968	FBgn0004618	91A3	glass	gl	entrainment of circadian clock /// regulation of transcription from RNA polymerase II promoter /// cell proliferation /// eye photoreceptor development (sensu Endopterygota) /// ring gland development /// photoreceptor fate commitment (sensu Endopterygota)	zinc ion binding /// transcription factor activity /// specific RNA polymerase II transcription factor activity	nucleus /// nucleus
1623996_at	1.14161e-09	7.14356e-09	0.000174506	0.000170635	0.011885	0.00313709	FBgn0031322	21F2	---	CG5001	response to stress /// protein folding /// defense response /// response to heat	unfolded protein binding	---
1624014_at	7.12001e-10	4.23837e-09	0.000961236	0.00186276	0.0961967	0.138949	FBgn0035965	67A1	---	CG14181	---	---	---
1624020_at	7.71229e-13	1.41855e-12	0.000239706	0.000267132	0.00958877	0.00201611	FBgn0002781	93D7--9	modifier of mdg4	mod(mdg4)	transmission of nerve impulse /// sex determination /// regulation of transcription from RNA polymerase II promoter /// chromatin assembly or disassembly /// nuclear organization and biogenesis /// induction of apoptosis /// germ cell migration /// germ cell migration /// establishment and/or maintenance of chromatin architecture /// regulation of apoptosis /// induction of apoptosis /// oogenesi…	phosphatidate phosphatase activity /// RNA polymerase II transcription factor activity /// chromatin binding /// protein binding	plasma membrane /// polytene chromosome /// nucleus /// nucleus /// chromatin
1624027_at	2.01371e-08	1.57434e-07	1.39424e-05	4.91347e-06	0.00291402	0.000287246	FBgn0035602	64C13	---	CG4780	intracellular protein transport /// exocytosis /// intra-Golgi transport	SNAP receptor activity	integral to membrane /// Golgi apparatus
1624042_at	3.15646e-07	2.87045e-06	0.000363072	0.000485858	0.14886	0.302783	FBgn0004834	100C3--4	G protein-coupled receptor kinase 2	Gprk2	G-protein coupled receptor protein signaling pathway /// protein amino acid phosphorylation /// regulation of G-protein coupled receptor protein signaling pathway /// signal transduction /// protein amino acid phosphorylation	ATP binding /// receptor signaling protein serine/threonine kinase activity /// G-protein coupled receptor kinase activity /// protein serine/threonine kinase activity /// regulator of G-protein signaling activity /// G-protein coupled receptor kinase activity /// G-protein coupled receptor kinase activity	plasma membrane /// cytoplasm
1624050_at	1.10717e-07	9.54186e-07	3.39841e-05	1.74971e-05	0.124367	0.218459	FBgn0027605	16F1--2	---	CG6842	intracellular protein transport	nucleotide binding /// ATP binding /// ATPase activity	---
1624057_at	1.33543e-07	1.161e-06	2.12484e-06	3.0362e-07	0.0491979	0.0410566	FBgn0031560	24B2--3	---	CG16713	---	serine-type endopeptidase inhibitor activity	---
1624060_at	4.74401e-08	3.90753e-07	0.000749948	0.00132902	0.124811	0.219835	FBgn0025525	61F2--3	Saccharomyces cerevisiae UAS construct a of Godt	bab2	transmission of nerve impulse /// sex determination /// regulation of transcription from RNA polymerase II promoter /// chromatin assembly or disassembly /// regulation of transcription /// transcription /// leg morphogenesis (sensu Endopterygota) /// leg morphogenesis (sensu Endopterygota) /// female gonad development /// female gonad development /// eye-antennal disc morphogenesis	protein binding /// DNA binding /// transcription factor activity /// transcription factor activity	polytene chromosome /// polytene chromosome chromocenter /// nucleus
1624069_at	2.46807e-06	2.45903e-05	1.34939e-05	4.70308e-06	0.00134867	8.09286e-05	FBgn0032283	32A4	---	CG7296	---	---	---
1624070_at	1.43451e-10	7.16585e-10	1.33644e-05	4.62106e-06	0.00232106	0.000200504	FBgn0010408	67B11	Ribosomal protein S9	RpS9	protein biosynthesis /// protein biosynthesis	mRNA binding /// nucleic acid binding /// structural constituent of ribosome /// structural constituent of ribosome	ribosome /// cytosolic small ribosomal subunit (sensu Eukaryota) /// cytosolic small ribosomal subunit (sensu Eukaryota)
1624073_at	6.84061e-14	4.9312e-14	0.000607805	0.000993488	0.00544544	0.000788018	FBgn0034904	60A1	---	CG15800	---	ubiquitin-protein ligase activity	nuclear ubiquitin ligase complex
1624074_at	7.08667e-07	6.70698e-06	0.000205488	0.000214465	0.0201503	0.00791685	FBgn0034468	56E2	Odorant-binding protein 56a	Obp56a	response to pheromone /// olfactory behavior /// sensory perception of smell /// sensory perception of chemical stimulus	odorant binding /// odorant binding	extracellular region
1624084_s_at	1.97498e-12	4.66497e-12	8.44053e-06	2.33967e-06	8.99435e-05	1.14401e-06			---	---	---	---	---
1624092_at	1.15278e-05	0.000122238	0.000162321	0.00015426	0.145204	0.289275	FBgn0003358	99C7	Jonah 99Ci	Jon99Ci	digestion /// proteolysis	trypsin activity /// chymotrypsin activity /// serine-type endopeptidase activity /// serine-type endopeptidase activity /// elastase activity	---
1624097_s_at	2.68766e-10	1.43996e-09	0.000209907	0.000221065	0.0419169	0.0304202	FBgn0051151	94C2--3	---	CG31151	---	DNA binding	---
1624099_at	2.5395e-12	6.36325e-12	0.000142211	0.000127291	0.00201821	0.000156694	FBgn0033167	43B2	---	CG1701	---	---	---
1624101_at	1.6372e-05	0.000175856	1.11403e-08	1.36631e-10	0.153641	0.320583	FBgn0033978	51D1	---	Cyp6a23	electron transport /// steroid metabolism	monooxygenase activity /// oxidoreductase activity /// electron transporter activity /// electron transporter activity	membrane /// microsome
1624109_s_at	2.53256e-08	2.00696e-07	0.000502374	0.000766462	0.0429304	0.0317045	FBgn0051522	82B1--2	---	CG31522	very-long-chain fatty acid metabolism /// fatty acid biosynthesis	acyltransferase activity	integral to membrane
1624113_at	1.40963e-13	1.44742e-13	0.000694804	0.00119384	0.0200932	0.00784812	FBgn0033059	42A9	---	CG7845	---	---	---
1624117_at	0.0500228	0.71773	0.00038841	0.000535328	0.131105	0.241065	FBgn0032723	37B5--6	---	CG18397	---	---	---
1624125_at	1.13234e-05	0.00012	0.000117848	9.7116e-05	0.173034	0.387992	FBgn0001075	24D8	fat	ft	regulation of transcription, DNA-dependent /// establishment of ommatidial polarity (sensu Endopterygota) /// negative regulation of frizzled signaling pathway /// establishment of tissue polarity /// ommatidial rotation /// establishment of wing hair orientation /// equator specification /// negative regulation of imaginal disc growth /// establishment of epithelial cell polarity /// equator spe…	cell adhesion molecule binding /// transcription factor activity /// structural molecule activity /// calcium ion binding /// receptor activity /// cell adhesion molecule binding	host cell nucleus /// integral to plasma membrane /// integral to membrane /// integral to plasma membrane
1624129_s_at	1.26361e-08	9.5582e-08	0.000984854	0.00193455	0.116723	0.196559	FBgn0038641	91C1	---	CG7708	acetylcholine biosynthesis /// transport	choline transporter activity /// proline:sodium symporter activity	integral to membrane /// membrane
1624130_at	2.01054e-07	1.78304e-06	0.000765833	0.0013728	0.0452721	0.0350054	FBgn0034475	56E4	Odorant-binding protein 56h	Obp56h	response to pheromone /// transport /// olfactory behavior /// sensory perception of smell /// sensory perception of chemical stimulus	odorant binding /// odorant binding	extracellular region
1624132_at	1.70228e-10	8.69109e-10	8.77417e-05	6.44908e-05	0.0326204	0.0188955	FBgn0035980	67B2	---	CG4447	protein biosynthesis	---	---
1624139_at	2.6133e-08	2.07483e-07	0.000560965	0.000892645	0.135154	0.25499	FBgn0011754	10D5	Phosphorylase kinase γ	PhKγ	glycogen biosynthesis /// glycogen metabolism /// protein amino acid phosphorylation /// protein amino acid phosphorylation /// glucose catabolism /// embryonic morphogenesis	protein-tyrosine kinase activity /// calmodulin binding /// ATP binding /// receptor signaling protein serine/threonine kinase activity /// protein serine/threonine kinase activity /// phosphorylase kinase activity	phosphorylase kinase complex
1624142_a_at	0.00217311	0.0274628	4.14536e-05	2.33173e-05	0.0791415	0.0977048	FBgn0010704	22D4	---	l(2)s5379	---	---	---
1624143_a_at	3.59229e-10	1.9849e-09	0.000928352	0.00177222	0.0683699	0.074743	FBgn0039808	100A6	---	CG12071	---	zinc ion binding /// nucleic acid binding	nucleus
1624153_at	3.45209e-13	5.04455e-13	0.000841785	0.0015465	0.0177647	0.00633139	FBgn0035083	60E5--8	Troponin C-akin-1	Tina-1	heart development	structural constituent of muscle	---
1624154_at	7.52386e-13	1.37364e-12	0.000358196	0.00047278	0.00509222	0.000703014	FBgn0024227	32B2	IplI-aurora-like kinase	ial	intracellular signaling cascade /// protein amino acid phosphorylation /// attachment of spindle microtubules to kinetochore /// mitotic sister chromatid segregation /// mitotic chromosome condensation /// histone phosphorylation /// establishment and/or maintenance of chromatin architecture /// cytokinesis /// protein amino acid phosphorylation	ATP binding /// receptor signaling protein serine/threonine kinase activity /// protein kinase activity /// protein serine/threonine kinase activity	spindle /// kinetochore /// midbody /// spindle /// chromosome, pericentric region
1624159_at	5.17365e-10	2.97525e-09	9.32729e-06	2.82071e-06	0.30638	0.945435	FBgn0033775	49D4	---	Cyp9h1	electron transport	monooxygenase activity /// oxidoreductase activity /// electron transporter activity /// electron transporter activity	membrane /// microsome
1624194_a_at	1.80159e-12	4.15723e-12	0.000200061	0.000206007	0.0025194	0.000229654	FBgn0031623	25A3	TBP-associated factor 30kD subunit 2	Taf12L	spermatogenesis /// male meiosis /// transcription initiation from RNA polymerase II promoter	general RNA polymerase II transcription factor activity	transcription factor TFIID complex
1624195_at	0.0428492	0.6087	0.000145156	0.000131033	0.230742	0.614486	FBgn0033782	49E1	sugarbabe	sug	transcription from RNA polymerase II promoter /// regulation of transcription from RNA polymerase II promoter /// nucleobase, nucleoside, nucleotide and nucleic acid metabolism	zinc ion binding /// nucleic acid binding /// transcription regulator activity	nucleus
1624228_at	1.91043e-13	2.23613e-13	0.000108055	8.61868e-05	0.0321292	0.0181528	FBgn0034579	57B16	mitochondrial ribosomal protein L54	mRpL54	---	structural constituent of ribosome	mitochondrial large ribosomal subunit
1624229_at	2.36302e-14	9.13179e-15	0.00019196	0.000193602	0.00254171	0.00023257	FBgn0034104	53A5	---	CG15705	---	---	---
1624230_s_at	2.20502e-11	8.30271e-11	0.000319102	0.000401686	0.177027	0.402997	FBgn0003943	63F5	Ubiquitin-63E	Ubi-p63E	ribosome biogenesis /// response to stress /// regulation of transcription, DNA-dependent /// establishment and/or maintenance of chromatin architecture /// ATP-dependent proteolysis /// ubiquitin cycle /// ubiquitin-dependent protein catabolism /// ubiquitin cycle /// response to heat /// protein modification /// cellular physiological process	protein binding	nucleus /// cytoplasm
1624235_at	6.78735e-07	6.41445e-06	5.79366e-05	3.64434e-05	0.132493	0.245544	FBgn0038310	88E5--6	---	CG4285	---	---	---
1624236_at	1.57454e-05	0.000168754	0.000176285	0.000172861	0.180582	0.416927	FBgn0050002	46A1	---	CG30002	proteolysis	chymotrypsin activity /// trypsin activity	---
1624243_at	3.31535e-06	3.34838e-05	0.000450939	0.000656283	0.010305	0.00230361	FBgn0032910	39A1	---	CG9265	metabolism /// visual perception	nucleic acid binding /// endonuclease activity /// oxidoreductase activity	---
1624253_at	1.1827e-10	5.73804e-10	0.000315158	0.000394752	0.0290086	0.0152737	FBgn0030793	15A9	---	CG9125	---	---	---
1624256_at	3.22028e-06	3.24798e-05	0.000546929	0.000861624	0.132012	0.243643	FBgn0028482	24E1	---	CG16857	signal transduction /// cell-cell adhesion /// cell adhesion	---	---
1624262_at	5.93217e-12	1.76123e-11	0.000556325	0.000881312	0.0037019	0.000419291	FBgn0013725	51A2	phyllopod	phyl	sensory organ precursor cell fate determination /// sensory organ determination /// R7 development /// peripheral nervous system development /// Ras protein signal transduction /// R7 cell fate commitment /// R7 cell fate commitment /// R1/R6 cell fate commitment /// R1/R6 cell fate commitment	protein binding	nucleus /// nucleus
1624269_at	9.55136e-10	5.85842e-09	3.91682e-06	7.28829e-07	0.000639637	2.5424e-05	FBgn0031506	23D3--4	Tyrosyl-DNA phosophodiesterase 1	Tdp1	establishment and/or maintenance of epithelial cell polarity /// central nervous system development	tyrosyl-DNA phosophodiesterase activity	---
1624272_at	3.47946e-12	9.33479e-12	5.05717e-08	1.98817e-09	0.001016	5.06139e-05	FBgn0045761	96D1	---	CG10618	---	---	---
1624275_at	4.5654e-10	2.59327e-09	5.76309e-05	3.6164e-05	0.0495117	0.0414979	FBgn0016984	57B3	skittles	sktl	G-protein coupled receptor protein signaling pathway /// salivary gland cell death /// autophagic cell death /// peripheral nervous system development /// phosphorylation	1-phosphatidylinositol-4-phosphate 5-kinase activity /// 1-phosphatidylinositol-4-phosphate 5-kinase activity /// 1-phosphatidylinositol-4-phosphate 5-kinase activity	nucleus
1624278_at	6.00983e-10	3.51275e-09	9.98629e-05	7.7161e-05	0.0515305	0.0445687	FBgn0036135	68A7	mitochondrial ribosomal protein L2	mRpL2	protein biosynthesis	nucleic acid binding /// structural constituent of ribosome	mitochondrial large ribosomal subunit
1624290_at	4.82396e-06	4.95089e-05	3.53414e-05	1.857e-05	0.0238245	0.0108396	FBgn0034733	58E3	---	CG4752	response to toxin /// defense response	5-oxoprolinase (ATP-hydrolyzing) activity	---
1624302_at	1.42089e-09	9.09707e-09	0.000916362	0.00173755	0.0633086	0.0645866	FBgn0039730	99D1	---	CG7903	---	mRNA binding	---
1624313_at	6.19698e-07	5.83119e-06	0.000449446	0.00065377	0.0764401	0.0907846			---	---	---	---	---
1624321_at	0.00018508	0.00216038	9.64346e-07	1.07904e-07	0.179767	0.413332	FBgn0014011	66A1	glass multimer reporter construct of Nolan	Rac2	regulation of axonogenesis /// small GTPase mediated signal transduction /// G-protein coupled receptor protein signaling pathway /// morphogenesis of an epithelium /// dorsal closure /// myoblast fusion /// tracheal system development (sensu Insecta) /// tracheal outgrowth (sensu Insecta) /// rhabdomere development /// protein localization /// pole plasm oskar mRNA localization /// oocyte microt…	GTP binding /// GTPase activity /// GTPase activity /// GTPase activity	---
1624326_at	9.33907e-13	1.82766e-12	0.000625595	0.0010325	0.000987794	4.79001e-05	FBgn0028406	34B4	---	Rep4	DNA fragmentation during apoptosis /// DNA fragmentation during apoptosis	protein binding /// nucleic acid binding /// caspase-activated deoxyribonuclease activity	intracellular
1624330_s_at	3.20725e-14	1.52148e-14	6.74932e-05	4.46489e-05	0.00145251	9.16692e-05	FBgn0032197	31B1	---	CG5694	---	---	---
1624338_at	1.99084e-14	6.95356e-15	0.000101407	7.87371e-05	0.00145251	9.09886e-05	FBgn0031442	23A2	---	CG17301	ubiquitin-dependent protein catabolism	endopeptidase activity /// peptidase activity	proteasome core complex (sensu Eukaryota)
1624355_at	1.02103e-10	4.84995e-10	0.000144578	0.000130284	0.032613	0.0188393	FBgn0015907	57A6--7	bancal	bl	regulation of alternative nuclear mRNA splicing, via spliceosome /// imaginal disc growth /// cell proliferation /// cell fate commitment /// appendage morphogenesis /// transcription from RNA polymerase II promoter /// signal transduction /// regulation of translation /// protein targeting /// mRNA processing /// induction of apoptosis	mRNA binding /// transcription factor binding /// mRNA binding	nucleus /// nucleus /// cytoplasm /// omega speckle /// chromatin /// nucleus /// ribonucleoprotein complex
1624362_at	0.0232733	0.320177	0.000351797	0.00046013	0.00568959	0.000856191	FBgn0040717	22B8	Neuropeptide-like precursor 4	Nplp4	neuropeptide signaling pathway	neuropeptide hormone activity	extracellular region
1624371_a_at	0.013938	0.187346	0.000240816	0.000269688	0.0140427	0.004216	FBgn0031975	28D3	---	CG7356	peptide cross-linking /// protein modification	acyltransferase activity /// protein-glutamine gamma-glutamyltransferase activity	---
1624372_at	0.0409427	0.579573	1.68308e-06	2.1632e-07	0.00946747	0.0019844	FBgn0031376	22B8	---	CG10908	misfolded or incompletely synthesized protein catabolism /// ER-associated protein catabolism	peptidase activity	endoplasmic reticulum membrane
1624389_at	0.0475233	0.678747	2.75213e-05	1.28796e-05	0.086818	0.114912	FBgn0035798	66A5	---	CG7526	transmembrane receptor protein tyrosine kinase signaling pathway /// signal transduction /// protein modification /// protein metabolism /// protein amino acid phosphorylation /// cell surface receptor linked signal transduction /// cell communication	calcium ion binding /// transmembrane receptor protein tyrosine kinase activity /// transmembrane receptor protein kinase activity /// structural molecule activity /// receptor activity /// protein kinase activity /// kinase activity	---
1624392_s_at	1.24945e-12	2.65101e-12	5.86785e-06	1.32202e-06	0.00544544	0.000784268	FBgn0011672	93B7--8	Malvolio	Mvl	cation transport	cation transporter activity	integral to plasma membrane /// plasma membrane
1624393_at	0.00261229	0.0332103	0.000254406	0.000291867	0.0305992	0.0166625	FBgn0003996	3B6	white	w	anion transport /// eye pigment precursor transport /// eye pigment metabolism /// eye pigment biosynthesis /// ommochrome biosynthesis /// eye pigment precursor transport	permease activity /// nucleotide binding /// ATP binding /// anion channel activity /// transmembrane receptor activity /// eye pigment precursor transporter activity /// ATPase activity, coupled to transmembrane movement of substances	integral to plasma membrane /// ATP-binding cassette (ABC) transporter complex
1624395_at	3.31031e-06	3.34247e-05	0.000752577	0.00133937	0.143772	0.2844	FBgn0051102	96D1	---	CG31102	---	---	---
1624399_at	0.00148595	0.0185671	0.000182545	0.000181484	0.308514	0.955426			---	---	---	---	---
1624409_a_at	5.58228e-07	5.22511e-06	0.000224904	0.000243894	0.146251	0.293989	FBgn0039801	100A3	---	CG11315	---	---	---
1624412_at	3.50487e-06	3.55108e-05	9.62655e-05	7.3508e-05	0.00590126	0.000914785	FBgn0000099	41F8	apterous	ap	regulation of transcription from RNA polymerase II promoter /// ectoderm development /// nervous system development /// wing morphogenesis /// dorsal/ventral pattern formation, imaginal disc /// muscle development /// wing disc dorsal/ventral pattern formation /// dorsal/ventral lineage restriction, imaginal disc /// cell fate commitment /// wing disc morphogenesis /// haltere disc morphogenesis …	transcription factor activity /// DNA binding /// zinc ion binding /// specific RNA polymerase II transcription factor activity	nucleoplasm /// nucleus /// nucleus
1624418_s_at	9.21032e-09	6.83225e-08	0.000694804	0.00119471	0.0657556	0.0696765	FBgn0082598	65F7	bhringi	CG8580 /// bhr	---	---	---
1624425_at	1.28282e-12	2.74088e-12	0.000824715	0.00150891	0.00429514	0.00053265	FBgn0032262	31F4	---	CG7384	---	---	---
1624435_at	3.9734e-13	6.0436e-13	6.80549e-06	1.67219e-06	0.032524	0.0187018	FBgn0033132	42E5	Tetraspanin 42Ej	Tsp42Ej	---	---	integral to membrane
1624441_at	3.84062e-07	3.53115e-06	0.000684371	0.00116803	0.100106	0.149319	FBgn0013948	93F14	Saccharomyces cerevisiae UAS construct a of Lee	Eip93F	regulation of transcription /// positive regulation of transcription, DNA-dependent /// phagocytosis, engulfment /// autophagic cell death /// autophagy /// larval midgut histolysis /// ecdysone-mediated induction of salivary gland cell death /// induction of apoptosis by hormones /// salivary gland cell death /// salivary gland cell death /// autophagic cell death	DNA binding /// transcription factor activity	polytene chromosome /// nucleus /// polytene chromosome /// nucleus
1624442_at	8.74401e-12	2.7845e-11	0.000777924	0.00140212	0.0179516	0.00645148	FBgn0037260	82C2	---	CG12586	---	---	---
1624463_s_at	5.59857e-11	2.43538e-10	0.000628752	0.00104009	0.0412331	0.0290743	FBgn0011474	88B3	---	pr-set7	negative regulation of histone acetylation /// histone methylation /// histone methylation /// histone methylation	histone lysine N-methyltransferase activity (H4-K20 specific) /// histone lysine N-methyltransferase activity (H4-K20 specific) /// histone lysine N-methyltransferase activity (H4-K20 specific)	polytene chromosome
1624464_s_at	0.0647766	0.945386	0.000358196	0.000473305	0.0919119	0.127962	FBgn0037925	86E13	C-terminal Src kinase	Csk	intracellular signaling cascade /// negative regulation of growth /// negative regulation of growth /// protein amino acid phosphorylation	protein serine/threonine kinase activity /// ATP binding /// non-membrane spanning protein tyrosine kinase activity /// protein-tyrosine kinase activity /// protein-tyrosine kinase activity /// protein-tyrosine kinase activity	---
1624474_at	6.79956e-06	7.08291e-05	4.42131e-05	2.53709e-05	0.0132299	0.00378966	FBgn0038388	89A8	---	CG4287	---	---	---
1624478_at	0.0376922	0.531427	0.000442034	0.000638979	0.0555777	0.0512348	FBgn0025638	1B13	Hsp70 promoter construct of Noureddine	Roc1a	protein ubiquitination during ubiquitin-dependent protein catabolism /// proteolysis /// cell proliferation /// protein ubiquitination /// smoothened signaling pathway /// proteolysis /// ubiquitin cycle	zinc ion binding /// protein binding /// ubiquitin-protein ligase activity /// ubiquitin-protein ligase activity	nucleus /// cytoplasm /// SCF ubiquitin ligase complex
1624480_at	1.49638e-11	5.28598e-11	0.000126713	0.00010789	0.106586	0.166795	FBgn0034893	59F6	mitochondrial ribosomal protein L43	mRpL43	protein biosynthesis	structural constituent of ribosome	mitochondrial large ribosomal subunit
1624488_a_at	3.23565e-09	2.22468e-08	0.000350452	0.00045745	0.0656146	0.0691143	FBgn0037890	86D8--9	---	CG17734	---	---	---
1624497_at	4.65417e-08	3.82603e-07	0.000486346	0.000728772	0.166458	0.364483			---	---	---	---	---
1624499_s_at	2.12051e-09	1.40832e-08	2.92546e-05	1.40004e-05	0.000521263	1.86795e-05	FBgn0030734	14B9	---	CG9911	electron transport /// protein modification	electron transporter activity /// protein disulfide isomerase activity /// protein disulfide isomerase activity	---
1624506_at	6.4234e-06	6.67198e-05	0.000112063	9.08235e-05	0.179432	0.411864	FBgn0031653	25B4	Jonah 25Biii	Jon25Biii	proteolysis	trypsin activity /// chymotrypsin activity /// serine-type peptidase activity /// elastase activity	---
1624509_at	2.93753e-08	2.35117e-07	0.000142703	0.000127848	0.0416734	0.0299722	FBgn0002571	44D1	Larval visceral protein L	LvpL	glucose metabolism	alpha-amylase activity /// transporter activity /// alpha-glucosidase activity /// alpha-glucosidase activity	---
1624518_at	9.97665e-11	4.71921e-10	8.08022e-05	5.81571e-05	0.00729188	0.00125314	FBgn0025640	1B12	---	CG13369	D-ribose metabolism /// pentose-phosphate shunt	nucleotide kinase activity /// ribokinase activity	---
1624519_at	2.51175e-09	1.69274e-08	2.32802e-05	1.00852e-05	0.121254	0.208622	FBgn0004623	76C1	G protein β subunit 76C	Gβ76C	deactivation of rhodopsin mediated signaling /// phospholipase C activation /// phototransduction /// G-protein coupled receptor protein signaling pathway /// rhodopsin mediated signaling /// deactivation of rhodopsin mediated signaling	signal transducer activity /// GTPase activity /// GTPase activity	heterotrimeric G-protein complex /// cytoplasm /// rhabdomere /// heterotrimeric G-protein complex /// rhabdomere /// heterotrimeric G-protein complex
1624521_a_at	1.81981e-08	1.41125e-07	2.28449e-05	9.79299e-06	0.0940217	0.133736	FBgn0023537	1B5	---	CG17896	amino acid catabolism /// valine metabolism /// pyrimidine base metabolism	methylmalonate-semialdehyde dehydrogenase (acylating) activity	mitochondrion
1624524_at	2.97332e-13	4.14314e-13	0.000111198	8.96848e-05	0.0010372	5.26305e-05			---	---	---	---	---
1624541_at	6.6579e-08	5.58786e-07	0.000694804	0.00119476	0.0827306	0.105928	FBgn0031118	19D1--2	---	RhoGAP19D	signal transduction /// intracellular signaling cascade	protein binding /// small GTPase regulator activity	---
1624543_s_at	0.00174033	0.0218426	0.000298635	0.00036531	0.128476	0.232453			---	---	---	---	---
1624549_at	4.76423e-06	4.88487e-05	0.000362806	0.000484338	0.127542	0.229279	FBgn0027571	23C5--D1	Fatty acid synthetase	CG3523	fatty acid biosynthesis	zinc ion binding /// hydrolase activity, acting on ester bonds /// cofactor binding /// alcohol dehydrogenase activity, zinc-dependent /// fatty-acid synthase activity	---
1624550_at	4.8785e-09	3.45272e-08	0.000180116	0.000178246	0.0113231	0.0028081	FBgn0010287	28E1	TBP-related factor	Trf	regulation of transcription from RNA polymerase III promoter /// regulation of transcription from RNA polymerase II promoter /// regulation of transcription from RNA polymerase III promoter /// positive regulation of transcription from RNA polymerase II promoter /// transcription initiation from RNA polymerase III promoter /// transcription initiation from RNA polymerase II promoter /// transcrip…	RNA polymerase III transcription factor activity /// DNA binding /// RNA polymerase III transcription factor activity /// RNA polymerase II transcription factor activity /// transcription factor binding /// specific RNA polymerase II transcription factor activity /// DNA binding /// general RNA polymerase II transcription factor activity	transcription factor complex /// polytene chromosome /// transcription factor TFIID complex /// transcription factor TFIID complex
1624560_at	4.21336e-05	0.000467883	0.000358506	0.0004755	0.0417221	0.0300733	FBgn0035909	66D6	---	ergic53	---	mannose binding	membrane
1624573_at	3.07413e-06	3.0941e-05	0.000556655	0.000882947	0.0648109	0.0673042	FBgn0036612	72E1	---	CG4998	proteolysis	trypsin activity /// chymotrypsin activity /// serine-type endopeptidase activity	---
1624577_at	1.36195e-07	1.18507e-06	5.78096e-05	3.63198e-05	0.196396	0.478366	FBgn0000024	87E2--3	Acetylcholine esterase	Ace	synaptic transmission /// acetylcholine catabolism in synaptic cleft /// neurotransmitter secretion /// neuromuscular synaptic transmission /// acetylcholine catabolism /// response to organophosphorus /// response to carbamate /// acetylcholine catabolism	cholinesterase activity /// acetylcholinesterase activity /// acetylcholinesterase activity	synapse /// membrane /// plasma membrane /// cytoplasm
1624578_at	0.0625834	0.911439	0.000247022	0.000279545	0.196871	0.480307	FBgn0030774	15A1--2	---	CG9675	proteolysis	trypsin activity /// chymotrypsin activity /// serine-type endopeptidase activity	---
1624580_at	1.91189e-09	1.25769e-08	3.78485e-05	2.04878e-05	0.185254	0.433018	FBgn0037696	85D17	---	CG9362	tyrosine catabolism /// L-phenylalanine catabolism	transferase activity /// maleylacetoacetate isomerase activity /// glutathione transferase activity	cytoplasm
1624603_at	9.27202e-14	7.85534e-14	7.47547e-07	7.57332e-08	0.00216791	0.000173487	FBgn0036314	69E4	---	CG10754	nuclear mRNA splicing, via spliceosome	zinc ion binding /// RNA splicing factor activity, transesterification mechanism	snRNP U2 /// spliceosome complex
1624614_at	0.000952118	0.0117034	0.000907989	0.0017155	0.0647935	0.0672518	FBgn0038428	89B16	---	CG14894	protein metabolism /// protein folding /// protein complex assembly	---	---
1624619_s_at	3.05339e-08	2.4492e-07	0.000198635	0.000203938	0.127005	0.227268	FBgn0051780	35D3	///	CG31780 /// CG18477	proteolysis /// regulation of amino acid metabolism /// protein metabolism /// amino acid metabolism /// amino acid biosynthesis /// proteolysis	serine-type peptidase activity /// serine-type peptidase activity /// peptidase activity /// enzyme regulator activity /// trypsin activity /// chymotrypsin activity /// enzyme activator activity /// serine-type endopeptidase activity	---
1624650_at	7.13217e-08	6.00446e-07	0.000700456	0.00120742	0.0832929	0.106935	FBgn0053087	44C1--2	---	CG33087	receptor mediated endocytosis /// intracellular protein transport /// cholesterol metabolism	calcium ion binding /// ATPase activity /// ATP binding /// low-density lipoprotein receptor activity	membrane
1624663_a_at	4.96461e-11	2.12763e-10	0.000227472	0.000247647	0.00254171	0.000233035	FBgn0033748	49A10	vismay	vis	regulation of transcription from RNA polymerase II promoter /// spermatogenesis /// spermatogenesis /// spermatogenesis	transcription factor activity /// transcription corepressor activity /// histone deacetylase binding	nucleus
1624668_s_at	2.87527e-13	3.94597e-13	8.96209e-06	2.62896e-06	0.00106688	5.66995e-05	FBgn0033092	42C3	---	CG9422	---	---	---
1624670_at	7.79711e-09	5.71729e-08	2.63507e-05	1.21525e-05	0.0931773	0.131264	FBgn0036727	74C3	---	CG7589	signal transduction /// nerve-nerve synaptic transmission /// anion transport	GABA-A receptor activity /// GABA receptor activity /// glycine-gated ion channel activity	postsynaptic membrane /// membrane /// integral to membrane
1624688_at	7.34414e-08	6.19656e-07	0.000744391	0.00131411	0.0750314	0.0878443	FBgn0030332	10E2	---	CG9360	metabolism	oxidoreductase activity, acting on CH-OH group of donors	---
1624689_at	0.000155732	0.00180605	0.000504292	0.000769771	0.0497958	0.041972			---	---	---	---	---
1624692_at	0.000103527	0.00118202	0.000571164	0.000917619	0.156788	0.331372	FBgn0037934	86E15--16	---	CG6830	---	---	---
1624697_at	4.77591e-13	7.63099e-13	0.000522425	0.000807718	0.00763475	0.00135101	FBgn0035479	64A1	---	CG14983	---	---	---
1624699_s_at	2.38591e-11	9.09912e-11	0.000637407	0.00106019	0.00574426	0.000873705	FBgn0000242	17C3--4	Beadex	Bx	response to cocaine /// locomotor rhythm /// regulation of transcription from RNA polymerase II promoter /// nervous system development /// mesoderm development /// hemopoiesis /// ectoderm development /// cell proliferation /// leg segmentation /// leg disc development /// wing morphogenesis /// wing morphogenesis	zinc ion binding /// transcription regulator activity	nucleus
1624700_a_at	2.30016e-15	1.0872e-16	0.000284641	0.000340875	0.00734738	0.0012733	FBgn0039084	95A1	---	CG10175	---	carboxylesterase activity	---
1624720_s_at	3.69708e-07	3.39139e-06	3.99257e-06	7.56871e-07	0.205757	0.514907	FBgn0032497	34B3--4	---	CG6043	---	---	---
1624726_s_at	0.000100321	0.00114479	0.000182407	0.000181209	0.135508	0.256272	FBgn0037138	78F4	---	CG7145	proline biosynthesis /// amino acid catabolism /// proline metabolism	1-pyrroline-5-carboxylate dehydrogenase activity	mitochondrial matrix
1624729_at	2.83386e-07	2.56409e-06	1.61965e-06	2.04958e-07	0.0373331	0.0242469	FBgn0005630	47A11--13	longitudinals lacking	lola	ciliary or flagellar motility /// transmission of nerve impulse /// sex determination /// chromatin assembly or disassembly /// axon guidance /// regulation of transcription from RNA polymerase II promoter /// axon midline choice point recognition /// axon midline choice point recognition /// positive regulation of transcription, DNA-dependent /// axonogenesis /// axon guidance	zinc ion binding /// structural molecule activity /// protein binding /// nucleic acid binding /// motor activity /// calcium ion binding /// RNA polymerase II transcription factor activity /// specific RNA polymerase II transcription factor activity /// protein binding /// transcriptional activator activity /// specific RNA polymerase II transcription factor activity	flagellum (sensu Bacteria) /// nucleus /// nucleus
1624732_at	3.00429e-10	1.62986e-09	3.7495e-08	1.1782e-09	0.0229156	0.0100624	FBgn0063495	55C7	Glutathione S transferase E5	GstE5	response to toxin /// oxygen and reactive oxygen species metabolism /// defense response	glutathione transferase activity	---
1624736_a_at	6.06902e-05	0.000682858	0.000171422	0.000166797	0.106718	0.167238	FBgn0034717	58D3	---	CG5819	transmission of nerve impulse /// cell adhesion	---	---
1624742_a_at	0.00390684	0.0502681	0.000959322	0.00185745	0.0716027	0.0810739	FBgn0023211	56D7	Elongin C	Elongin-C	transcription from RNA polymerase II promoter	transcriptional elongation regulator activity	transcription elongation factor complex
1624744_a_at	4.58885e-05	0.000511314	0.000758691	0.00135369	0.0321525	0.018207	FBgn0013718	70D3--4	nuclear fallout	nuf	actin cytoskeleton reorganization /// cytokinesis, contractile ring formation /// microtubule-based process	microtubule binding	centrosome /// microtubule associated complex
1624747_at	9.45826e-13	1.86174e-12	0.000474445	0.000703355	0.00962275	0.0020365	FBgn0024920	23C3	---	Ts	dTMP biosynthesis /// pyrimidine base metabolism /// DNA metabolism /// deoxyribonucleotide biosynthesis	oxidoreductase activity /// thymidylate synthase activity /// thymidylate synthase activity	---
1624755_a_at	3.9188e-06	3.98745e-05	1.05289e-05	3.39107e-06	0.237876	0.643822	FBgn0000711	9B14--C1	flap wing	flw	wing morphogenesis /// ovarian ring canal formation /// nurse cell to oocyte transport (sensu Insecta) /// mesoderm development /// muscle attachment /// larval development (sensu Insecta) /// cell adhesion /// protein amino acid dephosphorylation /// protein amino acid dephosphorylation	myosin phosphatase activity /// protein serine/threonine phosphatase activity /// protein phosphatase type 1 activity	protein phosphatase type 1 complex
1624765_at	1.69179e-09	1.09925e-08	0.000197305	0.000201779	0.0233124	0.0103471	FBgn0042112	66B7	mitochondrial ribosomal protein L36	mRpL36	protein biosynthesis	structural constituent of ribosome	mitochondrial large ribosomal subunit
1624766_s_at	8.55991e-13	1.6401e-12	0.000665706	0.00112487	0.0224876	0.00962948	FBgn0011764	14B14--15	Dorsal switch protein 1	Dsp1	regulation of transcription from RNA polymerase II promoter /// chromatin assembly or disassembly /// DNA unwinding during replication	chromatin binding /// transcription corepressor activity /// single-stranded DNA binding	chromatin /// nucleus
1624776_a_at	0.057382	0.831708	0.000576642	0.000929908	0.245123	0.675453	FBgn0011361	61F6	mitochondrial acyl carrier protein 1	mtacp1	fatty acid biosynthesis /// mitochondrial electron transport, NADH to ubiquinone	cofactor binding /// acyl carrier activity /// NADH dehydrogenase (ubiquinone) activity /// NADH dehydrogenase activity /// NADH dehydrogenase (ubiquinone) activity	mitochondrion /// respiratory chain complex I (sensu Eukaryota)
1624797_at	1.10055e-08	8.25526e-08	2.24005e-05	9.45565e-06	0.0249409	0.0117374	FBgn0030245	9F5--7	---	CG1637	phosphate metabolism	acid phosphatase activity	---
1624800_at	5.27632e-08	4.37735e-07	1.58895e-06	1.99417e-07	0.0414896	0.029684	FBgn0034354	55D1	---	CG5224	response to toxin /// defense response	glutathione transferase activity	---
1624805_at	1.8942e-07	1.674e-06	0.000192812	0.000195044	0.0140374	0.00420679	FBgn0051041	99B4	---	CG31041	---	---	---
1624807_at	8.0908e-08	6.86563e-07	0.000181789	0.00018032	0.0641403	0.0661999	FBgn0027595	91F3--4	---	CG5629	---	---	---
1624808_at	1.26533e-08	9.57279e-08	7.14154e-05	4.85934e-05	0.000352226	9.65001e-06	FBgn0036783	75C2	---	CheA75a	---	---	---
1624819_s_at	1.51077e-05	0.00016177	5.04207e-12	7.62397e-15	1.63842e-05	1.21563e-07			---	---	---	---	---
1624824_at	0.00558617	0.0728996	0.000150175	0.000137333	0.173541	0.389865	FBgn0023197	74D3--4	Jonah 74E	Jon74E	proteolysis	trypsin activity /// chymotrypsin activity /// chymotrypsin activity	---
1624830_at	1.61834e-05	0.000173709	0.000135572	0.000119111	0.0882028	0.118453	FBgn0000045	79A6	Actin 79B	Act79B	cytoskeleton organization and biogenesis	motor activity /// structural constituent of cytoskeleton	actin filament /// actin filament
1624836_at	6.03796e-05	0.000678989	0.000212973	0.000225261	0.0906508	0.124861	FBgn0031937	28C2	---	CG13795	neurotransmitter transport /// transport /// ion transport /// extracellular transport /// amino acid transport /// amino acid metabolism	neurotransmitter:sodium symporter activity /// transporter activity /// amino acid transporter activity	membrane /// integral to plasma membrane
1624837_at	1.12973e-09	7.05667e-09	0.000407151	0.000569469	0.0412924	0.0291302	FBgn0035805	66A8	---	CG7506	---	---	---
1624849_at	2.95151e-06	2.96629e-05	1.70975e-05	6.35976e-06	0.128138	0.231414	FBgn0040752	50D3--E1	---	Prosap	---	protein binding	---
1624854_s_at	2.65627e-08	2.11092e-07	4.50273e-06	9.05525e-07	0.040905	0.0285937	FBgn0015754	52F4--5	Lissencephaly-1	Lis-1	mitosis /// ectoderm development /// cell motility /// nuclear migration /// dendrite morphogenesis /// oocyte nucleus migration during oocyte axis determination (sensu Insecta) /// mushroom body development /// fusome organization and biogenesis /// microtubule-based movement /// oocyte nucleus migration during oocyte axis determination (sensu Insecta) /// oocyte fate determination (sensu Insect…	structural constituent of cytoskeleton /// dynein binding /// ATPase activity, coupled /// enzyme regulator activity	dynein complex
1624860_at	2.01177e-15	7.47541e-17	0.000698505	0.00120353	0.00719185	0.00121628	FBgn0051804	36C6	---	CG31804	---	---	---
1624877_at	9.64887e-10	5.92779e-09	0.00051928	0.000802463	0.0655646	0.0690077	FBgn0030317	10C9	---	CG1561	---	---	---
1624888_at	3.42809e-11	1.38707e-10	0.000763179	0.00136689	0.050089	0.0424219	FBgn0035876	66C7	---	CG7081	protein ubiquitination /// protein complex assembly /// peroxisome organization and biogenesis	zinc ion binding /// ubiquitin-protein ligase activity	ubiquitin ligase complex /// peroxisomal membrane
1624892_s_at	8.4604e-07	8.08256e-06	1.19988e-05	4.00963e-06	0.00476979	0.00063575	FBgn0039313	96C9	---	CG11892	---	---	---
1624894_s_at	2.79651e-12	7.15617e-12	0.000197088	0.000201117	0.130243	0.238277	FBgn0028835	29B2	/// Protein phosphatase 2A at 29B	CSN8 /// Pp2A-29B	---	---	---
1624901_at	3.16234e-11	1.26281e-10	0.000224904	0.000244017	0.00466068	0.000612405	FBgn0032907	38F6	---	CG9272	base-excision repair /// DNA repair	iron ion binding /// DNA binding /// nucleic acid binding /// pyrimidine-specific oxidized base lesion DNA N-glycosylase activity	---
1624910_at	1.50044e-13	1.55925e-13	0.000343716	0.000445663	0.00321632	0.000333238	FBgn0028935	35D5	---	CG7653	proteolysis	zinc ion binding /// membrane alanyl aminopeptidase activity	plasma membrane
1624914_at	7.12093e-10	4.2398e-09	1.37566e-05	4.82584e-06	0.0516293	0.0447897	FBgn0033297	44D1	---	CG8690	carbohydrate metabolism	alpha-amylase activity /// transporter activity /// alpha-glucosidase activity	---
1624923_s_at	1.72099e-09	1.11975e-08	3.31814e-05	1.68747e-05	0.0771832	0.0929183			---	---	---	---	---
1624924_at	4.59659e-09	3.23783e-08	2.93297e-05	1.40807e-05	0.113497	0.187126	FBgn0051182	93D6	---	CG31182	---	---	---
1624926_at	1.15054e-11	3.84626e-11	5.40024e-05	3.30132e-05	0.00106688	5.71066e-05	FBgn0034867	59E1	---	CG13557	---	---	---
1624929_at	8.37315e-06	8.78948e-05	1.05939e-05	3.44403e-06	0.0216675	0.00907736	FBgn0051710	30C5	---	CG31710	---	---	---
1624932_at	8.48106e-10	5.14627e-09	8.78219e-06	2.52307e-06	0.00335515	0.000360069	FBgn0050052	49B12	Odorant-binding protein 49a	Obp49a	sensory perception of chemical stimulus	odorant binding	---
1624939_at	2.87328e-09	1.9556e-08	2.48198e-05	1.10912e-05	0.00885391	0.00178428	FBgn0033981	51D1	---	Cyp6a21	electron transport /// steroid metabolism	monooxygenase activity /// oxidoreductase activity /// electron transporter activity /// electron transporter activity	membrane /// microsome
1624943_at	3.708e-05	0.000409996	0.000940576	0.00180693	0.305271	0.940853	FBgn0030030	7E11	---	CG1636	---	---	---
1624950_a_at	6.58232e-09	4.76865e-08	0.000135572	0.000119019	0.074764	0.0870993	FBgn0035734	65E3	---	CG14823	---	---	---
1624984_at	1.67221e-07	1.47077e-06	0.000662659	0.00111591	0.0339411	0.0203171	FBgn0037602	85A5	---	CG8021	---	mRNA binding	---
1625012_s_at	9.38527e-08	8.02453e-07	2.98622e-05	1.44907e-05	0.0179008	0.00640835	FBgn0043841	33E3--4	virus-induced 1	vir-1	defense response to virus	---	---
1625018_at	0.0282169	0.391577	9.87718e-05	7.60939e-05	0.191134	0.458475	FBgn0052827	18C3	---	CG32827	---	---	---
1625022_a_at	2.14697e-11	8.06555e-11	1.88527e-08	4.84613e-10	0.000103376	1.42443e-06	FBgn0038337	88F4	---	CG6125	sulfur metabolism /// extracellular transport /// anion transport	transporter activity /// high affinity sulfate permease activity	---
1625026_at	2.02585e-09	1.33818e-08	1.11453e-07	5.81413e-09	0.000472875	1.55983e-05	FBgn0040609	97F1	---	CG3348	---	---	---
1625027_a_at	0.0519725	0.747958	0.000109917	8.80044e-05	0.0267741	0.0134382	FBgn0036545	72B2	---	GXIVsPLA2	phospholipid metabolism /// lipid catabolism	calcium ion binding /// phospholipase A2 activity	extracellular region
1625031_at	3.24498e-11	1.30144e-10	0.000682188	0.00116338	0.02279	0.00992551	FBgn0036502	71D3	---	CG7841	---	---	---
1625034_s_at	8.80669e-05	0.00100191	9.43076e-06	2.86626e-06	0.0938086	0.133188	FBgn0026620	82D2	transforming acidic coiled-coil protein	tacc	protein localization /// protein localization /// pronuclear fusion /// negative regulation of microtubule depolymerization /// mitotic spindle organization and biogenesis /// female meiosis /// mitosis /// pronuclear migration /// nuclear migration /// mitosis /// microtubule cytoskeleton organization and biogenesis /// negative regulation of microtubule depolymerization	protein binding /// microtubule binding	pericentriolar material /// spindle microtubule /// centrosome /// astral microtubule /// centrosome
1625042_at	4.24846e-09	2.97629e-08	5.94172e-07	5.12106e-08	0.00217237	0.000177298	FBgn0051288	96D1	---	CG31288	---	---	---
1625044_at	1.35319e-12	2.92643e-12	8.43335e-06	2.28755e-06	0.00149544	9.78777e-05	FBgn0031663	25B5	---	CG8891	regulation of nucleobase, nucleoside, nucleotide and nucleic acid metabolism /// nucleobase, nucleoside, nucleotide and nucleic acid metabolism	phosphoric monoester hydrolase activity /// nucleotide phosphatase activity	---
1625046_at	6.93793e-12	2.11827e-11	3.1816e-05	1.60215e-05	0.00134581	8.02387e-05	FBgn0030067	8B7	---	CG10648	protein metabolism /// protein complex assembly /// cell cycle	---	---
1625050_s_at	4.74166e-05	0.000528694	3.7495e-08	1.1906e-09	0.000587908	2.21216e-05			---	---	DNA integration	---	---
1625053_at	3.10612e-08	2.49611e-07	4.08508e-08	1.45158e-09	0.000275328	5.9825e-06	FBgn0034480	56F4	---	CG16898	---	---	---
1625058_at	1.07548e-05	0.000113775	7.35195e-06	1.84537e-06	0.00864526	0.00169169	FBgn0041712	59D9	yellow-d	yellow-d	---	---	---
1625060_at	0.000175575	0.00204508	5.68598e-05	3.5446e-05	0.122646	0.212722	FBgn0035254	62A10	---	CG7974	---	---	---
1625065_s_at	3.07214e-08	2.46538e-07	0.000305508	0.000375566	0.0322849	0.0183875	FBgn0029761	4F5--9	small conductance calcium-activated potassium channel	SK	potassium ion transport /// lipid catabolism /// synaptic transmission /// cation transport	phospholipase A2 activity /// calmodulin binding /// calcium ion binding /// GABA-B receptor activity /// voltage-gated potassium channel activity /// calcium-activated potassium channel activity /// small conductance calcium-activated potassium channel activity	voltage-gated potassium channel complex /// membrane /// integral to membrane
1625071_a_at	0.00519175	0.0675594	0.000124528	0.000105069	0.130965	0.240673	FBgn0002773	99E1	Myosin light chain 2	Mlc2	muscle contraction	calmodulin binding /// calcium ion binding /// microfilament motor activity /// ATPase activity, coupled	muscle myosin /// myosin
1625119_at	2.9242e-13	4.04933e-13	0.00056356	0.000899864	0.0100269	0.00219997	FBgn0034249	54C11--12	---	RhoGAP54D	---	---	---
1625124_at	0.042467	0.602849	7.90423e-05	5.62943e-05	0.192321	0.46231	FBgn0012042	51C1	Attacin-A	AttA	antibacterial humoral response (sensu Protostomia) /// defense response to bacteria /// defense response to Gram-negative bacteria /// defense response to Gram-negative bacteria /// antibacterial humoral response (sensu Protostomia)	---	extracellular region
1625126_at	1.06688e-09	6.61651e-09	0.000749023	0.00132511	0.0312294	0.0172954	FBgn0027522	60B9	---	CG3231	protein ubiquitination	zinc ion binding /// ubiquitin-protein ligase activity /// nucleic acid binding /// protein binding	ubiquitin ligase complex
1625147_at	2.35392e-08	1.85577e-07	5.96685e-07	5.36828e-08	0.0601208	0.0590563	FBgn0039725	99C7	---	CG7866	---	---	---
1625162_at	6.78268e-12	2.06079e-11	0.000315158	0.000395053	0.0207037	0.00830603	FBgn0035591	64C7	---	CG4611	---	---	---
1625163_at	7.36233e-12	2.27794e-11	0.000455033	0.000666026	0.132249	0.244466	FBgn0029117	65D4	Surfeit 1	Surf1	larval development (sensu Insecta) /// visual behavior /// cytochrome c oxidase complex assembly /// phototaxis	oxidoreductase activity /// heme transporter activity	mitochondrial inner membrane
1625172_s_at	5.85496e-13	9.94251e-13	0.000126713	0.000107904	0.00498895	0.000679502	FBgn0039890	102B1	---	CG2316	lipid transport /// lipid metabolism	nucleotide binding /// ATP binding /// transporter activity /// ATPase activity, coupled to transmembrane movement of substances	integral to membrane /// ATP-binding cassette (ABC) transporter complex
1625174_at	0.00435549	0.0562834	8.25644e-07	8.98872e-08	0.0772345	0.0930583	FBgn0034331	55C4	---	CG15067	---	---	---
1625175_s_at	4.74707e-06	4.86669e-05	0.00032252	0.000407207	0.127612	0.229571	FBgn0031401	22D4	---	CG7082	nucleobase, nucleoside, nucleotide and nucleic acid metabolism	nucleic acid binding /// mRNA binding	---
1625183_at	0.00120494	0.0149349	0.000356126	0.000467677	0.146003	0.292765	FBgn0016930	35A1--2	smell impaired 35A	smi35A	nervous system development /// induction of apoptosis /// ectoderm development /// cell proliferation /// protein amino acid phosphorylation /// protein amino acid phosphorylation /// response to chemical stimulus /// olfactory behavior	receptor signaling protein serine/threonine kinase activity /// transferase activity /// protein serine/threonine kinase activity /// protein-tyrosine kinase activity /// ATP binding /// protein serine/threonine kinase activity /// protein kinase activity	cytosol
1625185_at	4.82174e-06	4.94802e-05	0.000157663	0.000147568	0.0619562	0.0624352	FBgn0027843	69A1	Carbonic anhydrase 2	CAH2	one-carbon compound metabolism	---	---
1625190_at	1.18014e-11	3.96791e-11	0.000907311	0.00171353	0.0110955	0.00269022	FBgn0051105	96B1	---	CG31105	sodium ion transport /// cation transport	sodium channel activity	membrane
1625193_at	5.12597e-09	3.63993e-08	0.00038034	0.000517592	0.120664	0.206918	FBgn0051106	96C5--6	---	CG31106	transport /// transmission of nerve impulse /// synaptic transmission /// neurotransmitter secretion /// carbohydrate transport /// carbohydrate metabolism	transporter activity /// carbohydrate transporter activity	integral to membrane
1625212_at	0.0342089	0.479772	0.000712126	0.00123561	0.174451	0.393813	FBgn0030776	15A3	---	CG4653	proteolysis	trypsin activity /// chymotrypsin activity /// serine-type endopeptidase activity	---
1625218_at	5.41484e-09	3.85847e-08	0.000174506	0.000170721	0.0987129	0.145539	FBgn0037021	77E6	---	CG11399	---	---	---
1625223_a_at	1.76981e-09	1.15568e-08	3.78485e-05	2.05466e-05	0.0277315	0.0141824	FBgn0020249	84F15	steamer duck	stck	cytoskeleton organization and biogenesis /// cell motility /// apposition of dorsal and ventral wing surfaces	zinc ion binding /// structural constituent of cytoskeleton	---
1625228_at	1.103e-08	8.27496e-08	0.000839314	0.00154133	0.10692	0.16777	FBgn0033911	50E3--4	---	CG8394	amino acid transport /// amino acid metabolism	amino acid-polyamine transporter activity /// gamma-aminobutyric acid:hydrogen symporter activity	membrane
1625230_a_at	0.00712616	0.093623	3.82857e-06	6.93942e-07	0.0645871	0.0669348	FBgn0051738	36A7--9	---	CG31738	protein biosynthesis /// muscle contraction	structural constituent of ribosome /// structural constituent of cytoskeleton	ribosome /// intracellular
1625233_at	2.37053e-08	1.86975e-07	0.000266022	0.000310332	0.10573	0.163656	FBgn0015278	68D4--6	Phosphotidylinositol 3 kinase 68D	Pi3K68D	intracellular signaling cascade /// protein targeting /// intracellular protein transport /// endocytosis /// defense response /// phosphoinositide phosphorylation /// phosphoinositide phosphorylation /// phosphoinositide phosphorylation	phosphoinositide 3-kinase activity /// phosphoinositide 3-kinase activity /// phosphatidylinositol-4-phosphate 3-kinase activity /// phosphatidylinositol 3-kinase activity /// phospholipid binding /// phosphatidylinositol-4-phosphate 3-kinase activity /// phosphatidylinositol 3-kinase activity /// phosphatidylinositol-4,5-bisphosphate 3-kinase activity	phosphoinositide 3-kinase complex
1625252_s_at	5.13531e-10	2.95007e-09	4.84399e-05	2.87485e-05	0.000425252	1.31999e-05	FBgn0040775	45D1	---	CG12158	---	---	---
1625265_at	1.18529e-10	5.75353e-10	1.47327e-05	5.37987e-06	0.0149942	0.00468441	FBgn0035189	61F3	---	CG9119	---	---	---
1625272_at	2.05851e-09	1.36226e-08	2.25544e-05	9.58319e-06	0.132871	0.247411	FBgn0051030	99E1	---	CG31030	superoxide metabolism	metal ion binding /// copper, zinc superoxide dismutase activity	---
1625276_a_at	0.00029084	0.00344387	0.000271473	0.000318333	0.0233306	0.0104188	FBgn0000565	71D3--4	Ecdysone-induced protein 28/29kD	Eip71CD	response to stress /// protein modification /// defense response /// salivary gland cell death /// autophagic cell death /// sulfur amino acid metabolism	protein-methionine-S-oxide reductase activity /// protein-methionine-S-oxide reductase activity /// protein-methionine-S-oxide reductase activity	---
1625297_at	0.00014498	0.00167704	1.87281e-05	7.39107e-06	0.236052	0.637446	FBgn0030668	13E7--8	---	CG8128	nucleobase, nucleoside, nucleotide and nucleic acid metabolism /// mRNA processing /// cell proliferation	phosphoric monoester hydrolase activity /// nucleotide phosphatase activity	---
1625312_at	7.90028e-11	3.63135e-10	3.52581e-05	1.84196e-05	0.0340617	0.0205115	FBgn0039324	96D1	---	CG10553	---	---	---
1625316_s_at	4.30194e-08	3.52156e-07	2.57607e-05	1.1783e-05	0.0940419	0.133796			---	---	---	---	---
1625320_at	2.42255e-14	9.58621e-15	7.8409e-06	2.02145e-06	0.000422962	1.26648e-05	FBgn0030291	10B3	---	CG1738	---	---	---
1625323_at	1.33216e-10	6.59022e-10	0.000966603	0.00187958	0.0934767	0.132147	FBgn0052397	65B5	---	CG32397	---	---	---
1625334_at	9.84878e-07	9.48823e-06	4.74049e-06	9.82025e-07	0.00227212	0.000194474	FBgn0031381	22B8	Niemann-Pick Type C-2	NPC2	---	receptor binding	extracellular region
1625338_at	5.06508e-07	4.72093e-06	0.000361001	0.000480134	0.0361087	0.0227532	FBgn0035344	62E3	---	Cyp4d20	electron transport	monooxygenase activity /// oxidoreductase activity /// electron transporter activity /// electron transporter activity	membrane /// microsome
1625341_at	0.00813553	0.107358	0.00036399	0.000487911	0.102841	0.156557	FBgn0044872	20A4--5	---	FucTC	protein amino acid glycosylation	fucosyltransferase activity /// alpha(1,3)-fucosyltransferase activity /// fucosyltransferase activity	plasma membrane
1625342_at	0.0001329	0.00153171	0.000238586	0.000264797	0.234646	0.631247	FBgn0053282	23E4	---	CG33282	transport /// monosaccharide transport	monosaccharide transporter activity	membrane /// integral to membrane /// membrane
1625344_at	0.000207572	0.00243321	5.95332e-06	1.36378e-06	0.0266778	0.0133254	FBgn0026718	29C5--D1	---	fu12	phospholipid biosynthesis /// phospholipid metabolism	1-acylglycerol-3-phosphate O-acyltransferase activity /// 1-acylglycerol-3-phosphate O-acyltransferase activity	membrane
1625345_at	1.13463e-08	8.53621e-08	0.000751107	0.00133503	0.0171052	0.00592862	FBgn0028746	3C9	---	CG18508	---	---	---
1625366_at	9.92264e-11	4.6912e-10	3.37728e-05	1.72351e-05	0.000673983	2.78607e-05	FBgn0003285	3C3--4	roughest	rst	signal transduction /// ectoderm development /// cell adhesion /// apoptotic program /// retinal cell programmed cell death (sensu Endopterygota) /// axonogenesis /// eye development (sensu Endopterygota) /// retinal cell programmed cell death /// myoblast fusion /// retinal cell programmed cell death (sensu Endopterygota) /// homophilic cell adhesion /// regulation of striated muscle development	---	integral to membrane /// integral to membrane /// plasma membrane /// plasma membrane
1625369_at	0.0301607	0.419785	0.00022313	0.000241445	0.112879	0.185479	FBgn0038804	92F1--2	---	CG10877	lipid metabolism /// fatty acid metabolism	transferase activity /// lyase activity /// hydro-lyase activity /// acyltransferase activity	---
1625374_at	0.00119884	0.0148564	0.000962128	0.00186937	0.255232	0.716962	FBgn0032068	29F1	---	CG9466	carbohydrate metabolism	hydrolase activity, hydrolyzing N-glycosyl compounds /// alpha-mannosidase activity	lysosome
1625375_at	1.43579e-12	3.1602e-12	0.000270775	0.000317105	0.00302352	0.000302847	FBgn0052201	75D4	---	CG32201	peptidyl-proline hydroxylation to 4-hydroxy-L-proline	procollagen-proline 4-dioxygenase activity	procollagen-proline, 2-oxoglutarate-4-dioxygenase complex
1625389_at	0.000196104	0.00229295	3.82049e-05	2.08256e-05	0.190785	0.456696	FBgn0035830	66A21	---	CG8209	---	---	---
1625414_at	2.64441e-12	6.6949e-12	0.000211932	0.000223839	0.0125749	0.0034821	FBgn0001941	26B2	infertile crescent	ifc	proteolysis /// spermatogenesis /// spermatogenesis	zinc ion binding /// metallopeptidase activity /// sphingolipid delta-4 desaturase activity /// stearoyl-CoA 9-desaturase activity	mitochondrion /// plasma membrane /// plasma membrane
1625424_at	0.0252987	0.349388	0.000655222	0.00109629	0.0249835	0.0118077	FBgn0037949	86E18--F7	---	CG17360	---	---	---
1625434_at	5.95075e-09	4.27646e-08	3.76227e-05	2.02238e-05	0.0482742	0.0394053	FBgn0033093	42C3--5	---	CG3270	electron transport /// metabolism	oxidoreductase activity	---
1625436_at	0.020328	0.27792	7.75276e-05	5.4722e-05	0.0414669	0.0296419	FBgn0003961	28C3	Urate oxidase	Uro	purine base metabolism /// allantoin biosynthesis	urate oxidase activity /// urate oxidase activity	peroxisome
1625465_a_at	0.0179642	0.244379	0.000752584	0.00133995	0.190864	0.457054	FBgn0038924	94A1	---	CG6028	amino acid metabolism /// amino acid catabolism	lyase activity /// isomerase activity /// carboxy-lyase activity	---
1625466_at	9.9402e-10	6.11539e-09	0.000715634	0.00124456	0.0415794	0.0297702	FBgn0037478	84C6	---	CG2656	---	ATP binding /// purine nucleotide binding	---
1625471_s_at	1.4326e-08	1.09394e-07	0.000972511	0.00190288	0.116657	0.196385	FBgn0027556	15C1--4	---	CG4928	muscle contraction	---	---
1625475_s_at	0.0591628	0.859312	0.000114145	9.31154e-05	0.0417221	0.0300702	FBgn0004638	50A13	downstream of receptor kinase	drk	cytoskeleton organization and biogenesis /// G-protein coupled receptor protein signaling pathway /// Ras protein signal transduction /// regulation of cell shape /// actin filament organization /// olfactory learning /// memory /// sevenless signaling pathway /// torso signaling pathway /// determination of anterior/posterior axis, embryo /// embryonic development (sensu Insecta) /// sevenless s…	receptor binding /// SH3/SH2 adaptor activity /// SH3/SH2 adaptor activity /// sevenless binding /// protein binding /// SH3/SH2 adaptor activity	plasma membrane
1625477_a_at	1.94548e-08	1.51642e-07	0.000382554	0.000522563	0.242305	0.662549	FBgn0034909	60A2	---	CG4797	carbohydrate transport /// carbohydrate metabolism	glucose transporter activity	membrane /// integral to membrane
1625480_at	0.0217909	0.298946	0.000417543	0.000593677	0.0578149	0.0549243	FBgn0035586	64C7	---	CG10671	---	---	---
1625503_at	1.48018e-11	5.22326e-11	7.96663e-05	5.72158e-05	0.0265678	0.0132366	FBgn0052425	77C6	---	CG32425	---	---	---
1625511_at	5.61696e-07	5.26105e-06	9.0042e-06	2.69445e-06	0.00510561	0.000706215	FBgn0038178	87F13	---	CG9322	---	---	---
1625512_s_at	3.77097e-12	1.0257e-11	0.000574466	0.000925096	0.00568959	0.000856881			---	---	---	---	---
1625514_s_at	2.83711e-06	2.8457e-05	4.37208e-05	2.49563e-05	0.0184703	0.00679822	FBgn0041585	54F1--3	---	olf186-F	positive regulation of NFAT protein import into nucleus /// positive regulation of calcium ion transport /// transport /// ion transport /// calcium ion transport	serine-type endopeptidase activity	---
1625517_at	1.47424e-09	9.45505e-09	0.000325208	0.00041306	0.249527	0.693274	FBgn0017578	76A3	heat shock construct of Orian	Max	regulation of transcription from RNA polymerase II promoter /// regulation of transcription /// regulation of transcription, DNA-dependent	transcription factor activity /// transcription factor activity	nucleus /// nucleus
1625522_at	3.09339e-08	2.48473e-07	0.000348535	0.000453492	0.000598624	2.31593e-05	FBgn0052551	17B1	---	CG32551	---	---	---
1625524_at	3.51935e-10	1.93893e-09	6.14555e-06	1.43977e-06	0.00582121	0.000893122	FBgn0031484	23C4	---	CG3165	---	---	---
1625537_at	4.94338e-06	5.08019e-05	0.00069089	0.0011847	0.0192341	0.00731532	FBgn0040397	1E1	---	CG3655	---	---	---
1625538_at	1.59659e-05	0.000171315	1.72856e-05	6.53999e-06	0.0321292	0.018173	FBgn0035886	66C10	Jonah 66Ci	Jon66Ci	proteolysis	trypsin activity /// chymotrypsin activity /// serine-type endopeptidase activity /// elastase activity	---
1625542_a_at	9.4032e-11	4.41068e-10	0.000374774	0.000506716	0.0607536	0.0602356	FBgn0003721	88E12--13	Tropomyosin 1	Tm1	dendrite morphogenesis /// dendrite morphogenesis /// muscle contraction /// pole plasm oskar mRNA localization /// oogenesis (sensu Insecta) /// pole plasm oskar mRNA localization /// pole plasm assembly	actin binding /// actin binding	muscle thin filament tropomyosin
1625557_at	4.85591e-11	2.07499e-10	1.13202e-08	1.97916e-10	0.000332113	8.23422e-06			---	---	---	---	---
1625559_a_at	2.36216e-05	0.000257382	0.000533298	0.000827166	0.232819	0.623595	FBgn0050217	58F4	---	CG30217	---	---	---
1625564_at	9.1316e-13	1.77801e-12	0.000767808	0.00137925	0.0172347	0.00601461	FBgn0037574	84F11	---	CG9613	biosynthesis /// ubiquinone metabolism	acyltransferase activity /// 4-hydroxybenzoate octaprenyltransferase activity	membrane /// integral to membrane
1625571_at	1.88508e-11	6.93227e-11	0.0003649	0.000489559	0.0460656	0.0361764	FBgn0032215	31D4	---	CG5385	---	---	---
1625583_at	0.0600084	0.872465	0.000513772	0.000789291	0.123405	0.2152	FBgn0040732	56D14	---	CG16926	---	---	---
1625584_at	6.89876e-10	4.09727e-09	1.29421e-05	4.44227e-06	0.0819133	0.104383	FBgn0034479	56F4	---	CG8654	extracellular transport /// cation transport /// anion transport	organic cation porter activity	integral to membrane
1625588_s_at	2.98462e-13	4.16627e-13	0.00015225	0.000140315	0.0018588	0.000132496	FBgn0036147	68B1	---	CG6199	protein metabolism	procollagen-lysine 5-dioxygenase activity	---
1625590_a_at	6.47251e-11	2.88991e-10	0.000126713	0.000107966	0.033272	0.0196515	FBgn0025720	56F11	---	Ate1	regulation of protein catabolism /// ubiquitin-dependent protein catabolism /// protein arginylation	arginyltransferase activity	---
1625598_at	3.86057e-08	3.13921e-07	3.2282e-06	5.56466e-07	0.0133086	0.00382947	FBgn0051326	88A12	---	CG31326	proteolysis	trypsin activity /// chymotrypsin activity /// serine-type endopeptidase activity	---
1625613_at	1.23408e-08	9.32722e-08	0.000324717	0.000411454	0.0725265	0.0827734	FBgn0014427	99A1	---	CG11899	pyridoxine biosynthesis /// L-serine biosynthesis	phosphoserine transaminase activity /// phosphoserine transaminase activity	---
1625623_at	1.17924e-07	1.0201e-06	0.00051567	0.000794156	0.309611	0.960135	FBgn0038975	94A16--B1	Neurexin 1	Nrx-1	transmission of nerve impulse /// synaptic transmission /// signal transduction /// cell-cell adhesion /// cell communication /// cell adhesion	structural molecule activity /// receptor activity	plasma membrane
1625636_s_at	1.70778e-05	0.000183646	0.000712872	0.00123745	0.115673	0.193564	FBgn0019664	102A3--4	pangolin	pan	regulation of hemocyte differentiation /// regulation of transcription from RNA polymerase II promoter /// negative regulation of frizzled signaling pathway /// mesodermal cell fate determination /// heart development /// Wnt receptor signaling pathway /// segment polarity determination /// frizzled signaling pathway /// regulation of transcription, DNA-dependent /// wing morphogenesis /// embryo…	transcription regulator activity	transcription factor complex
1625640_a_at	9.68287e-13	1.91533e-12	0.000830055	0.00152118	0.00607092	0.000958781	FBgn0039465	97D11	Tetraspanin 97E	Tsp97E	---	receptor activity	integral to membrane
1625652_s_at	1.46839e-09	9.41447e-09	0.000246549	0.000277745	0.0319024	0.0179486	FBgn0039543	98B2	---	CG12428	amino acid metabolism	acetyltransferase activity /// carnitine O-octanoyltransferase activity	peroxisome
1625671_at	0.0445076	0.633251	0.000272429	0.000320071	0.160885	0.345999			---	---	---	---	---
1625675_a_at	5.51867e-11	2.39652e-10	0.000135234	0.000118396	0.0770628	0.0924226	FBgn0034230	54C1	---	CG4853	small GTPase mediated signal transduction /// intracellular signaling cascade /// DNA repair /// DNA recombination	deoxyribonuclease activity /// Ras guanyl-nucleotide exchange factor activity	---
1625678_at	8.63695e-07	8.25764e-06	0.000229148	0.000249992	0.081686	0.103741	FBgn0015277	59E4--F1	Phosphotidylinositol 3 kinase 59F	Pi3K59F	protein targeting /// endocytosis /// phosphoinositide phosphorylation /// phosphoinositide phosphorylation /// phosphoinositide phosphorylation	phosphoinositide 3-kinase activity /// phosphatidylinositol 3-kinase activity /// phosphatidylinositol-4-phosphate 3-kinase activity /// phosphatidylinositol-4,5-bisphosphate 3-kinase activity /// phosphatidylinositol 3-kinase activity	phosphoinositide 3-kinase complex, class III
1625679_at	0.0127794	0.171188	0.00093695	0.00179594	0.224084	0.586778	FBgn0040715	22D4	---	CG15386	---	---	---
1625684_at	3.15077e-11	1.25741e-10	0.000552953	0.000874984	0.0495117	0.0414863	FBgn0037156	79D3	---	CG11523	---	---	---
1625688_at	1.29888e-10	6.40785e-10	0.000336785	0.000433876	0.047143	0.0376262	FBgn0037807	86A7	---	CG6293	nucleobase, nucleoside, nucleotide and nucleic acid transport /// nucleobase, nucleoside, nucleotide and nucleic acid metabolism	L-ascorbate:sodium symporter activity	membrane
1625710_at	0.0102884	0.137029	0.00022313	0.000241518	0.179432	0.411886	FBgn0051717	31B1	---	CG31717	---	---	---
1625719_at	1.08641e-07	9.35218e-07	0.000929053	0.00177426	0.206173	0.516275	FBgn0002921	93A4	Na pump α subunit	Atpα	monovalent inorganic cation transport /// metabolism /// calcium ion homeostasis /// regulation of cell shape /// cation transport /// regulation of tracheal tube architecture /// septate junction assembly /// regulation of tracheal tube length /// regulation of tracheal tube diameter /// embryonic development (sensu Insecta)	monovalent inorganic cation transporter activity /// ATP binding /// hydrolase activity, acting on acid anhydrides, catalyzing transmembrane movement of substances /// sodium:potassium-exchanging ATPase activity /// sodium:potassium-exchanging ATPase activity	sodium:potassium-exchanging ATPase complex /// sodium:potassium-exchanging ATPase complex /// plasma membrane /// plasma membrane /// septate junction
1625727_at	1.29016e-12	2.76295e-12	0.000384068	0.00052644	0.00721067	0.00122477	FBgn0052006	102A8	---	CG32006	regulation of transcription, DNA-dependent	transcription factor activity	nucleus
1625743_at	1.45773e-08	1.11493e-07	0.000457082	0.000669371	0.0337743	0.0201597	FBgn0002937	87F11	neither inactivation nor afterpotential B	ninaB	vitamin biosynthesis /// visual perception /// prosthetic group metabolism /// coenzyme metabolism /// phototransduction /// rhodopsin biosynthesis /// phototransduction, visible light /// phototransduction, UV /// vitamin biosynthesis /// vitamin A biosynthesis /// vitamin A biosynthesis /// carotene metabolism	beta-carotene 15,15'-monooxygenase activity /// beta-carotene 15,15'-monooxygenase activity /// beta-carotene 15,15'-monooxygenase activity	---
1625744_at	8.68319e-08	7.38982e-07	1.41562e-08	3.42484e-10	0.0123188	0.00334588	FBgn0063494	55C7	Glutathione S transferase E6	GstE6	response to toxin /// oxygen and reactive oxygen species metabolism /// defense response	glutathione transferase activity	---
1625750_at	5.75051e-09	4.12045e-08	2.09038e-06	2.87633e-07	0.0526146	0.046622	FBgn0038830	93A1	---	CG17272	calcium-mediated signaling	calmodulin binding /// calcium ion binding	---
1625752_at	7.39974e-08	6.24897e-07	0.000105981	8.37309e-05	0.0890441	0.120804	FBgn0013348	41D1	Troponin C at 41C	TpnC41C	muscle contraction /// calcium-mediated signaling	calmodulin binding /// calcium ion binding /// calcium ion binding	---
1625759_at	5.42696e-12	1.58435e-11	0.000204581	0.000212208	0.00226753	0.000191674	FBgn0041627	35D4	---	Ku80	telomere maintenance /// double-strand break repair via nonhomologous end-joining /// DNA recombination /// DNA repair	DNA binding /// nucleic acid binding /// single-stranded DNA-dependent ATP-dependent DNA helicase activity /// ATP-dependent DNA helicase activity	DNA-dependent protein kinase complex /// single-stranded DNA-dependent ATP-dependent DNA helicase complex
1625767_at	1.37002e-14	3.78528e-15	0.000194326	0.000197751	0.00196984	0.000146451	FBgn0050056	49B3	---	CG30056	---	---	---
1625773_at	7.20236e-14	5.43284e-14	0.000402519	0.000560556	0.00459391	0.000596058	FBgn0036970	77B4	---	CG6289	negative regulation of proteolysis	serine-type endopeptidase inhibitor activity	---
1625775_a_at	1.97405e-08	1.54138e-07	0.000393927	0.000544984	0.018622	0.0069126	FBgn0000382	2D1--2	corkscrew	csw	intracellular signaling cascade /// primary tracheal branching (sensu Insecta) /// torso signaling pathway /// determination of anterior/posterior axis, embryo /// torso signaling pathway /// mesoderm development /// protein amino acid dephosphorylation /// sevenless signaling pathway /// ventral midline development /// tracheal epithelial cell migration (sensu Insecta) /// imaginal disc developm…	non-membrane spanning protein tyrosine phosphatase activity /// receptor signaling protein tyrosine phosphatase activity /// protein tyrosine phosphatase activity /// protein binding /// protein tyrosine phosphatase activity /// non-membrane spanning protein tyrosine phosphatase activity	cytoplasm
1625776_at	3.25408e-14	1.56385e-14	0.000120148	0.000100102	0.00134867	8.11241e-05	FBgn0033279	44C3	---	CG2291	---	---	---
1625777_at	1.00011e-10	4.73203e-10	0.000152968	0.000141208	0.00191035	0.000138325	FBgn0029703	4B5--6	---	CG12692	---	---	---
1625780_a_at	0.0410844	0.581848	0.000550592	0.000870832	0.00908544	0.00185845	FBgn0034860	59D11	---	CG9812	---	---	---
1625785_at	5.65719e-08	4.70734e-07	0.000874976	0.0016344	0.151827	0.313244	FBgn0027279	20B3	---	l(1)G0196	---	---	---
1625794_at	1.48659e-05	0.000159126	0.000320736	0.000404713	0.0798962	0.0992551	FBgn0036556	72C1--2	---	CG5830	mesoderm development /// development	---	---
1625795_a_at	1.25614e-05	0.00013368	3.61666e-05	1.90856e-05	0.00482297	0.000648069	FBgn0034999	60C6	---	CG3394	fatty acid metabolism	ligase activity /// long-chain fatty acid transporter activity	---
1625810_s_at	6.20786e-08	5.18708e-07	0.000356701	0.000468702	0.215793	0.553114	FBgn0035287	62B7--9	---	CG13937	---	HNK-1 sulfotransferase activity	---
1625828_at	2.35446e-09	1.57828e-08	3.50106e-06	6.22029e-07	0.00363746	0.000407168	FBgn0039628	98F6	---	CG11841	proteolysis	chymotrypsin activity /// serine-type endopeptidase activity /// trypsin activity	---
1625830_a_at	6.90016e-09	5.01515e-08	0.000103929	8.15601e-05	0.0676891	0.0734479	FBgn0026173	55C9	scruin like at the midline	slim	---	---	---
1625833_at	1.30253e-06	1.26743e-05	0.000337308	0.000435059	0.145717	0.291313	FBgn0034808	59C1	---	CG9896	---	---	---
1625837_at	0.00649203	0.085099	0.000301262	0.000369207	0.0476388	0.0384995	FBgn0039031	94D6	---	CG17244	---	---	---
1625838_at	2.01501e-11	7.48994e-11	0.0005568	0.000883598	0.139984	0.271943	FBgn0005586	47B7	Rab-protein 3	Rab3	small GTPase mediated signal transduction /// regulation of exocytosis /// intracellular protein transport /// endocytosis /// protein transport /// vesicle-mediated transport /// neurotransmitter secretion	GTP binding /// GTPase activity /// GTPase activity	synaptic vesicle
1625841_at	1.50597e-12	3.34451e-12	5.87392e-06	1.32963e-06	0.000598437	2.29935e-05	FBgn0035537	64B2	---	CG11342	---	---	---
1625859_at	1.11155e-12	2.29508e-12	0.000600103	0.000979084	0.0412286	0.0290384	FBgn0035231	62A5	CTP:phosphocholine cytidylyltransferase 2	Cct2	biosynthesis /// phospholipid metabolism	choline-phosphate cytidylyltransferase activity /// choline-phosphate cytidylyltransferase activity	---
1625860_s_at	6.30613e-11	2.79472e-10	7.12676e-06	1.77551e-06	0.0340382	0.0204404	FBgn0052939	85E4	///	CG32939 /// CG18542	---	---	---
1625873_at	0.000531659	0.00641134	7.51878e-07	7.67404e-08	0.0708597	0.0797615	FBgn0034605	57D2	---	CG15661	steroid metabolism /// response to toxin /// polysaccharide metabolism /// defense response	glucuronosyltransferase activity	---
1625875_at	2.80583e-09	1.90726e-08	5.49736e-06	1.22608e-06	0.0511628	0.0438819	FBgn0035603	64C13--14	---	CG10635	'de novo' protein folding	chaperone binding	prefoldin complex
1625876_at	1.7827e-11	6.51601e-11	0.000681302	0.00115953	0.0529098	0.0470447	FBgn0039132	95D1	---	AP-1	receptor mediated endocytosis /// pinocytosis /// intracellular protein transport /// vesicle coating /// synaptic vesicle coating /// neurotransmitter secretion	---	clathrin vesicle coat /// synaptic vesicle /// coated vesicle
1625880_at	4.21336e-05	0.00046791	0.000362972	0.000485449	0.0338218	0.0202188	FBgn0040587	94C4	---	CG17618	establishment and/or maintenance of cell polarity	---	---
1625891_at	2.04698e-09	1.3534e-08	0.000574079	0.00092317	0.0518675	0.0452722	FBgn0039048	94D10--12	---	CG17111	---	---	---
1625921_at	1.76768e-10	9.06222e-10	0.000673005	0.00114331	0.0563421	0.0523287			---	---	---	---	---
1625923_s_at	8.84027e-08	7.53336e-07	7.61667e-05	5.34546e-05	0.0763949	0.0906499	FBgn0024753	12F5--13A1	flotillin 2	Flo-2	nervous system development /// ectoderm development /// cell adhesion	receptor binding /// structural molecule activity	integral to membrane /// flotillin complex
1625935_at	0.000301257	0.00357394	0.000250702	0.000285394	0.240164	0.653324	FBgn0051721	31F5--32A2	---	Trim9	protein ubiquitination	zinc ion binding /// ubiquitin-protein ligase activity	ubiquitin ligase complex /// intracellular
1625942_s_at	1.79107e-07	1.57886e-06	0.000208839	0.000219309	0.185742	0.434976	FBgn0011202	38E7--8	diaphanous	dia	meiotic spindle assembly /// cytokinesis, contractile ring formation /// cytokinesis after meiosis II /// cytokinesis after meiosis I /// mitosis /// protein localization /// cytokinesis /// actin filament-based process /// cytokinesis, contractile ring formation /// cellularization /// protein localization /// cytokinesis /// cytokinesis /// protein localization /// pole cell formation /// mitot…	Rho GTPase binding /// structural constituent of cytoskeleton /// actin binding	contractile ring
1625951_at	3.27885e-07	2.98824e-06	0.000984854	0.0019361	0.0529119	0.0470678	FBgn0023534	1B5	---	CG17778	---	---	---
1625954_at	4.27524e-06	4.36443e-05	0.000371419	0.000500678	0.218962	0.565419	FBgn0024997	3B2--3	---	CG2681	ubiquitin-dependent protein catabolism /// protein ubiquitination /// development	zinc ion binding /// ubiquitin-protein ligase activity	ubiquitin ligase complex /// nucleus
1625955_a_at	7.50365e-09	5.48352e-08	0.00068671	0.0011749	0.0420659	0.0306313	FBgn0052000	102A6--8	---	CG32000	metabolism /// cation transport /// transport /// ion transport /// cell homeostasis /// cation transport /// calcium ion homeostasis	ATPase activity, coupled to transmembrane movement of ions, phosphorylative mechanism /// ATP binding /// ATPase activity, coupled to transmembrane movement of ions /// transporter activity /// hydrolase activity /// cation transporter activity	integral to membrane
1625967_s_at	1.12921e-08	8.48724e-08	0.000141414	0.000126159	0.0302343	0.0163872	FBgn0024515	85D16	pasilla	ps	nuclear mRNA splicing, via spliceosome /// nuclear mRNA splicing, via spliceosome	---	---
1625975_at	0.000426638	0.00511475	0.000154226	0.000142836	0.059897	0.0587109	FBgn0051052	94D6--7	Transport and Golgi organization 12	Tango12	regulation of pH /// transport	solute:hydrogen antiporter activity	integral to membrane
1625981_at	1.81867e-07	1.60522e-06	2.52278e-05	1.14439e-05	0.0356879	0.0222695	FBgn0030613	13A11--12	rab3-GEF /// Dsim	rab3-GEF /// Dsim
1625995_a_at	6.12783e-11	2.70659e-10	0.000231424	0.000254057	0.104246	0.160231	FBgn0004057	18D13	Zwischenferment	Zw	pentose-phosphate shunt	glucose-6-phosphate 1-dehydrogenase activity /// glucose-6-phosphate 1-dehydrogenase activity	---
1625997_s_at	9.01082e-10	5.49674e-09	2.0965e-06	2.94294e-07	0.023068	0.0101775			---	---	---	---	---
1626002_at	4.29272e-08	3.51348e-07	2.53832e-08	6.90862e-10	0.000181184	3.26473e-06	FBgn0014877	50B1	---	Roe1	protein folding /// protein targeting to mitochondrion /// protein folding /// protein targeting to mitochondrion /// protein folding	protein homodimerization activity /// chaperone binding /// adenyl-nucleotide exchange factor activity /// unfolded protein binding	mitochondrial matrix /// mitochondrial matrix /// mitochondrion /// mitochondrion
1626010_at	3.30974e-15	2.9865e-16	0.000246549	0.000277923	0.0116451	0.00297467	FBgn0039371	96F3	---	CG4960	cell proliferation	small GTPase regulator activity	---
1626016_s_at	0.000197975	0.00231531	0.000886205	0.00166228	0.190822	0.456851	FBgn0011716	99F6	sanpodo /// tropomodulin	spdo /// tmod	muscle contraction /// cytoskeleton organization and biogenesis /// peripheral nervous system development /// mesoderm development /// muscle development	---	---
1626022_at	1.38312e-07	1.20451e-06	0.00085388	0.00158292	0.106021	0.165225	FBgn0037817	86B4	---	Cyp12e1	protein biosynthesis /// electron transport	structural constituent of ribosome /// monooxygenase activity /// oxidoreductase activity /// electron transporter activity /// electron transporter activity	ribosome /// mitochondrion /// mitochondrion
1626028_at	0.000612527	0.00742143	3.2503e-06	5.63616e-07	0.0750314	0.087859	FBgn0038756	92B9	---	CG4783	---	---	---
1626050_at	5.37856e-06	5.5434e-05	0.000483238	0.000721472	0.169722	0.376158	FBgn0038980	94B1--2	---	CG6919	elevation of cytosolic calcium ion concentration during G-protein signaling, coupled to IP3 second messenger (phospholipase C activating) /// G-protein signaling, coupled to cAMP nucleotide second messenger /// transmission of nerve impulse /// G-protein coupled receptor protein signaling pathway	octopamine receptor activity /// adrenoceptor activity /// amine receptor activity	integral to plasma membrane /// integral to membrane
1626056_a_at	8.03295e-10	4.83395e-09	0.000660634	0.00111081	0.0296516	0.0158244	FBgn0035766	65F5	---	eco	proteolysis /// mitotic sister chromatid cohesion	aspartic-type endopeptidase activity /// N-acetyltransferase activity	---
1626081_at	3.29377e-10	1.80608e-09	7.00722e-05	4.69907e-05	0.00346106	0.000376938	FBgn0031520	23E3--4	---	CG8837	transport	transporter activity	membrane /// integral to membrane
1626086_at	7.77324e-09	5.6969e-08	7.40131e-06	1.86895e-06	0.00944932	0.00197809	FBgn0032726	37B7	---	CG10621	amino acid biosynthesis	homocysteine S-methyltransferase activity /// selenocysteine methyltransferase activity	---
1626088_at	0.000103226	0.00117845	7.01235e-08	3.28699e-09	0.0393141	0.0265649	FBgn0039902	102B3	---	CG2177	---	---	---
1626094_at	6.15919e-06	6.38305e-05	0.000408804	0.000573017	0.130074	0.237756	FBgn0033214	43E12--13	---	CG1941	---	---	---
1626120_at	0.000476821	0.00573409	0.000104032	8.17197e-05	0.17353	0.389748	FBgn0032909	38F6--39A1	---	CG9266	---	---	---
1626124_at	0.00106153	0.0130891	2.93297e-05	1.40659e-05	0.0117612	0.00305108	FBgn0039789	99F10	---	CG9717	sulfur metabolism /// extracellular transport /// anion transport	high affinity sulfate permease activity	---
1626131_at	1.78124e-12	4.09261e-12	0.000325208	0.000412495	0.00282144	0.000272629	FBgn0034737	58E8	---	CG11362	---	---	---
1626133_s_at	0.0117898	0.157639	1.19988e-05	4.00675e-06	0.150645	0.309728			---	---	---	---	---
1626138_s_at	3.01623e-08	2.41827e-07	9.5597e-05	7.2853e-05	0.0882028	0.118474	FBgn0005640	63E3--5	Ecdysone-induced protein 63E	Eip63E	regulation of progression through cell cycle /// mitosis /// protein amino acid phosphorylation /// protein amino acid phosphorylation /// morphogenesis of an epithelium /// metamorphosis (sensu Insecta) /// larval development (sensu Insecta) /// embryonic development (sensu Insecta)	protein-tyrosine kinase activity /// ATP binding /// receptor signaling protein serine/threonine kinase activity /// protein serine/threonine kinase activity /// cyclin-dependent protein kinase activity /// cyclin binding /// protein serine/threonine kinase activity /// cyclin-dependent protein kinase activity	---
1626147_s_at	1.95467e-07	1.73107e-06	1.3344e-05	4.60038e-06	0.186579	0.438694	FBgn0027842	47A9--11	mitochondrial carnitine palmitoyltransferase I	CPTI	amino acid metabolism	ATP binding /// acetyltransferase activity /// carnitine O-palmitoyltransferase activity /// carnitine O-palmitoyltransferase activity	mitochondrion
1626164_at	2.99698e-12	7.76941e-12	2.15468e-05	8.97587e-06	0.00348504	0.000383244	FBgn0051380	96F3	---	CG31380	---	---	---
1626168_at	2.14401e-13	2.62638e-13	0.000470373	0.000693458	0.00417791	0.000508028	FBgn0031941	28C2	---	CG7211	ATP synthesis coupled proton transport /// oxidative phosphorylation /// electron transport /// cation transport	hydrogen-transporting ATPase activity, rotational mechanism /// hydrogen-transporting ATP synthase activity, rotational mechanism /// hydrogen-exporting ATPase activity, phosphorylative mechanism	proton-transporting ATP synthase complex (sensu Eukaryota)
1626169_at	7.54082e-06	7.88588e-05	0.000807062	0.00146623	0.142503	0.279572	FBgn0024973	3B3	---	CG2701	---	---	---
1626174_a_at	3.07171e-09	2.10245e-08	0.000911327	0.00172525	0.14164	0.2768	FBgn0027654	99F7	---	jdp	protein folding	unfolded protein binding	---
1626179_s_at	6.605e-15	1.03899e-15	0.000380456	0.000518037	0.0044292	0.000558664	FBgn0031728	25F2	---	CG7235	protein targeting to mitochondrion /// 'de novo' protein folding /// response to stress /// protein refolding /// protein folding	unfolded protein binding /// ATP binding /// ATPase activity, coupled	mitochondrial matrix /// mitochondrial matrix /// mitochondrion
1626184_at	0.000842113	0.0103074	0.000767135	0.00137688	0.0963389	0.139256	FBgn0040972	34A6	---	CG16978	---	---	---
1626192_at	5.53817e-07	5.18177e-06	0.000119269	9.90083e-05	0.0663312	0.070834	FBgn0052709	8C3	---	CG32709	---	---	---
1626196_at	0.0176751	0.240227	0.000544608	0.00085478	0.0133937	0.00386653	FBgn0025678	35F12	---	CaBP1	electron transport /// protein modification	electron transporter activity /// protein disulfide isomerase activity /// protein disulfide isomerase activity	---
1626198_at	1.66798e-08	1.28442e-07	8.56817e-06	2.44215e-06	0.0345963	0.0211401	FBgn0015033	66A2	Cytochrome P450-4d8	Cyp4d8	electron transport /// steroid metabolism	monooxygenase activity /// oxidoreductase activity /// electron transporter activity /// electron transporter activity	membrane /// microsome
1626217_at	4.49325e-05	0.000500217	0.000989852	0.0019503	0.151703	0.312786	FBgn0016672	88A3	Inositol polyphosphate 1-phosphatase	Ipp	G-protein coupled receptor protein signaling pathway /// synaptic transmission /// inositol phosphate dephosphorylation /// inositol phosphate dephosphorylation	inositol-1,4-bisphosphate 1-phosphatase activity /// inositol-1,4-bisphosphate 1-phosphatase activity /// inositol-1,4-bisphosphate 1-phosphatase activity /// inositol-1,4-bisphosphate 1-phosphatase activity	---
1626221_at	0.000807989	0.00987774	0.000239706	0.000267853	0.196893	0.480767	FBgn0034603	57D1	Glycogenin	Glycogenin	carbohydrate biosynthesis /// mesoderm development	glycogenin glucosyltransferase activity	---
1626222_at	2.75006e-10	1.47661e-09	1.43162e-05	5.19227e-06	0.00326305	0.000341538	FBgn0019928	50A8	---	Ser8	proteolysis	chymotrypsin activity /// trypsin activity /// trypsin activity /// serine-type peptidase activity	---
1626223_at	1.67678e-06	1.64925e-05	0.000257579	0.000297561	0.227382	0.600986	FBgn0030407	11B3--4	---	CG2543	tetrahydrofolylpolyglutamate biosynthesis	ATP binding /// tetrahydrofolylpolyglutamate synthase activity	mitochondrion /// cytoplasm
1626228_a_at	3.88942e-13	5.86287e-13	0.0003134	0.000391665	0.010305	0.00231214	FBgn0034187	53F4	---	CG6967	DNA replication /// mRNA catabolism, nonsense-mediated decay	nucleic acid binding /// DNA helicase activity	---
1626233_at	3.12233e-09	2.14019e-08	7.20489e-06	1.80301e-06	0.00507132	0.000697441	FBgn0031745	26A1	---	CG8965	---	---	---
1626246_s_at	1.62109e-06	1.59246e-05	0.000852297	0.0015791	0.132292	0.244895	FBgn0024183	35C1	vasa intronic gene	vig	RNA interference	mRNA binding	RNA-induced silencing complex /// RNA-induced silencing complex
1626251_at	6.11891e-12	1.82501e-11	0.000152829	0.000140964	0.0339606	0.0203467	FBgn0003250	73D2--3	Rhodopsin 4	Rh4	visual perception /// G-protein coupled receptor protein signaling pathway /// phototransduction /// detection of UV /// phototransduction, UV /// phototransduction, UV /// phototransduction, UV	G-protein coupled photoreceptor activity /// G-protein coupled receptor activity /// G-protein coupled photoreceptor activity /// G-protein coupled photoreceptor activity /// G-protein coupled photoreceptor activity	integral to membrane /// integral to membrane
1626257_at	3.52242e-06	3.5706e-05	4.91687e-07	3.97755e-08	0.0460349	0.0360343	FBgn0039307	96C8	---	CG13656	---	---	---
1626263_at	2.94995e-06	2.96436e-05	0.00034094	0.000441032	0.0722947	0.0822981	FBgn0036741	74E2--3	---	CG7510	---	---	---
1626276_at	7.60291e-09	5.56171e-08	4.37208e-05	2.49892e-05	0.126791	0.226351	FBgn0035251	62A9--10	---	CG7967	---	---	---
1626278_at	3.61643e-12	9.77394e-12	7.12676e-06	1.77807e-06	0.0291493	0.0153786	FBgn0032453	33F3	---	CG6180	signal transduction	kinase inhibitor activity /// phosphatidylethanolamine binding	---
1626319_a_at	0.00288628	0.0367578	2.74538e-05	1.2802e-05	0.0757873	0.0892509	FBgn0033835	50A5	Immune induced molecule 10	IM10	defense response /// antibacterial humoral response /// Toll signaling pathway	---	extracellular region
1626320_at	6.78194e-08	5.697e-07	0.000561004	0.000893412	0.164421	0.357787	FBgn0051344	88E3	---	CG31344	---	---	---
1626325_a_at	1.11158e-06	1.07419e-05	5.02901e-07	4.21233e-08	0.0027856	0.000266468	FBgn0033060	42A9	---	CG7849	---	---	---
1626336_at	1.13255e-05	0.000120037	0.000294125	0.00035757	0.00826769	0.001573	FBgn0034738	58E9--F1	Defense repressor 1	Dnr1	protein ubiquitination /// transmission of nerve impulse /// immune response	zinc ion binding /// ubiquitin-protein ligase activity /// structural constituent of cytoskeleton	ubiquitin ligase complex /// cytoskeleton
1626344_at	0.0474584	0.677762	0.000472249	0.000696937	0.201373	0.497928	FBgn0035470	63F5	---	CG14980	---	---	---
1626345_at	0.00320516	0.0409936	3.1654e-06	5.38461e-07	0.127207	0.227797	FBgn0040653	57B3	Immune induced molecule 4	IM4	immune response /// defense response	---	extracellular region
1626356_s_at	0.00510453	0.0663801	0.000846106	0.00155828	0.0921341	0.12854	FBgn0030133	8E1--4	---	CG15316	---	---	---
1626368_at	1.60765e-11	5.75271e-11	0.000114129	9.29294e-05	0.00301911	0.00030022	FBgn0002524	35D2	lace	lace	biosynthesis /// lipid metabolism	transaminase activity /// serine C-palmitoyltransferase activity /// serine C-palmitoyltransferase activity	---
1626373_at	7.6023e-14	5.97325e-14	2.41168e-05	1.0557e-05	0.000310784	7.03761e-06	FBgn0052833	59C1	---	CG32833	proteolysis	trypsin activity /// serine-type endopeptidase activity	---
1626382_s_at	0.00543722	0.0708479	7.68073e-06	1.95693e-06	0.0869757	0.115282	FBgn0035165	61D2	---	CG13887	intracellular protein transport /// apoptosis /// defense response /// B cell mediated immunity	receptor binding	integral to membrane /// endoplasmic reticulum
1626386_at	0.0319195	0.445806	6.14555e-06	1.43994e-06	0.076939	0.0919887	FBgn0034517	57A5	---	CG18066	transport /// sensory perception of smell /// response to stimulus /// transport	---	---
1626392_s_at	1.52099e-09	9.77565e-09	1.87592e-11	4.2548e-14	3.57843e-06	9.48225e-09			---	---	---	---	---
1626394_at	7.15557e-07	6.77662e-06	8.16463e-07	8.76532e-08	0.0273104	0.013879	FBgn0039778	99F6	Jonah 99Fi	Jon99Fi	proteolysis	trypsin activity /// chymotrypsin activity /// serine-type endopeptidase activity	---
1626397_at	6.57295e-06	6.83383e-05	0.000871732	0.0016259	0.0858462	0.11242	FBgn0005666	102C2--3	bent	bt	carbohydrate metabolism /// signal transduction /// protein modification /// protein metabolism /// muscle contraction /// cytoskeleton organization and biogenesis /// cell-matrix adhesion /// cell motility /// cell communication /// mesoderm development /// protein amino acid phosphorylation	ATP binding /// receptor signaling protein serine/threonine kinase activity /// structural constituent of cytoskeleton /// myosin light chain kinase activity /// protein serine/threonine kinase activity	cytoplasm
1626401_at	1.76437e-09	1.15103e-08	5.52343e-10	2.92314e-12	1.43357e-05	8.93505e-08	FBgn0000473	42D1	Cytochrome P450-6a2	Cyp6a2	electron transport /// steroid metabolism /// response to insecticide	monooxygenase activity /// oxidoreductase activity /// electron transporter activity /// electron transporter activity	membrane /// microsome
1626405_at	2.33049e-11	8.85574e-11	0.000632208	0.00104724	0.0252807	0.012172	FBgn0024732	48D8	---	Rep1	DNA fragmentation during apoptosis /// regulation of apoptosis /// anti-apoptosis	protein binding	intracellular
1626407_at	4.63518e-10	2.64152e-09	0.000749948	0.00132886	0.264481	0.759403	FBgn0032509	34B7	---	CG6523	response to biotic stimulus /// regulation of signal transduction /// electron transport /// sulfur metabolism	electron transporter activity /// thiol-disulfide exchange intermediate activity	---
1626412_at	2.78561e-06	2.79163e-05	0.000847611	0.00156297	0.18926	0.450303	FBgn0035714	65C3	---	CG8549	---	---	---
1626414_at	2.44132e-09	1.64074e-08	7.96507e-07	8.43064e-08	0.000983256	4.74195e-05	FBgn0010053	55F7--8	Juvenile hormone epoxide hydrolase 1	Jheh1	response to toxin /// defense response /// juvenile hormone catabolism /// juvenile hormone catabolism	epoxide hydrolase activity /// juvenile hormone epoxide hydrolase activity /// juvenile hormone epoxide hydrolase activity	---
1626416_a_at	3.0668e-09	2.09871e-08	6.12926e-07	5.69975e-08	0.000652623	2.61131e-05	FBgn0011296	59F6	lethal (2) essential for life	l(2)efl	response to stress /// protein folding /// defense response /// response to heat /// embryonic development	---	---
1626418_a_at	2.99966e-13	4.19134e-13	2.50364e-07	1.5332e-08	0.0304268	0.0165124	FBgn0037829	86C5	---	CG14691	transport /// neurotransmitter secretion	transporter activity	integral to membrane /// synaptic vesicle
1626429_at	0.0296862	0.412629	0.000260115	0.000301868	0.151905	0.313726	FBgn0002564	61A6	Larval serum protein 1γ	Lsp1γ	transport	oxygen transporter activity /// nutrient reservoir activity	extracellular region /// larval serum protein complex
1626431_at	6.47186e-08	5.4237e-07	0.00093695	0.00179679	0.0783776	0.095391	FBgn0036291	69C4	---	CG10681	---	---	---
1626435_at	1.21307e-07	1.05101e-06	0.000737422	0.00129623	0.0314871	0.0175215	FBgn0028853	35D1	---	CG15263	---	---	---
1626436_at	4.07601e-12	1.12331e-11	0.000550379	0.000869663	0.010305	0.00232572	FBgn0035035	60D9	---	CG3570	---	---	---
1626439_at	0.0394994	0.558178	3.21668e-05	1.62939e-05	0.0233297	0.0103672	FBgn0040718	22B8	---	CG15353	---	---	---
1626442_at	0.00534738	0.0696509	0.000158667	0.000148988	0.0498009	0.041991	FBgn0031971	28D3	---	CG7224	---	---	---
1626443_at	9.46605e-12	3.05547e-11	0.000418374	0.000595604	0.0960833	0.13865	FBgn0026879	1B12	---	CG13364	---	---	---
1626452_at	0.00414083	0.0534173	0.000538555	0.000840393	0.291595	0.879001	FBgn0033289	44C4--6	---	CG2121	muscle contraction	---	---
1626455_s_at	0.0525678	0.757111	4.12433e-05	2.31241e-05	0.20445	0.509687			---	---	---	---	---
1626457_s_at	0.0071357	0.093775	0.000871999	0.00162706	0.0411598	0.028947	FBgn0051163	94A2--4	---	CG31163	---	SH3/SH2 adaptor activity	---
1626458_at	0.000726478	0.00884976	0.000644673	0.00107666	0.00887218	0.00179703	FBgn0038788	92E3	---	Sirt2	regulation of transcription, DNA-dependent /// chromatin silencing /// chromatin assembly or disassembly	chromatin binding /// NAD-dependent histone deacetylase activity	chromatin silencing complex
1626461_at	3.18423e-06	3.20964e-05	9.0042e-06	2.69577e-06	0.0168968	0.00571761	FBgn0036279	69B3	sodium chloride cotransporter 69	Ncc69	sodium ion transport /// chloride transport /// amino acid transport /// cation transport	amino acid-polyamine transporter activity /// cation transporter activity /// sodium:chloride symporter activity	membrane /// integral to membrane
1626466_at	1.40637e-05	0.000150243	0.000178797	0.00017573	0.196906	0.480913			---	---	---	---	---
1626468_a_at	1.93644e-09	1.27456e-08	0.000467166	0.000686963	0.0625512	0.0633498	FBgn0033494	46F3	KCNQ potassium channel	KCNQ	synaptic transmission /// muscle contraction /// potassium ion transport	voltage-gated potassium channel activity /// voltage-gated potassium channel activity	voltage-gated potassium channel complex /// integral to membrane
1626481_a_at	1.59879e-09	1.03331e-08	0.000821425	0.00149978	0.114054	0.188891	FBgn0026619	49C2	---	tafazzin	metabolism	acyltransferase activity	---
1626489_s_at	1.27316e-06	1.23712e-05	2.84312e-05	1.34565e-05	0.151742	0.312908	FBgn0036927	76D8--E1	---	CG7433	gamma-aminobutyric acid metabolism /// amino acid biosynthesis /// amino acid metabolism	pyridoxal phosphate binding /// 4-aminobutyrate transaminase activity	mitochondrion /// mitochondrial matrix
1626497_at	7.22305e-11	3.27533e-10	5.21518e-05	3.16218e-05	0.170856	0.380935	FBgn0035534	64B2	mitochondrial ribosomal protein S6	mRpS6	protein biosynthesis /// protein biosynthesis	structural constituent of ribosome /// structural constituent of ribosome	mitochondrial small ribosomal subunit /// mitochondrial small ribosomal subunit
1626502_s_at	1.94285e-12	4.57035e-12	0.000131066	0.00011337	0.00145251	9.16468e-05	FBgn0040059	--	bicoid	CG14578	anterior/posterior axis specification /// regulation of translation /// regulation of transcription from RNA polymerase II promoter /// maternal determination of anterior/posterior axis, embryo /// negative regulation of translation /// maternal determination of anterior/posterior axis, embryo /// regulation of transcription, DNA-dependent /// determination of anterior/posterior axis, embryo /// …	transcription factor activity /// mRNA binding /// DNA binding /// translation regulator activity /// protein binding /// morphogen activity /// specific RNA polymerase II transcription factor activity	nucleus
1626503_at	4.24183e-09	2.9706e-08	0.000296037	0.000360392	0.0381243	0.0251851	FBgn0029994	7D5	---	CG2254	visual perception /// metabolism	oxidoreductase activity	---
1626508_at	6.7267e-11	3.0161e-10	2.06515e-05	8.35648e-06	0.126261	0.224364	FBgn0052428	77C4	---	CG32428	---	---	---
1626523_a_at	2.0108e-13	2.39347e-13	4.51751e-06	9.18744e-07	0.00307473	0.000309826	FBgn0005674	95D1	Glutamyl-prolyl-tRNA synthetase	Aats-glupro	prolyl-tRNA aminoacylation /// glutamyl-tRNA aminoacylation	actin binding /// ATP binding /// mRNA binding /// proline-tRNA ligase activity /// glutamate-tRNA ligase activity /// proline-tRNA ligase activity /// glutamate-tRNA ligase activity	cytoplasm /// aminoacyl-tRNA synthetase multienzyme complex
1626536_at	0.000139824	0.00161567	0.000333488	0.000427611	0.315167	0.98463	FBgn0035904	66D5	---	CG6776	response to toxin /// oxygen and reactive oxygen species metabolism /// defense response	glutathione transferase activity	cytoplasm
1626540_at	2.29014e-14	8.56649e-15	3.82942e-07	2.92413e-08	8.7417e-06	3.70625e-08	FBgn0036829	75E5	---	CG14076	---	ionotropic glutamate receptor activity /// glutamate-gated ion channel activity	membrane
1626543_at	2.61009e-12	6.57833e-12	8.70942e-05	6.3871e-05	0.20566	0.514448	FBgn0035869	66C5	---	CG7066	---	---	---
1626546_s_at	2.07847e-14	7.54304e-15	0.000909369	0.00171948	0.00719501	0.0012202	FBgn0036769	75A8	Tetraspanin 74F	Tsp74F	signal transduction /// defense response /// cytoskeleton organization and biogenesis /// cell-cell adhesion /// cell motility	receptor binding	integral to membrane
1626560_at	4.47455e-09	3.14798e-08	2.84312e-05	1.34754e-05	0.0383423	0.0255733	FBgn0033807	49F9	aquaporin /// bellwether	AQP /// blw	water transport /// ATP synthesis coupled proton transport /// ATP biosynthesis /// nucleobase, nucleoside, nucleotide and nucleic acid metabolism /// proton transport /// proton transport /// growth /// spermatid development	water transporter activity /// hydrogen-transporting ATPase activity, rotational mechanism /// hydrogen-transporting ATP synthase activity, rotational mechanism /// ATP binding /// hydrogen-exporting ATPase activity, phosphorylative mechanism /// hydrogen-exporting ATPase activity, phosphorylative mechanism	proton-transporting ATP synthase complex, catalytic core F(1) (sensu Eukaryota)
1626579_at	3.99268e-06	4.0651e-05	7.07393e-05	4.7652e-05	0.14648	0.294851	FBgn0029925	60E4	---	CG3040	---	---	---
1626581_s_at	7.38908e-10	4.41227e-09	3.02993e-05	1.48734e-05	0.0181693	0.0065815	FBgn0039844	100C2--3	---	CG1607	amino acid transport /// amino acid metabolism	amino acid-polyamine transporter activity /// amino acid transporter activity	membrane
1626586_at	2.28481e-09	1.52876e-08	0.000136399	0.000120241	0.00460493	0.000600728	FBgn0043535	57A4	Odorant-binding protein 57a	Obp57a	transport /// sensory perception of chemical stimulus	odorant binding /// odorant binding	---
1626600_at	1.25057e-07	1.08474e-06	0.000920072	0.00174876	0.116749	0.196726	FBgn0050016	47C5	---	CG30016	transport	steroid binding /// carrier activity	---
1626606_at	2.1487e-13	2.63735e-13	1.72405e-05	6.47812e-06	0.00862444	0.00168201	FBgn0035608	64D2	---	CG10630	---	double-stranded RNA binding	intracellular
1626624_s_at	2.14044e-05	0.000232137	5.44362e-08	2.19322e-09	0.0346098	0.0211667	FBgn0041789	37D5--7	Paxillin	Pax	cell motility /// cytoskeletal anchoring	zinc ion binding /// structural constituent of cytoskeleton	focal adhesion /// focal adhesion
1626637_a_at	1.13839e-09	7.122e-09	0.000258483	0.000299387	0.0437072	0.0328083	FBgn0014133	10D4--5	bifocal	bif	female meiosis chromosome segregation /// negative regulation of axon extension	protein phosphatase 1 binding /// microtubule binding /// actin binding	cytoplasm
1626641_s_at	0.00334059	0.0427879	0.000176285	0.000172747	0.0573124	0.053957	FBgn0027657	89A8	globin 1	glob1	oxygen transport	carrier activity /// oxygen transporter activity	---
1626645_at	1.03115e-05	0.000108894	0.000153771	0.000142182	0.0675266	0.0731484	FBgn0035767	65F5	---	CG8596	transport	transporter activity	integral to membrane
1626659_at	4.78818e-12	1.36228e-11	9.85344e-05	7.5762e-05	0.00452821	0.000584352	FBgn0039558	98B6	---	CG4980	nuclear mRNA splicing, via spliceosome	---	spliceosome complex
1626665_at	0.000865627	0.010606	4.09788e-05	2.27487e-05	0.087109	0.115597	FBgn0036765	75A7--8	---	CG7408	sulfur metabolism /// phospholipid metabolism	N-acetylgalactosamine-4-sulfatase activity	---
1626666_s_at	0.00232422	0.0294531	0.000999073	0.00197294	0.316441	0.989699	FBgn0030893	16F6	---	RhoGAP16F	---	GTPase activator activity	---
1626667_at	3.01686e-11	1.19575e-10	0.000290498	0.000350744	0.0460816	0.0362296	FBgn0027111	61B3	---	miple	---	---	---
1626675_at	1.07025e-08	8.01205e-08	0.000376084	0.000509241	0.117767	0.199284	FBgn0026751	4F5	---	XRCC1	single strand break repair /// nucleotide-excision repair /// nucleotide-excision repair	damaged DNA binding /// nucleic acid binding	nucleus /// intracellular
1626678_at	2.73676e-10	1.46913e-09	0.000402081	0.000559034	0.0518939	0.0455296	FBgn0030895	16F7	---	CG7135	---	---	---
1626680_at	2.3188e-12	5.70109e-12	0.000806775	0.00146449	0.0215973	0.00903938	FBgn0032512	34B8	---	CG9305	---	transcription factor activity	nucleus
1626699_at	1.71584e-13	1.88304e-13	5.72933e-09	5.28551e-11	5.88531e-08	4.67853e-11			---	---	---	---	---
1626702_at	2.11258e-08	1.65661e-07	0.000252465	0.000288981	0.0444074	0.0338896	FBgn0027343	1C4	frizzled 3	fz3	cell-cell signaling /// G-protein coupled receptor protein signaling pathway /// frizzled signaling pathway /// signal transduction /// establishment and/or maintenance of cell polarity /// Wnt receptor signaling pathway	G-protein coupled receptor activity /// Wnt receptor activity /// transmembrane receptor activity /// Wnt-protein binding	plasma membrane /// integral to membrane /// integral to membrane
1626707_a_at	0.0211555	0.289705	0.000655222	0.00109728	0.0860726	0.113104	FBgn0000083	93B9--10	Annexin IX	AnnIX	negative regulation of coagulation /// lipid metabolism	phospholipid binding /// calcium ion binding /// actin binding /// calcium-dependent phospholipid binding /// calcium ion binding	---
1626708_at	9.08177e-12	2.90781e-11	0.000162779	0.000154818	0.0242715	0.0111651	FBgn0020224	66C12	Cbl	CG7037	protein ubiquitination /// proteolysis /// cellular defense response /// negative regulation of epidermal growth factor receptor activity /// negative regulation of epidermal growth factor receptor signaling pathway /// epidermal growth factor receptor signaling pathway /// negative regulation of epidermal growth factor receptor activity /// dorsal/ventral axis specification /// dorsal/ventral ax…	zinc ion binding /// ubiquitin-protein ligase activity /// signal transducer activity /// ligase activity /// ligase activity	ubiquitin ligase complex /// nucleus
1626720_at	2.21395e-11	8.34228e-11	9.18404e-05	6.90181e-05	0.00106596	5.55847e-05			---	---	---	---	---
1626724_at	4.81644e-07	4.47487e-06	0.000114728	9.37648e-05	0.0563649	0.0524096	FBgn0052687	9D2	---	CG32687	transmembrane receptor protein serine/threonine kinase signaling pathway /// signal transduction /// protein modification /// protein metabolism /// protein amino acid phosphorylation /// defense response /// cell surface receptor linked signal transduction	transmembrane receptor protein serine/threonine kinase activity /// transmembrane receptor protein kinase activity /// receptor activity /// protein kinase activity /// kinase activity	---
1626738_at	1.33051e-10	6.57876e-10	0.000382808	0.000523844	0.0207165	0.00831665	FBgn0031300	21F1	---	CG4644	transcription from RNA polymerase II promoter /// mRNA transcription /// transcription	DNA binding /// nucleic acid binding /// DNA-directed RNA polymerase activity	mitochondrion
1626739_s_at	6.46867e-08	5.41916e-07	4.04475e-06	7.73668e-07	0.180574	0.416816	FBgn0046113	21E2	Glutamate receptor III	GluRIII	---	---	---
1626740_at	9.64701e-06	0.000101697	2.63039e-05	1.2111e-05	0.0112115	0.00274136	FBgn0036619	72E2	---	CG4784	---	structural constituent of cuticle	---
1626742_at	2.43835e-09	1.63814e-08	0.000660634	0.00111075	0.00927533	0.00192201	FBgn0033674	48D7	---	CG8964	transmembrane receptor protein tyrosine kinase signaling pathway /// signal transduction /// protein modification /// protein metabolism /// protein amino acid phosphorylation /// defense response /// cell-cell adhesion /// cell surface receptor linked signal transduction /// cell communication	transmembrane receptor protein tyrosine kinase activity /// transmembrane receptor protein kinase activity /// transmembrane receptor activity /// receptor activity /// protein kinase activity /// non-membrane spanning protein tyrosine kinase activity /// kinase activity	---
1626745_at	2.70717e-07	2.44242e-06	0.000417543	0.000593296	0.120883	0.207631	FBgn0029118	64D3	---	Sucb	tricarboxylic acid cycle	succinate-CoA ligase (GDP-forming) activity /// succinate-CoA ligase (GDP-forming) activity	succinate-CoA ligase complex (GDP-forming)
1626749_a_at	2.89447e-07	2.62252e-06	0.000192165	0.000194019	0.265191	0.763496	FBgn0036837	75F2	---	CG18135	carbohydrate metabolism /// glycerol metabolism /// signal transduction /// intracellular signaling cascade	---	---
1626759_at	0.0579233	0.840056	0.00031875	0.000400761	0.286267	0.853228			---	---	---	---	---
1626767_at	0.0146759	0.197738	0.000944776	0.00181785	0.246514	0.680788	FBgn0024361	1F4	Tetraspanin 2A	Tsp2A	---	---	integral to membrane
1626769_s_at	3.67871e-08	2.9804e-07	0.000167786	0.000161737	0.0366346	0.0234753	FBgn0033224	43E17--18	---	CG1553	---	---	---
1626780_s_at	4.35018e-09	3.05294e-08	0.000627555	0.00103716	0.0294972	0.0156951	FBgn0030778	15A1--3	---	CG4678	proteolysis	carboxypeptidase A activity /// metallopeptidase activity /// carboxypeptidase D activity	---
1626787_s_at	9.53752e-10	5.84757e-09	0.000510604	0.000783265	0.238519	0.64613	FBgn0038462	89E6	///	CG17556 /// CG3678	---	---	---
1626799_a_at	2.19114e-07	1.94999e-06	0.000578733	0.000934592	0.0448835	0.0345146	FBgn0035348	62E4	---	CG16758	purine base metabolism	purine-nucleoside phosphorylase activity	---
1626801_at	7.99741e-09	5.8701e-08	4.91152e-05	2.92236e-05	0.122631	0.212641	FBgn0036290	69C3--4	---	CG10638	aldehyde metabolism	aldehyde reductase activity	---
1626807_a_at	0.00118473	0.0146698	0.000529657	0.000820102	0.215304	0.551294	FBgn0028703	26F6	---	Nhe3	sodium ion transport /// regulation of pH /// cation transport	solute:hydrogen antiporter activity /// sodium:hydrogen antiporter activity	integral to membrane
1626830_at	0.0018516	0.0232873	8.57993e-07	9.47064e-08	0.0472371	0.0377515	FBgn0002531	44C6	Larval cuticle protein 1	Lcp1	---	structural constituent of larval cuticle (sensu Insecta)	---
1626837_a_at	1.09601e-09	6.82291e-09	0.000126052	0.000107045	0.100817	0.151366	FBgn0052245	64B9--11	---	CG32245	cytoskeleton organization and biogenesis	structural constituent of cytoskeleton	membrane
1626856_at	3.89403e-12	1.06726e-11	5.49412e-06	1.21661e-06	0.0047497	0.000629414	FBgn0031974	28D3	---	CG12560	---	---	---
1626857_at	4.93618e-10	2.82467e-09	0.000125665	0.000106408	0.0169165	0.00577061	FBgn0039073	94E13--F1	---	CG4408	proteolysis	carboxypeptidase A activity /// metallocarboxypeptidase activity	---
1626884_a_at	5.92666e-06	6.12885e-05	0.000119593	9.95484e-05	0.0203217	0.00803428	FBgn0052062	67E4--5	---	CG32062	---	mRNA binding	---
1626887_at	0.043145	0.613275	0.000327467	0.000417379	0.145518	0.290394			---	---	---	---	---
1626893_at	0.00412618	0.053218	0.00030753	0.000380842	0.143117	0.281446	FBgn0026077	83D4	---	Gasp	chitin metabolism	structural constituent of peritrophic membrane (sensu Insecta) /// chitin binding	extracellular region
1626901_at	0.000134606	0.00155253	0.000541649	0.000847939	0.0614928	0.0613606	FBgn0030576	12F4	---	CG15890	---	---	---
1626906_at	5.27533e-16	9.80112e-18	1.77175e-09	1.20556e-11	3.84145e-08	1.01792e-11	FBgn0035584	64C4	---	CG17030	ubiquitin cycle /// protein modification /// protein metabolism	ligase activity /// ubiquitin conjugating enzyme activity	---
1626911_at	6.92534e-07	6.54658e-06	0.000326486	0.000415424	0.0247018	0.0114797	FBgn0027550	32A5	---	CG6495	---	---	---
1626928_at	6.22562e-11	2.75441e-10	4.10209e-05	2.28568e-05	0.000352226	9.69728e-06	FBgn0033662	48C5	---	CG13190	---	---	---
1626929_at	0.00212065	0.0267815	0.000435753	0.000627593	0.0928081	0.130439	FBgn0034580	57B16	---	CG9357	chitin metabolism /// polysaccharide metabolism	chitin binding /// hydrolase activity, hydrolyzing N-glycosyl compounds /// chitinase activity	extracellular region
1626933_s_at	1.39708e-08	1.06491e-07	3.50106e-06	6.20173e-07	0.0860726	0.112978	FBgn0035205	61F5--6	---	CG2469	---	---	---
1626934_a_at	0.0518535	0.745731	0.000817887	0.00149147	0.210212	0.531795	FBgn0004002	35A3--4	wing blister	wb	regulation of embryonic development /// regulation of cell migration /// regulation of cell adhesion /// signal transduction /// cell-matrix adhesion /// cell-cell adhesion /// cell-cell signaling	receptor binding /// actin binding /// structural molecule activity /// binding	laminin-1 /// basal lamina /// basement membrane /// basal lamina /// basal lamina
1626940_at	6.97411e-14	5.09654e-14	2.36977e-05	1.03198e-05	0.000673637	2.742e-05	FBgn0027548	43F8--9	spenito	nito	---	mRNA binding	---
1626942_at	4.31372e-12	1.20485e-11	0.000984854	0.00193699	0.0150466	0.00471276	FBgn0039273	96B20	---	CG9996	---	---	---
1626953_at	0.000123346	0.00141717	0.000371618	0.000501227	0.302722	0.929067	FBgn0034943	60A14	Flavin-containing monooxygenase 1	Fmo-1	electron transport /// amino acid metabolism	disulfide oxidoreductase activity /// dimethylaniline monooxygenase (N-oxide-forming) activity /// monooxygenase activity	mitochondrion /// microsome /// cytosol
1626965_at	1.50264e-08	1.15114e-07	5.10544e-06	1.11551e-06	0.0103846	0.0023775	FBgn0032618	36B3	---	CG31743	---	HNK-1 sulfotransferase activity	---
1626966_s_at	0.0166065	0.225086	9.4209e-05	7.1083e-05	0.305036	0.939886			---	---	---	---	---
1626967_at	8.01835e-09	5.88981e-08	7.45958e-05	5.17726e-05	0.179434	0.411995	FBgn0025866	67D1	Calpain-B	CalpB	protein autoprocessing /// proteolysis /// proteolysis	calmodulin binding /// calcium ion binding /// calpain activity /// calpain activity /// calcium ion binding	cytoplasm /// intracellular /// membrane /// cytoplasm
1626970_at	1.78922e-12	4.11761e-12	8.43335e-06	2.29533e-06	0.00717805	0.00121144	FBgn0026314	86D5	UDP-glycosyltransferase 35b	Ugt35b	steroid metabolism /// response to toxin /// polysaccharide metabolism /// defense response	glucuronosyltransferase activity /// glucuronosyltransferase activity	---
1626980_at	6.62939e-08	5.56311e-07	0.000150333	0.000137639	0.0648757	0.0673887	FBgn0025574	95C5--8	Pellino	Pli	Toll signaling pathway /// immune response /// signal transduction /// defense response /// Toll signaling pathway	kinase regulator activity /// kinase regulator activity	---
1626984_at	1.13255e-11	3.77912e-11	0.000624253	0.00102934	0.0169165	0.00573502	FBgn0001112	84D3	Glucose dehydrogenase	Gld	electron transport /// sperm storage /// cuticle biosynthesis /// sperm storage /// pupal cuticle biosynthesis (sensu Insecta) /// glucose metabolism	FAD binding /// glucose dehydrogenase (acceptor) activity /// glucose dehydrogenase (acceptor) activity	extracellular region
1626988_at	0.0466268	0.665308	0.000249244	0.000283222	0.139984	0.271831	FBgn0034179	53E4	---	CG6805	lipid metabolism /// cytoskeleton organization and biogenesis /// calcium-mediated signaling /// dephosphorylation	inositol trisphosphate phosphatase activity	---
1626990_s_at	6.41971e-05	0.00072335	0.000802062	0.0014523	0.151629	0.312433	FBgn0026061	73A7--9	Multiple inositol polyphosphate phosphatase 1	Mipp1	---	acid phosphatase activity /// phosphoprotein phosphatase activity /// inositol or phosphatidylinositol phosphatase activity	---
1627015_at	7.3636e-11	3.34545e-10	0.000220134	0.000236294	0.290874	0.875362	FBgn0030026	7D22	sniffer	sni	metabolism	oxidoreductase activity /// carbonyl reductase (NADPH) activity	---
1627017_at	4.09513e-06	4.17296e-05	6.14555e-06	1.41739e-06	0.0912132	0.126457	FBgn0024432	91A2	Dynein light chain 90F	Dlc90F	spermatid development /// vesicle-mediated transport /// intracellular protein transport /// cell cycle /// RNA localization /// microtubule-based movement	structural constituent of cytoskeleton /// ATPase activity, coupled	dynein complex /// microtubule associated complex /// microtubule associated complex
1627022_at	7.27566e-15	1.2033e-15	7.55841e-05	5.28585e-05	0.00250938	0.000227411	FBgn0032090	29F8	---	CG9582	transport	binding /// carrier activity /// oxidative phosphorylation uncoupler activity	mitochondrial inner membrane /// mitochondrial membrane
1627023_at	5.89564e-13	1.00481e-12	4.62645e-05	2.70306e-05	0.00343658	0.000372451	FBgn0039565	98B6	---	CG4884	---	---	---
1627031_at	4.31037e-13	6.67892e-13	7.14022e-05	4.85162e-05	0.00115455	6.30231e-05			---	---	---	---	---
1627032_a_at	2.84423e-12	7.30296e-12	7.77165e-06	1.98597e-06	0.00046973	1.53099e-05	FBgn0027602	16A5	---	CG8611	nucleobase, nucleoside, nucleotide and nucleic acid metabolism	ATP binding /// nucleic acid binding /// ATP-dependent RNA helicase activity	---
1627038_at	8.49845e-12	2.68841e-11	0.000102638	8.03137e-05	0.00172536	0.000119327	FBgn0031756	26A4	---	CG13992	---	---	---
1627040_at	5.58925e-11	2.43063e-10	3.91167e-06	7.24555e-07	0.00528302	0.000746153	FBgn0027507	41F6	---	CG1344	protein amino acid phosphorylation	ATP binding /// protein kinase activity	---
1627041_s_at	1.79598e-09	1.17388e-08	0.000165641	0.000158792	0.00885391	0.00178541	FBgn0011603	24F4	inebriated	ine	neurotransmitter transport /// ion transport /// extracellular transport	neurotransmitter:sodium symporter activity /// neurotransmitter:sodium symporter activity	integral to plasma membrane /// plasma membrane
1627047_at	0.0151711	0.204766	0.00047867	0.000712477	0.180574	0.416862	FBgn0038292	88E2--3	---	CG3987	mesoderm development	---	---
1627058_at	1.88216e-10	9.71202e-10	0.000619275	0.00101645	0.00972008	0.00207856	FBgn0033526	47A9	---	Caf1-105	chromatin assembly or disassembly /// nucleosome assembly	chromatin binding /// DNA binding	chromatin assembly complex /// chromatin assembly complex
1627065_at	2.33422e-12	5.75346e-12	0.000848279	0.00156805	0.00804111	0.00150432			---	---	---	---	---
1627067_at	7.10557e-13	1.27263e-12	0.000489981	0.000736813	0.0018424	0.000130839	FBgn0015614	43E16	Calcineurin B2	CanB2	cell homeostasis /// calcium-mediated signaling /// protein amino acid dephosphorylation /// vesicle-mediated transport /// neurotransmitter secretion /// protein amino acid dephosphorylation	calmodulin binding /// calcium-dependent protein serine/threonine phosphatase regulator activity /// calcium ion binding /// calcium-dependent protein serine/threonine phosphatase activity /// calmodulin binding /// calcium-dependent protein serine/threonine phosphatase regulator activity /// calcium ion binding	synaptic vesicle /// calcineurin complex /// calcineurin complex
1627073_a_at	1.44419e-17	3.71575e-20	0.000192165	0.000194099	0.000264866	5.685e-06	FBgn0038088	87D2	---	CG10126	---	calcium ion binding	---
1627078_at	1.0278e-09	6.34868e-09	0.000496136	0.00075207	0.0103846	0.00235993	FBgn0034716	58D2	Organic anion transporting polypeptide 58Dc	Oatp58Dc	organic anion transport	sodium-independent organic anion transporter activity /// organic anion transporter activity	integral to membrane
1627080_at	2.48527e-06	2.4774e-05	3.72862e-08	1.12759e-09	0.0024295	0.000215022	FBgn0038718	92A10	---	CG17752	extracellular transport /// cation transport	carbohydrate transporter activity /// organic cation porter activity	integral to membrane
1627093_at	3.62412e-15	3.95021e-16	8.96209e-06	2.61842e-06	0.000157226	2.49974e-06	FBgn0046297	58A2	---	CG9284	---	---	---
1627097_at	6.26146e-15	9.68879e-16	6.13099e-05	3.92606e-05	0.00134117	7.90506e-05	FBgn0051858	34E7	---	CG31858	---	---	---
1627101_at	0.0501068	0.71906	0.000407488	0.000570556	0.283174	0.840183	FBgn0041094	68B4--C1	scylla	scyl	negative regulation of growth	---	---
1627102_at	0.000301901	0.00358232	0.00065965	0.00110815	0.272019	0.792309	FBgn0030670	13E8	---	CG9245	phospholipid biosynthesis /// phospholipid metabolism	CDP-diacylglycerol-inositol 3-phosphatidyltransferase activity	---
1627104_at	2.94374e-14	1.33089e-14	0.000222647	0.000240206	0.00210083	0.000165403	FBgn0038597	91A1	---	CG8064	---	---	---
1627106_a_at	1.77829e-10	9.12538e-10	0.00049632	0.000752723	0.0728681	0.0833475	FBgn0032783	37E1	---	CG10237	transport /// prosthetic group metabolism /// coenzyme metabolism	carrier activity /// vitamin E binding /// retinal binding	intracellular
1627110_at	1.62291e-08	1.2471e-07	0.00016712	0.000160716	0.0322299	0.0182764	FBgn0033540	47B1--3	---	CG11887	---	---	---
1627117_a_at	1.04891e-07	9.01902e-07	3.49259e-05	1.81668e-05	0.0852542	0.111238	FBgn0038878	93D2	---	CG3301	metabolism	oxidoreductase activity, acting on the CH-OH group of donors, NAD or NADP as acceptor	---
1627119_at	3.45336e-06	3.49589e-05	2.0658e-05	8.46506e-06	0.00120566	6.8005e-05	FBgn0036022	67C3	---	CG8329	proteolysis	trypsin activity /// chymotrypsin activity /// chymotrypsin activity	---
1627123_at	2.23793e-10	1.17862e-09	1.72856e-05	6.54733e-06	0.00417791	0.000508462	FBgn0031682	25C6	---	CG5828	prosthetic group metabolism /// coenzyme metabolism	kinase activity	---
1627131_at	1.04225e-11	3.42615e-11	0.000216894	0.00023072	0.0417401	0.0301314	FBgn0028683	49B10	---	spt4	positive regulation of transcription /// chromatin assembly or disassembly /// RNA elongation from RNA polymerase II promoter /// non-covalent chromatin modification	zinc ion binding /// positive transcription elongation factor activity /// general RNA polymerase II transcription factor activity /// chromatin binding	nucleus
1627136_at	4.05301e-09	2.83234e-08	0.000876921	0.00164022	0.260797	0.743013	FBgn0019968	52A6--10	Kinesin-73	Khc-73	protein targeting /// exocytosis /// microtubule-based movement	ATP binding /// structural constituent of cytoskeleton /// microtubule motor activity /// microtubule binding	kinesin complex
1627139_at	7.93059e-11	3.64921e-10	0.000422921	0.000604187	0.0115766	0.00293877	FBgn0033315	44D5	---	CG8734	protein amino acid glycosylation /// heparan sulfate proteoglycan biosynthesis /// chondroitin sulfate biosynthesis	galactosyltransferase activity /// transferase activity, transferring glycosyl groups /// galactosyltransferase activity	membrane
1627140_at	1.65545e-12	3.74824e-12	8.44053e-06	2.31958e-06	0.000150983	2.32046e-06	FBgn0032122	30B10	---	CG31883	---	---	---
1627155_s_at	2.08737e-15	8.55122e-17	0.000248985	0.000282577	0.00291402	0.000286743	FBgn0030624	13B4	---	CG9106	---	---	---
1627162_at	1.61147e-12	3.61339e-12	7.79759e-06	2.00439e-06	0.000127846	1.82936e-06	FBgn0051681	22D6	---	CG31681	proteolysis /// proteolysis /// protein metabolism	chymotrypsin activity /// trypsin activity /// serine-type peptidase activity /// peptidase activity	extracellular region
1627168_at	2.7556e-15	2.082e-16	0.000959918	0.00185933	0.00877767	0.00175376	FBgn0036441	70F1	---	CG13476	---	---	---
1627173_at	5.38859e-09	3.83776e-08	3.86352e-06	7.09793e-07	0.0932384	0.131549	FBgn0030076	8C4	///	CG4040 /// CG33224	---	---	---
1627180_at	5.20779e-09	3.70244e-08	2.71966e-05	1.26043e-05	0.0249545	0.0117571	FBgn0023541	2E1	---	Cyp4d14	electron transport	monooxygenase activity /// oxidoreductase activity /// electron transporter activity /// electron transporter activity	membrane /// microsome
1627208_at	3.04074e-14	1.39353e-14	2.89304e-05	1.38015e-05	0.000425252	1.32887e-05	FBgn0035568	64B13	---	CG18418	cation transport /// mitochondrial transport /// malate transport /// alpha-ketoglutarate transport	binding /// oxoglutarate:malate antiporter activity /// carrier activity	mitochondrial inner membrane /// mitochondrial membrane
1627212_at	0.0280994	0.389807	8.44053e-06	2.36149e-06	0.0273104	0.0138802	FBgn0003231	37F1	refractory to sigma P	ref(2)P	proteolysis /// viral infectious cycle	zinc ion binding /// cysteine-type endopeptidase activity /// transcription regulator activity	nucleus
1627236_s_at	0.0160799	0.217471	2.39352e-05	1.04594e-05	0.0686187	0.075319			---	---	---	---	---
1627239_s_at	9.47778e-08	8.10597e-07	6.93055e-05	4.60574e-05	0.0398545	0.0272257	FBgn0033837	50A5--8	---	CG17034	lipid transport /// lipid metabolism /// cation transport	ATP binding /// hydrolase activity, acting on acid anhydrides, catalyzing transmembrane movement of substances /// ATPase activity, coupled to transmembrane movement of ions, phosphorylative mechanism	membrane /// integral to membrane
1627242_at	2.48997e-07	2.23505e-06	0.000127686	0.0001097	0.0445731	0.0340869	FBgn0011296	59F6	lethal (2) essential for life	l(2)efl	response to stress /// protein folding /// defense response /// response to heat /// embryonic development	---	---
1627253_at	1.78111e-11	6.50578e-11	0.000290805	0.000351335	0.0695524	0.0770568	FBgn0015376	24C1	cutlet	cutlet	proteolysis /// DNA replication /// DNA replication /// cell proliferation	serine-type endopeptidase activity /// nucleotide binding /// nucleoside-triphosphatase activity /// ATP-dependent peptidase activity /// ATP binding /// DNA binding	DNA replication factor C complex /// nucleus
1627257_at	5.37753e-11	2.32657e-10	0.000545626	0.00085679	0.0176804	0.00629196	FBgn0038763	92C1	---	CG4433	protein modification /// protein metabolism	transferase activity, transferring glycosyl groups /// transferase activity	---
1627271_at	0.00734803	0.0966928	4.08508e-08	1.43908e-09	0.13765	0.263131	FBgn0034511	57A4	---	CG13422	polysaccharide metabolism /// defense response /// defense response to Gram-negative bacteria	glucosidase activity	---
1627278_s_at	2.16861e-06	2.151e-05	0.000126052	0.000106958	0.206965	0.519082	FBgn0031187	20B1--3	---	CG14619	ubiquitin-dependent protein catabolism /// proteolysis /// protein deubiquitination /// protein deubiquitination	ubiquitin thiolesterase activity /// cysteine-type endopeptidase activity /// ubiquitin-specific protease activity /// ubiquitin-specific protease activity	---
1627287_at	2.88589e-05	0.00031645	1.78654e-05	6.8885e-06	0.0494687	0.0413832	FBgn0029831	5D1	---	CG5966	lipid metabolism	triacylglycerol lipase activity	---
1627301_s_at	1.45552e-10	7.28339e-10	0.000723701	0.00126374	0.011885	0.00312499	FBgn0038575	90F5--6	---	CG7208	---	---	---
1627314_s_at	2.63928e-11	1.02407e-10	0.000182407	0.000181101	0.00822003	0.00156063	FBgn0051864	33B5	///	CG31864 /// escl	transcription from RNA polymerase II promoter /// signal transduction /// regulation of transcription from RNA polymerase II promoter /// nucleobase, nucleoside, nucleotide and nucleic acid metabolism /// cell surface receptor linked signal transduction	transcription regulator activity /// protein binding	polytene chromosome
1627324_at	3.20075e-07	2.9135e-06	2.48576e-05	1.11444e-05	0.0416734	0.029984	FBgn0005630	47A11--13	longitudinals lacking	lola	ciliary or flagellar motility /// transmission of nerve impulse /// sex determination /// chromatin assembly or disassembly /// axon guidance /// regulation of transcription from RNA polymerase II promoter /// axon midline choice point recognition /// axon midline choice point recognition /// positive regulation of transcription, DNA-dependent /// axonogenesis /// axon guidance	zinc ion binding /// structural molecule activity /// protein binding /// nucleic acid binding /// motor activity /// calcium ion binding /// RNA polymerase II transcription factor activity /// specific RNA polymerase II transcription factor activity /// protein binding /// transcriptional activator activity /// specific RNA polymerase II transcription factor activity	flagellum (sensu Bacteria) /// nucleus /// nucleus
1627327_at	5.57998e-09	3.98858e-08	0.000138032	0.000121785	0.012369	0.00337919	FBgn0035434	63D1	drosomycin-5	dro5	pathogenesis /// defense response	ion channel inhibitor activity	extracellular region
1627334_at	8.48115e-06	8.906e-05	0.000296063	0.000360821	0.0332023	0.0195821	FBgn0032943	39D1	Tetraspanin 39D	Tsp39D	signal transduction /// cell-cell adhesion	receptor binding	integral to membrane
1627343_a_at	3.48053e-14	1.72872e-14	6.4781e-06	1.56236e-06	0.000103376	1.40452e-06	FBgn0036764	75A4	---	CG5535	amino acid transport /// amino acid metabolism /// amino acid transport	cationic amino acid transporter activity	membrane
1627354_at	0.000689195	0.00838364	0.000335473	0.000431372	0.0889653	0.120583	FBgn0038683	91F4	///	CG11779 /// CG5835	protein targeting to mitochondrion /// protein transport	protein translocase activity	mitochondrial inner membrane presequence translocase complex
1627359_at	1.32623e-10	6.55594e-10	0.000143097	0.000128309	0.000686479	2.85592e-05	FBgn0030596	13A1	---	CG12398	electron transport	FAD binding /// glucose dehydrogenase (acceptor) activity	---
1627360_at	2.80342e-06	2.81086e-05	0.000731091	0.00128013	0.109855	0.176911	FBgn0003177	85B2--7	polychaetoid	pyd	electron transport /// establishment and/or maintenance of cell polarity /// regulation of JNK cascade /// dorsal closure /// dorsal closure /// JNK cascade	protein binding /// oxidoreductase activity /// structural molecule activity /// guanylate kinase activity /// guanylate kinase activity	adherens junction /// adherens junction
1627376_at	0.00050626	0.00609941	1.7006e-05	6.30628e-06	0.128476	0.232424	FBgn0014018	85C3	Relish	Rel	innate immune response /// signal transduction /// defense response to Gram-negative bacteria /// positive regulation of transcription from RNA polymerase II promoter /// antibacterial polypeptide induction /// regulation of transcription from RNA polymerase II promoter /// cellular defense response /// I-kappaB kinase/NF-kappaB cascade /// response to bacteria /// Toll signaling pathway /// immu…	transcription regulator activity /// transcription factor activity /// transcription factor activity /// protein binding /// specific RNA polymerase II transcription factor activity	nucleus /// cytoplasm /// nucleus
1627382_at	1.1866e-08	8.94923e-08	0.000260159	0.000302207	0.00977145	0.0020999	FBgn0010638	51B6	Sec61β	Sec61β	SRP-dependent cotranslational protein targeting to membrane, translocation	protein transporter activity	translocon complex /// translocon complex
1627385_at	1.03789e-09	6.42002e-09	0.000659586	0.00110705	0.0159445	0.00515453	FBgn0011279	69B4	Pheromone-binding protein-related protein 1	Pbprp1	transport /// signal transduction /// sensory perception /// response to pheromone	receptor binding /// pheromone binding /// phenylalkylamine binding /// pheromone binding /// phenylalkylamine binding	extracellular region
1627405_at	1.50408e-08	1.15243e-07	0.00049154	0.000741386	0.239974	0.652087	FBgn0035415	63B11	---	CG14966	---	---	---
1627435_at	8.07782e-09	5.93713e-08	0.000639524	0.00106471	0.207347	0.520589	FBgn0026255	39B2--3	clumsy	clumsy	potassium ion transport /// neuromuscular synaptic transmission /// nerve-nerve synaptic transmission /// muscle contraction /// cation transport	potassium channel activity /// glutamate-gated ion channel activity /// ligand-gated ion channel activity /// kainate selective glutamate receptor activity	membrane
1627436_s_at	6.04557e-09	4.34834e-08	1.79391e-06	2.38917e-07	0.00597617	0.00093265	FBgn0016694	66A14--17	PAR-domain protein 1	Pdp1	regulation of transcription from RNA polymerase II promoter /// mesoderm development /// circadian rhythm /// circadian rhythm /// circadian rhythm /// circadian rhythm /// transcription	protein homodimerization activity /// transcription factor activity /// DNA binding	nucleus
1627446_at	5.93352e-06	6.13742e-05	0.000268785	0.000314165	0.0497663	0.0419013	FBgn0002931	21B1	net	net	wing vein morphogenesis /// regulation of transcription	transcription factor activity /// RNA polymerase II transcription factor activity	nucleus
1627453_s_at	0.00801772	0.105744	0.00023961	0.000266211	0.0377522	0.0247192	FBgn0005672	37F2	spitz	spi	peripheral nervous system development /// tracheal system development (sensu Insecta) /// negative regulation of retinal cell programmed cell death (sensu Endopterygota) /// anti-apoptosis /// R8-mediated photoreceptor organization /// second mitotic wave (sensu Endopterygota) /// G2/M transition of mitotic cell cycle /// salivary gland determination /// epidermal growth factor receptor signaling…	epidermal growth factor receptor activating ligand activity /// gurken receptor binding /// epidermal growth factor receptor binding /// epidermal growth factor receptor binding	extracellular region /// endoplasmic reticulum /// integral to membrane /// endoplasmic reticulum /// Golgi apparatus /// plasma membrane /// extracellular region
1627458_at	0.000116539	0.00133665	3.40885e-05	1.75766e-05	0.0503747	0.0428753	FBgn0002022	37B11	Catecholamines up	Catsup	metal ion transport /// regulation of catecholamine metabolism /// regulation of catecholamine metabolism /// nurse cell to oocyte transport (sensu Insecta)	metal ion transporter activity	integral to plasma membrane
1627459_at	1.93971e-08	1.51168e-07	0.000483238	0.000721923	0.0228709	0.0100173	FBgn0031777	26B4	---	CG9154	---	---	---
1627462_a_at	1.57263e-05	0.00016853	0.000363563	0.000486789	0.00552568	0.000809092	FBgn0038735	92B3	---	CG4662	---	calcium ion binding	---
1627463_at	0.015672	0.211722	0.000507142	0.000776038	0.31851	0.99874	FBgn0033659	48C5	Death associated molecule related to Mch2	Damm	proteolysis /// intracellular signaling cascade /// programmed cell death /// induction of apoptosis /// apoptosis	caspase activity /// caspase activity /// caspase activity /// caspase activity	---
1627464_at	4.60687e-09	3.24564e-08	0.000687351	0.00117704	0.104857	0.161488	FBgn0002569	44D1	Larval visceral protein D	LvpD	glucose metabolism	alpha-amylase activity /// alpha-glucosidase activity /// alpha-glucosidase activity	---
1627469_at	2.61125e-16	3.55775e-18	0.000258483	0.000299326	0.0117612	0.00304836	FBgn0037668	85D4	---	CG16736	transport	binding /// carrier activity	mitochondrial membrane
1627472_at	0.0135534	0.181992	0.000663896	0.00111982	0.212188	0.539717	FBgn0000084	19C1	Annexin X	AnnX	negative regulation of coagulation /// lipid metabolism /// intracellular protein transport /// exocytosis /// endocytosis /// defense response	phospholipid binding /// calcium ion binding /// actin binding /// phospholipid binding /// calcium ion binding /// calcium-dependent phospholipid binding	---
1627497_at	5.05557e-12	1.45902e-11	0.00031707	0.000398216	0.0827702	0.106024	FBgn0035631	64E6--7	Thioredoxin-like	Txl	electron transport /// sulfur metabolism /// protein folding	electron transporter activity /// thiol-disulfide exchange intermediate activity	---
1627502_at	1.86256e-09	1.22225e-08	0.000484104	0.000725047	0.122291	0.211475	FBgn0034674	58A4	---	CG9304	---	---	---
1627507_at	4.98543e-10	2.85594e-09	0.000230743	0.000252276	0.0312323	0.0173052	FBgn0026570	62D1	---	CG5704	---	hydrolase activity	---
1627516_at	1.88944e-05	0.000203955	0.000393927	0.000545314	0.296671	0.901367	FBgn0037935	86E15--16	---	CG6834	---	---	---
1627539_at	1.53902e-09	9.90678e-09	0.000684535	0.00116963	0.00291402	0.000286321	FBgn0026402	53E4	Nuclear inhibitor of Protein phosphatase 1	NiPp1	signal transduction /// negative regulation of protein amino acid dephosphorylation	type 1 serine/threonine specific protein phosphatase inhibitor activity /// mRNA binding /// protein phosphatase inhibitor activity /// protein phosphatase inhibitor activity /// protein phosphatase inhibitor activity	nucleus /// nuclear speck
1627550_a_at	0.0468377	0.66855	0.000205364	0.000213486	0.123405	0.215198	FBgn0027287	13C5--7	---	l(1)G0168	nucleobase, nucleoside, nucleotide and nucleic acid metabolism /// cytoskeleton organization and biogenesis	structural constituent of cytoskeleton /// nucleic acid binding	---
1627552_at	6.53319e-05	0.00073646	8.90543e-06	2.59214e-06	0.00634337	0.00101694			---	---	---	---	---
1627568_at	8.70637e-12	2.77036e-11	4.49138e-05	2.59088e-05	0.0117887	0.00307343	FBgn0036364	70B1	---	CG14109	---	---	---
1627571_at	7.60756e-08	6.4386e-07	0.000110347	8.85989e-05	0.129665	0.236357	FBgn0004396	71E1	Cyclic-AMP response element binding protein A	CrebA	transcription from RNA polymerase II promoter /// salivary gland development /// salivary gland morphogenesis /// salivary gland development /// larval cuticle pattern formation (sensu Insecta) /// dorsal/ventral pattern formation /// regulation of transcription from RNA polymerase II promoter	transcription factor activity /// DNA binding /// protein homodimerization activity /// RNA polymerase II transcription factor activity /// DNA binding	nucleus /// nucleus
1627588_at	1.14556e-07	9.88832e-07	0.000365188	0.000490346	0.0466086	0.0368733	FBgn0040688	61A6	---	CG12483	---	---	---
1627590_at	1.88401e-09	1.23795e-08	0.000393352	0.000543239	0.0170912	0.00590116	FBgn0032897	38F3	---	CG9336	---	---	---
1627595_at	0.00297489	0.0379416	0.000191226	0.000192572	0.169468	0.375367	FBgn0039800	100A3	---	CG11314	mesoderm development	---	---
1627604_at	1.41687e-06	1.38325e-05	7.27958e-05	5.0028e-05	0.0464398	0.036622	FBgn0032185	31A2	---	CG12441	---	---	---
1627613_at	0.056908	0.824274	2.42844e-05	1.06671e-05	0.256076	0.721738	FBgn0014865	52A1	Metchnikowin	Mtk	antifungal humoral response /// defense response to Gram-positive bacteria /// antifungal humoral response (sensu Protostomia) /// antibacterial humoral response (sensu Protostomia) /// defense response to fungi /// defense response to Gram-positive bacteria /// defense response /// antifungal humoral response (sensu Protostomia) /// defense response to fungi /// defense response to Gram-positive…	---	extracellular region
1627620_at	7.93738e-14	6.45918e-14	1.60377e-05	5.88068e-06	0.000247829	5.18798e-06	FBgn0031691	25D1	---	CG14034	phospholipid metabolism /// lipid metabolism	phospholipase activity	---
1627627_at	3.02109e-09	2.06481e-08	8.86346e-06	2.5657e-06	0.0127971	0.00356736	FBgn0032822	38A3	---	CG10466	proteolysis /// mRNA processing	zinc ion binding /// metallopeptidase activity /// mRNA binding	---
1627632_at	1.84011e-06	1.81559e-05	0.000131066	0.000113298	0.120459	0.206266	FBgn0040900	2E1	---	CG17777	---	---	---
1627633_at	0.000803325	0.00981275	5.58473e-05	3.45803e-05	0.0888996	0.120447	FBgn0039390	96F8	---	CG8932	prosthetic group metabolism /// extracellular transport /// coenzyme metabolism /// cation transport	cation transporter activity /// sodium-dependent multivitamin transporter activity	membrane
1627660_a_at	3.82475e-10	2.13608e-09	0.000358055	0.000472105	0.0485428	0.0398497	FBgn0039111	95B1	PTEN-like phosphatase	Plip	protein amino acid dephosphorylation	protein tyrosine/serine/threonine phosphatase activity	---
1627661_at	3.29057e-15	2.81226e-16	0.000533298	0.0008277	0.00546857	0.000796994	FBgn0024558	94B5	Diphthamide methyltransferase	Dph5	amino acid metabolism /// peptidyl-diphthamide biosynthesis from peptidyl-histidine	transferase activity /// methyltransferase activity /// catalytic activity /// diphthine synthase activity	---
1627662_at	1.02403e-06	9.87685e-06	0.000740239	0.00130425	0.208024	0.523116	FBgn0026315	86D5	UDP-glycosyltransferase 35a	Ugt35a	steroid metabolism /// response to toxin /// polysaccharide metabolism /// defense response	UDP-glycosyltransferase activity /// glucuronosyltransferase activity	---
1627665_at	1.29185e-12	2.76817e-12	2.43569e-05	1.07726e-05	0.0187466	0.00696947	FBgn0032997	41C1--6	---	CG17486	asparagine biosynthesis /// amino acid metabolism /// amino acid biosynthesis	asparagine synthase (glutamine-hydrolyzing) activity /// ligase activity /// catalytic activity	---
1627668_s_at	5.37649e-12	1.5648e-11	0.000134329	0.000117502	0.0192548	0.00734557	FBgn0024251	19F5--6	bobby sox	bbx	transport /// regulation of transcription, DNA-dependent	transporter activity /// transcription factor activity /// DNA binding	nucleus
1627673_at	3.12175e-12	8.16247e-12	7.75321e-05	5.4807e-05	0.0492604	0.0411829	FBgn0003321	9F4--5	small bristles	sbr	protein import into nucleus /// mRNA export from nucleus /// poly(A)+ mRNA export from nucleus /// long-term memory /// adult behavior /// mRNA export from nucleus	protein transporter activity /// mRNA binding	nucleoplasm /// nucleoplasm /// nuclear membrane
1627682_at	7.93766e-07	7.55662e-06	0.000533298	0.000828102	0.0338823	0.0202639	FBgn0035358	62E8	---	CG14949	---	---	---
1627685_a_at	2.07386e-09	1.37374e-08	0.00030994	0.000384763	0.0596287	0.0582982	FBgn0014857	25C3	Histone H3.3A	His3.3A	nucleosome assembly /// chromatin assembly or disassembly /// regulation of cell shape /// cell adhesion	DNA binding	nucleus /// nucleosome
1627688_at	6.81155e-12	2.07125e-11	0.000978098	0.00191821	0.0104574	0.00240854	FBgn0034268	54E4	---	CG4989	---	---	---
1627691_at	2.44566e-12	6.07662e-12	0.00067259	0.00114159	0.00644827	0.00104029	FBgn0022338	91E2	deoxyribonucleoside kinase	dnk	pyrimidine base metabolism /// TMP biosynthesis /// phosphorylation /// nucleoside diphosphate phosphorylation	phosphotransferase activity, alcohol group as acceptor /// ATP binding /// nucleotide kinase activity /// thymidine kinase activity /// deoxynucleoside kinase activity /// deoxynucleoside kinase activity	mitochondrion
1627707_at	1.81959e-09	1.19044e-08	0.000663809	0.00111916	0.0224876	0.00960709	FBgn0037980	87A5	---	CG3313	autophagy	---	---
1627716_at	4.49887e-12	1.26548e-11	0.000127686	0.000109229	0.00161852	0.000108078	FBgn0038067	87C3	---	CG11598	lipid metabolism /// lipid metabolism	lipase activity /// triacylglycerol lipase activity	---
1627719_at	1.84986e-09	1.21276e-08	2.08532e-05	8.59899e-06	0.0264331	0.0131121	FBgn0004919	60F3	goliath	gol	proteolysis /// protein ubiquitination /// transcription from RNA polymerase II promoter /// regulation of transcription, DNA-dependent /// mesoderm development /// regulation of transcription /// mesoderm formation	zinc ion binding /// ubiquitin-protein ligase activity /// peptidase activity /// transcription regulator activity /// transcription regulator activity	ubiquitin ligase complex /// nucleus
1627738_a_at	3.79004e-09	2.63496e-08	2.50378e-05	1.12687e-05	0.00226016	0.000189853	FBgn0002775	65E4	male-specific lethal 3	msl-3	chromatin assembly or disassembly /// regulation of transcription from RNA polymerase II promoter /// dosage compensation /// dosage compensation, by hyperactivation of X chromosome /// dosage compensation, by hyperactivation of X chromosome /// dosage compensation	protein binding /// chromatin binding /// transcription regulator activity /// mRNA binding /// chromatin binding	chromatin /// nucleus /// chromosome /// dosage compensation complex (sensu Insecta) /// dosage compensation complex (sensu Insecta) /// X chromosome
1627749_at	6.16232e-13	1.06858e-12	0.000704209	0.00121637	0.230571	0.613847	FBgn0032646	36C10	---	CG6412	translational elongation	translation elongation factor activity	mitochondrion
1627773_a_at	3.22293e-05	0.000355045	0.000326486	0.00041537	0.0182356	0.00663451	FBgn0034405	55F8	Juvenile hormone epoxide hydrolase 2	Jheh2	response to toxin /// defense response /// juvenile hormone catabolism	epoxide hydrolase activity /// juvenile hormone epoxide hydrolase activity	microsome
1627779_at	2.7276e-06	2.73079e-05	1.42099e-05	5.10405e-06	0.0747775	0.0872088	FBgn0035674	65A5	---	CG13295	---	---	---
1627784_at	2.58142e-05	0.00028188	1.02157e-05	3.25156e-06	0.184784	0.431429			---	---	cation transport /// calcium ion transport /// calcium ion homeostasis /// metabolism /// transport	---	---
1627794_a_at	1.04044e-08	7.77729e-08	0.000548328	0.000866007	0.044233	0.0335598	FBgn0038327	88F1	---	CG5063	---	---	---
1627795_at	1.81136e-08	1.40425e-07	0.000126052	0.000106885	0.0125053	0.00344292	FBgn0039061	94E4	Inwardly rectifying potassium channel	Ir	potassium ion transport /// cation transport	ATP-activated inward rectifier potassium channel activity /// inward rectifier potassium channel activity	membrane
1627801_at	3.10733e-07	2.82269e-06	9.8577e-06	3.05564e-06	0.0151887	0.00478141	FBgn0031800	26C3	---	CG9497	---	---	---
1627803_at	1.09638e-13	9.90519e-14	6.66741e-05	4.39558e-05	0.00335515	0.000359273	FBgn0039301	96C8	---	CG11875	---	---	---
1627806_at	7.80619e-14	6.2654e-14	0.000120711	0.000100753	0.00222375	0.000184075	FBgn0037205	80B2	---	CG11133	---	---	---
1627812_s_at	7.5413e-14	5.86033e-14	1.81926e-05	7.08346e-06	0.00123245	7.05412e-05	FBgn0010252	86C6	RNA-binding protein 1	Rbp1	nuclear mRNA splicing, via spliceosome /// mRNA splice site selection /// nuclear mRNA splicing, via spliceosome	protein binding /// mRNA binding /// mRNA binding	nucleus /// spliceosome complex /// nucleus
1627816_a_at	3.54858e-06	3.59844e-05	2.77699e-06	4.41406e-07	0.0306497	0.0167004	FBgn0052264	63E8--F1	---	CG32264	---	---	---
1627817_at	7.48166e-06	7.82123e-05	3.83125e-06	6.98072e-07	0.19376	0.468032	FBgn0053109	88A12	---	CG33109	---	---	---
1627818_s_at	1.2082e-09	7.59172e-09	0.000761094	0.00135971	0.255313	0.717521	FBgn0004516	64A5	Glutamic acid decarboxylase 1	Gad1	neurotransmitter biosynthesis /// glutamate catabolism /// synaptogenesis /// neurotransmitter receptor metabolism /// glutamate catabolism /// gamma-aminobutyric acid biosynthesis /// gamma-aminobutyric acid biosynthesis /// neuromuscular junction development /// larval locomotory behavior	glutamate decarboxylase activity /// glutamate decarboxylase activity /// glutamate decarboxylase activity	---
1627820_at	8.85308e-11	4.12523e-10	0.000380967	0.000519086	0.00887218	0.00179468	FBgn0050096	53B4--5	---	CG30096	---	---	---
1627823_at	4.73349e-10	2.6993e-09	0.000413455	0.000582037	0.115153	0.192054	FBgn0038923	94A1	mitochondrial ribosomal protein L35	mRpL35	protein biosynthesis	structural constituent of ribosome /// structural constituent of ribosome	mitochondrion /// mitochondrial large ribosomal subunit
1627825_at	7.20289e-05	0.000814718	4.65877e-05	2.73323e-05	0.0122477	0.0033136	FBgn0035921	66D9	---	CG13305	---	---	---
1627826_s_at	6.50191e-14	4.60651e-14	3.39781e-05	1.74351e-05	0.000374202	1.06388e-05	FBgn0033459	46C1	---	CG12744	---	zinc ion binding /// nucleic acid binding	nucleus
1627838_at	1.37126e-08	1.04319e-07	2.00912e-05	8.05053e-06	0.0212907	0.00877753	FBgn0004055	60E12--F1	unzipped	uzip	axonogenesis	---	integral to membrane /// plasma membrane
1627841_at	1.38359e-09	8.82916e-09	4.78564e-05	2.82937e-05	0.0232181	0.0102745	FBgn0034705	58C5	---	CG11170	---	---	---
1627844_at	1.20534e-09	7.5722e-09	0.000201076	0.000207508	0.00564468	0.000839114	FBgn0014469	44D1	Cytochrome P450-4e2	Cyp4e2	electron transport /// steroid metabolism	monooxygenase activity /// oxidoreductase activity /// electron transporter activity /// electron transporter activity	membrane /// microsome
1627850_at	1.43625e-12	3.16297e-12	0.000451479	0.00065741	0.0151886	0.0047745	FBgn0035987	67B5	---	CG3689	nuclear mRNA splicing, via spliceosome /// mRNA cleavage	---	mRNA cleavage factor complex
1627854_at	2.64944e-11	1.02879e-10	2.57501e-05	1.17587e-05	0.0363976	0.0231999	FBgn0030737	14B9	Enoyl-CoA hydratase mitochondrial	CG9914	lipid metabolism /// fatty acid metabolism /// cytoskeleton organization and biogenesis	structural molecule activity /// oxidoreductase activity	---
1627856_at	2.44723e-11	9.38753e-11	0.000978807	0.0019209	0.044322	0.0336953	FBgn0026417	82D6	---	Hus1-like	regulation of progression through cell cycle /// DNA repair	---	---
1627880_at	7.372e-12	2.28276e-11	0.000751407	0.00133672	0.0286722	0.014937	FBgn0050334	49A6	---	CG30334	---	---	---
1627890_at	1.11991e-05	0.0001186	0.000194643	0.000198221	0.101323	0.15261	FBgn0042206	87B8	Glutathione S transferase D10	GstD10	response to toxin /// defense response	glutathione transferase activity /// glutathione transferase activity	---
1627895_at	0.0183332	0.249558	1.79391e-06	2.40058e-07	0.0842529	0.108703	FBgn0039761	99E3	---	CG18404	---	---	---
1627898_at	5.68573e-12	1.67398e-11	7.08119e-05	4.78181e-05	0.00505728	0.000694169	FBgn0003330	98B1	Sex combs extra	Sce	stalk formation (sensu Insecta) /// female germ-line cyst encapsulation (sensu Insecta) /// sister chromatid cohesion /// protein ubiquitination /// chromatin silencing /// sex comb development /// development	protein binding /// zinc ion binding /// ubiquitin-protein ligase activity	cohesin complex /// ubiquitin ligase complex /// PRC1 complex
1627900_at	0.000212004	0.00248726	0.000308135	0.000382057	0.06154	0.0614763	FBgn0031601	24F1	---	CG3058	electron transport /// mitosis /// chromosome segregation /// nuclear mRNA splicing, via spliceosome	electron transporter activity	snRNP U5 /// small nuclear ribonucleoprotein complex
1627924_at	2.44897e-15	1.50537e-16	8.98744e-06	2.65058e-06	6.61345e-05	6.83457e-07	FBgn0003278	21C2	RNA polymerase I 135kD subunit	RpI135	transcription from RNA polymerase I promoter /// transcription from RNA polymerase I promoter	DNA binding /// nucleic acid binding /// DNA-directed RNA polymerase activity	nucleus /// DNA-directed RNA polymerase I complex
1627925_at	2.88433e-10	1.55585e-09	0.000442954	0.000641313	0.120762	0.207199	FBgn0032451	33F3	---	CG12292	---	---	---
1627936_s_at	0.0172173	0.233728	3.82857e-06	6.9469e-07	0.0434584	0.0324077			---	---	---	---	---
1627945_at	5.97149e-06	6.17817e-05	0.000127686	0.000109725	0.0717933	0.0814167	FBgn0011769	67B2	Ferredoxin	Fdxh	ferredoxin metabolism	oxidoreductase activity /// electron carrier activity /// electron carrier activity	---
1627948_at	2.15415e-07	1.91547e-06	6.16355e-05	3.95711e-05	0.0116207	0.00295616	FBgn0022131	51D5--6	atypical protein kinase C	aPKC	morphogenesis of a polarized epithelium /// transmission of nerve impulse /// intracellular signaling cascade /// calcium-mediated signaling /// zonula adherens assembly /// oocyte axis determination /// establishment and/or maintenance of epithelial cell polarity /// neuroblast division /// establishment and/or maintenance of neuroblast polarity /// establishment and/or maintenance of epithelial…	ATP binding /// receptor signaling protein serine/threonine kinase activity /// protein binding /// diacylglycerol binding /// atypical protein kinase C activity /// protein serine/threonine kinase activity /// protein kinase C activity	cytoplasm /// apical plasma membrane /// subapical complex /// apical cortex /// cell cortex /// apical plasma membrane
1627952_a_at	1.81182e-12	4.1943e-12	0.000298519	0.000364717	0.00539185	0.000768668	FBgn0034007	51F3--4	---	CG8102	mitochondrial electron transport, NADH to ubiquinone	NADH dehydrogenase activity /// NADH dehydrogenase (ubiquinone) activity	respiratory chain complex I (sensu Eukaryota)
1627958_at	0.00181761	0.0228441	5.60149e-05	3.47688e-05	0.189884	0.453373	FBgn0050269	58F4--6	---	CG30269	---	---	---
1627959_a_at	1.34853e-11	4.65847e-11	1.42809e-06	1.7491e-07	2.26692e-05	1.74202e-07	FBgn0019828	84B2	don juan	dj	spermatogenesis /// sperm individualization /// spermatid development	DNA binding	nucleus /// mitochondrion /// nucleus /// mitochondrial derivative /// flagellum (sensu Eukaryota)
1627967_a_at	1.08392e-08	8.12511e-08	0.000163076	0.000155224	0.0515305	0.0446216	FBgn0034219	54B15	methuselah-like 4	mthl4	response to stress /// determination of adult life span /// G-protein coupled receptor protein signaling pathway	G-protein coupled receptor activity	integral to membrane /// integral to membrane
1627982_at	0.00998287	0.132749	2.98622e-05	1.44527e-05	0.00810422	0.00151827	FBgn0051077	97D12	---	CG31077	chitin metabolism	chitin binding	extracellular region
1627983_at	0.00517191	0.0672948	0.000805761	0.00146197	0.0553809	0.0507666	FBgn0014374	87E7--8	poly	poly	---	---	---
1627986_s_at	9.27765e-07	8.90238e-06	6.36096e-05	4.10218e-05	0.0138704	0.00410546	FBgn0043576	44E2	///	PGRP-SC1a /// PGRP-SC1b	immune response /// peptidoglycan catabolism /// peptidoglycan catabolism /// innate immune response /// innate immune response /// defense response /// detection of bacteria	N-acetylmuramoyl-L-alanine amidase activity /// receptor activity /// protein binding /// peptidoglycan binding /// peptidoglycan binding /// N-acetylmuramoyl-L-alanine amidase activity /// peptidoglycan binding /// peptidoglycan binding	extracellular region /// integral to plasma membrane
1628008_a_at	2.41886e-10	1.2817e-09	0.000164568	0.000157142	0.0321525	0.0182005	FBgn0024923	46D1	Saccharomyces cerevisiae UAS construct a of McKearin	TER94	proteolysis /// proteolysis /// mitosis /// intracellular protein transport /// exocytosis /// rhabdomere development /// protein localization /// pole plasm oskar mRNA localization /// oocyte microtubule cytoskeleton polarization /// regulation of pole plasm oskar mRNA localization /// microtubule cytoskeleton organization and biogenesis /// endoplasmic reticulum membrane fusion /// Golgi organi…	serine-type endopeptidase activity /// nucleotide binding /// ATP-dependent peptidase activity /// ATP binding /// ATPase activity	proteasome complex (sensu Eukaryota) /// microtubule cytoskeleton /// fusome /// endoplasmic reticulum
1628009_at	6.68501e-07	6.31277e-06	0.000290914	0.000351686	0.0437072	0.0328389	FBgn0000633	50B6--C3	faint sausage	fas	morphogenesis of an epithelium /// maintenance of polarity of embryonic epithelium /// salivary gland morphogenesis /// cardioblast cell fate determination /// salivary gland development /// morphogenesis of an epithelium /// head involution /// foregut morphogenesis /// dorsal closure /// Malpighian tubule morphogenesis	---	---
1628011_a_at	4.66504e-11	1.98249e-10	6.70654e-05	4.43152e-05	0.00263671	0.000246636	FBgn0039544	98B2	---	CG12877	nucleobase, nucleoside, nucleotide and nucleic acid metabolism	nucleic acid binding /// nuclease activity /// exoribonuclease activity	intracellular
1628013_at	0.00308904	0.0394625	0.000467085	0.000686056	0.139546	0.270268	FBgn0031417	22E1	---	CG3597	metabolism /// electron transport	oxidoreductase activity	---
1628020_at	0.0367568	0.517464	0.00062245	0.00102543	0.196049	0.477054	FBgn0031373	22B4	---	CG15358	spermatogenesis /// gametogenesis /// development	sugar binding	---
1628030_at	1.11507e-13	1.01928e-13	0.000826979	0.00151492	0.00865306	0.00170822	FBgn0042131	64B17	---	CG18808	tricarboxylic acid cycle /// carbohydrate metabolism	oxidoreductase activity	---
1628049_at	0.00349336	0.0447965	8.22468e-06	2.19501e-06	0.0106716	0.00249978	FBgn0032136	30C2	---	CG15828	lipid transport	lipid transporter activity /// lipid binding	extracellular space
1628052_at	1.58197e-09	1.02185e-08	1.13202e-08	1.85124e-10	0.000521263	1.88775e-05	FBgn0015714	51D1	---	Cyp6a17	electron transport /// steroid metabolism	monooxygenase activity /// oxidoreductase activity /// electron transporter activity /// electron transporter activity	membrane /// microsome
1628075_at	1.44189e-11	5.03814e-11	4.69411e-06	9.61758e-07	0.000341413	8.59453e-06	FBgn0015522	54F1	---	olf186-M	---	---	---
1628081_s_at	6.97855e-08	5.86994e-07	2.25823e-05	9.62921e-06	0.0666133	0.0712765	FBgn0038256	88D1--2	---	CG7530	---	---	---
1628087_s_at	4.57696e-08	3.75973e-07	3.10337e-05	1.53211e-05	0.000611593	2.39852e-05	FBgn0033968	51C3--4	---	CG10200	---	---	---
1628088_at	3.54468e-15	3.6441e-16	0.000998624	0.00197054	0.0518675	0.0453559	FBgn0016940	69D6	small nuclear ribonucleoprotein at 69D	snRNP69D	nuclear mRNA splicing, via spliceosome	RNA splicing factor activity, transesterification mechanism	small nucleolar ribonucleoprotein complex /// spliceosome complex /// small nuclear ribonucleoprotein complex
1628100_at	2.08389e-09	1.38116e-08	2.33031e-06	3.49799e-07	0.000606687	2.3632e-05	FBgn0039393	96F8	---	CG8957	prosthetic group metabolism /// extracellular transport /// coenzyme metabolism /// cation transport	cation transporter activity /// sodium:iodide symporter activity	membrane
1628101_s_at	0.0507782	0.729197	0.000119409	9.92147e-05	0.180685	0.417261	FBgn0052581	13F1	///	CG32581 /// CG8974	protein ubiquitination /// transcription from RNA polymerase II promoter /// nucleobase, nucleoside, nucleotide and nucleic acid metabolism	zinc ion binding /// ubiquitin-protein ligase activity /// transcription regulator activity	ubiquitin ligase complex
1628105_a_at	1.22238e-05	0.000129875	0.000751107	0.00133431	0.159421	0.34067	FBgn0003149	66D12	Paramyosin	Prm	mesoderm development	structural constituent of cytoskeleton /// cytoskeletal protein binding /// structural constituent of muscle /// motor activity /// structural constituent of muscle	myosin /// striated muscle thick filament
1628114_s_at	7.67777e-12	2.39456e-11	0.000948138	0.00182862	0.0110955	0.00268849	FBgn0026379	31B1	heat shock construct of Goberdhan	Pten	autophagy /// negative regulation of cell growth /// insulin receptor signaling pathway /// phosphoinositide dephosphorylation /// negative regulation of organ size /// negative regulation of insulin receptor signaling pathway /// cell adhesion /// actin filament organization /// tracheal epithelial cell fate determination (sensu Insecta) /// regulation of organ size /// regulation of cell size /…	serine-type endopeptidase inhibitor activity /// protein tyrosine phosphatase activity /// actin binding /// protein tyrosine/serine/threonine phosphatase activity /// phosphoprotein phosphatase activity /// phosphatidylinositol-3,4,5-trisphosphate 3-phosphatase activity /// phosphatidylinositol-3,4,5-trisphosphate 3-phosphatase activity /// protein tyrosine/serine/threonine phosphatase activity …	---
1628150_a_at	5.67922e-10	3.2977e-09	0.000235394	0.000260187	0.10573	0.163842	FBgn0036875	76B5	---	CG9449	phosphate metabolism	acid phosphatase activity	---
1628160_a_at	1.89096e-11	6.95857e-11	8.84267e-05	6.55836e-05	0.00590126	0.00091333	FBgn0020306	57D11--12	domino	dom	regulation of alternative nuclear mRNA splicing, via spliceosome /// border follicle cell migration (sensu Insecta) /// DNA topological change /// DNA replication /// DNA repair /// DNA recombination /// hemopoiesis /// negative regulation of hemocyte proliferation (sensu Arthropoda) /// regulation of transcription from RNA polymerase II promoter /// oogenesis (sensu Insecta) /// larval or pupal …	DNA topoisomerase (ATP-hydrolyzing) activity /// DNA ligase (ATP) activity /// DNA binding /// ATP binding /// nucleic acid binding /// DNA helicase activity /// general RNA polymerase II transcription factor activity /// DNA-dependent ATPase activity /// helicase activity	nucleus /// nucleus /// chromatin remodeling complex
1628187_s_at	1.74698e-08	1.35023e-07	0.000848279	0.00156715	0.0470307	0.0375117	FBgn0030160	9A3	---	CG9691	---	---	---
1628207_at	9.65226e-09	7.17204e-08	0.000961606	0.00186551	0.143143	0.281748	FBgn0034145	53C11--12	---	CG5065	---	oxidoreductase activity	---
1628224_a_at	1.04206e-12	2.11014e-12	0.000796043	0.00143899	0.0103006	0.00228847	FBgn0020445	23E4--5	Early gene at 23	E23	lipid transport /// lipid metabolism /// anion transport	nucleotide binding /// ATP binding /// anion channel activity /// ATPase activity, coupled to transmembrane movement of substances /// transporter activity /// ATPase activity, coupled to transmembrane movement of substances	ATP-binding cassette (ABC) transporter complex
1628225_at	3.81856e-12	1.04101e-11	0.000757531	0.00134996	0.0125875	0.00348891	FBgn0052391	65E3	---	CG32391	---	---	---
1628231_at	3.08523e-10	1.67912e-09	2.77699e-06	4.44571e-07	0.0148277	0.00458919	FBgn0004852	76D6--7	Adenylyl cyclase 76E	Ac76E	intracellular signaling cascade /// cyclic nucleotide metabolism /// G-protein coupled receptor protein signaling pathway	guanylate cyclase activity /// adenylate cyclase activity /// adenylate cyclase activity	---
1628235_at	0.0006543	0.00794701	0.000281798	0.000336832	0.192669	0.463624	FBgn0031942	28C2	---	CG7203	---	---	---
1628249_at	1.37977e-08	1.05052e-07	1.0072e-05	3.16775e-06	0.0181937	0.00659998	FBgn0036118	68A3	---	CG14145	---	---	---
1628262_a_at	3.77882e-06	3.83847e-05	0.000711919	0.00123388	0.126373	0.224949	FBgn0004606	100A4--5	Zn finger homeodomain 1	zfh1	regulation of transcription from RNA polymerase II promoter /// ectoderm development /// muscle development /// mesoderm development /// central nervous system development /// germ cell migration /// pole cell migration /// gonad development /// heart development /// germ cell migration /// nervous system development /// mesoderm development /// mesoderm development	zinc ion binding /// transcription factor activity /// RNA polymerase II transcription factor activity /// DNA binding	nucleus /// nucleus
1628269_at	1.69503e-10	8.65194e-10	0.000837744	0.00153718	0.165586	0.361858	FBgn0000486	37B12	Diphenol oxidase A2	Dox-A2	proteolysis /// proteolysis /// phenol metabolism	enzyme activator activity /// endopeptidase activity /// endopeptidase activity	proteasome regulatory particle, lid subcomplex (sensu Eukaryota) /// proteasome regulatory particle (sensu Eukaryota) /// proteasome regulatory particle (sensu Eukaryota) /// proteasome complex (sensu Eukaryota)
1628272_a_at	0.044047	0.626479	0.000193098	0.000195625	0.0476388	0.0384622	FBgn0069972	20A4--5	---	CG40486	---	oxidoreductase activity	---
1628277_at	3.27646e-13	4.73193e-13	6.56862e-05	4.29569e-05	0.0883292	0.11897	FBgn0038097	87D5	---	CG14384	proteolysis	aminopeptidase activity	intracellular
1628283_at	1.81663e-13	2.0699e-13	0.000972199	0.00189845	0.0575307	0.0544083	FBgn0029999	7D6	---	CG1575	---	---	---
1628284_at	1.43228e-07	1.25016e-06	0.000388043	0.000534071	0.0544305	0.0491976	FBgn0040350	1D2--3	---	CG3690	transport /// transmission of nerve impulse /// synaptic transmission /// neurotransmitter secretion	transporter activity	integral to membrane
1628285_a_at	6.05702e-13	1.04531e-12	0.000655222	0.00109807	0.0271579	0.0137523	FBgn0017550	83B5--6	Regena	Rga	transcription from RNA polymerase II promoter /// nucleobase, nucleoside, nucleotide and nucleic acid metabolism /// mRNA transcription /// regulation of transcription	transcription regulator activity /// transcription regulator activity	nucleus
1628290_s_at	7.05976e-09	5.14077e-08	0.000777656	0.00140047	0.0167756	0.00563021	FBgn0032029	29B2	---	CG17292	lipid metabolism	triacylglycerol lipase activity	---
1628295_at	5.9068e-16	1.28505e-17	0.000138404	0.000122425	0.00262022	0.000243983	FBgn0036345	70A1	---	CG17300	---	---	---
1628296_at	8.63308e-08	7.3429e-07	0.000672315	0.00114061	0.0652601	0.0682722	FBgn0051956	23F3	polypeptide GalNAc transferase 4	pgant4	protein amino acid glycosylation /// polysaccharide metabolism	polypeptide N-acetylgalactosaminyltransferase activity /// polypeptide N-acetylgalactosaminyltransferase activity	---
1628309_at	9.21149e-09	6.83426e-08	3.79988e-05	2.06845e-05	0.196873	0.480549	FBgn0031320	21F2	---	CG5126	---	---	---
1628320_at	9.26991e-06	9.76413e-05	0.000382554	0.000523208	0.068917	0.0759146	FBgn0037749	85E8	---	CG9471	electron transport /// coenzyme metabolism	biliverdin reductase activity /// NADPH dehydrogenase activity	---
1628323_s_at	2.36696e-07	2.11818e-06	0.00048823	0.000732333	0.0789057	0.0970386	FBgn0004646	6E4	optic ganglion reduced	ogre	phototransduction /// signal transduction /// nervous system development /// visual behavior	gap-junction forming channel activity	integral to membrane /// gap junction
1628325_at	3.43992e-07	3.14484e-06	5.7093e-05	3.56538e-05	0.00210083	0.000165892	FBgn0052179	74E4	Keren	Krn	epidermal growth factor receptor signaling pathway /// ommatidial rotation /// positive regulation of epidermal growth factor receptor activity /// positive regulation of epidermal growth factor receptor activity /// MAPKKK cascade	growth factor activity /// epidermal growth factor receptor binding	plasma membrane
1628328_at	9.72638e-08	8.33064e-07	3.02393e-05	1.47917e-05	0.0086526	0.00169667	FBgn0063499	55C6	Glutathione S transferase E10	GstE10	response to toxin /// defense response	glutathione transferase activity	---
1628344_at	2.6617e-10	1.42323e-09	5.40009e-05	3.29471e-05	0.00175541	0.000122266	FBgn0000259	10E3	Casein kinase II β subunit	CkIIβ	signal transduction /// rhythmic behavior /// eclosion rhythm /// protein amino acid phosphorylation /// circadian rhythm /// mushroom body development /// protein amino acid phosphorylation	receptor signaling protein serine/threonine kinase activity /// protein kinase CK2 regulator activity /// protein kinase CK2 regulator activity /// protein kinase CK2 activity /// casein kinase activity /// protein kinase activity /// protein kinase CK2 regulator activity	protein kinase CK2 complex /// protein kinase CK2 complex /// nucleus /// cytosol
1628345_at	0.00875214	0.115798	0.000279114	0.000331724	0.147676	0.299241	FBgn0013771	51D1	Cytochrome P450-6a9	Cyp6a9	electron transport /// steroid metabolism /// insecticide metabolism	monooxygenase activity /// oxidoreductase activity /// electron transporter activity /// electron transporter activity	membrane /// microsome
1628348_at	2.63762e-15	1.86218e-16	0.000457096	0.000669736	0.00517004	0.000722671	FBgn0052081	68A1--2	---	CG32081	amino acid transport /// amino acid metabolism /// transport	amino acid-polyamine transporter activity /// amino acid transporter activity	membrane
1628355_at	0.000107261	0.00122598	0.000487688	0.000731151	0.194563	0.471736	FBgn0052379	65F11	---	CG32379	proteolysis /// proteolysis /// protein metabolism	carboxypeptidase A activity /// carboxypeptidase activity /// peptidase activity /// metallopeptidase activity	---
1628363_at	0.044804	0.63819	0.000545679	0.00085772	0.212953	0.542623	FBgn0028373	98E6--F1	innexin 3	inx3	signal transduction	innexin channel activity	integral to membrane /// gap junction /// gap junction
1628364_at	0.0212164	0.290566	0.000625605	0.00103299	0.167022	0.366854	FBgn0028532	34D8	---	CG7968	---	---	---
1628376_x_at	1.24763e-05	0.000132728	4.9677e-06	1.05537e-06	0.090672	0.124918	FBgn0031277	21E2	---	CG13947	---	---	---
1628377_s_at	1.02442e-13	9.06494e-14	3.50106e-06	6.20045e-07	0.00175541	0.000122336	FBgn0024832	94A15--16	---	AP-50	pinocytosis /// intracellular protein transport /// vesicle coating /// synaptic vesicle coating /// neurotransmitter secretion	---	clathrin vesicle coat /// synaptic vesicle /// coated vesicle
1628389_at	0.000168782	0.00196255	8.96054e-05	6.69637e-05	0.0456952	0.0355398	FBgn0038376	89A6	---	CG4225	tRNA aminoacylation for protein translation /// extracellular transport /// heme transport	tRNA ligase activity /// nucleotide binding /// ATP binding /// heme transporter activity /// transporter activity /// ATPase activity, coupled to transmembrane movement of substances	integral to membrane /// mitochondrial inner membrane /// ATP-binding cassette (ABC) transporter complex
1628393_at	0.0561924	0.813072	0.000152148	0.000140106	0.0511288	0.0438229	FBgn0031581	24D3	---	CG10039	---	---	---
1628398_at	0.007818	0.103042	0.000490451	0.000738631	0.0635808	0.0651507	FBgn0032167	30F1	---	CG5853	lipid transport /// lipid metabolism /// anion transport	nucleotide binding /// ATP binding /// anion channel activity /// transporter activity /// ATPase activity, coupled to transmembrane movement of substances	ATP-binding cassette (ABC) transporter complex
1628402_a_at	0.000755898	0.0092222	0.000758691	0.00135354	0.105828	0.164526	FBgn0032135	30C1	---	GlcAT-S	proteoglycan biosynthesis /// glycosphingolipid biosynthesis /// glycoprotein biosynthesis	glucuronosyltransferase activity /// galactosylgalactosylxylosylprotein 3-beta-glucuronosyltransferase activity /// galactosyl beta-1,3 N-acetylgalactosamine beta-1,3-glucuronosyltransferase activity /// asioloorosomucoid beta-1,3-glucuronosyltransferase activity /// N-acetyllactosamine beta-1,3-glucuronosyltransferase activity /// galactosylgalactosylxylosylprotein 3-beta-glucuronosyltransferase…	membrane
1628408_at	1.44693e-11	5.05755e-11	8.86346e-06	2.56652e-06	0.000286083	6.36782e-06			---	---	---	---	---
1628412_at	1.3227e-06	1.28788e-05	2.3977e-06	3.62549e-07	0.179952	0.414057	FBgn0024150	78B3--C1	Adenylyl cyclase 78C	Ac78C	intracellular signaling cascade /// cyclic nucleotide biosynthesis /// cyclic nucleotide metabolism /// G-protein coupled receptor protein signaling pathway	guanylate cyclase activity /// adenylate cyclase activity /// adenylate cyclase activity	integral to membrane
1628419_a_at	1.03538e-09	6.40317e-09	0.000495278	0.000749645	0.0798962	0.0992747	FBgn0030706	14A1	---	CG8909	regulation of transcription, DNA-dependent /// receptor mediated endocytosis /// intracellular protein transport /// cholesterol metabolism	transcription factor activity /// calcium ion binding /// low-density lipoprotein receptor activity	membrane /// intracellular
1628429_at	4.32075e-09	3.03175e-08	4.12203e-06	8.00916e-07	0.0228258	0.0099618	FBgn0031049	18D11--12	---	CG14214	protein transport /// vesicle-mediated transport /// SRP-dependent cotranslational protein targeting to membrane, translocation	protein translocase activity /// protein transporter activity	integral to endoplasmic reticulum membrane /// translocon complex
1628432_at	4.45462e-09	3.13341e-08	4.12203e-06	7.95681e-07	0.0267741	0.0134397	FBgn0039537	98B1	---	CG5590	metabolism	sterol carrier activity /// oxidoreductase activity, acting on the CH-OH group of donors, NAD or NADP as acceptor	---
1628438_at	0.0249607	0.344381	7.8711e-05	5.59379e-05	0.0786006	0.0958498	FBgn0031752	26A3	---	CG9044	---	---	---
1628446_at	8.43619e-09	6.21725e-08	3.13735e-07	2.08732e-08	0.0956189	0.137253	FBgn0038790	92E4	Metallothionein C	MtnC	---	metal ion binding	---
1628449_at	0.00460871	0.0596585	0.00047867	0.000712566	0.311973	0.970643	FBgn0040257	86D5	---	Ugt86Dc	steroid metabolism /// response to toxin /// polysaccharide metabolism /// defense response	2-hydroxyacylsphingosine 1-beta-galactosyltransferase activity /// glucuronosyltransferase activity	---
1628463_at	7.38318e-12	2.28755e-11	2.75213e-05	1.28687e-05	0.00141138	8.65939e-05	FBgn0040494	87D5	---	CG7242	---	---	---
1628469_a_at	3.39578e-05	0.000374717	0.000926639	0.00176614	0.117674	0.19897	FBgn0052529	18F4--19A2	---	CG32529	---	DNA binding	---
1628479_at	2.35273e-14	9.06292e-15	0.000147744	0.000134263	0.00163467	0.000110969	FBgn0031644	25B1	---	CG15625	---	---	---
1628488_at	1.22397e-11	4.15238e-11	3.98622e-07	3.10414e-08	0.00587642	0.000906264	FBgn0039492	97E3	---	CG6051	---	---	---
1628492_at	8.36648e-11	3.87051e-10	9.95803e-05	7.67921e-05	0.0478101	0.0388808	FBgn0000109	62B9	Adenine phosphoribosyltransferase	Aprt	purine base metabolism /// purine ribonucleoside salvage	adenine phosphoribosyltransferase activity	cytoplasm
1628494_a_at	8.26213e-10	4.99161e-09	7.08119e-05	4.78615e-05	0.00195803	0.000144239	FBgn0024315	53C15--D1	---	Picot	phosphate metabolism /// extracellular transport /// cation transport /// phosphate transport	phosphate transporter activity /// high affinity inorganic phosphate:sodium symporter activity /// high affinity inorganic phosphate:sodium symporter activity	integral to membrane
1628500_at	2.56048e-07	2.30088e-06	3.64174e-07	2.67069e-08	0.0464747	0.0366864	FBgn0052483	61C8	---	CG32483	proteolysis /// proteolysis /// protein metabolism	serine carboxypeptidase activity /// serine-type peptidase activity /// peptidase activity	---
1628503_at	4.67369e-09	3.29561e-08	0.000220033	0.000235389	0.158435	0.336994	FBgn0050424	60E11	---	CG30424	---	---	---
1628516_at	6.99866e-08	5.88772e-07	0.000240665	0.000269106	0.213095	0.54304	FBgn0031603	24F2	---	CG15432	---	---	---
1628530_at	6.79922e-10	4.03141e-09	1.17322e-05	3.89912e-06	0.0382699	0.0253906	FBgn0037045	78A2--5	---	CG10584	---	---	---
1628531_at	1.35518e-12	2.93718e-12	0.000619994	0.0010195	0.259214	0.735789	FBgn0028694	25C3	---	Rpn11	proteolysis /// cellular physiological process /// proteolysis /// proteolysis	endopeptidase activity	proteasome regulatory particle, lid subcomplex (sensu Eukaryota) /// proteasome regulatory particle (sensu Eukaryota) /// proteasome regulatory particle (sensu Eukaryota) /// proteasome regulatory particle, lid subcomplex (sensu Eukaryota)
1628539_at	2.77469e-13	3.76325e-13	0.000180116	0.000178097	0.00194462	0.000142221	FBgn0051174	93F14	---	CG31174	---	---	---
1628560_at	3.1635e-11	1.26406e-10	1.82554e-05	7.13549e-06	0.0224876	0.00962451	FBgn0034564	57B5	---	CG9344	nuclear mRNA splicing, via spliceosome	---	small nucleolar ribonucleoprotein complex /// spliceosome complex /// snRNP U6 /// small nuclear ribonucleoprotein complex
1628561_at	1.19099e-12	2.50189e-12	6.46072e-05	4.18605e-05	0.000840766	3.65374e-05	FBgn0051515	94F1	---	CG31515	---	---	---
1628592_at	1.44038e-11	5.02437e-11	0.000382916	0.000524281	0.0085426	0.00165925	FBgn0039782	99F6	---	CG15539	peptidyl-proline hydroxylation to 4-hydroxy-L-proline	procollagen-proline 4-dioxygenase activity	procollagen-proline, 2-oxoglutarate-4-dioxygenase complex
1628595_at	6.77422e-12	2.05738e-11	0.000477019	0.000709386	0.0277439	0.0142324	FBgn0015321	67C5	Ubiquitin conjugating enzyme 4	UbcD4	protein metabolism /// ubiquitin cycle	ligase activity /// ubiquitin conjugating enzyme activity	---
1628596_at	9.77121e-11	4.61235e-10	0.000165329	0.000158243	0.239738	0.650829	FBgn0034735	58E3--4	---	CG4610	---	---	---
1628598_s_at	2.15864e-09	1.43525e-08	2.6691e-05	1.23498e-05	0.00394683	0.000469584	FBgn0037357	83B7--8	---	sec23	intracellular protein transport /// exocytosis /// G-protein coupled receptor protein signaling pathway /// ER to Golgi transport /// Golgi organization and biogenesis	protein binding /// small GTPase regulator activity /// GTPase activator activity	COPII vesicle coat /// endoplasmic reticulum /// Golgi stack /// COPII-coated vesicle
1628617_at	2.73343e-07	2.4678e-06	0.000474445	0.000702196	0.05573	0.051482	FBgn0052282	63D1	drosomycin-4	dro4	defense response /// defense response	---	extracellular region
1628618_at	0.000482966	0.00581039	0.000449365	0.000653313	0.0733223	0.0841868	FBgn0030669	13E8	---	CG9240	proteolysis /// mitochondrial protein processing	serine-type peptidase activity /// peptidase activity	mitochondrial membrane
1628621_at	2.13323e-10	1.11767e-09	0.000141719	0.000126645	0.085262	0.111271	FBgn0039765	99F4	mitochondrial ribosomal protein S18C	mRpS18C	protein biosynthesis	structural constituent of ribosome	mitochondrial small ribosomal subunit
1628628_at	0.00454788	0.0588598	1.03494e-06	1.17368e-07	0.141798	0.27726	FBgn0012051	56D5	Calpain-A	CalpA	protein autoprocessing /// proteolysis /// protein metabolism /// actin cytoskeleton organization and biogenesis	calmodulin binding /// calcium ion binding /// calpain activity	cytoplasm
1628632_at	2.10276e-09	1.39575e-08	7.75389e-05	5.48704e-05	0.241557	0.659928	FBgn0038100	87D6--7	polyA-binding protein interacting protein 2	Paip2	regulation of cell growth /// negative regulation of translation /// negative regulation of translation	protein binding	---
1628639_at	5.75885e-05	0.000646532	2.12484e-06	3.02452e-07	0.0804995	0.100437	FBgn0040582	94A2	---	CG5791	---	---	---
1628659_at	2.91341e-13	4.01274e-13	0.000404885	0.000565381	0.0597742	0.0584941	FBgn0004512	49E1--4	Multi drug resistance 49	Mdr49	response to toxin /// extracellular transport /// defense response /// drug transport /// multidrug transport	nucleotide binding /// ATPase activity, coupled to transmembrane movement of substances /// ATP binding /// multidrug transporter activity /// ATPase activity, coupled /// multidrug transporter activity	integral to plasma membrane
1628668_at	5.83494e-12	1.72586e-11	0.000145689	0.000131735	0.0121368	0.0032643			---	---	---	---	---
1628678_at	3.06651e-12	7.96865e-12	0.000157707	0.000147783	0.0330468	0.019353	FBgn0025712	62A9	---	CG13920	---	---	---
1628679_at	1.62595e-13	1.73197e-13	0.000499421	0.000760382	0.00836796	0.00160102	FBgn0037338	83B1--2	---	Snm1	DNA repair	---	---
1628682_at	3.04254e-11	1.20865e-10	7.63541e-07	7.96625e-08	0.0014077	8.5794e-05	FBgn0036759	75A4	---	CG5577	metabolism	4-nitrophenylphosphatase activity	---
1628699_at	5.59119e-06	5.76947e-05	2.51206e-09	1.89921e-11	0.00112136	6.06168e-05	FBgn0002564	61A6	Larval serum protein 1γ	Lsp1γ	transport	oxygen transporter activity /// nutrient reservoir activity	extracellular region /// larval serum protein complex
1628702_at	2.80062e-12	7.17363e-12	0.000358196	0.000472858	0.00792797	0.00146425	FBgn0052580	14A6	---	CG32580	---	---	---
1628705_at	9.66856e-07	9.30383e-06	2.09184e-05	8.66665e-06	0.010834	0.00256079	FBgn0039776	99F6	prolyl-4-hydroxylase-alpha EFB	PH4αEFB	peptidyl-proline hydroxylation to 4-hydroxy-L-proline	procollagen-proline 4-dioxygenase activity	procollagen-proline, 2-oxoglutarate-4-dioxygenase complex
1628719_at	3.21538e-09	2.20955e-08	0.000347804	0.000452015	0.101406	0.152815	FBgn0025680	91F11	cryptochrome	cry	entrainment of circadian clock /// DNA repair /// response to blue light /// gravitaxis /// response to light stimulus /// G-protein coupled receptor protein signaling pathway /// response to blue light /// circadian rhythm /// circadian rhythm /// circadian rhythm /// circadian rhythm /// UV-A, blue light phototransduction /// circadian rhythm /// circadian rhythm	protein binding /// nucleic acid binding /// photoreceptor activity /// DNA photolyase activity /// G-protein coupled photoreceptor activity /// G-protein coupled photoreceptor activity	nucleus /// nuclear membrane lumen /// cytoplasm
1628723_at	5.00534e-15	6.68045e-16	2.43161e-06	3.69515e-07	0.0010092	4.94732e-05	FBgn0011824	57B20	---	CG4038	ribosome biogenesis /// rRNA processing	rRNA binding	small nuclear ribonucleoprotein complex
1628734_at	3.9873e-13	6.07462e-13	0.000490451	0.000738455	0.00780117	0.00142015	FBgn0037516	84E1	---	CG11286	---	---	---
1628739_at	0.00354125	0.0454326	0.00075992	0.00135653	0.23637	0.638492	FBgn0053528	50A14--B1	---	CG33528	transport /// transmission of nerve impulse /// neurotransmitter transport	monoamine transporter activity	synaptic vesicle /// integral to membrane
1628744_s_at	0.00123535	0.0153226	0.000335473	0.000431793	0.146809	0.29616	FBgn0032715	37B1	/// Sterol carrier protein X-related thiolase	CG17597 /// ScpX	lipid transport /// fatty acid beta-oxidation /// acyl-CoA metabolism /// phospholipid transport	binding /// acetyl-CoA C-acyltransferase activity /// sterol carrier activity /// carrier activity /// phospholipid transporter activity /// sterol carrier protein X-related thiolase activity /// sterol carrier protein X-related thiolase activity	peroxisome /// mitochondrion /// cytoplasm
1628755_at	9.47365e-11	4.44842e-10	0.00035895	0.000476588	0.0346802	0.0212374	FBgn0037567	84F10	---	Gfr	carbohydrate metabolism /// GDP-fucose transport /// GDP-fucose transport /// GDP-fucose transport /// Golgi vesicle transport	GDP-fucose transporter activity /// GDP-fucose transporter activity /// GDP-fucose transporter activity	Golgi vesicle /// Golgi apparatus
1628766_at	7.44556e-09	5.4383e-08	0.000738622	0.0012997	0.0382699	0.0253733	FBgn0034267	54E3--4	---	CG4984	---	---	---
1628795_s_at	2.67703e-07	2.41291e-06	1.14278e-05	3.77561e-06	0.0347257	0.0212836	FBgn0031779	26B5	---	CG9175	regulation of transcription from RNA polymerase II promoter	DNA binding	nucleus
1628796_at	1.28851e-10	6.34233e-10	0.000138335	0.000122157	0.0318375	0.0178683	FBgn0038893	93F1--2	---	CG6353	---	---	---
1628818_at	5.34898e-05	0.000598464	0.000959053	0.0018562	0.0388537	0.026163	FBgn0038449	89D5	---	CG17562	---	oxidoreductase activity	---
1628821_at	9.04138e-06	9.51558e-05	0.000101407	7.87304e-05	0.145972	0.292654	FBgn0036553	72C1	---	CG17027	phospholipid metabolism /// intracellular signaling cascade /// dephosphorylation	inositol-1(or 4)-monophosphatase activity /// inositol-1(or 4)-monophosphatase activity	---
1628823_at	6.42927e-05	0.000724507	0.000910485	0.00172228	0.243516	0.669158	FBgn0036321	69E8	---	CG14120	---	---	---
1628831_at	2.90591e-10	1.56893e-09	1.40215e-05	4.98277e-06	0.188526	0.446908	FBgn0025615	4C11	---	torp4a	transmission of nerve impulse /// cytokine and chemokine mediated signaling pathway /// protein folding /// protein folding	ATP binding /// unfolded protein binding /// ATP binding	endoplasmic reticulum lumen /// endoplasmic reticulum lumen
1628856_at	8.65167e-07	8.27386e-06	0.000322528	0.000407705	0.0720788	0.0819759			---	---	---	---	---
1628859_at	2.75014e-05	0.000300985	7.45135e-06	1.88722e-06	0.135776	0.25703	FBgn0003392	13F18	shibire ///	shi /// Dsimshi	synaptic vesicle endocytosis /// memory /// intracellular protein transport /// defense response /// endocytosis /// receptor mediated endocytosis /// synaptic vesicle endocytosis /// microtubule-based process /// endocytosis /// synaptic vesicle budding /// cytokinesis /// cellularization (sensu Metazoa) /// tracheal system development (sensu Insecta) /// tracheal epithelial cell migration (sens…	GTP binding /// structural constituent of cytoskeleton /// GTPase activity /// GTPase activity /// GTPase activity /// microtubule motor activity /// microtubule binding /// actin binding	synapse /// plasma membrane /// microtubule associated complex
1628867_s_at	1.28682e-09	8.14305e-09	0.000489407	0.000735209	0.00272086	0.000258112	FBgn0038932	94A2	///	CG5740 /// CG33334	---	---	---
1628884_at	0.000132405	0.00152567	0.000386282	0.000529766	0.169722	0.376165	FBgn0030310	10C6	Peptidoglycan recognition protein SA	PGRP-SA	innate immune response /// innate immune response /// Toll signaling pathway /// anti-Gram-positive bacterial polypeptide induction /// peptidoglycan catabolism /// regulation of Toll signaling pathway /// immune response /// immune response /// defense response to Gram-positive bacteria /// response to pest, pathogen or parasite /// anti-Gram-positive bacterial polypeptide induction /// defense …	peptidoglycan receptor activity /// peptidoglycan binding /// N-acetylmuramoyl-L-alanine amidase activity /// pattern recognition receptor activity /// peptidoglycan receptor activity /// peptidoglycan binding /// peptidoglycan binding /// peptidoglycan receptor activity	extracellular region /// extracellular region /// integral to plasma membrane
1628885_at	0.000928759	0.0114036	8.81937e-06	2.54042e-06	0.0763949	0.0906114	FBgn0052698	9A2	---	CG32698	one-carbon compound metabolism	zinc ion binding /// carbonate dehydratase activity	---
1628896_a_at	1.64598e-08	1.26605e-07	0.000656023	0.00110057	0.0294972	0.0156924	FBgn0038302	88E3	---	CG4210	---	N-acetyltransferase activity	---
1628909_at	4.20963e-10	2.36772e-09	0.000470316	0.000693017	0.0330217	0.0193204	FBgn0030158	9A3	---	CG9686	---	---	---
1628918_at	1.92126e-07	1.69958e-06	5.99583e-05	3.80324e-05	0.00106596	5.57633e-05	FBgn0032998	41C1--6	---	CG17478	---	---	---
1628920_at	9.24635e-13	1.80608e-12	7.47547e-07	7.48022e-08	0.00321565	0.000332317	FBgn0031048	18D11	---	CG12237	---	---	---
1628924_a_at	1.10176e-14	2.34721e-15	0.000577828	0.000932257	0.00912803	0.00187385	FBgn0034963	60B5	---	CG13567	---	---	---
1628927_at	2.84863e-06	2.8576e-05	0.000426844	0.000611535	0.24097	0.657112	FBgn0032601	36A14	yellow-b	yellow-b	---	---	---
1628929_s_at	1.21787e-11	4.11962e-11	3.1816e-05	1.60681e-05	0.10692	0.16773	FBgn0033434	45F6	---	CG1902	---	---	---
1628931_at	3.16603e-05	0.000348541	0.000235394	0.000260063	0.313868	0.97883	FBgn0038878	93D2	---	CG3301	metabolism	oxidoreductase activity, acting on the CH-OH group of donors, NAD or NADP as acceptor	---
1628932_at	5.90775e-13	1.00907e-12	0.000688289	0.00117968	0.0107862	0.00254165	FBgn0002781	93D7--9	modifier of mdg4	mod(mdg4)	transmission of nerve impulse /// sex determination /// regulation of transcription from RNA polymerase II promoter /// chromatin assembly or disassembly /// nuclear organization and biogenesis /// induction of apoptosis /// germ cell migration /// germ cell migration /// establishment and/or maintenance of chromatin architecture /// regulation of apoptosis /// induction of apoptosis /// oogenesi…	phosphatidate phosphatase activity /// RNA polymerase II transcription factor activity /// chromatin binding /// protein binding	plasma membrane /// polytene chromosome /// nucleus /// nucleus /// chromatin
1628935_at	2.46108e-08	1.94757e-07	0.000655222	0.00109824	0.0165223	0.00546392	FBgn0030073	8C1--4	---	CG10962	metabolism	oxidoreductase activity, acting on the CH-OH group of donors, NAD or NADP as acceptor	---
1628938_at	1.84256e-05	0.000198621	0.000901302	0.00169673	0.0518675	0.0453148	FBgn0031408	22D4--5	---	CG10882	intracellular protein transport /// G-protein coupled receptor protein signaling pathway /// ER to Golgi transport	rhodopsin-like receptor activity /// protein binding /// serine-type endopeptidase activity	integral to membrane /// COPII vesicle coat
1628950_at	0.00548957	0.0715574	8.93251e-05	6.64525e-05	0.04861	0.0400482	FBgn0032684	36F6	---	CG10178	steroid metabolism /// response to toxin /// polysaccharide metabolism /// defense response	glucuronosyltransferase activity	---
1628968_at	1.59155e-13	1.67167e-13	0.000826596	0.0015136	0.00651813	0.00105704	FBgn0034206	54B1	---	CG18469	---	---	---
1628969_s_at	8.18942e-07	7.80745e-06	0.000416182	0.000589337	0.0787335	0.096137	FBgn0033915	50E4	---	CG8485	protein amino acid phosphorylation	ATP binding /// SAP kinase activity /// protein serine/threonine kinase activity	---
1628976_at	3.4805e-12	9.3419e-12	0.000537565	0.00083795	0.0783577	0.0953348	FBgn0031043	18D7	---	CG14222	protein amino acid acetylation	N-acetyltransferase activity /// acetyltransferase activity /// acyl-CoA N-acyltransferase activity	---
1628980_s_at	8.61008e-11	3.996e-10	0.000220033	0.00023528	0.0071443	0.00120132	FBgn0036058	67D1	---	CG6707	---	---	---
1628987_at	6.41689e-12	1.92978e-11	0.000711919	0.00123335	0.00699809	0.00117197	FBgn0028894	35F1	---	CG5869	ectoderm development /// gliogenesis	structural constituent of cytoskeleton /// actin binding	intracellular
1628989_at	0.000151704	0.00175783	5.72951e-05	3.58233e-05	0.14882	0.302663			---	---	---	---	---
1629009_at	0.000285449	0.00337756	9.68964e-06	2.98157e-06	0.308269	0.954191	FBgn0028940	34E5	---	Cyp28a5	electron transport /// steroid metabolism	monooxygenase activity /// oxidoreductase activity /// electron transporter activity /// electron transporter activity	membrane /// microsome
1629012_at	8.88956e-11	4.14443e-10	0.000164994	0.000157798	0.114056	0.189044	FBgn0028388	21F1	capulet	capt	cellular morphogenesis /// oocyte microtubule cytoskeleton polarization /// actin filament organization /// regulation of cell shape /// oogenesis (sensu Insecta) /// eye development (sensu Endopterygota) /// bristle morphogenesis /// actin polymerization and/or depolymerization	structural constituent of cytoskeleton /// actin binding /// adenylate cyclase binding	membrane /// microtubule cytoskeleton
1629013_at	3.26441e-09	2.24688e-08	0.00051792	0.000799578	0.0331907	0.0195425	FBgn0029713	4C7	---	CG11436	---	---	---
1629014_s_at	6.14731e-08	5.13268e-07	0.000557908	0.000885778	0.0764656	0.0910378	FBgn0037298	82F6	---	CG2604	---	---	---
1629026_at	3.90082e-13	5.89455e-13	0.000108055	8.61768e-05	0.0281794	0.0145757	FBgn0002069	49D7	Aspartyl-tRNA synthetase	Aats-asp	growth /// aspartyl-tRNA aminoacylation	ATP binding /// mRNA binding /// aspartate-tRNA ligase activity	cytoplasm
1629048_s_at	1.17017e-11	3.92637e-11	1.96101e-06	2.65385e-07	0.0460514	0.0360716	FBgn0036663	73C4--D1	---	CG9674	nitrogen compound metabolism /// glutamate biosynthesis /// electron transport /// carbohydrate metabolism /// amino acid biosynthesis	monooxygenase activity /// disulfide oxidoreductase activity /// glutamate synthase (NADPH) activity	---
1629050_at	7.48747e-07	7.10393e-06	1.1028e-05	3.61852e-06	0.201491	0.498465	FBgn0035661	65A3	---	CG10477	proteolysis	trypsin activity /// chymotrypsin activity /// serine-type endopeptidase activity /// elastase activity	---
1629055_a_at	0.0029495	0.0376069	0.000167294	0.000161136	0.271406	0.789517	FBgn0001125	22B8	Glutamate oxaloacetate transaminase 2	Got2	aspartate metabolism /// glutamate biosynthesis /// synaptogenesis /// neurotransmitter receptor metabolism /// glutamate biosynthesis	aspartate transaminase activity /// aspartate transaminase activity /// aspartate transaminase activity	mitochondrial matrix /// mitochondrion
1629061_s_at	1.24317e-06	1.20613e-05	4.51001e-06	9.13808e-07	0.000163714	2.64627e-06	FBgn0001228	67B2	---	DyakHsp67Bb	---	---	---
1629072_at	7.44221e-09	5.43493e-08	0.000103297	8.09081e-05	0.0890242	0.120733	FBgn0003638	1E1	suppressor of white-apricot	su(w<up>a</up>)	nuclear mRNA splicing, via spliceosome	---	spliceosome complex /// nucleus
1629083_at	0.0178758	0.243109	7.18935e-05	4.91361e-05	0.138053	0.265097	FBgn0031558	24B1	---	CG16704	transport	transporter activity /// serine-type endopeptidase inhibitor activity	extracellular region
1629084_at	1.79282e-09	1.17115e-08	6.84328e-05	4.53222e-05	0.141229	0.275672	FBgn0028970	23C1	β subunit of type II geranylgeranyl transferase	βggt-II	protein lipidation	acyltransferase activity /// CAAX-protein geranylgeranyltransferase activity	---
1629091_at	3.6811e-10	2.04309e-09	0.000432581	0.00062237	0.10083	0.151466	FBgn0031908	27F3	---	CG5177	trehalose biosynthesis /// disaccharide metabolism	trehalose-phosphatase activity	---
1629095_a_at	3.56408e-11	1.4548e-10	6.4781e-06	1.5602e-06	0.269032	0.779831	FBgn0002719	87C6--7	Malic enzyme	Men	malate metabolism /// tricarboxylic acid cycle	carboxy-lyase activity /// malate dehydrogenase (oxaloacetate-decarboxylating) (NADP+) activity /// malate dehydrogenase (oxaloacetate-decarboxylating) (NADP+) activity	---
1629109_at	5.64679e-06	5.82894e-05	3.78485e-05	2.05741e-05	0.0417955	0.0302904	FBgn0035848	66B11	---	CG7979	nucleotide-sugar metabolism /// RNA processing /// carbohydrate metabolism	mRNA binding /// 3'-5'-exoribonuclease activity /// dTDP-glucose 4,6-dehydratase activity	---
1629118_at	0.00325389	0.041633	4.44339e-05	2.55312e-05	0.0115606	0.00291632	FBgn0043575	44E2	---	PGRP-SC2	peptidoglycan catabolism /// peptidoglycan catabolism /// innate immune response /// defense response /// immune response	N-acetylmuramoyl-L-alanine amidase activity /// peptidoglycan binding /// peptidoglycan binding	integral to plasma membrane /// extracellular region
1629141_at	0.00394311	0.0507494	8.94488e-05	6.67158e-05	0.221329	0.575987	FBgn0013984	93E4	Insulin-like receptor	InR	axon guidance /// dorsal closure /// positive regulation of organ size /// positive regulation of cell size /// aging /// protein amino acid autophosphorylation /// axon guidance /// vitellogenesis /// response to nutrient /// regulation of organ size /// regulation of cell size /// regulation of body size /// insulin receptor signaling pathway /// determination of adult life span /// positive re…	hematopoietin/interferon-class (D200-domain) cytokine receptor activity /// epidermal growth factor receptor activity /// ATP binding /// insulin-like growth factor binding /// protein-tyrosine kinase activity /// ATP binding /// insulin receptor activity /// insulin receptor activity	integral to plasma membrane /// intercellular junction /// plasma membrane /// insulin receptor complex
1629149_at	2.0671e-12	4.93888e-12	0.000778287	0.00140337	0.0445862	0.0341678	FBgn0036911	76C6	---	Fibp	cell surface receptor linked signal transduction /// cell proliferation	receptor binding /// fibroblast growth factor binding /// fibroblast growth factor binding	intracellular
1629155_at	1.91664e-09	1.26105e-08	8.15481e-06	2.13937e-06	0.04652	0.0367428	FBgn0031310	21F1	---	CG4764	intracellular protein transport	hydrolase activity	---
1629160_s_at	5.29114e-05	0.000591861	3.18712e-05	1.61201e-05	0.195156	0.474129			---	---	---	---	---
1629180_at	4.45171e-11	1.87639e-10	1.17322e-05	3.88748e-06	0.00994582	0.00215846	FBgn0027791	2A4	O-fucosyltransferase 2	O-fut2	tRNA aminoacylation for protein translation	tRNA ligase activity /// ATP binding /// fucosyltransferase activity	---
1629181_at	0.0298728	0.415407	0.000443022	0.000641747	0.144983	0.288175	FBgn0053494	96E2	---	CG33494	---	---	---
1629194_s_at	3.09967e-12	8.08783e-12	0.000263375	0.000306448	0.00637127	0.00102479	FBgn0000052	26B3	adenosine 2	ade2	purine base metabolism /// 'de novo' IMP biosynthesis /// 'de novo' IMP biosynthesis	phosphoribosylformylglycinamidine synthase activity /// phosphoribosylformylglycinamidine synthase activity	---
1629195_at	2.84188e-08	2.27074e-07	1.15241e-06	1.34175e-07	0.016274	0.00535162	FBgn0032358	32E2	---	CG4851	protein modification /// protein metabolism /// protein lipidation	palmitoyl-(protein) hydrolase activity /// hydrolase activity, acting on ester bonds /// hydrolase activity	lysosome
1629199_at	0.00303732	0.0387869	0.000388619	0.00053591	0.143594	0.283626	FBgn0020508	12F4	Antigen 5-related 2	Ag5r2	defense response	---	extracellular region
1629208_at	2.11839e-12	5.10078e-12	0.000197386	0.000202059	0.00234518	0.000203651	FBgn0043530	51D8	Odorant-binding protein 51a	Obp51a	transport /// sensory perception of chemical stimulus	odorant binding /// odorant binding	---
1629209_at	2.13605e-13	2.6087e-13	0.0003134	0.000391379	0.00163467	0.000111255	FBgn0038183	87F13	---	CG9286	cell cycle /// regulation of progression through cell cycle	---	---
1629218_at	9.23743e-12	2.9668e-11	4.70357e-06	9.67252e-07	0.0116732	0.00300968	FBgn0026015	5E5	Topoisomerase 3 β	Top3β	tRNA aminoacylation for protein translation /// DNA unwinding during replication /// DNA topological change /// DNA modification /// DNA catabolism, endonucleolytic	tRNA ligase activity /// ATP binding /// nucleic acid binding /// DNA topoisomerase type I activity /// DNA topoisomerase type I activity /// endodeoxyribonuclease activity /// DNA topoisomerase activity /// DNA topoisomerase activity	---
1629222_at	1.62254e-14	5.06443e-15	0.000151079	0.000138665	0.00649783	0.00105203	FBgn0014455	13C3	Adenosylhomocysteinase at 13	Ahcy13	one-carbon compound metabolism /// purine base metabolism	adenosylhomocysteinase activity /// adenosylhomocysteinase activity	---
1629242_x_at	5.44733e-06	5.61698e-05	3.8673e-05	2.11977e-05	0.0149792	0.00466387			---	---	---	---	---
1629259_at	0.0307343	0.428301	3.34263e-05	1.7033e-05	0.0141223	0.00426983	FBgn0040634	77E6	---	CG4186	---	---	---
1629266_s_at	4.62569e-10	2.63382e-09	0.000467085	0.000686194	0.0658143	0.0697937	FBgn0033886	50C17--18	---	CG13349	---	---	---
1629270_at	4.65588e-12	1.31945e-11	0.00041758	0.000594158	0.0374152	0.0244026	FBgn0003512	99D3	Serendipity δ	Sry-δ	regulation of transcription, DNA-dependent /// oogenesis (sensu Insecta) /// oogenesis (sensu Insecta) /// determination of anterior/posterior axis, embryo /// determination of anterior/posterior axis, embryo	zinc ion binding /// transcriptional activator activity /// DNA binding	nucleus
1629271_at	4.47731e-08	3.67399e-07	6.76228e-06	1.65646e-06	0.0718129	0.0814641	FBgn0034494	56F11	---	CG10444	prosthetic group metabolism /// extracellular transport /// coenzyme metabolism /// cation transport	cation transporter activity /// sodium-dependent multivitamin transporter activity	membrane
1629277_at	9.83651e-11	4.64561e-10	0.00059046	0.000958441	0.00552568	0.00080971	FBgn0051475	91F11	---	CG31475	calcium-mediated signaling	calcium ion binding	---
1629285_at	0.0275545	0.381702	0.000120417	0.000100417	0.281291	0.831765	FBgn0037568	84F10	---	CG9617	---	---	---
1629313_at	5.21648e-08	4.32318e-07	2.30976e-06	3.44013e-07	0.0471461	0.0376412	FBgn0030837	15F7	---	CG8661	---	---	---
1629317_at	0.0142548	0.191905	0.000275824	0.000325699	0.129423	0.235604	FBgn0042201	72E1	Neuropeptide-like precursor 3 ///	Nplp3 /// DyakNplp3	neuropeptide signaling pathway	neuropeptide hormone activity	extracellular region
1629324_at	0.00404527	0.0521094	0.000150895	0.000138282	0.0388537	0.02616	FBgn0032652	36D1	---	CG6870	steroid metabolism /// electron transport	oxidoreductase activity /// electron transporter activity	microsome
1629327_at	2.84825e-13	3.90183e-13	1.26168e-05	4.27336e-06	0.000197737	3.66779e-06	FBgn0040989	36E3	---	CG5693	---	---	---
1629350_at	1.73125e-13	1.91526e-13	0.000206443	0.0002157	0.00321565	0.000331633			---	---	---	---	---
1629352_at	1.31323e-09	8.33949e-09	4.1063e-05	2.29734e-05	0.0724386	0.0826154	FBgn0010851	65D4--5	sugarless	sgl	electron transport /// primary tracheal branching (sensu Insecta) /// fibroblast growth factor receptor signaling pathway /// lipid metabolism /// smoothened signaling pathway /// heart development /// chondroitin sulfate biosynthesis /// Wnt receptor signaling pathway /// mesoderm migration /// cell surface receptor linked signal transduction /// heparan sulfate proteoglycan biosynthesis /// tra…	UDP-glucose 6-dehydrogenase activity /// UDP-glucose 6-dehydrogenase activity /// UDP-glucose 6-dehydrogenase activity	---
1629362_at	6.0817e-05	0.000684435	4.17564e-07	3.29366e-08	0.0230603	0.0101645	FBgn0052475	61A5	methuselah-like 8	mthl8	response to stress /// determination of adult life span /// G-protein coupled receptor protein signaling pathway	G-protein coupled receptor activity	integral to membrane /// integral to membrane
1629374_at	2.14592e-10	1.12538e-09	0.000121243	0.000101472	0.00865306	0.00170185	FBgn0051739	36B2	---	CG31739	lysyl-tRNA aminoacylation /// aspartyl-tRNA aminoacylation	lysine-tRNA ligase activity /// ATP binding /// mRNA binding /// aspartate-tRNA ligase activity	cytoplasm
1629391_at	1.27709e-13	1.24331e-13	0.000306633	0.0003791	0.00327109	0.000343247	FBgn0040093	46B4	---	lectin-46Ca	---	sugar binding /// galactose binding	---
1629396_a_at	6.07071e-06	6.28534e-05	0.000401447	0.000557545	0.202035	0.500829	FBgn0031993	28F1	---	CG8486	---	---	---
1629398_at	1.16479e-08	8.77028e-08	0.000156011	0.00014555	0.078298	0.0951681	FBgn0032699	37A1	---	CG10383	---	---	---
1629413_at	3.81983e-10	2.13144e-09	0.000110143	8.82684e-05	0.111734	0.182502	FBgn0031069	18F1	---	CG12703	lipid transport /// lipid metabolism /// peroxisome organization and biogenesis	nucleotide binding /// ATP binding /// transporter activity /// ATPase activity, coupled to transmembrane movement of substances	integral to membrane /// integral to peroxisomal membrane /// ATP-binding cassette (ABC) transporter complex
1629423_at	2.27168e-11	8.58466e-11	0.000167921	0.000162193	0.295826	0.897162	FBgn0028546	34C6	Ras suppressor-1	Rsu-1	transmembrane receptor protein serine/threonine kinase signaling pathway /// protein amino acid phosphorylation /// defense response /// MAPKKK cascade	transmembrane receptor protein serine/threonine kinase activity /// kinase regulator activity /// small GTPase regulator activity	---
1629438_at	0.00303346	0.0387337	0.00028938	0.00034852	0.187523	0.442394			---	---	---	---	---
1629441_at	9.84463e-13	1.96318e-12	0.000351995	0.000460656	0.00851214	0.00164223	FBgn0036688	73E4	Fermitin 2	Fit2	---	---	cytoskeleton
1629445_at	4.09029e-14	2.24436e-14	0.000515159	0.000792468	0.00555246	0.000815106	FBgn0010431	66C11	matrimony	mtrm	female meiosis chromosome segregation /// cell cycle arrest	---	nucleus
1629453_at	5.05973e-13	8.26622e-13	4.74049e-06	9.8737e-07	0.000175483	2.9295e-06	FBgn0036485	71B5--6	---	FucTA	defense response /// protein amino acid glycosylation /// protein amino acid glycosylation	glycoprotein 3-alpha-L-fucosyltransferase activity /// glycoprotein 3-alpha-L-fucosyltransferase activity /// alpha(1,3)-fucosyltransferase activity	plasma membrane /// Golgi trans cisterna
1629455_at	1.70105e-05	0.000182882	0.000856491	0.00158906	0.204122	0.508584	FBgn0038404	89B6	---	CG8925	extracellular transport /// cation transport	cation transporter activity /// carnitine transporter activity	membrane /// integral to membrane
1629464_a_at	4.53651e-11	1.91888e-10	6.39333e-05	4.12789e-05	0.0116114	0.00295067	FBgn0052473	87E5	---	CG32473	proteolysis	zinc ion binding /// nucleic acid binding /// membrane alanyl aminopeptidase activity /// endonuclease activity /// glutamyl aminopeptidase activity	---
1629469_s_at	1.34733e-06	1.31269e-05	2.00983e-06	2.73511e-07	0.12468	0.219366	FBgn0036316	69E5--6	---	CG10960	carbohydrate transport /// carbohydrate metabolism	sugar porter activity /// glucose transporter activity	membrane /// integral to membrane
1629479_a_at	0.000162402	0.00188681	0.000443226	0.000642377	0.0857537	0.112185	FBgn0020303	38B4	fledgling of Klp38B	fok	---	---	---
1629496_at	8.36723e-07	7.98837e-06	7.09588e-05	4.80145e-05	0.290036	0.870842	FBgn0026578	88C10	---	CG7832	---	---	---
1629507_a_at	3.47555e-06	3.51879e-05	2.24005e-05	9.4001e-06	0.0502403	0.0426677	FBgn0002774	42A6	maleless	mle	dosage compensation complex assembly (sensu Insecta) /// dosage compensation /// dosage compensation /// dosage compensation, by hyperactivation of X chromosome /// dosage compensation	ATP binding /// DNA helicase activity /// RNA helicase activity /// helicase activity /// double-stranded RNA binding /// chromatin binding /// ATP-dependent helicase activity	dosage compensation complex (sensu Insecta) /// nucleus /// chromosome /// dosage compensation complex (sensu Insecta) /// chromatin
1629509_s_at	6.58955e-06	6.85272e-05	0.000220134	0.000236496	0.243534	0.669379	FBgn0000257	18D1	carnation	car	endosome organization and biogenesis /// vesicle docking during exocytosis /// intracellular protein transport /// intracellular transport /// eye pigmentation (sensu Endopterygota) /// endosome to lysosome transport /// vesicle-mediated transport /// lysosome organization and biogenesis /// protein targeting to lysosome /// eye pigment granule organization and biogenesis /// ommochrome biosynthe…	SNARE binding /// protein binding	membrane /// cytosol /// lysosome
1629510_at	2.57435e-05	0.000281045	0.000358506	0.000475219	0.0657556	0.0696449	FBgn0034742	58F1	---	CG4294	metabolism	pyrophosphatase activity /// magnesium ion binding	---
1629515_at	3.88396e-06	3.95008e-05	5.18032e-05	3.12929e-05	0.146095	0.293456	FBgn0017558	45D5--7	Pyruvate dehydrogenase kinase	Pdk	tricarboxylic acid cycle /// regulation of phosphate metabolism /// protein amino acid phosphorylation /// pyruvate metabolism	ATP binding /// protein kinase activity /// oxidoreductase activity /// [pyruvate dehydrogenase (lipoamide)] kinase activity /// [pyruvate dehydrogenase (lipoamide)] kinase activity	mitochondrial matrix /// mitochondrial matrix
1629530_at	0.000271871	0.00321152	1.13202e-08	2.43131e-10	0.00423586	0.000519687	FBgn0034328	55C4	Immune induced molecule 23	IM23	defense response /// antibacterial humoral response /// Toll signaling pathway	---	extracellular region
1629538_s_at	1.89466e-08	1.47399e-07	7.20213e-05	4.92779e-05	0.0133937	0.00387432			---	---	---	---	---
1629546_at	0.0538211	0.776495	2.80791e-07	1.77476e-08	0.260874	0.743844	FBgn0038972	94A16	---	CG7054	signal transduction	kinase inhibitor activity /// phosphatidylethanolamine binding	---
1629553_at	6.32326e-05	0.000712404	7.77568e-06	1.99288e-06	0.137099	0.26154	FBgn0036094	67E5	---	CG14153	---	---	---
1629559_s_at	0.0177249	0.24097	0.000559335	0.000889086	0.0109418	0.00263149	FBgn0020762	24E1	ABC transporter expressed in trachea	Atet	lipid transport /// lipid metabolism	nucleotide binding /// ATP binding /// anion channel activity /// transporter activity /// ATPase activity, coupled to transmembrane movement of substances	ATP-binding cassette (ABC) transporter complex
1629573_at	0.00207836	0.0262318	0.00033725	0.00043473	0.304622	0.938046	FBgn0053975	85F1--4	---	CG11676	---	---	---
1629574_at	3.91973e-13	5.92797e-13	6.01202e-05	3.81806e-05	0.000852359	3.81693e-05	FBgn0083141	28B3	---	CG6717	---	---	---
1629578_at	1.5477e-11	5.49838e-11	6.64943e-05	4.3787e-05	0.0024639	0.000220465	FBgn0033902	50E1	---	CG8309	---	---	---
1629592_at	1.62981e-12	3.67021e-12	0.000906858	0.0017113	0.0329921	0.0192857	FBgn0030717	14A5	---	CG8931	transport	binding	membrane
1629597_a_at	3.82071e-07	3.51142e-06	0.000107439	8.52889e-05	0.0936984	0.13287	FBgn0034075	52E5	Aspartyl hydroxylase	Asph	proteolysis /// peptidyl-amino acid modification /// transmembrane receptor protein tyrosine kinase signaling pathway	zinc ion binding /// metallopeptidase activity /// peptide-aspartate beta-dioxygenase activity	integral to endoplasmic reticulum membrane
1629600_at	1.07531e-08	8.05397e-08	0.000538777	0.000841422	0.00313298	0.000320453	FBgn0031356	22B1	---	CG17660	---	---	---
1629621_a_at	1.00004e-09	6.1574e-09	7.96563e-05	5.70915e-05	0.00415152	0.000502739	FBgn0025382	2A4--B1	---	Rab27	two-component signal transduction system (phosphorelay) /// small GTPase mediated signal transduction /// regulation of transcription, DNA-dependent /// SRP-dependent cotranslational protein targeting to membrane /// regulation of exocytosis /// lysosomal transport /// intracellular protein transport /// endocytosis	mRNA binding /// DNA binding /// GTPase activity /// GTP binding	signal recognition particle (sensu Eukaryota)
1629625_at	7.39117e-06	7.72297e-05	0.000162207	0.000154029	0.00488564	0.000660253	FBgn0033613	47F1	---	CG13211	---	---	---
1629667_at	0.00840117	0.110967	3.88455e-05	2.14097e-05	0.043547	0.0325406	FBgn0038654	91D3	///	CG14298 /// DpseGA12887	---	serine-type endopeptidase inhibitor activity /// protease inhibitor activity	---
1629676_at	1.56932e-10	7.92476e-10	0.000255792	0.000294337	0.30937	0.958978	FBgn0028684	95B1	Tat-binding protein-1	Tbp-1	cellular physiological process /// proteolysis /// proteolysis	nucleotide binding /// ATP binding /// endopeptidase activity /// ATPase activity /// endopeptidase activity /// endopeptidase activity	proteasome regulatory particle (sensu Eukaryota) /// proteasome regulatory particle (sensu Eukaryota) /// proteasome regulatory particle, base subcomplex (sensu Eukaryota) /// proteasome regulatory particle, base subcomplex (sensu Eukaryota)
1629681_x_at	1.33975e-06	1.30481e-05	0.000566432	0.000907019	0.0563547	0.0523695	FBgn0029738	4D6--7	---	CG4068	---	---	---
1629692_at	7.39974e-10	4.42092e-09	0.000473072	0.00069851	0.126897	0.226779	FBgn0034578	57B16	---	CG15653	---	---	---
1629695_at	2.08941e-13	2.52326e-13	0.000278999	0.000331041	0.00743881	0.00129308	FBgn0038739	92B4	///	CG4686 /// DpseGA18356	---	---	---
1629752_at	2.30016e-15	1.3674e-16	0.000118161	9.74636e-05	0.0060746	0.000964191	FBgn0032444	33F3	---	CG5525	protein folding	unfolded protein binding /// ATP binding /// ATPase activity, coupled	chaperonin-containing T-complex
1629759_at	0.066773	0.977085	0.000499421	0.000759514	0.0413435	0.029266	FBgn0042138	68D1	---	CG18815	metabolism /// lipid metabolism	phospholipase activity /// lipase activity /// hydrolase activity, acting on ester bonds /// hydrolase activity	---
1629760_s_at	0.0257627	0.356147	1.03982e-06	1.19494e-07	0.0247683	0.0115254			---	---	---	---	---
1629771_at	3.46073e-08	2.79651e-07	2.43176e-06	3.71377e-07	0.132493	0.245609	FBgn0038680	91F2--3	---	Cyp12a5	electron transport	monooxygenase activity /// oxidoreductase activity /// electron transporter activity /// electron transporter activity	mitochondrion /// mitochondrion
1629776_a_at	6.40685e-11	2.85364e-10	2.89854e-06	4.79917e-07	0.0361193	0.0227926	FBgn0039208	96A7	---	CG6643	---	---	---
1629790_at	2.97379e-12	7.70561e-12	0.000848557	0.00156921	0.0386535	0.0259751	FBgn0036334	69F5	---	CG11267	'de novo' protein folding	ATP binding /// ATPase activity, coupled /// unfolded protein binding	mitochondrial matrix /// mitochondrion
1629791_at	1.87005e-09	1.22785e-08	0.000278446	0.000329878	0.043002	0.0317688	FBgn0038829	93A1	---	CG17271	---	calcium ion binding	---
1629803_a_at	0.0514246	0.73899	0.00054409	0.000853555	0.138312	0.266118	FBgn0003328	51E10--11	scab	scb	axon guidance /// locomotion /// learning and/or memory /// tracheal system development (sensu Insecta) /// salivary gland development /// heart development /// dorsal closure /// short-term memory /// memory /// olfactory learning /// memory /// heterophilic cell adhesion /// cell-matrix adhesion /// calcium-dependent cell-matrix adhesion /// calcium-dependent cell-cell adhesion /// midgut devel…	structural molecule activity /// laminin receptor activity /// receptor activity /// cell adhesion molecule binding /// receptor activity /// cell adhesion molecule binding /// receptor activity /// receptor activity /// cell adhesion molecule binding /// cell adhesion molecule binding	integral to membrane /// focal adhesion /// integrin complex /// integrin complex /// plasma membrane
1629804_s_at	1.89533e-06	1.8729e-05	0.00056219	0.000897251	0.191426	0.459414	FBgn0033872	50C6	---	CG6329	---	---	---
1629806_a_at	0.00574879	0.0750644	8.38909e-05	6.11413e-05	0.136821	0.260241	FBgn0052103	69B4--5	---	CG32103	cation transport /// transport	calcium ion binding /// binding /// carrier activity	mitochondrial inner membrane /// mitochondrial membrane /// peroxisomal membrane
1629821_at	1.32764e-11	4.57644e-11	0.00085094	0.0015749	0.0306728	0.0167549	FBgn0050055	49B7	---	CG30055	---	---	---
1629835_at	6.05599e-14	4.12556e-14	0.0007449	0.00131712	0.00771391	0.00137682	FBgn0036437	70F1	---	CG5048	---	---	---
1629837_at	3.25246e-10	1.78021e-09	2.25364e-06	3.23728e-07	0.00323073	0.000335587	FBgn0037447	83E8	---	CG2330	skeletal development /// nervous system development /// mesoderm development /// ectoderm development /// development	structural molecule activity /// extracellular matrix structural constituent	---
1629842_at	1.36847e-11	4.73583e-11	0.000104032	8.17982e-05	0.0179516	0.00645331	FBgn0004390	67C10--11	GTPase-activating protein 1	Gap1	MAPKKK cascade /// sister chromatid cohesion /// mitosis /// female meiosis chromosome segregation /// Ras protein signal transduction /// torso signaling pathway /// determination of anterior/posterior axis, embryo /// negative regulation of Ras protein signal transduction /// Ras protein signal transduction	Ras GTPase activator activity /// Ras GTPase activator activity /// Ras GTPase activator activity	plasma membrane
1629843_s_at	4.85147e-13	7.82215e-13	0.000223781	0.000242444	0.0750777	0.0879928	FBgn0029996	7D6	---	Ubc-E2H	ubiquitin cycle /// protein modification /// protein metabolism	ligase activity /// ubiquitin conjugating enzyme activity	---
1629844_s_at	1.01402e-11	3.317e-11	0.000202204	0.000209437	0.0077351	0.00138923	FBgn0003200	4C11--12	retina aberrant in pattern	rap	protein catabolism /// proteolysis /// cyclin catabolism /// glial cell migration	---	spindle /// centrosome
1629868_s_at	3.13488e-12	8.22009e-12	1.12115e-05	3.6872e-06	0.0104939	0.00243277	FBgn0032130	30B12	---	CG3838	---	DNA binding	---
1629876_at	4.87356e-11	2.08378e-10	0.000663896	0.00112081	0.0130038	0.00365254	FBgn0037613	85A8	Cyclin-dependent kinase subunit 85A	Cks85A	regulation of progression through cell cycle /// mitosis	cyclin-dependent protein kinase activity /// cyclin-dependent protein kinase regulator activity	---
1629877_at	2.63099e-06	2.62918e-05	0.00015424	0.000142965	0.152436	0.315565	FBgn0051683	38C7	---	CG31683	steroid metabolism /// phospholipid metabolism /// lipid metabolism /// cholesterol metabolism	phosphatidylcholine-sterol O-acyltransferase activity /// phospholipase activity /// transferase activity /// phospholipase activity /// lipase activity /// hydrolase activity /// acyltransferase activity	---
1629879_at	0.03408	0.477796	0.000101871	7.92513e-05	0.0208391	0.00843764	FBgn0034523	57A6	---	CG13434	---	---	---
1629898_s_at	3.74962e-08	3.04389e-07	2.98622e-05	1.4489e-05	0.189441	0.451041	FBgn0034420	56C1	---	CG10737	intracellular signaling cascade	diacylglycerol binding	---
1629901_at	7.21626e-14	5.49312e-14	0.000139048	0.000123312	0.000562144	2.07053e-05	FBgn0039638	98F12	---	CG11881	---	---	---
1629903_at	4.22307e-07	3.89899e-06	3.39556e-05	1.73797e-05	0.0613812	0.0611368	FBgn0050359	44D1	---	CG30359	carbohydrate metabolism	alpha-amylase activity /// transporter activity /// hydrolase activity /// glucosidase activity	---
1629905_s_at	1.86437e-09	1.22389e-08	0.000251831	0.000287494	0.0144241	0.00439547			---	---	---	---	---
1629906_s_at	0.00126037	0.0156501	0.000492281	0.000742876	0.176769	0.402136			---	---	regulation of proteolysis	---	---
1629919_at	0.000595769	0.00721396	0.000870296	0.00162125	0.0829945	0.106443	FBgn0039805	100A6	---	CG12045	---	structural constituent of cuticle	---
1629923_at	0.0206661	0.282644	2.43734e-05	1.08352e-05	0.0322299	0.0182717	FBgn0031710	25E5	---	CG7371	---	---	---
1629939_a_at	4.2774e-06	4.36717e-05	6.4236e-06	1.52979e-06	0.023646	0.0107208	FBgn0035298	62B11--12	---	CG1140	fatty acid metabolism /// ketone body catabolism	3-oxoacid CoA-transferase activity	mitochondrial matrix
1629940_at	1.18545e-08	8.93615e-08	0.000414586	0.000585196	0.0665658	0.0711904	FBgn0035158	61C8	---	CG13895	regulation of transcription	DNA binding	nucleus /// chromosome, pericentric region
1629947_at	5.45482e-14	3.4863e-14	0.000319542	0.000402482	0.00904818	0.00184617	FBgn0025642	1F1	---	CG32812	protein amino acid dephosphorylation	calmodulin binding /// calcium-dependent protein serine/threonine phosphatase regulator activity /// calcium-dependent protein serine/threonine phosphatase activity /// calcium ion binding	calcineurin complex
1629954_at	1.15469e-07	9.97576e-07	0.000361001	0.000480363	0.0718289	0.0815013	FBgn0033962	51C2	---	CG10153	---	---	---
1629961_s_at	0.000180071	0.00209968	0.000413408	0.000581488	0.132773	0.246914	FBgn0010609	44E1--2	---	l(2)44DEa	fatty acid metabolism	acetate-CoA ligase activity	---
1629963_at	2.13954e-07	1.90195e-06	0.000328089	0.000418456	0.0103846	0.00236431	FBgn0028563	44A4	sugar transporter 1	sut1	carbohydrate transport /// carbohydrate metabolism	glucose transporter activity /// sugar porter activity	membrane /// integral to membrane
1629969_at	3.79443e-09	2.63848e-08	0.000436077	0.000628719	0.163583	0.35501	FBgn0037166	79E4	---	CG11426	lipid metabolism /// dephosphorylation	phosphatidate phosphatase activity /// phosphatidate phosphatase activity	---
1630013_s_at	1.50766e-10	7.57232e-10	0.00049007	0.000737316	0.187941	0.444278	FBgn0032224	31D9	Selenophosphate synthetase 2	Sps2	selenocysteine biosynthesis	ATP binding /// selenide, water dikinase activity /// purine nucleotide binding /// selenide, water dikinase activity	---
1630027_s_at	0.000139014	0.00160561	0.000428229	0.000614166	0.180448	0.41638	FBgn0053113	25B9--C1	---	Rtnl1	intracellular protein transport	calcium ion binding /// receptor signaling protein activity	endoplasmic reticulum
1630034_at	0.0303466	0.422597	0.000357555	0.000470905	0.151602	0.312297	FBgn0030102	8D1	---	CG12119	---	---	---
1630057_at	1.34904e-09	8.5953e-09	0.000946184	0.00182271	0.0267741	0.0134515	FBgn0037603	85A5	---	CG11753	---	---	---
1630063_a_at	5.65723e-15	8.26838e-16	4.81892e-05	2.85269e-05	0.00673781	0.00111231	FBgn0040227	95A7	Eukaryotic initiation factor 3 p66 subunit	eIF-3p66	translational initiation /// translational initiation /// protein biosynthesis	translation initiation factor activity /// translation initiation factor activity	eukaryotic translation initiation factor 3 complex /// cytosol /// eukaryotic translation initiation factor 3 complex /// cytosol
1630065_at	0.0633638	0.923276	1.26457e-05	4.30198e-06	0.185959	0.436389	FBgn0038290	88E2	---	CG6912	---	---	---
1630066_at	0.00329734	0.0422053	0.000222804	0.000240712	0.240192	0.653506	FBgn0027073	57D1--2	---	CG4302	response to toxin /// polysaccharide metabolism /// defense response	glucuronosyltransferase activity	---
1630067_a_at	2.67309e-05	0.000292222	3.29826e-07	2.29813e-08	0.196893	0.48083	FBgn0041182	28C1	Thiolester containing protein II	TepII	antibacterial humoral response (sensu Protostomia)	serine-type endopeptidase inhibitor activity /// wide-spectrum protease inhibitor activity	---
1630072_a_at	1.25803e-14	3.20992e-15	0.000904931	0.00170493	0.0491979	0.0410784			---	---	---	---	---
1630088_at	0.0357678	0.50301	0.00023152	0.000254505	0.288196	0.862338	FBgn0032322	32C1	---	CG16743	---	---	---
1630091_at	1.81663e-13	2.07234e-13	1.36482e-05	4.76718e-06	8.4469e-05	9.40081e-07	FBgn0051296	88F7	---	CG31296	defense response	---	extracellular region
1630094_at	0.0132198	0.177414	0.000793454	0.00143311	0.260151	0.740368	FBgn0029067	19F4	---	l(1)G0269	nervous system development /// ectoderm development /// development	---	---
1630097_s_at	1.26898e-06	1.23274e-05	0.000928255	0.00177133	0.0242454	0.0111403	FBgn0028394	29D5--E1	---	CG17834	---	---	---
1630100_at	0.000119536	0.00137206	0.000596429	0.000970836	0.0915169	0.12717	FBgn0051607	28E7	---	CG31607	---	---	---
1630110_at	1.34049e-12	2.89157e-12	3.38455e-05	1.72978e-05	0.00460493	0.000600365	FBgn0033547	47C1	---	CG12935	---	---	---
1630112_at	5.14641e-07	4.79992e-06	0.000847648	0.00156368	0.0750758	0.0879508	FBgn0042213	99B9	---	CG18731	---	---	---
1630113_at	1.23464e-12	2.61592e-12	1.84431e-05	7.23676e-06	0.00443947	0.000561136	FBgn0036288	69C2--3	---	CG10660	---	---	---
1630127_at	2.44747e-06	2.4376e-05	0.000897804	0.00168743	0.0307449	0.0168152			---	---	---	---	---
1630149_at	4.45864e-08	3.65701e-07	0.00097102	0.00189111	0.0154419	0.0049266	FBgn0030921	17B1	---	CG6290	---	---	---
1630150_s_at	2.34144e-09	1.56839e-08	0.000637157	0.00105929	0.00821096	0.00155132	FBgn0000299	25C1	Collagen type IV	Cg25C	phosphate transport /// cytoskeleton organization and biogenesis /// dorsal closure	structural molecule activity /// extracellular matrix structural constituent	cytoplasm /// basement membrane /// collagen type IV /// collagen type IV
1630153_a_at	2.44897e-15	1.51666e-16	0.000483238	0.000721735	0.00519335	0.000729361	FBgn0037464	84B2	---	CG1988	---	---	---
1630160_at	1.68096e-08	1.29504e-07	0.000870791	0.00162283	0.034917	0.0214656	FBgn0000635	4B1--3	Fasciclin 2 /// ///	Fas2 /// DanaFas2 /// DpaiFas2	regulation of synaptic growth at neuromuscular junction /// signal transduction /// ectoderm development /// neuron recognition /// axonal fasciculation /// learning and/or memory /// behavioral response to ethanol /// axonal fasciculation /// regulation of synapse structure and function /// learning /// regulation of tracheal tube architecture /// male genitalia morphogenesis (sensu Endopterygot…	---	cytoplasm /// plasma membrane /// axon /// presynaptic membrane /// postsynaptic membrane /// integral to membrane /// plasma membrane
1630169_a_at	2.29218e-10	1.2106e-09	0.000473165	0.000699004	0.0963751	0.139501	FBgn0013334	89A8	Synapse-associated protein 47kD	Sap47	synaptic transmission	---	synapse
1630173_a_at	1.38488e-07	1.20639e-06	0.000232972	0.000256629	0.0476388	0.0384751	FBgn0030469	11E9	---	CG15745	---	---	---
1630186_at	1.8559e-08	1.44246e-07	0.000961712	0.00186644	0.0941692	0.134049	FBgn0033368	45A1	---	CG13743	---	---	---
1630201_a_at	1.87055e-06	1.84679e-05	0.000598872	0.000975718	0.249404	0.69261	FBgn0031857	27A2--B1	---	CG11321	protein ubiquitination	zinc ion binding /// ubiquitin-protein ligase activity	ubiquitin ligase complex
1630206_at	1.5194e-06	1.48862e-05	0.000846258	0.0015592	0.171406	0.382877	FBgn0029091	79A5	Chitin synthase 2	CS-2	---	chitin synthase activity /// chitin synthase activity	---
1630212_at	2.71857e-12	6.92307e-12	3.6902e-05	1.95748e-05	0.00199724	0.000152516	FBgn0033204	43E8--9	---	CG2065	metabolism	oxidoreductase activity	---
1630217_at	7.04725e-11	3.18514e-10	0.000284641	0.000340695	0.0976235	0.142774	FBgn0039277	96C1	---	CG13650	---	---	---
1630227_a_at	1.75419e-10	8.98437e-10	0.000411156	0.000577128	0.0911353	0.12618	FBgn0037702	85D19	---	CG8176	proteolysis	zinc ion binding /// metallopeptidase activity	---
1630231_at	1.13947e-06	1.10213e-05	0.000403001	0.000562141	0.116586	0.196175	FBgn0001083	11A1	furrowed	fw	sensory organ development /// wing morphogenesis	sugar binding /// serine-type peptidase activity	---
1630236_s_at	5.13058e-11	2.21083e-10	5.02901e-07	4.16926e-08	0.0513206	0.0442376	FBgn0034390	55F2	---	CG15093	valine metabolism /// pentose-phosphate shunt /// amino acid metabolism	phosphogluconate dehydrogenase (decarboxylating) activity /// 3-hydroxyisobutyrate dehydrogenase activity /// 3-hydroxyisobutyrate dehydrogenase activity	mitochondrion /// mitochondrion
1630242_at	2.85286e-11	1.12156e-10	0.000669757	0.00113475	0.0546922	0.049649	FBgn0051510	96C1	---	CG31510	---	zinc ion binding /// nucleic acid binding	nucleus
1630244_s_at	0.00119222	0.0147684	1.57813e-07	8.59049e-09	0.179249	0.410887	FBgn0051810	36B2	///	CG31810 /// CG31809	steroid metabolism /// steroid metabolism /// lipid metabolism	steroid dehydrogenase activity /// oxidoreductase activity	---
1630247_at	1.62981e-12	3.67169e-12	0.00096175	0.00186724	0.00484323	0.000653238	FBgn0034734	58E3	---	CG4554	---	---	---
1630249_at	4.15928e-07	3.83752e-06	1.26168e-05	4.26505e-06	0.0810528	0.102046	FBgn0051090	96F7--8	---	CG31090	prosthetic group metabolism /// extracellular transport /// coenzyme metabolism /// cation transport /// amino acid transport /// amino acid metabolism /// vitamin transport	cation transporter activity /// sodium-dependent multivitamin transporter activity	integral to membrane
1630255_at	2.64985e-05	0.000289583	0.000172614	0.000168218	0.020535	0.00819244	FBgn0051676	38F2	---	CG31676	---	---	---
1630258_at	1.97686e-05	0.000213808	0.000927842	0.00176914	0.0656734	0.0693136	FBgn0010038	87B8	Glutathione S transferase D2	GstD2	response to toxin /// defense response	glutathione peroxidase activity /// glutathione transferase activity /// glutathione transferase activity /// glutathione transferase activity	---
1630273_at	8.23551e-13	1.55049e-12	0.000715634	0.00124495	0.00933052	0.00194417	FBgn0032649	36C11	---	CG15145	---	---	---
1630276_at	4.02094e-12	1.10664e-11	3.60898e-06	6.4666e-07	0.00574994	0.000876092	FBgn0031904	27F3	---	CG5149	---	---	---
1630285_at	4.68422e-09	3.30577e-08	0.00088964	0.00167007	0.113191	0.186262	FBgn0039883	100D2--3	---	RhoGAP100F	intracellular signaling cascade	protein binding /// receptor binding /// guanyl-nucleotide exchange factor activity /// GTPase activator activity	---
1630291_at	0.000128405	0.00147815	1.31196e-05	4.51311e-06	0.00865306	0.00170523	FBgn0002869	92E12--13	Metallothionein B	MtnB	metal ion homeostasis	metal ion binding /// copper ion binding	---
1630299_at	0.0670804	0.982	9.74929e-05	7.46664e-05	0.151873	0.313505	FBgn0040993	37A4--5	---	CG17325	---	---	---
1630300_at	2.94374e-14	1.33449e-14	0.000250702	0.000285677	0.00331853	0.000352622	FBgn0037862	86D4	---	CG4706	amino acid biosynthesis /// tricarboxylic acid cycle	aconitate hydratase activity	mitochondrion
1630302_at	3.19548e-08	2.57148e-07	1.43417e-06	1.76739e-07	0.0210259	0.00859126	FBgn0035779	65F11	---	CG8562	proteolysis	carboxypeptidase A activity /// metallocarboxypeptidase activity	---
1630306_at	0.00165382	0.020722	0.000431463	0.000620417	0.158938	0.338653	FBgn0035528	64A12--B1	---	CG15012	---	beta-N-acetylhexosaminidase activity	---
1630310_at	5.45053e-05	0.000610501	7.96954e-06	2.07269e-06	0.0578329	0.0550312	FBgn0052751	5D8	---	CG32751	nitrogen compound metabolism /// vitamin biosynthesis /// signal transduction /// prosthetic group metabolism /// cytoskeleton organization and biogenesis /// coenzyme metabolism /// cell-cell adhesion /// cell motility	hydrolase activity /// pantetheinase activity	extrinsic to membrane
1630320_at	0.0453919	0.647069	4.1741e-05	2.35736e-05	0.214228	0.547233	FBgn0011555	47F3--4	θTrypsin	θTry	proteolysis	chymotrypsin activity /// trypsin activity	extracellular region
1630332_at	3.27332e-13	4.71928e-13	0.000407151	0.00056925	0.0376955	0.024672	FBgn0031600	24E5	---	CG3652	---	---	---
1630335_s_at	3.13138e-08	2.51796e-07	0.000141292	0.000125943	0.0455691	0.0354041	FBgn0038938	94A4	---	CG7084	extracellular transport /// cation transport	carbohydrate transporter activity /// organic cation porter activity	---
1630354_at	1.66499e-15	5.53133e-17	4.52992e-05	2.62681e-05	0.00115904	6.44268e-05	FBgn0033896	50D5	---	CG13353	---	---	---
1630358_at	2.1935e-11	8.24847e-11	0.000859402	0.00159576	0.0119563	0.00319673	FBgn0035388	63A3	---	CG2162	---	---	---
1630359_at	0.0138325	0.185842	5.02901e-07	4.18068e-08	0.0289345	0.0151805	FBgn0051810	36B2	---	CG31810	steroid metabolism /// steroid metabolism /// lipid metabolism	steroid dehydrogenase activity /// oxidoreductase activity	---
1630363_at	9.24233e-14	7.81874e-14	0.000155658	0.000144986	0.00348323	0.000382121	FBgn0035678	65A5--6	---	CG10469	proteolysis	trypsin activity /// chymotrypsin activity /// serine-type endopeptidase activity /// serine-type endopeptidase activity	---
1630373_at	0.0102159	0.136	0.000662659	0.00111622	0.302609	0.928639	FBgn0028897	35F1	---	CG4935	electron transport /// cell cycle	general RNA polymerase II transcription factor activity	transcription factor TFIID complex
1630384_at	7.07423e-13	1.26614e-12	0.000948138	0.00182858	0.0184703	0.00679594	FBgn0031875	27C7	---	CG3430	---	---	---
1630411_at	2.84716e-10	1.53404e-09	4.1063e-05	2.29151e-05	0.0293304	0.0155208	FBgn0034527	57A7	---	CG9945	---	---	---
1630412_at	8.98619e-07	8.61047e-06	0.000887958	0.00166624	0.0176008	0.00622633	FBgn0028936	34E5	---	CG16873	---	---	---
1630414_at	4.44741e-12	1.24825e-11	0.000355576	0.000466418	0.0154419	0.00492364	FBgn0039135	95D4	---	CG13603	---	---	---
1630419_a_at	1.83987e-08	1.42909e-07	1.13202e-08	2.061e-10	8.24819e-05	8.9611e-07	FBgn0032286	32A4	---	CG7300	---	---	---
1630422_at	8.45155e-13	1.6118e-12	6.04679e-05	3.84471e-05	0.000852359	3.83964e-05	FBgn0036796	75D4	---	CG18231	protein modification /// protein metabolism	oxidoreductase activity, acting on paired donors, with incorporation or reduction of molecular oxygen, 2-oxoglutarate as one donor, and incorporation of one atom each of oxygen into both donors /// oxidoreductase activity	---
1630438_at	5.96355e-14	4.03304e-14	0.000775503	0.00139424	0.00756154	0.00132644	FBgn0052409	64F4	---	CG32409	ribosome biogenesis and assembly	---	nucleus
1630453_at	1.46102e-06	1.42925e-05	1.44071e-05	5.23919e-06	0.088786	0.120081	FBgn0052267	63E2	---	CG32267	---	---	---
1630468_at	0.0042346	0.0546532	0.000805761	0.00146204	0.014496	0.00445197	FBgn0030156	9A3	---	CG15247	---	---	---
1630477_at	9.41552e-10	5.76694e-09	2.29707e-05	9.899e-06	0.00163001	0.000109709	FBgn0002775	65E4	male-specific lethal 3	msl-3	chromatin assembly or disassembly /// regulation of transcription from RNA polymerase II promoter /// dosage compensation /// dosage compensation, by hyperactivation of X chromosome /// dosage compensation, by hyperactivation of X chromosome /// dosage compensation	protein binding /// chromatin binding /// transcription regulator activity /// mRNA binding /// chromatin binding	chromatin /// nucleus /// chromosome /// dosage compensation complex (sensu Insecta) /// dosage compensation complex (sensu Insecta) /// X chromosome
1630483_a_at	0.00745426	0.0981552	7.26103e-05	4.98456e-05	0.125139	0.220944	FBgn0035793	66A3	---	CG7546	protein modification	---	---
1630496_a_at	1.33e-13	1.32113e-13	1.76025e-05	6.73392e-06	0.000936536	4.36773e-05	FBgn0015546	35A4--B1	spellchecker1	spel1	postreplication repair /// mismatch repair /// mismatch repair	ATP binding /// damaged DNA binding	nucleus
1630499_at	3.07752e-14	1.42563e-14	0.000207232	0.000217308	0.00163001	0.000109539	FBgn0036161	68C9	---	CG7551	monosaccharide metabolism	ketohexokinase activity	---
1630502_at	3.69734e-10	2.05531e-09	0.000248623	0.000281764	0.00606564	0.000953672	FBgn0011746	45A1	anachronism	ana	negative regulation of neuroblast proliferation	---	extracellular region
1630509_at	2.80211e-06	2.8092e-05	0.000476364	0.000707332	0.00466068	0.000612561	FBgn0002789	49F13	Muscle protein 20	Mp20	muscle development /// muscle contraction /// regulation of cell shape /// cell adhesion	structural constituent of cytoskeleton /// calcium ion binding /// actin binding	contractile fiber
1630520_s_at	0.00115507	0.0142868	2.0658e-05	8.46478e-06	0.0825108	0.105442			---	---	---	---	---
1630527_at	5.97898e-12	1.77735e-11	0.000135572	0.000119152	0.0103846	0.00237063	FBgn0037670	85D6	---	CG8436	---	---	---
1630528_at	0.0435927	0.619802	1.94624e-05	7.762e-06	0.0555777	0.0512088	FBgn0038717	92A10	---	CG17751	extracellular transport /// cation transport	carbohydrate transporter activity /// organic cation porter activity	integral to membrane
1630529_at	5.85824e-13	9.97711e-13	2.22684e-05	9.29334e-06	0.0639585	0.0659784	FBgn0031247	21B7	---	CG11562	---	---	---
1630539_at	1.23118e-08	9.30219e-08	0.000300306	0.000367808	0.0808356	0.101388	FBgn0034410	56A2	Topoisomerase I-interacting protein	Topors	protein ubiquitination	zinc ion binding /// DNA topoisomerase I binding /// ubiquitin-protein ligase activity	ubiquitin ligase complex
1630547_at	4.89126e-06	5.0236e-05	0.000292247	0.000354403	0.0502213	0.0426383	FBgn0039023	94C4	---	CG4723	proteolysis	neprilysin activity /// endothelin-converting enzyme activity	membrane
1630555_at	2.19718e-05	0.00023859	1.33694e-05	4.64958e-06	0.10524	0.162429	FBgn0053346	98E1	---	CG33346	---	---	---
1630557_at	1.8159e-14	6.00536e-15	0.000250702	0.000285826	0.00509222	0.000702992	FBgn0039306	96C8	---	CG11859	protein amino acid phosphorylation	protein kinase activity	---
1630568_at	7.00127e-09	5.09471e-08	0.000341031	0.000441666	0.00955179	0.00200461			---	---	---	---	---
1630570_at	4.47875e-09	3.15205e-08	4.23181e-06	8.35045e-07	0.0143568	0.00436735	FBgn0030798	15B1	---	CG13003	---	---	---
1630573_at	0.0600084	0.872591	0.000305503	0.000375098	0.0848464	0.110166	FBgn0036511	71E1	---	CG6498	intracellular signaling cascade /// protein amino acid phosphorylation	protein binding /// ATP binding /// receptor signaling protein serine/threonine kinase activity /// protein serine/threonine kinase activity /// protein serine/threonine kinase activity	---
1630581_at	2.35962e-09	1.58203e-08	0.000906058	0.00170911	0.0514305	0.0444008	FBgn0052639	11E6	---	CG32639	---	---	---
1630585_s_at	2.60968e-07	2.34832e-06	7.96663e-05	5.72191e-05	0.0241731	0.0110559			---	---	---	---	---
1630593_at	0.00343815	0.0440757	3.76347e-05	2.02587e-05	0.0258576	0.0126779	FBgn0053126	22A1	Neural Lazarillo	NLaz	lipid transport /// lipid metabolism	carrier activity /// binding /// lipid binding	extracellular space
1630600_at	0.000144175	0.00166737	4.54645e-05	2.63983e-05	0.0426063	0.0313409	FBgn0037724	85E2	Frost /// Sex comb on midleg	Fst /// Scm	response to cold /// response to cold /// stalk formation (sensu Insecta) /// female germ-line cyst encapsulation (sensu Insecta) /// regulation of transcription /// gene silencing /// gene silencing	chromatin binding /// specific RNA polymerase II transcription factor activity	PRC1 complex /// nucleus
1630601_at	3.30974e-15	2.8934e-16	0.000600915	0.000980863	0.00544544	0.000790737	FBgn0034467	56E2	---	CG15128	---	---	---
1630614_s_at	0.0272996	0.377969	0.00017907	0.000176269	0.0468635	0.0372244			---	---	---	---	---
1630630_at	4.64468e-11	1.97211e-10	0.000332996	0.000426601	0.00331853	0.000351056	FBgn0034277	54E8	---	CG6370	protein amino acid N-linked glycosylation via asparagine /// protein modification	dolichyl-diphosphooligosaccharide-protein glycotransferase activity	oligosaccharyl transferase complex /// endoplasmic reticulum membrane
1630635_s_at	9.01169e-07	8.63714e-06	6.56444e-06	1.58861e-06	0.025699	0.012496	FBgn0038652	91C6--D1	---	CG7720	prosthetic group metabolism /// extracellular transport /// coenzyme metabolism /// cation transport	cation transporter activity /// sodium:iodide symporter activity	membrane
1630640_at	3.22668e-11	1.2917e-10	9.48608e-05	7.19464e-05	0.0513206	0.0441856	FBgn0032161	30E4--F1	---	CG4594	fatty acid beta-oxidation	hydro-lyase activity /// dodecenoyl-CoA delta-isomerase activity	mitochondrion
1630660_at	7.13417e-13	1.27952e-12	7.47547e-07	7.54603e-08	4.61831e-05	4.01226e-07	FBgn0046776	25D2	---	CG14033	---	---	---
1630667_at	7.9861e-07	7.60372e-06	9.75464e-05	7.48549e-05	0.0976235	0.14286			---	---	---	---	---
1630669_at	1.11301e-10	5.34064e-10	3.1736e-08	8.87762e-10	1.46046e-06	3.09598e-09	FBgn0032282	32A4	---	CG7299	---	---	---
1630699_at	0.00464591	0.0601573	0.000237908	0.000263865	0.119236	0.202938	FBgn0010395	39A1	βν integrin	βν integrin	development /// signal transduction /// defense response /// cytoskeleton organization and biogenesis /// cell motility /// cell-cell adhesion /// heterophilic cell adhesion /// cell-matrix adhesion /// cell adhesion	receptor activity /// cell adhesion molecule binding /// receptor activity /// cell adhesion molecule binding	integrin complex /// integrin complex /// integrin complex
1630700_at	0.00550526	0.0717855	0.00050809	0.000779024	0.174685	0.394857			---	---	---	---	---
1630702_at	5.25637e-07	4.90769e-06	4.41377e-06	8.84297e-07	0.127379	0.228746	FBgn0033061	42A9	---	CG14590	---	---	---
1630707_at	1.81366e-07	1.60012e-06	3.03281e-05	1.49269e-05	0.127473	0.229061	FBgn0023214	55E6	ETS-domain lacking	edl	sensory organ development /// photoreceptor cell development /// negative regulation of transcription /// regulation of transcription, DNA-dependent /// regulation of phosphorylation /// regulation of epidermal growth factor receptor signaling pathway /// regulation of epidermal growth factor receptor signaling pathway /// regulation of Ras protein signal transduction /// embryonic pattern specif…	DNA binding /// protein binding	nucleus
1630723_a_at	4.35422e-12	1.21778e-11	3.82942e-07	2.8651e-08	9.55525e-06	4.41214e-08	FBgn0033271	44B5--7	---	CG8708	protein amino acid glycosylation /// protein modification /// protein metabolism /// protein amino acid glycosylation	beta-1,3-galactosyltransferase activity /// transferase activity, transferring glycosyl groups /// transferase activity	---
1630728_a_at	9.52007e-11	4.47965e-10	7.01235e-08	3.22605e-09	0.00301911	0.000301605	FBgn0003082	43E18	photorepair	phr	DNA repair	nucleic acid binding /// deoxyribodipyrimidine photo-lyase activity /// deoxyribodipyrimidine photo-lyase activity	---
1630740_at	5.74714e-07	5.38797e-06	0.000574274	0.000924353	0.216122	0.554342	FBgn0034663	58A2	---	CG4363	---	---	---
1630750_at	3.01292e-13	4.2207e-13	0.000362806	0.000484477	0.0215725	0.00900487	FBgn0034362	55E2	---	CG5323	---	---	---
1630756_at	1.82943e-12	4.25318e-12	0.000121866	0.000102178	0.0120772	0.00324188	FBgn0029840	5D4	raptor /// Multiple inositol polyphosphate phosphatase 2	raptor /// Mipp2	positive regulation of protein amino acid phosphorylation	acid phosphatase activity /// inositol or phosphatidylinositol phosphatase activity	---
1630761_at	5.39254e-10	3.1132e-09	3.90162e-05	2.15333e-05	0.000458959	1.47156e-05	FBgn0039299	96C7	---	CG11854	---	---	---
1630767_at	3.56256e-12	9.6041e-12	0.000379334	0.000515247	0.0037019	0.000419843	FBgn0051262	89F3	---	CG31262	prosthetic group metabolism /// extracellular transport /// coenzyme metabolism /// cation transport /// transport	cation transporter activity /// transporter activity	membrane
1630774_s_at	1.15245e-07	9.95206e-07	4.75079e-05	2.79799e-05	0.111325	0.181252	FBgn0003371	3A8--B1	shaggy	sgg	regulation of hemocyte differentiation /// negative regulation of smoothened signaling pathway /// mitosis /// intracellular signaling cascade /// oogenesis (sensu Insecta) /// rhythmic behavior /// regulation of protein import into nucleus /// regulation of smoothened signaling pathway /// regulation of proteolysis /// Notch signaling pathway /// circadian rhythm /// regulation of proteolysis //…	ATP binding /// receptor signaling protein serine/threonine kinase activity /// glycogen synthase kinase 3 activity /// protein kinase activity /// protein serine/threonine kinase activity /// protein serine/threonine kinase activity	---
1630788_at	2.36943e-10	1.25463e-09	0.000205488	0.000214493	0.257769	0.728809	FBgn0015282	95C13	Proteasome 26S subunit subunit 4 ATPase	Pros26.4	ubiquitin-dependent protein catabolism /// ATP-dependent proteolysis /// cellular physiological process /// proteolysis /// proteolysis	nucleotide binding /// ATP binding /// ATPase activity /// endopeptidase activity /// ATPase activity	proteasome complex (sensu Eukaryota) /// proteasome regulatory particle, base subcomplex (sensu Eukaryota) /// proteasome regulatory particle (sensu Eukaryota) /// proteasome regulatory particle (sensu Eukaryota)
1630795_at	3.04801e-12	7.90924e-12	0.000249925	0.000284184	0.0265678	0.0132141	FBgn0030037	7E9	---	CG12125	---	---	---
1630800_s_at	2.85531e-07	2.58597e-06	0.000660963	0.00111236	0.0357519	0.0223389			---	---	---	---	---
1630802_at	0.0138862	0.186616	0.00028709	0.000344676	0.197326	0.482516	FBgn0039006	94C1	---	Cyp6d4	electron transport /// steroid metabolism	monooxygenase activity /// oxidoreductase activity /// electron transporter activity /// electron transporter activity	membrane /// microsome
1630805_at	8.03295e-10	4.83425e-09	0.000107281	8.50014e-05	0.0134817	0.00393324	FBgn0014366	83B4	noisette	noi	fertilization /// nuclear mRNA splicing, via spliceosome	zinc ion binding	snRNP U2 /// spliceosome complex
1630807_at	0.000141845	0.0016399	4.5869e-08	1.76861e-09	0.00356591	0.000396861	FBgn0053111	95B7--C1	---	CG33111	---	---	---
1630808_at	7.38492e-14	5.68031e-14	9.75464e-05	7.48549e-05	0.00397375	0.000475848	FBgn0024194	63B8	rasp	rasp	smoothened signaling pathway /// smoothened signaling pathway /// protein amino acid palmitoylation /// patched ligand processing /// N-terminal peptidyl-L-cysteine N-palmitoylation /// patched ligand processing /// N-terminal peptidyl-L-cysteine N-palmitoylation /// segment polarity determination	acyltransferase activity /// acyltransferase activity	plasma membrane /// integral to membrane
1630815_at	1.42277e-10	7.09133e-10	1.61007e-05	5.92813e-06	0.000221731	4.46186e-06	FBgn0032008	28F5	---	CG14277	---	---	---
1630818_at	4.79606e-14	2.86744e-14	9.99788e-05	7.73842e-05	0.0011986	6.70156e-05	FBgn0050178	60A16	---	CG30178	---	zinc ion binding	---
1630823_at	2.98212e-08	2.38908e-07	0.000948138	0.00182733	0.225787	0.593572	FBgn0052210	76B6--7	---	CG32210	protein ubiquitination	zinc ion binding /// ubiquitin-protein ligase activity	ubiquitin ligase complex
1630827_s_at	7.21372e-05	0.000816033	1.21692e-06	1.43526e-07	0.081064	0.10214			---	---	---	---	---
1630831_at	2.432e-13	3.14183e-13	6.60213e-08	2.89504e-09	1.29346e-05	7.18707e-08	FBgn0038631	91B6	---	CG7695	---	---	---
1630842_s_at	1.12196e-05	0.000118845	8.44053e-06	2.33978e-06	0.0616782	0.0618211	FBgn0052641	11E3	///	CG32641 /// CG32640	protein folding /// response to heat	unfolded protein binding	---
1630880_at	4.41963e-09	3.10661e-08	0.000140569	0.000125086	0.00331853	0.000352606	FBgn0025623	1C5	---	CG12467	---	---	cytoskeleton
1630886_at	0.000333593	0.00396954	0.000721126	0.00125777	0.139861	0.271314	FBgn0037847	86C7	---	SelR	oxygen and reactive oxygen species metabolism /// defense response /// peptidyl-methionine modification	zinc ion binding /// zinc ion binding /// protein-methionine-R-oxide reductase activity /// protein-methionine-R-oxide reductase activity /// zinc ion binding /// protein-methionine-R-oxide reductase activity	---
1630893_at	0.0635987	0.927013	0.000763017	0.00136487	0.130648	0.23951	FBgn0033989	51D7	---	CG7639	---	---	---
1630929_at	5.80251e-07	5.44347e-06	8.10708e-06	2.12072e-06	0.0203868	0.00809026	FBgn0025700	30E4--F1	---	CG5885	cotranslational protein targeting to membrane /// intracellular protein transport	---	integral to endoplasmic reticulum membrane /// translocon complex /// signal recognition particle (sensu Eukaryota) /// integral to membrane
1630930_a_at	1.01522e-10	4.81859e-10	0.000271658	0.000318755	0.0159483	0.00515998	FBgn0023441	52B3--5	fusilli	fus	epidermal growth factor receptor signaling pathway	mRNA binding /// mRNA binding	---
1630932_at	2.96085e-11	1.17025e-10	0.000483586	0.000723905	0.0615078	0.0613966	FBgn0038106	87D7	---	CG7488	regulation of progression through cell cycle	GTPase activity /// GTP binding	---
1630949_s_at	1.06133e-08	7.94007e-08	9.58805e-06	2.93581e-06	0.0223144	0.00944512	FBgn0041191	83B2	UAS construct of Saucedo	Rheb	cell growth /// G1/S transition of mitotic cell cycle /// small GTPase mediated signal transduction /// positive regulation of cell growth /// regulation of exocytosis /// receptor mediated endocytosis /// intracellular protein transport /// cell proliferation /// G-protein coupled receptor protein signaling pathway /// response to starvation /// imaginal disc growth	GTPase activity /// GTPase activity /// GTP binding /// GTPase activity	---
1630958_at	0.00169221	0.0212135	3.4332e-05	1.77281e-05	0.162873	0.35252	FBgn0036805	75D6	///	Chmp1 /// DyakChmp1	---	---	---
1630964_at	5.3334e-09	3.79713e-08	1.74773e-05	6.65353e-06	0.134987	0.25408	FBgn0030234	9E8--9	---	CG15211	---	---	membrane
1630968_at	5.91051e-11	2.59084e-10	1.01655e-05	3.21254e-06	0.0235338	0.0105826	FBgn0035173	61D2--3	---	CG13907	cation transport	monocarboxylate porter activity	---
1630972_at	4.15347e-13	6.38437e-13	7.26103e-05	4.98334e-05	0.0010372	5.25562e-05	FBgn0031407	22D6	---	CG4270	---	---	---
1630982_at	9.05063e-14	7.62294e-14	0.000989852	0.00195099	0.101659	0.153358	FBgn0034814	59C3	---	CG9890	cell proliferation	zinc ion binding /// nucleic acid binding	nucleus
1630992_at	1.52657e-09	9.81907e-09	0.000946043	0.00182161	0.0633905	0.0647963	FBgn0039743	99D3	---	CG7946	---	---	---
1630993_at	3.92229e-08	3.19232e-07	0.000916362	0.00173719	0.0358203	0.0224535	FBgn0051414	95A9--10	---	CG31414	transport /// sphingolipid metabolism /// lysosome organization and biogenesis /// lipid metabolism	transporter activity /// hydrolase activity, hydrolyzing N-glycosyl compounds /// glucosidase activity /// glucosylceramidase activity	membrane /// lysosome
1630996_s_at	5.11683e-10	2.93882e-09	8.51009e-05	6.20875e-05	0.104643	0.161048	FBgn0035432	63C6--D1	---	CG17723	cation transport	zinc ion transporter activity	membrane
1631013_at	7.19604e-13	1.29329e-12	0.000559271	0.000888365	0.0155699	0.00500179	FBgn0015513	95B5--7	myoblast city	mbc	phagocytosis /// mesoderm development /// intracellular signaling cascade /// intracellular protein transport /// myoblast fusion /// striated muscle development /// dorsal closure /// cellular morphogenesis /// larval visceral muscle development /// myoblast fusion	guanyl-nucleotide exchange factor activity /// GTPase binding /// GTP binding /// small GTPase regulator activity /// protein binding	ruffle
1631017_at	1.81678e-08	1.40868e-07	0.000382554	0.000523192	0.00376879	0.000432827	FBgn0042119	65A6	---	CG18778	---	---	---
1631021_at	4.89951e-12	1.40609e-11	0.000315066	0.000393985	0.00572888	0.000868329	FBgn0039018	94C4	---	CG4771	---	---	---
1631025_at	1.89298e-13	2.19929e-13	3.78485e-05	2.04935e-05	0.000572116	2.13758e-05	FBgn0034842	59D6	Prosβ5R1	Prosβ5R1	ubiquitin-dependent protein catabolism /// proteolysis	endopeptidase activity	proteasome core complex (sensu Eukaryota)
1631028_s_at	0.000365014	0.00435382	3.82867e-05	2.08991e-05	0.0526146	0.0465322	FBgn0021979	59C3	---	l(2)k09913	---	---	---
1631040_at	6.30412e-10	3.7035e-09	8.20151e-05	5.92781e-05	0.0633086	0.0645763	FBgn0036302	69C6--8	---	CG10632	---	---	---
1631045_a_at	1.24041e-10	6.06719e-10	8.78007e-05	6.46723e-05	0.00562017	0.000828025	FBgn0037978	87A4--5	---	CG3571	apoptosis	actin binding	---
1631046_s_at	1.26991e-09	8.02823e-09	0.000594363	0.000966124	0.166458	0.364557	FBgn0032976	40E5--F1	---	CG6448	---	---	---
1631047_at	2.52706e-15	1.69022e-16	4.30776e-06	8.53288e-07	0.000181184	3.24521e-06			---	---	---	---	---
1631048_at	2.42255e-14	9.52935e-15	0.00083559	0.00153259	0.0174156	0.00614237	FBgn0029915	6D7	---	CG14434	cAMP biosynthesis	---	---
1631050_at	9.72722e-11	4.59038e-10	0.000167294	0.000161079	0.119259	0.203008	FBgn0032216	31D4--5	---	CG5384	ubiquitin-dependent protein catabolism /// proteolysis /// protein deubiquitination	ubiquitin thiolesterase activity /// cysteine-type endopeptidase activity /// hydrolase activity, acting on ester bonds /// ubiquitin-specific protease activity	---
1631058_s_at	0.000158066	0.00183506	4.24067e-05	2.40137e-05	0.129207	0.234674	FBgn0025814	19E7	Microsomal glutathione S-transferase-like	Mgstl	response to toxin /// protein modification /// defense response	glutathione transferase activity	mitochondrial outer membrane /// microsome
1631073_at	1.26499e-10	6.2031e-10	5.58952e-05	3.46522e-05	0.0379381	0.0249414	FBgn0030529	12C5--6	Chloride intracellular channel	Clic	response to oxidative stress /// determination of adult life span	voltage-gated ion channel activity /// chloride channel activity	---
1631077_at	2.67596e-15	1.95554e-16	0.000596408	0.00097035	0.00262022	0.000244399	FBgn0032519	34B10	---	CG16957	---	---	---
1631078_at	1.44419e-17	5.36636e-20	6.27788e-08	2.61047e-09	1.46046e-06	2.53854e-09	FBgn0024177	65B5	zero population growth	zpg	signal transduction /// germ cell development /// germ cell development	innexin channel activity	gap junction /// integral to membrane /// gap junction /// gap junction
1631083_at	6.23405e-12	1.86588e-11	0.000751107	0.00133534	0.0605705	0.059819	FBgn0027296	2F2	---	l(1)G0144	protein amino acid prenylation	Rab-protein geranylgeranyltransferase activity	Rab-protein geranylgeranyltransferase complex
1631098_at	0.0199463	0.272381	3.47643e-08	9.98756e-10	0.203074	0.505127	FBgn0035868	66C5	---	CG7194	gonad development	---	---
1631099_at	2.20505e-13	2.72027e-13	5.14184e-05	3.10216e-05	0.00152535	0.000100644	FBgn0034748	58F2	---	CG17807	---	---	---
1631110_at	5.40577e-06	5.57278e-05	0.000843021	0.00155005	0.0334838	0.0198086	FBgn0033985	51D5	---	CG10257	negative regulation of apoptosis	---	---
1631114_a_at	3.08839e-09	2.11463e-08	0.000111765	9.04133e-05	0.153279	0.31914	FBgn0025702	79D4	---	CG11489	protein amino acid phosphorylation	ATP binding /// receptor signaling protein serine/threonine kinase activity /// protein serine/threonine kinase activity /// protein kinase activity /// protein kinase activity	---
1631115_at	3.61982e-10	2.0037e-09	9.39189e-05	7.07931e-05	0.000917929	4.25663e-05	FBgn0030103	8D1	Odorant-binding protein 8a	Obp8a	transport	odorant binding	---
1631120_at	5.27521e-06	5.431e-05	0.000220114	0.000235927	0.043547	0.0325225	FBgn0053197	54B1--5	muscleblind	mbl	mesoderm development /// somatic muscle development /// photoreceptor cell differentiation (sensu Endopterygota) /// peripheral nervous system development /// photoreceptor cell differentiation (sensu Endopterygota) /// muscle development /// embryonic development /// photoreceptor cell differentiation (sensu Endopterygota)	mRNA binding /// DNA binding /// nucleic acid binding	nucleus /// nucleus
1631122_at	7.47466e-10	4.47078e-09	0.000185996	0.000186181	0.0275381	0.0140641	FBgn0039055	94D13--E1	---	CG4656	signal transduction	zinc ion binding /// protein binding	---
1631127_at	3.47083e-07	3.17396e-06	0.000219558	0.000234262	0.042358	0.0310012	FBgn0036848	75F7	---	CG10424	---	---	---
1631128_s_at	1.09638e-13	9.91911e-14	2.24746e-05	9.53231e-06	0.000352226	9.70673e-06	FBgn0031751	26A1	---	CG9016	---	---	---
1631129_at	4.56359e-11	1.93288e-10	8.43335e-06	2.29017e-06	0.00084386	3.73375e-05	FBgn0051612	40A2--3	---	CG31612	---	zinc ion binding /// nucleic acid binding	nucleus
1631137_at	4.93078e-10	2.82097e-09	0.000169592	0.000164375	0.134524	0.25214	FBgn0036237	68F1	viral IAP-associated factor	viaf	regulation of caspase activity	protein binding	cytoplasm
1631148_at	0.0476294	0.680322	0.000560965	0.000892752	0.253769	0.710497	FBgn0030775	15A2--3	---	CG9673	proteolysis	trypsin activity /// chymotrypsin activity /// serine-type endopeptidase activity	---
1631157_at	1.3219e-09	8.40794e-09	1.61965e-06	2.06943e-07	0.0667917	0.0716621	FBgn0036939	76F2	---	CG7365	lipid metabolism	phospholipase activity	---
1631161_at	7.23725e-13	1.30854e-12	1.01164e-06	1.13961e-07	0.000673983	2.77146e-05	FBgn0011207	30C5	pelota	pelo	spermatogenesis /// mitosis /// male meiosis I spindle assembly (sensu Metazoa) /// eye development (sensu Endopterygota) /// meiotic G2/MI transition /// male meiosis I /// protein biosynthesis /// spermatocyte division /// meiotic spindle organization and biogenesis /// meiotic nuclear envelope disassembly /// meiosis /// compound eye morphogenesis (sensu Endopterygota) /// spermatogenesis /// …	---	nucleus
1631171_at	1.17581e-11	3.95114e-11	0.000162118	0.000153699	0.00244806	0.000217709	FBgn0038888	93E1	---	CheB93a	---	---	---
1631173_at	3.82171e-10	2.13391e-09	2.57349e-05	1.17323e-05	0.130648	0.239543	FBgn0030607	13A8	---	CG5560	lipid metabolism	---	---
1631196_at	1.21737e-09	7.66138e-09	0.000474445	0.000703039	0.296768	0.901829	FBgn0036581	72D10	Mediator complex subunit 10	MED10	transcription initiation from RNA polymerase II promoter	RNA polymerase II transcription mediator activity /// transcription coactivator activity	mediator complex
1631200_at	5.74494e-14	3.72865e-14	3.12844e-05	1.55631e-05	0.00046973	1.53015e-05	FBgn0023415	32C1	Accessory gland-specific peptide 32CD	Acp32CD	negative regulation of female receptivity, post-mating	hormone activity	extracellular region
1631225_at	0.0191769	0.26147	8.56817e-06	2.41734e-06	0.00821096	0.0015486	FBgn0034140	53C8	---	CG8317	---	---	---
1631227_at	3.94993e-12	1.08465e-11	0.000358196	0.000473375	0.0563649	0.0523948	FBgn0038858	93C1	---	CG5793	amino acid metabolism /// amino acid catabolism	lyase activity /// isomerase activity /// carboxy-lyase activity	---
1631228_a_at	7.03963e-05	0.000795642	0.00036399	0.00048767	0.0351929	0.0217938	FBgn0033170	43C1	secretory Phospholipase A2	sPLA2	phospholipid metabolism /// lipid catabolism	calcium ion binding /// phospholipase A2 activity /// calcium-dependent phospholipase A2 activity /// phospholipase A2 activity	extracellular region
1631240_at	1.04234e-08	7.79281e-08	2.04169e-05	8.2428e-06	0.00112136	6.06017e-05	FBgn0011336	96B19--20	Oligosaccharyl transferase 3	OstStt3	protein amino acid glycosylation	oligosaccharyl transferase activity	oligosaccharyl transferase complex
1631261_at	8.23469e-07	7.85367e-06	0.000154032	0.000142539	0.0931773	0.131304	FBgn0030360	11A1	---	CG1806	---	---	---
1631266_a_at	0.000201117	0.0023533	0.000569608	0.000914688	0.302993	0.930877	FBgn0038516	90B3	---	CG5840	proline biosynthesis /// amino acid biosynthesis	pyrroline-5-carboxylate reductase activity	---
1631267_at	6.92118e-14	5.03153e-14	5.08934e-05	3.06279e-05	0.00084386	3.70543e-05	FBgn0052718	7B8	---	CG32718	---	---	---
1631274_at	2.44638e-07	2.1938e-06	8.73387e-08	4.15997e-09	0.0436423	0.0326812	FBgn0028872	34F1--2	---	CG18095	transmission of nerve impulse /// cell adhesion	---	---
1631297_at	5.28817e-11	2.28529e-10	0.000239706	0.000267838	0.0548886	0.0500162	FBgn0020407	89B9	Maternal transcript 89Bb	Mat89Bb	---	---	---
1631300_at	1.61539e-11	5.79642e-11	4.2663e-05	2.41911e-05	0.0236324	0.0106833	FBgn0010383	17D1	Cytochrome P450-18a1	Cyp18a1	electron transport /// steroid biosynthesis	monooxygenase activity /// oxidoreductase activity /// electron transporter activity /// electron transporter activity	membrane /// microsome
1631301_at	3.21054e-16	4.77193e-18	5.02901e-07	4.25837e-08	1.29346e-05	7.19767e-08	FBgn0050398	57F10	---	CG30398	---	---	---
1631302_at	0.00118708	0.0147004	2.45245e-05	1.09209e-05	0.00927533	0.00191989	FBgn0032538	34E4	---	CG16885	---	---	---
1631308_at	1.53281e-09	9.86112e-09	0.000393859	0.000544327	0.0532549	0.0475281	FBgn0034420	56C1	---	CG10737	intracellular signaling cascade	diacylglycerol binding	---
1631313_at	0.00233907	0.029647	0.000379334	0.000514827	0.0984918	0.145109	FBgn0014930	84E5	---	CG2846	riboflavin biosynthesis	riboflavin kinase activity	cytoplasm
1631321_s_at	2.57974e-12	6.48964e-12	0.000944248	0.00181613	0.0116657	0.00298612	FBgn0051617	39D3	/// /// /// /// /// /// /// /// /// /// /// /// /// /// /// /// /// /// /// /// /// /// ///	His1:CG31617 /// His1:CG33801 /// His1:CG33804 /// His1:CG33807 /// His1:CG33810 /// His1:CG33813 /// His1:CG33816 /// His1:CG33819 /// His1:CG33822 /// His1:CG33825 /// His1:CG33828 /// His1:CG33831 /// His1:CG33834 /// His1:CG33837 /// His1:CG33840 /// His1:CG33843 /// His1:CG33846 /// His1:CG33849 /// His1:CG33852 /// His1:CG33855 /// His1:CG33858 /// His1:CG33861 /// His1:CG33864 /// His-:CR3…	nucleosome assembly /// chromatin assembly or disassembly	DNA binding	nucleosome /// nucleus
1631324_at	1.24957e-14	3.15697e-15	0.000159958	0.000150684	0.00225915	0.000187972	FBgn0037985	87A5	---	CG14735	---	---	---
1631334_at	0.0590034	0.856597	0.000414586	0.000584911	0.102158	0.154699	FBgn0040335	3A8	---	CG10260	intracellular signaling cascade /// phosphorylation	1-phosphatidylinositol 4-kinase activity /// 1-phosphatidylinositol 4-kinase activity	---
1631335_a_at	2.30016e-15	1.12382e-16	0.000121901	0.000102299	0.00145251	9.23532e-05	FBgn0063261	89E1	---	CG31275	microtubule-based movement	ATPase activity, coupled	cytoskeleton /// dynein complex
1631340_at	5.08884e-12	1.47051e-11	1.4311e-05	5.17179e-06	0.0106034	0.002471	FBgn0004921	44F3--5	G protein γ 1	Gγ1	apical protein localization /// regulation of cell shape /// cell adhesion /// actin filament organization /// G-protein coupled receptor protein signaling pathway	signal transducer activity /// GTPase activity	heterotrimeric G-protein complex
1631342_at	7.35437e-06	7.68179e-05	0.000119032	9.8497e-05	0.265264	0.763777	FBgn0023212	92F2	Elongin B	Elongin-B	RNA elongation from RNA polymerase II promoter	transcription cofactor activity /// transcriptional elongation regulator activity	transcription elongation factor complex
1631349_s_at	0.000118325	0.00135772	5.94172e-07	5.09143e-08	0.0169442	0.005792			---	---	---	---	---
1631355_at	8.89932e-11	4.15008e-10	1.39424e-05	4.92091e-06	0.0291048	0.015332	FBgn0034361	55E2	mitochondrial ribosomal protein S28 ///	mRpS28 /// DyakmRpS28	protein biosynthesis	nucleic acid binding /// structural constituent of ribosome	mitochondrial small ribosomal subunit
1631370_at	0.00105035	0.0129408	1.29984e-06	1.56253e-07	0.233182	0.624955	FBgn0050026	47F10	---	CG30026	---	---	---
1631376_at	8.14272e-11	3.75691e-10	0.000125024	0.000105771	0.229062	0.607159	FBgn0003151	31B1	Proteasome 35kD subunit	Pros35	ubiquitin-dependent protein catabolism /// ATP-dependent proteolysis	endopeptidase activity /// endopeptidase activity	proteasome complex (sensu Eukaryota) /// proteasome core complex (sensu Eukaryota)
1631379_a_at	0.00105874	0.0130507	0.000116759	9.60015e-05	0.00763475	0.00134938	FBgn0033663	48C5	---	ERp60	electron transport /// protein modification /// protein folding	electron transporter activity /// protein disulfide isomerase activity /// protein disulfide isomerase activity	endoplasmic reticulum
1631387_at	0.000156985	0.00182116	1.30113e-06	1.57392e-07	0.120839	0.207524	FBgn0050344	45A12--13	---	CG30344	---	---	---
1631392_at	4.10343e-11	1.70357e-10	0.000239706	0.000267843	0.0302343	0.0163655	FBgn0039241	96B2	---	CG11089	purine nucleotide biosynthesis /// purine base metabolism	phosphoribosylaminoimidazolecarboxamide formyltransferase activity /// IMP cyclohydrolase activity	---
1631399_a_at	5.61522e-10	3.25358e-09	5.00355e-05	2.99225e-05	0.0406427	0.0282703	FBgn0029801	5B8	---	CG15771	---	---	---
1631407_a_at	7.60251e-13	1.39365e-12	3.72697e-05	1.99777e-05	0.000388866	1.12317e-05	FBgn0029879	6C1	---	CG14444	mitosis /// regulation of progression through cell cycle /// mitosis /// cell cycle	ligase activity	---
1631408_at	4.19398e-10	2.35736e-09	0.00017966	0.000177122	0.0587992	0.0569635	FBgn0029123	29F2	SoxNeuro	SoxN	visual perception /// regulation of transcription from RNA polymerase II promoter /// ectoderm development /// regulation of transcription /// nervous system development	transcription factor activity /// protein binding	nucleus
1631412_at	4.84583e-10	2.77057e-09	0.000566432	0.000906327	0.059866	0.0586473	FBgn0029878	6C1	---	Pat1	microtubule-based movement	microtubule motor activity	kinesin complex
1631417_s_at	1.45771e-09	9.34365e-09	0.0002959	0.000359952	0.0128656	0.00359669	FBgn0035914	66D8	---	CG6282	---	---	---
1631420_at	1.67479e-08	1.28987e-07	1.06631e-07	5.40134e-09	0.0106113	0.0024778	FBgn0030594	13A1	---	CG9509	alcohol metabolism /// electron transport /// mesoderm development	FAD binding /// choline dehydrogenase activity	---
1631426_at	6.27991e-13	1.09286e-12	0.000763179	0.00136663	0.019411	0.00741193	FBgn0052412	64F4--5	---	CG32412	proteolysis /// amino acid biosynthesis	peptidase activity /// glutaminyl-peptide cyclotransferase activity	---
1631437_at	5.93217e-12	1.75981e-11	8.56043e-05	6.25195e-05	0.00427583	0.00052889	FBgn0050222	57F2	---	CG30222	---	---	---
1631447_at	6.44733e-12	1.94133e-11	0.000582264	0.000942496	0.0101571	0.00223621	FBgn0034655	57F8	---	CG10307	transmembrane receptor protein serine/threonine kinase signaling pathway /// signal transduction /// protein modification /// protein metabolism /// defense response /// protein amino acid phosphorylation /// cell-cell adhesion /// cell surface receptor linked signal transduction /// cell communication	transmembrane receptor protein serine/threonine kinase activity /// transmembrane receptor protein kinase activity /// structural molecule activity /// receptor activity /// protein kinase activity /// kinase activity	---
1631452_at	0.06094	0.886675	0.000819179	0.00149444	0.316345	0.989234	FBgn0032945	39D2	---	CG8665	one-carbon compound metabolism /// biosynthesis /// 10-formyltetrahydrofolate catabolism /// amino acid catabolism	hydroxymethyl-, formyl- and related transferase activity /// cofactor binding /// formyltetrahydrofolate dehydrogenase activity	cytoplasm
1631456_at	5.84551e-09	4.19648e-08	7.61667e-05	5.34963e-05	0.00922375	0.00190399	FBgn0036843	75F6	---	CG6812	cation transport	cation transporter activity /// DNA binding /// transporter activity /// carrier activity /// binding	intracellular /// membrane
1631471_at	6.11656e-09	4.40622e-08	0.000636819	0.00105817	0.0925404	0.129548	FBgn0038443	89B19--20	---	CG14889	phosphate transport	---	cytoplasm
1631483_at	5.88889e-10	3.43695e-09	0.000216292	0.000229752	0.0195484	0.00750658	FBgn0034442	56D3	---	CG11257	electron transport	oxidoreductase activity	---
1631498_a_at	2.12949e-10	1.11518e-09	0.000184545	0.000184449	0.0122289	0.00329555	FBgn0004652	91A7--B3	fruitless	fru	transmission of nerve impulse /// regulation of transcription from RNA polymerase II promoter /// chromatin assembly or disassembly /// mating behavior, sex discrimination /// male sex differentiation /// copulation /// central nervous system development /// male courtship behavior (sensu Insecta), song production /// male courtship behavior (sensu Insecta), orientation /// copulation /// sex det…	zinc ion binding /// protein binding /// transcription factor activity /// RNA polymerase II transcription factor activity /// transcription factor activity	nucleus
1631512_at	0.000678855	0.00825282	0.000547872	0.00086363	0.113497	0.187121	FBgn0032507	34B7	---	CG9377	proteolysis	trypsin activity /// serine-type endopeptidase activity	---
1631533_at	2.30273e-12	5.64732e-12	9.69829e-05	7.42025e-05	0.0445862	0.0341664	FBgn0013773	51C7--D1	---	Cyp6a22	electron transport /// steroid metabolism	monooxygenase activity /// oxidoreductase activity /// electron transporter activity /// electron transporter activity	membrane /// microsome
1631534_at	0.000276114	0.00326335	0.000483238	0.000721586	0.143395	0.283004	FBgn0020251	65B3--4	sulfateless ///	sfl /// CG32396	primary tracheal branching (sensu Insecta) /// fibroblast growth factor receptor signaling pathway /// defense response /// heparan sulfate proteoglycan biosynthesis /// heart development /// mesoderm migration /// cell surface receptor linked signal transduction /// heparan sulfate proteoglycan biosynthesis /// tracheal epithelial cell migration (sensu Insecta) /// sulfur metabolism /// heparan …	[heparan sulfate]-glucosamine N-sulfotransferase activity /// sulfotransferase activity /// [heparan sulfate]-glucosamine N-sulfotransferase activity	---
1631537_at	0.0420577	0.596543	0.000330731	0.000422826	0.199902	0.492344	FBgn0051198	93F8--9	---	CG31198	proteolysis	receptor activity /// membrane alanyl aminopeptidase activity	---
1631548_at	1.89636e-05	0.000204773	1.05085e-05	3.37656e-06	0.183478	0.426873	FBgn0050196	58F4	---	CG30196	---	---	---
1631549_s_at	1.33017e-11	4.58819e-11	2.30034e-06	3.3858e-07	0.00879133	0.00176348	FBgn0050059	50A5	///	CG30059 /// CG18278	N-acetylglucosamine metabolism /// sulfur metabolism /// polysaccharide metabolism /// carbohydrate metabolism	N-acetylglucosamine-6-sulfatase activity /// hydrolase activity	lysosome
1631554_at	1.64984e-09	1.06998e-08	0.000852297	0.00157935	0.0766553	0.0914251	FBgn0029779	5A8--9	---	CG11473	---	---	---
1631555_at	4.69922e-07	4.35898e-06	0.000712886	0.00123801	0.0369964	0.0238662	FBgn0034439	56D2	---	CG10062	---	---	---
1631561_s_at	2.61204e-11	1.012e-10	0.00081657	0.00148845	0.0788928	0.0968581	FBgn0029932	6F1--3	---	CG4607	transport /// carbohydrate transport /// carbohydrate metabolism	sugar porter activity /// transporter activity /// carbohydrate transporter activity	membrane /// integral to membrane
1631569_s_at	0.000535266	0.00645675	0.000987216	0.00194355	0.0676119	0.0732766	FBgn0013272	58D3	glass multimer reporter construct of Fetchko	Gp150	transmission of nerve impulse /// cell adhesion /// eye development (sensu Endopterygota) /// transmembrane receptor protein tyrosine phosphatase signaling pathway	ATP binding	plasma membrane
1631578_s_at	5.4662e-10	3.16182e-09	0.000416657	0.000590955	0.0374152	0.0243621	FBgn0031047	18D11	---	CG14213	---	---	---
1631579_a_at	2.20749e-06	2.1912e-05	0.000449365	0.000653107	0.132631	0.246304	FBgn0016081	67C3--4	furry	fry	regulation of dendrite morphogenesis /// antennal morphogenesis /// wing morphogenesis /// trichome organization and biogenesis (sensu Insecta) /// bristle morphogenesis /// frizzled signaling pathway /// rhabdomere development	---	---
1631584_at	0.00284875	0.0362728	0.000939807	0.00180474	0.214883	0.549737	FBgn0051189	93B7	---	CG31189	---	---	---
1631595_at	0.0557382	0.80588	0.00050049	0.000762626	0.0585618	0.0564852	FBgn0032035	29B4	---	CG13393	protein amino acid glycosylation /// negative regulation of apoptosis /// anti-apoptosis	oligosaccharyl transferase activity	plasma membrane /// oligosaccharyl transferase complex
1631605_at	0.0372695	0.525144	0.000204014	0.000211466	0.0586611	0.0567126			---	---	---	---	---
1631606_at	1.72762e-05	0.000185867	3.31814e-05	1.68717e-05	0.0200062	0.00779498	FBgn0038674	91E4	---	CG14285	---	---	---
1631622_at	4.41974e-12	1.23859e-11	0.000515159	0.000792979	0.129724	0.236635	FBgn0034109	53B1	---	CG7747	protein targeting /// protein folding /// defense response	peptidyl-prolyl cis-trans isomerase activity	---
1631627_at	1.56603e-07	1.37253e-06	9.54091e-06	2.90695e-06	0.250444	0.697171	FBgn0034365	55E2	/// Fat body protein 1	CG5335 /// Fbp1	storage protein import into fat body /// storage protein import into fat body	sugar binding /// protein transporter activity /// protein transporter activity	---
1631628_s_at	6.92737e-12	2.11337e-11	9.31915e-06	2.8112e-06	0.0251269	0.0119767	FBgn0033521	47A7	/// Peroxiredoxin 2540 /// Peroxiredoxin 2540	CG12896 /// Prx2540-1 /// Prx2540-2	mesoderm development /// oxygen and reactive oxygen species metabolism /// defense response	peroxidase activity /// peroxidase activity /// glutathione peroxidase activity /// antioxidant activity /// peroxidase activity /// antioxidant activity	---
1631636_at	2.63762e-15	1.84506e-16	7.35553e-05	5.08161e-05	0.000188677	3.44975e-06	FBgn0032050	29D3	---	CG13096	---	---	---
1631638_at	2.28743e-13	2.86982e-13	0.000595447	0.000968337	0.00196984	0.000147539	FBgn0030964	17E1	PDGF- and VEGF-related factor 1	Pvf1	hemocyte migration (sensu Arthropoda) /// border follicle cell migration (sensu Insecta) /// border follicle cell migration (sensu Insecta) /// cell projection biogenesis /// border follicle cell migration (sensu Insecta)	growth factor activity /// heparin binding /// vascular endothelial growth factor receptor binding /// receptor binding /// receptor binding	membrane /// extracellular region /// cytoplasm
1631639_at	4.65804e-07	4.31847e-06	0.000123845	0.000104399	0.079122	0.0975647	FBgn0010423	47E5	Troponin C at 47D	TpnC47D	ciliary or flagellar motility /// muscle contraction /// calcium-mediated signaling	calmodulin binding /// calcium ion binding	flagellum (sensu Bacteria)
1631649_at	6.77778e-08	5.69267e-07	0.00080802	0.00146859	0.204902	0.511364	FBgn0033657	48C4--5	---	CG8271	cation transport	monocarboxylate porter activity	integral to membrane
1631660_at	0.00134518	0.0167415	3.31526e-07	2.35607e-08	0.0379677	0.0249787	FBgn0040734	55C4	---	CG15065	---	---	---
1631670_at	1.17958e-13	1.10601e-13	2.24005e-05	9.46699e-06	0.000349041	9.15651e-06	FBgn0028987	28F5	Serine protease inhibitor 2	Spn2	negative regulation of proteolysis /// proteolysis	hormone binding /// serine-type endopeptidase inhibitor activity /// serine-type endopeptidase inhibitor activity	---
1631671_at	2.05478e-10	1.07071e-09	0.000467085	0.000686144	0.0636736	0.065332	FBgn0039068	94E9	---	CG13827	---	---	---
1631676_at	2.40825e-06	2.39764e-05	0.000934063	0.00178806	0.0804221	0.100266	FBgn0039064	94E7--8	---	CG4467	proteolysis	membrane alanyl aminopeptidase activity /// glutamyl aminopeptidase activity	---
1631682_at	2.36889e-10	1.25405e-09	0.000379334	0.000515362	0.00979202	0.00210731	FBgn0003900	59C2	twist	twi	gastrulation (sensu Insecta) /// cell proliferation /// heart development /// ectoderm and mesoderm interaction /// mesodermal cell fate specification /// dorsal/ventral axis specification /// mesoderm development /// mesoderm development /// mesoderm development /// Malpighian tubule morphogenesis /// positive regulation of transcription from RNA polymerase II promoter /// gastrulation /// mesod…	DNA binding /// transcriptional activator activity /// specific RNA polymerase II transcription factor activity	nucleus /// nucleus
1631691_at	0.000410126	0.00491172	5.27864e-05	3.20465e-05	0.256076	0.721666	FBgn0032835	38A8	---	CG16772	---	---	---
1631693_at	0.0318391	0.444644	0.000681881	0.00116155	0.118964	0.202286	FBgn0038214	88B1	---	CG9616	---	---	---
1631704_at	2.20824e-08	1.73627e-07	6.60328e-05	4.33833e-05	0.0284004	0.0147352	FBgn0039223	96A22	---	CG5805	transport	binding /// carrier activity	mitochondrial inner membrane /// mitochondrial membrane
1631712_at	9.61517e-09	7.14329e-08	6.50469e-05	4.23133e-05	0.0305124	0.016591	FBgn0032042	29C3	---	CG13398	---	---	---
1631718_at	8.43073e-13	1.60604e-12	0.000240816	0.000269821	0.0576944	0.054716	FBgn0011787	66E5	mitochondrial ribosomal protein L12	mRpL12	mitochondrion organization and biogenesis /// cell growth /// protein biosynthesis	mRNA binding /// structural constituent of ribosome	mitochondrial small ribosomal subunit /// mitochondrial large ribosomal subunit
1631722_at	2.28449e-05	0.000248495	0.000254941	0.000292895	0.110598	0.178834			---	---	---	---	---
1631728_s_at	1.02575e-05	0.000108311	0.000215344	0.000228419	0.245423	0.676841	FBgn0024734	35F1	---	PRL-1	protein amino acid dephosphorylation	prenylated protein tyrosine phosphatase activity /// prenylated protein tyrosine phosphatase activity /// protein tyrosine/serine/threonine phosphatase activity	---
1631731_at	3.07742e-10	1.67449e-09	0.000160619	0.000151428	0.000998608	4.86891e-05	FBgn0031169	19F3	---	CG1494	transport	nucleotide binding /// ATP binding /// transporter activity /// ATPase activity, coupled to transmembrane movement of substances	ATP-binding cassette (ABC) transporter complex
1631761_at	1.41551e-09	9.06091e-09	8.08911e-05	5.83434e-05	0.0109418	0.00263183	FBgn0051313	88C6	---	CG31313	---	cysteine protease inhibitor activity	---
1631769_at	2.77429e-12	7.08902e-12	0.00037644	0.000510008	0.00651943	0.00105902	FBgn0003169	88C9	punt	put	dendrite morphogenesis /// tracheal system development (sensu Insecta) /// skeletal development /// mesoderm development /// cytokine and chemokine mediated signaling pathway /// germ-line stem cell division /// primary tracheal branching (sensu Insecta) /// compound eye morphogenesis (sensu Endopterygota) /// negative regulation of salivary gland determination /// Malpighian tubule morphogenesis…	ATP binding /// hematopoietin/interferon-class (D200-domain) cytokine receptor activity /// transforming growth factor beta receptor activity, type II /// protein kinase activity /// transforming growth factor beta receptor activity, type II /// transforming growth factor beta receptor activity /// activin receptor activity, type II /// activin receptor activity /// activin binding	activin receptor complex /// plasma membrane
1631775_at	4.13753e-11	1.72193e-10	8.43335e-06	2.28985e-06	0.0301147	0.0162471	FBgn0037199	80B1	---	CG11137	---	---	---
1631779_s_at	6.44429e-09	4.66147e-08	0.000397577	0.000551269	0.0403368	0.0278331	FBgn0003159	3A1	proximal to raf	ptr	---	---	---
1631783_at	4.04754e-10	2.26953e-09	8.45186e-09	9.58487e-11	0.00150842	9.91269e-05	FBgn0031405	22D5	---	CG4267	lipid metabolism	phospholipase activity	---
1631787_at	1.00764e-14	2.05933e-15	3.31814e-05	1.68831e-05	0.000475946	1.62308e-05			---	---	---	---	---
1631798_s_at	0.0553527	0.799963	0.00059046	0.000958176	0.134778	0.253177	FBgn0039360	96E10	---	CG4774	phospholipid biosynthesis	CDP-alcohol phosphatidyltransferase activity /// CDP-alcohol phosphatidyltransferase activity	integral to membrane
1631800_at	1.24957e-14	3.14102e-15	9.8577e-06	3.05504e-06	0.000215596	4.11331e-06	FBgn0038918	93F14	---	CG6690	electron transport /// protein modification	electron transporter activity /// glucosidase activity /// flavin-linked sulfhydryl oxidase activity	---
1631801_at	0.00128442	0.0159631	7.37212e-05	5.09984e-05	0.277573	0.816865	FBgn0030928	17B5	---	CG15044	---	---	---
1631805_at	0.00452412	0.0585354	0.00050809	0.000779025	0.105765	0.164191	FBgn0037975	87A4	---	CG3397	potassium ion transport	oxidoreductase activity	voltage-gated potassium channel complex
1631813_at	3.2616e-13	4.69027e-13	5.05247e-05	3.02914e-05	0.00972008	0.00207349	FBgn0029885	6C3--4	---	CG3224	---	---	---
1631817_a_at	3.40808e-09	2.35252e-08	4.17564e-07	3.31478e-08	0.0637257	0.0655356	FBgn0001124	52E7--10	Glutamate oxaloacetate transaminase 1	Got1	aspartate metabolism /// glutamate biosynthesis	aspartate transaminase activity /// aspartate transaminase activity	mitochondrial matrix
1631827_at	2.3017e-12	5.63991e-12	9.94903e-06	3.11807e-06	0.0168968	0.0057155	FBgn0033467	46C7	---	CG15863	---	---	---
1631858_at	4.77312e-10	2.72486e-09	0.000681302	0.00115998	0.0149799	0.00467597			---	---	---	---	---
1631867_at	0.00119746	0.0148378	0.000498976	0.00075826	0.188972	0.448863	FBgn0064237	55C4--6	Imaginal disc growth factor 5	Idgf5	signal transduction /// polysaccharide metabolism /// cell-cell signaling /// imaginal disc development	hydrolase activity, hydrolyzing N-glycosyl compounds /// growth factor activity /// imaginal disc growth factor activity /// chitinase activity	extracellular region
1631873_at	0.0100489	0.133678	2.50014e-06	3.8938e-07	0.231649	0.618557	FBgn0040342	1D2	---	CG3706	---	---	---
1631891_at	1.22277e-05	0.000129947	3.57107e-05	1.8818e-05	0.0302343	0.0163783	FBgn0032361	32F2	---	CG6488	---	---	---
1631899_a_at	1.36893e-08	1.04108e-07	0.0007449	0.00131638	0.193435	0.466594	FBgn0039145	95D11	---	CG6000	protein folding	unfolded protein binding	---
1631907_at	1.76506e-11	6.42311e-11	0.000119478	9.93623e-05	0.0407932	0.0284399	FBgn0036198	68D2--3	---	CG6038	---	---	---
1631915_at	2.23926e-08	1.76205e-07	0.000660963	0.00111209	0.172215	0.385449	FBgn0040899	2E1	---	CG17776	---	---	---
1631925_at	9.13939e-08	7.80071e-07	0.000535939	0.00083388	0.0606081	0.0598722	FBgn0004513	65A10	Multiple drug resistance 65	Mdr65	response to toxin /// extracellular transport /// defense response	nucleotide binding /// nucleoside-triphosphatase activity /// ATPase activity, coupled to transmembrane movement of substances /// ATPase activity /// ATP binding /// multidrug transporter activity	integral to plasma membrane
1631931_s_at	7.13168e-05	0.000806222	0.000107404	8.51805e-05	0.0757873	0.0892662	FBgn0010415	57E1--6	Syndecan	Sdc	axon guidance	cytoskeletal protein binding /// transmembrane receptor activity	extracellular region /// focal adhesion /// plasma membrane /// plasma membrane
1631948_s_at	2.86107e-11	1.12585e-10	3.82942e-07	2.8913e-08	0.000414204	1.22928e-05	FBgn0023076	66A12	Clock	Clk	signal transduction /// rhythmic behavior /// positive regulation of transcription from RNA polymerase II promoter /// locomotor rhythm /// eclosion rhythm /// regulation of circadian sleep/wake cycle, sleep /// locomotor rhythm /// eclosion rhythm /// behavioral response to cocaine /// positive regulation of transcription from RNA polymerase II promoter /// negative regulation of transcription f…	transcription factor activity /// signal transducer activity /// RNA polymerase II transcription factor activity /// RNA polymerase II transcription factor activity /// protein heterodimerization activity /// DNA binding	nucleus
1631962_at	2.19092e-09	1.45888e-08	5.50124e-05	3.38876e-05	0.0247272	0.0114993	FBgn0053192	92F1	Metallothionein D	MtnD	---	---	---
1631965_at	1.83238e-13	2.09485e-13	0.000839314	0.00154096	0.011885	0.00315716	FBgn0035854	66B12	---	CG8005	spermidine catabolism to deoxyhypusine, using deoxyhypusine synthase /// hypusine biosynthesis from peptidyl-lysine	---	---
1631979_at	4.45288e-06	4.5535e-05	0.000813654	0.00148129	0.14171	0.277003	FBgn0036333	69F5	---	MICAL-like	cytoskeleton organization and biogenesis	zinc ion binding /// structural constituent of cytoskeleton /// actin binding	---
1632019_s_at	1.82787e-10	9.40247e-10	0.000917723	0.00174152	0.0788453	0.0965243	FBgn0028540	34D1	---	CG9008	galactose metabolism /// carbohydrate metabolism	aldose 1-epimerase activity /// racemase and epimerase activity /// isomerase activity	---
1632021_at	2.22137e-06	2.20526e-05	1.72856e-05	6.54031e-06	0.0487279	0.040247	FBgn0033980	51D1	---	Cyp6a20	electron transport /// steroid metabolism	monooxygenase activity /// oxidoreductase activity /// electron transporter activity /// electron transporter activity	membrane /// microsome
1632023_s_at	1.5477e-11	5.49986e-11	9.00413e-06	2.66852e-06	0.033272	0.0196491	FBgn0039911	102C2	---	CG1909	protein ubiquitination /// synaptic transmission	zinc ion binding /// ubiquitin-protein ligase activity /// receptor binding	ubiquitin ligase complex /// nicotinic acetylcholine-gated receptor-channel complex
1632024_at	3.09967e-12	8.08938e-12	0.000885151	0.00165829	0.00578431	0.000884394	FBgn0043457	92F1	---	CG5180	---	---	---
1632026_at	3.22065e-07	2.93281e-06	0.000127375	0.000108819	0.00763475	0.00135951	FBgn0028515	35F1	---	CG4930	---	---	---
1632045_at	6.81085e-10	4.03915e-09	0.000256838	0.000296317	0.0411116	0.028784	FBgn0038846	93B4	---	CG5697	---	---	---
1632067_at	8.90572e-09	6.58865e-08	0.000119202	9.87725e-05	0.0240501	0.0109677	FBgn0035835	66B5--6	---	Ect4	---	transmembrane receptor activity	membrane
1632072_at	5.23977e-08	4.34443e-07	4.71317e-06	9.72789e-07	0.0834537	0.107318			---	---	---	---	---
1632098_at	6.26146e-15	9.76784e-16	1.47018e-06	1.82288e-07	0.000957548	4.4911e-05	FBgn0032138	30C5--6	---	CG4364	rRNA metabolism /// protein metabolism /// protein complex assembly /// nucleobase, nucleoside, nucleotide and nucleic acid metabolism	structural constituent of ribosome /// nucleic acid binding /// mRNA binding	intracellular
1632100_s_at	0.000398474	0.00476872	0.000305508	0.000375491	0.0723309	0.0823776	FBgn0003410	73D2--3	seven in absentia	sina	protein ubiquitination /// proteolysis /// R7 cell fate commitment /// sensory organ development /// ubiquitin-dependent protein catabolism /// ubiquitin-dependent protein catabolism /// regulation of R7 differentiation	zinc ion binding /// ubiquitin-protein ligase activity /// protein binding /// ligase activity	ubiquitin ligase complex /// nucleus /// nucleus
1632114_at	1.97993e-05	0.000214165	0.000483533	0.00072346	0.266941	0.771222	FBgn0038681	91F3	---	Cyp12a4	electron transport	monooxygenase activity /// oxidoreductase activity /// electron transporter activity /// electron transporter activity	mitochondrion /// mitochondrion
1632119_s_at	3.38703e-12	9.02293e-12	0.000347809	0.000452285	0.0581886	0.055678	FBgn0002567	45B2--3	Rab-related protein 1	Rab-RP1	---	---	---
1632123_at	1.61195e-13	1.71306e-13	0.00072966	0.00127652	0.0123978	0.00339035	FBgn0032915	39A1	---	CG12050	---	---	---
1632135_a_at	1.94285e-12	4.57222e-12	9.87823e-06	3.06966e-06	0.00144002	8.89088e-05	FBgn0000662	50C6	female lethal d	fl(2)d	sex determination /// regulation of alternative nuclear mRNA splicing, via spliceosome /// regulation of alternative nuclear mRNA splicing, via spliceosome /// primary sex determination, soma /// female germ-line sex determination	---	nucleus /// nucleus /// nucleus
1632141_at	2.5885e-07	2.32766e-06	4.9846e-06	1.07431e-06	0.141092	0.274981	FBgn0036725	74C2	---	CG18265	---	zinc ion binding /// nucleic acid binding	nucleus
1632142_at	9.83963e-15	1.9207e-15	0.000311296	0.000387624	0.00282144	0.000272887	FBgn0033571	47C6	---	Rpb5	mRNA transcription /// transcription from RNA polymerase II promoter	DNA binding /// nucleic acid binding /// DNA-directed RNA polymerase activity	DNA-directed RNA polymerase II, core complex
1632151_at	1.17152e-12	2.45373e-12	0.0007449	0.00131726	0.00562716	0.000830545	FBgn0034817	59C3	Arginine methyltransferase 7	Art7	peptidyl-arginine methylation, to asymmetrical-dimethyl arginine	protein-arginine N-methyltransferase activity	---
1632152_at	0.0115619	0.154521	0.000235394	0.000260166	0.163321	0.353963	FBgn0030521	12C4	---	CG10992	proteolysis /// salivary gland cell death /// autophagic cell death	cathepsin B activity	---
1632160_s_at	7.39868e-10	4.41892e-09	2.28094e-06	3.31099e-07	0.000179689	3.06006e-06	FBgn0028886	35B6	---	CG15279	neurotransmitter transport /// extracellular transport /// cation transport /// amino acid transport /// amino acid metabolism	neurotransmitter:sodium symporter activity /// cation:amino acid symporter activity	membrane /// integral to plasma membrane
1632163_at	0.00431986	0.0558017	0.000822599	0.00150379	0.0139411	0.0041595	FBgn0037747	85E8	---	CG8481	---	N-acetyltransferase activity /// furin activity	---
1632164_at	2.13667e-07	1.89913e-06	0.000433186	0.000623569	0.1451	0.288831	FBgn0026178	97B9--C1	scribbled	scrib	regulation of synapse structure and function /// morphogenesis of a polarized epithelium /// protein targeting /// cell adhesion /// zonula adherens assembly /// asymmetric protein localization /// pole cell migration /// gonad development /// dorsal closure /// establishment and/or maintenance of epithelial cell polarity /// asymmetric protein localization /// regulation of progression through c…	protein binding	subapical complex /// cytoplasm /// basolateral plasma membrane /// septate junction /// septate junction /// lateral plasma membrane /// apicolateral plasma membrane /// septate junction
1632188_at	0.00573144	0.0748237	0.000201076	0.00020741	0.0584323	0.0561435	FBgn0041630	64A12	Hexosaminidase 1	Hexo1	polysaccharide metabolism	hydrolase activity, hydrolyzing N-glycosyl compounds /// beta-N-acetylhexosaminidase activity	---
1632228_at	0.000770219	0.00940168	7.57901e-05	5.30599e-05	0.0981753	0.144148	FBgn0039052	94D13	---	CG6733	proteolysis	metallopeptidase activity /// aminoacylase activity	---
1632240_at	4.27601e-12	1.19167e-11	0.000341951	0.000443116	0.00502163	0.000685285	FBgn0040347	1D2	---	mus81	meiotic recombination	crossover junction endodeoxyribonuclease activity	---
1632259_at	0.061539	0.895847	0.000222647	0.000240124	0.0366769	0.0235583	FBgn0037971	87A4	---	CG10007	---	---	---
1632262_at	7.06124e-11	3.19321e-10	0.000733535	0.00128551	0.0940087	0.133614	FBgn0036405	70D1	---	CG6833	nucleobase, nucleoside, nucleotide and nucleic acid metabolism /// mitosis /// cell cycle /// RNA catabolism	nucleic acid binding /// nuclease activity /// exoribonuclease activity	intracellular
1632267_a_at	7.29474e-14	5.60191e-14	6.42511e-05	4.15812e-05	0.00564468	0.00083646	FBgn0032198	31B1	eEF1δ	eEF1δ	translational elongation /// translational elongation	translation elongation factor activity /// guanyl-nucleotide exchange factor activity /// translation elongation factor activity	eukaryotic translation elongation factor 1 complex /// eukaryotic translation elongation factor 1 complex
1632273_at	1.67016e-12	3.79105e-12	0.000287885	0.000345849	0.00348323	0.000381765	FBgn0039207	96A6--7	---	CG5789	response to toxin /// extracellular transport /// defense response	DNA binding /// nucleotide binding /// ATP binding /// xenobiotic-transporting ATPase activity /// transporter activity /// ATPase activity, coupled to transmembrane movement of substances	nucleus /// integral to membrane /// ATP-binding cassette (ABC) transporter complex
1632274_at	5.87205e-11	2.57107e-10	0.000198478	0.000203627	0.0155699	0.00500456	FBgn0030671	13E8	---	CG8134	---	---	---
1632275_a_at	7.05364e-12	2.16321e-11	0.000932258	0.00178179	0.00628426	0.0010058	FBgn0032938	39C1	---	CG8671	---	---	---
1632298_s_at	1.82406e-13	2.08307e-13	0.000128574	0.000110718	0.0047497	0.000630555	FBgn0024211	87A4	midline fasciclin	mfas	signal transduction /// ectoderm development /// cell-cell adhesion /// axonogenesis	---	plasma membrane
1632301_at	3.02128e-10	1.64095e-09	8.20271e-06	2.15814e-06	0.155212	0.325933	FBgn0031818	26D7	---	CG9536	---	---	---
1632303_a_at	1.49411e-10	7.50057e-10	2.98841e-05	1.45563e-05	0.0606346	0.0599577	FBgn0039668	99B1	---	Trc8	protein ubiquitination	zinc ion binding /// ubiquitin-protein ligase activity	ubiquitin ligase complex
1632316_at	6.23068e-06	6.46099e-05	0.000306397	0.000378512	0.210086	0.531418	FBgn0033883	50C6	---	CG16935	carbohydrate metabolism	zinc ion binding /// alcohol dehydrogenase activity, zinc-dependent /// oxidoreductase activity	---
1632317_at	5.49671e-06	5.66858e-05	1.88009e-05	7.44822e-06	0.00241002	0.000211908	FBgn0031645	25B1--2	---	CG3036	phosphate metabolism /// extracellular transport /// cation transport /// carbohydrate transport /// carbohydrate metabolism /// phosphate transport	sodium:phosphate symporter activity	integral to membrane
1632345_at	0.000287313	0.00339997	0.000393352	0.000543328	0.0490135	0.04066	FBgn0032002	28F3	---	CG8353	cytidine metabolism /// pyrimidine base metabolism	zinc ion binding /// cytidine deaminase activity	---
1632361_at	1.13221e-08	8.51517e-08	0.000202178	0.000209061	0.0518915	0.0455128	FBgn0031814	26D4--5	---	CG9528	intracellular protein transport	carrier activity /// binding /// phosphatidylinositol transporter activity	mitochondrion
1632370_at	4.24657e-11	1.77783e-10	0.000397651	0.000551672	0.239974	0.652108	FBgn0013347	95C8	Transcription-factor-IIA-S	TfIIA-S	regulation of transcription from RNA polymerase II promoter /// transcription initiation from RNA polymerase II promoter	general RNA polymerase II transcription factor activity	nucleus /// transcription factor TFIIA complex
1632373_s_at	1.82638e-12	4.24384e-12	7.75125e-05	5.45659e-05	0.0172243	0.00599614			---	---	---	---	---
1632380_at	6.65675e-07	6.28443e-06	0.000391315	0.000539924	0.141928	0.277664	FBgn0002777	16E2--F1	minibrain	mnb	induction of apoptosis /// ectoderm development /// cell proliferation /// learning and/or memory /// brain development /// protein amino acid phosphorylation /// visual behavior /// nervous system development /// circadian rhythm /// olfactory learning /// brain development	ATP binding /// receptor signaling protein serine/threonine kinase activity /// protein serine/threonine kinase activity /// protein threonine/tyrosine kinase activity /// protein kinase activity /// protein serine/threonine kinase activity	---
1632389_at	1.18014e-11	3.9686e-11	0.000419961	0.000598499	0.13521	0.255205	FBgn0026090	2B12	---	CG14812	---	---	---
1632391_at	4.56359e-11	1.93247e-10	0.000611167	0.000999908	0.0176804	0.00628578	FBgn0031065	18E5	---	CG14234	---	---	---
1632395_s_at	0.00438957	0.0567361	0.000592443	0.000962108	0.24139	0.658897	FBgn0028671	98F12	---	Vha100-1	proton transport /// cation transport	hydrogen-exporting ATPase activity, phosphorylative mechanism	hydrogen-transporting ATPase V0 domain
1632401_at	0.0649276	0.947911	5.04977e-06	1.09953e-06	0.0999193	0.1488	FBgn0030474	11E12--13	---	CG15747	---	---	---
1632410_at	0.000108404	0.00123999	0.000281027	0.000335485	0.173319	0.388998	FBgn0035372	62F3	---	CG12093	---	---	---
1632429_at	0.00198149	0.0249823	0.000275469	0.000324893	0.0485554	0.0398986	FBgn0015795	95D5	Rab-protein 7	Rab7	small GTPase mediated signal transduction /// signal transduction /// regulation of exocytosis /// receptor mediated endocytosis /// intracellular protein transport /// salivary gland cell death /// autophagic cell death /// endosome transport /// endosome transport /// endosome to lysosome transport /// endosome to lysosome transport	GTP binding /// GTPase activity /// GTPase activity	late endosome
1632430_at	1.12921e-08	8.48839e-08	2.80791e-07	1.78322e-08	0.0211298	0.00865615	FBgn0022355	17A9	Transferrin 1	Tsf1	iron ion transport /// defense response /// iron ion homeostasis	carrier activity /// iron ion transporter activity /// iron ion transporter activity /// ferric iron binding	extracellular region
1632434_at	1.14109e-11	3.81184e-11	0.000361001	0.00048063	0.0439722	0.0331846	FBgn0013563	70D1--2	---	l(3)70Da	protein targeting to peroxisome /// mitosis /// peroxisome organization and biogenesis	nucleotide binding /// ATP binding /// ATPase activity, coupled	peroxisome
1632452_at	1.47702e-13	1.52576e-13	6.12531e-07	5.60346e-08	2.2757e-05	1.80907e-07	FBgn0030827	15F3--4	---	CG18258	phospholipid metabolism /// lipid metabolism /// gametogenesis /// female gamete generation /// development	lipase activity /// hydrolase activity	---
1632464_at	0.00188087	0.0236694	0.000938575	0.00180096	0.260874	0.744031	FBgn0039260	96B17	---	Smg6	mRNA catabolism, nonsense-mediated decay	---	---
1632465_s_at	3.52449e-10	1.94307e-09	5.68598e-05	3.54652e-05	0.0834518	0.107242	FBgn0028494	53E1	---	CG6424	---	---	---
1632479_at	7.84758e-12	2.45724e-11	0.000544081	0.000853129	0.0552329	0.0505301	FBgn0040623	99B1	---	CG11500	signal peptide processing	signal peptidase activity	microsome /// integral to membrane /// signal peptidase complex
1632481_at	6.58224e-12	1.98929e-11	2.22934e-05	9.32358e-06	0.131547	0.242228	FBgn0035763	65F4	---	CG8602	transport /// ion transport /// extracellular transport /// cation transport	transporter activity	integral to membrane
1632490_at	2.15937e-10	1.13273e-09	0.000751107	0.00133562	0.129287	0.235146	FBgn0033387	45B1	---	CG8008	---	---	---
1632491_at	2.17785e-16	2.1014e-18	8.44053e-06	2.36707e-06	0.000224956	4.58994e-06	FBgn0052985	29F6	---	CG32985	---	---	---
1632500_at	7.25223e-11	3.28946e-10	0.000274047	0.000322505	0.0735603	0.0847718	FBgn0035695	65A10	---	CG10226	response to toxin /// extracellular transport /// defense response /// drug transport	nucleotide binding /// ATPase activity, coupled to transmembrane movement of substances /// ATP binding /// transporter activity /// multidrug transporter activity /// ATPase activity, coupled	integral to membrane
1632503_at	1.50142e-07	1.3133e-06	8.92468e-05	6.63268e-05	0.100548	0.150469	FBgn0031662	25B5	---	CG3792	---	---	integral to membrane
1632516_at	9.9774e-09	7.43093e-08	0.000587863	0.000953337	0.179586	0.412583	FBgn0031991	28E9	---	CG8506	---	zinc ion binding /// nucleic acid binding	nucleus
1632517_at	0.0259297	0.358552	3.62983e-07	2.60707e-08	0.0258798	0.0127211	FBgn0038115	87D10	---	CG7966	defense response	selenium binding	---
1632521_at	1.82985e-08	1.4204e-07	0.000387275	0.000532007	0.260874	0.744052	FBgn0029906	6D3	---	CG4542	protein amino acid N-linked glycosylation	dolichyl pyrophosphate Glc1Man9GlcNAc2 alpha-1,3-glucosyltransferase activity /// oligosaccharyl transferase activity	plasma membrane /// endoplasmic reticulum
1632530_s_at	4.06842e-10	2.28275e-09	0.000127148	0.000108529	0.17849	0.408267	FBgn0033764	49B11--C1	---	CG8776	electron transport	carbon-monoxide oxygenase activity	integral to membrane /// transport vesicle
1632531_at	4.35658e-08	3.56898e-07	3.01391e-06	5.03576e-07	0.00205756	0.00016084	FBgn0034291	55B1	---	CG5770	---	---	---
1632533_at	2.52983e-12	6.33588e-12	2.51846e-05	1.13862e-05	0.00167711	0.000115101	FBgn0025879	86A1	Tissue inhibitor of metalloproteases	Timp	proteolysis	metalloendopeptidase inhibitor activity /// metalloendopeptidase inhibitor activity /// metalloendopeptidase inhibitor activity	extracellular matrix (sensu Metazoa) /// extracellular region
1632539_at	6.34858e-08	5.3141e-07	0.000135572	0.000119204	0.010305	0.00230927	FBgn0063496	55C7	Glutathione S transferase E4	GstE4	response to toxin /// oxygen and reactive oxygen species metabolism /// defense response	glutathione transferase activity	---
1632541_at	2.85921e-05	0.000313383	9.18838e-05	6.91202e-05	0.0973441	0.141948	FBgn0035625	64E1	---	Blimp-1	---	---	---
1632568_at	0.00253948	0.0322626	3.12844e-05	1.5519e-05	0.139861	0.271282	FBgn0037538	84E8	---	CG3223	---	---	---
1632573_at	0.00612119	0.0801545	0.000767243	0.00137765	0.0172462	0.00602596	FBgn0067895	--	Saccharomyces cerevisiae UAS construct a of Hallsson	Mitf	regulation of transcription /// compound eye morphogenesis (sensu Endopterygota)	transcription regulator activity	---
1632575_at	2.73004e-05	0.000298718	0.000711919	0.00123418	0.191189	0.458692			---	---	---	---	---
1632580_at	1.7143e-07	1.50949e-06	0.000388237	0.000534796	0.0574768	0.0542872	FBgn0033813	49F11	---	CG12765	---	---	---
1632584_at	7.78834e-09	5.70893e-08	0.000195281	0.000199018	0.0940217	0.133739	FBgn0035154	61C8	---	CG3344	proteolysis	serine carboxypeptidase activity	---
1632590_at	1.77421e-13	1.98659e-13	0.00056558	0.000903517	0.0191064	0.0072146	FBgn0051320	88B6	---	CG31320	---	---	---
1632593_at	3.63983e-11	1.4882e-10	0.000233891	0.000257995	0.0723632	0.0824527	FBgn0047178	71B5	---	CG32147	proteolysis	pyroglutamyl-peptidase I activity	---
1632600_at	0.017239	0.234043	1.71574e-05	6.41512e-06	0.185742	0.435308			---	---	---	---	---
1632602_s_at	1.66446e-10	8.48354e-10	3.65963e-05	1.93677e-05	0.00137688	8.31856e-05	FBgn0026611	50C9--17	Argonaute 1	AGO1	RNA interference /// translational initiation /// RNA interference, targeting of mRNA for destruction /// RNA interference, production of siRNA /// synaptogenesis /// miRNA-mediated gene silencing /// miRNA-mediated gene silencing, production of miRNAs /// miRNA-mediated gene silencing, mRNA cleavage	translation initiation factor activity /// enzyme binding	eukaryotic translation initiation factor 2 complex /// RNA-induced silencing complex
1632613_at	0.0307374	0.42842	0.000898493	0.0016894	0.0449937	0.0346768	FBgn0028983	55B7	Serine protease inhibitor 6	Spn6	proteolysis	serine-type endopeptidase inhibitor activity /// serine-type endopeptidase inhibitor activity	---
1632633_at	2.67316e-08	2.12618e-07	4.3193e-05	2.45569e-05	0.0478101	0.0388692	FBgn0031692	25D1	---	TpnC25D	ciliary or flagellar motility /// muscle contraction /// calcium-mediated signaling	calmodulin binding /// calcium ion binding /// calcium ion binding	flagellum (sensu Bacteria)
1632639_at	2.4128e-05	0.000263049	0.000288765	0.000347124	0.18214	0.422365	FBgn0033928	50F6	---	CG13941	---	---	---
1632643_at	2.59651e-10	1.38548e-09	9.01139e-05	6.74481e-05	0.0229156	0.0100611	FBgn0032858	38C6	---	CG10949	regulation of transcription, DNA-dependent	DNA binding	nucleus
1632648_at	1.67217e-07	1.47053e-06	0.000181789	0.000180242	0.0374152	0.0243906			---	---	histidine catabolism /// catecholamine metabolism /// mitotic spindle assembly /// cell cycle /// mitosis /// cell division /// nuclear organization and biogenesis	---	---
1632652_s_at	0.0102162	0.136017	0.00068644	0.00117392	0.207289	0.520389	FBgn0050022	47F8	///	CG30022 /// CG40100	response to toxin /// oxygen and reactive oxygen species metabolism /// defense response	lyase activity /// hydrolase activity	---
1632653_at	9.31406e-11	4.35964e-10	0.000208869	0.000219677	0.04861	0.0400648	FBgn0051555	83C4	---	CG31555	---	---	---
1632656_at	1.66289e-11	5.99366e-11	4.39471e-05	2.51518e-05	0.0018424	0.000130631	FBgn0030048	7F4	---	CG12112	---	---	---
1632660_at	1.40341e-11	4.87934e-11	0.000402732	0.000561461	0.0044292	0.000558322	FBgn0026136	56F16	Casein kinase II β2 subunit	CkII2β	signal transduction /// protein modification /// protein metabolism /// protein amino acid phosphorylation /// protein amino acid phosphorylation	receptor signaling protein serine/threonine kinase activity /// kinase activity /// protein kinase CK2 regulator activity /// protein kinase activity /// protein kinase CK2 regulator activity	protein kinase CK2 complex /// protein kinase CK2 complex
1632666_at	1.83029e-10	9.41718e-10	0.00041325	0.000580812	0.00651943	0.00106417	FBgn0002528	67C2	Laminin B2	LanB2	transport /// phosphoenolpyruvate-dependent sugar phosphotransferase system /// signal transduction /// cell-matrix adhesion /// cell-cell adhesion /// tissue development /// organ morphogenesis /// embryonic morphogenesis	zinc ion binding /// sugar porter activity /// alcohol dehydrogenase activity, zinc-dependent /// structural molecule activity	basement membrane /// basement membrane /// basal lamina
1632672_at	0.0674332	0.987666	1.03048e-05	3.28771e-06	0.0810528	0.102105	FBgn0034083	52F2--3	lambik	lbk	transmission of nerve impulse /// cell adhesion /// oogenesis (sensu Insecta) /// bristle morphogenesis	---	---
1632683_s_at	6.86043e-05	0.000774623	1.37399e-05	4.80958e-06	0.103385	0.157901	--	--	gag-int-pol	copiaGIP	transposition, DNA-mediated /// DNA integration	---	---
1632700_a_at	0.000208253	0.0024417	0.000252649	0.000289501	0.0729956	0.0836762	FBgn0033905	50E1	---	CG18324	transport	binding /// carrier activity	mitochondrial inner membrane /// mitochondrial membrane
1632701_at	3.28585e-12	8.67699e-12	1.39424e-05	4.92264e-06	0.04074	0.028392	FBgn0020623	59F6	Peptidyl-hydroxyglycine-&agr;-amidating lyase	Pal	peptide metabolism /// protein modification	peptidylglycine monooxygenase activity /// copper ion binding /// oxidoreductase activity /// peptidylamidoglycolate lyase activity /// peptidylamidoglycolate lyase activity	membrane
1632704_at	2.50011e-10	1.32878e-09	0.000775769	0.00139542	0.0474091	0.0380522	FBgn0033812	49F11	---	CG4663	protein import into peroxisome matrix, docking /// protein targeting to peroxisome /// peroxisome organization and biogenesis	---	integral to membrane /// peroxisomal membrane
1632710_s_at	1.59448e-06	1.56554e-05	0.000208869	0.000219524	0.0441619	0.0334331	FBgn0038738	92B3--4	///	CG4572 /// DpseGA18267	proteolysis	serine carboxypeptidase activity	---
1632714_at	5.58879e-15	7.75307e-16	0.000205488	0.000214418	0.000395942	1.15924e-05	FBgn0034122	53C2	---	CG15711	---	---	---
1632728_at	5.31422e-10	3.06404e-09	0.000975299	0.0019105	0.0638806	0.0658303	FBgn0019990	100C3	---	Gcn2	regulation of translation /// protein amino acid phosphorylation /// regulation of translation /// protein amino acid phosphorylation	tRNA ligase activity /// ATP binding /// receptor signaling protein serine/threonine kinase activity /// protein kinase activity /// eukaryotic elongation factor-2 kinase activity	cytosol
1632736_at	7.21626e-14	5.4933e-14	0.000474382	0.00070152	0.0771832	0.0928876	FBgn0030944	17C7	---	CG6617	---	---	---
1632755_at	9.64501e-06	0.000101664	1.00764e-05	3.17675e-06	0.024616	0.0114084	FBgn0051266	89F1	---	CG31266	proteolysis	trypsin activity /// chymotrypsin activity /// serine-type endopeptidase activity	---
1632757_a_at	4.4673e-10	2.52703e-09	0.000538777	0.000841555	0.0280124	0.0144448	FBgn0037615	85A9	---	CG11760	---	---	---
1632761_at	1.35698e-13	1.35957e-13	0.000106405	8.41465e-05	0.0408217	0.0284814			---	---	---	---	---
1632762_s_at	1.10682e-12	2.28258e-12	0.000227498	0.000247847	0.0111461	0.00270544	FBgn0052817	1B4	///	CG32817 /// CG3176	---	---	---
1632776_at	5.98043e-10	3.49408e-09	0.000594123	0.000965285	0.0902934	0.123723	FBgn0027053	89B17	COP9 complex homolog subunit 5	CSN5	transcription from RNA polymerase II promoter /// photoreceptor cell differentiation (sensu Endopterygota) /// oogenesis (sensu Insecta) /// protein deneddylation /// oocyte dorsal/ventral axis determination /// oocyte anterior/posterior axis determination /// photoreceptor cell differentiation (sensu Endopterygota) /// glial cell migration /// axonogenesis /// oocyte axis determination	transcription regulator activity /// NEDD8 activating enzyme activity	signalosome complex /// signalosome complex /// signalosome complex /// cytoplasm /// signalosome complex
1632777_at	1.07636e-05	0.000113881	0.000231939	0.00025514	0.0113065	0.0027893	FBgn0034033	52A13	---	CG8204	---	---	---
1632782_a_at	4.94071e-08	4.08301e-07	0.000331246	0.000423734	0.0252807	0.0121526	FBgn0038610	91A4	---	CG7675	metabolism	oxidoreductase activity, acting on CH-OH group of donors	---
1632790_at	4.75593e-12	1.35016e-11	2.43032e-05	1.07121e-05	0.000206763	3.89e-06	FBgn0033051	42A8	---	dream	proteolysis /// intracellular signaling cascade /// apoptosis /// programmed cell death	caspase activity /// caspase activity /// caspase activity	---
1632802_at	6.22562e-11	2.75381e-10	0.000183325	0.000182702	0.0863707	0.113714	FBgn0028424	53B1	Juvenile hormone-inducible protein 26	JhI-26	---	---	---
1632808_at	1.39698e-06	1.36331e-05	6.12379e-05	3.91219e-05	0.0188861	0.00709064	FBgn0032615	36B2	---	CG6012	steroid metabolism	oxidoreductase activity, acting on the CH-OH group of donors, NAD or NADP as acceptor	---
1632809_at	7.46043e-09	5.45009e-08	1.41108e-05	5.04352e-06	0.0541912	0.0488488	FBgn0033250	44A2	---	CG14762	transmission of nerve impulse /// cell adhesion	---	---
1632810_at	5.51949e-09	3.93919e-08	0.000166221	0.0001596	0.0023535	0.000205177	FBgn0035691	65A7--8	---	CG7386	proteolysis /// transcription from RNA polymerase II promoter /// regulation of transcription from RNA polymerase II promoter /// nucleobase, nucleoside, nucleotide and nucleic acid metabolism	zinc ion binding /// nucleic acid binding /// metallopeptidase activity /// transcription regulator activity	nucleus
1632818_at	1.60107e-09	1.03498e-08	6.56444e-06	1.59311e-06	0.00127255	7.32719e-05	FBgn0052281	63B8	---	CG32281	tRNA modification /// methionine metabolism	S-adenosylmethionine-dependent methyltransferase activity /// tRNA methyltransferase activity	---
1632828_at	6.321e-10	3.71498e-09	0.000113169	9.18914e-05	0.132307	0.244993	FBgn0029818	5C5	---	CG3033	attachment of GPI anchor to protein	---	integral to membrane /// GPI-anchor transamidase complex /// endoplasmic reticulum
1632834_a_at	0.00665561	0.0873091	7.18935e-05	4.90968e-05	0.0685222	0.075062	FBgn0040512	73B5--6	ζCOP	ζCOP	vesicle-mediated transport /// intracellular protein transport	---	clathrin vesicle coat /// COPI vesicle coat
1632839_a_at	2.00141e-06	1.97995e-05	0.000704209	0.00121708	0.0462933	0.0364702	FBgn0037720	85D27--E1	---	CG8312	---	---	---
1632846_at	5.53353e-11	2.40366e-10	0.000871732	0.0016259	0.0645042	0.0667219	FBgn0031491	23C4	---	4GT1	glycolipid metabolism /// lipid metabolism /// carbohydrate metabolism /// glycolipid biosynthesis	alpha-1,4-N-acetylgalactosaminyltransferase activity /// galactosyltransferase activity /// transferase activity, transferring glycosyl groups /// transferase activity /// alpha-1,4-N-acetylgalactosaminyltransferase activity	Golgi stack
1632848_at	1.27324e-12	2.70792e-12	0.000297471	0.000363212	0.0101571	0.00223661	FBgn0030573	12F1	---	nmdyn-D6	UTP biosynthesis /// GTP biosynthesis /// CTP biosynthesis /// pyrimidine base metabolism /// purine base metabolism	ATP binding /// nucleotide kinase activity /// nucleoside diphosphate kinase activity	---
1632850_at	2.24412e-18	2.77959e-21	1.61227e-07	9.14199e-09	3.48208e-06	8.30425e-09	FBgn0037073	78C7--8	---	CG7338	---	---	---
1632852_s_at	1.0492e-11	3.45032e-11	0.000436004	0.000628285	0.12014	0.205305	FBgn0001142	21B2--3	Glutamine synthetase 1	Gs1	nitrogen fixation /// amino acid biosynthesis /// glutamine metabolism	glutamate-ammonia ligase activity /// glutamate synthase activity /// glutamate-ammonia ligase activity /// glutamate-ammonia ligase activity	mitochondrion /// mitochondrion
1632854_s_at	1.89978e-07	1.6794e-06	3.1654e-06	5.37269e-07	0.0782854	0.0951081	FBgn0003149	66D12	Paramyosin	Prm	mesoderm development	structural constituent of cytoskeleton /// cytoskeletal protein binding /// structural constituent of muscle /// motor activity /// structural constituent of muscle	myosin /// striated muscle thick filament
1632872_at	2.08815e-10	1.08965e-09	0.000170111	0.000165393	0.00217237	0.000176939	FBgn0051779	24B1--2	---	CG31779	---	serine-type endopeptidase inhibitor activity	---
1632874_at	1.67844e-10	8.56105e-10	5.40024e-05	3.30297e-05	0.00470432	0.00062079	FBgn0035673	65A5	---	CG6602	---	---	---
1632882_at	0.000608436	0.00737111	0.00058735	0.000952061	0.172356	0.385878	FBgn0037562	84F8	---	CG11671	---	---	---
1632901_s_at	2.84105e-11	1.11586e-10	0.000566432	0.000906824	0.00879133	0.00176197	FBgn0000246	89A5	crossover suppressor on 3 of Gowan	c(3)G	protein targeting /// mitosis /// cytoskeleton organization and biogenesis /// meiotic recombination	structural constituent of cytoskeleton /// microtubule binding	synaptonemal complex
1632904_at	1.22333e-11	4.14414e-11	1.42376e-05	5.13448e-06	0.00196984	0.0001469	FBgn0031868	27C4	---	CG10354	nucleobase, nucleoside, nucleotide and nucleic acid metabolism /// DNA metabolism	nucleic acid binding /// 5'-3' exoribonuclease activity	nucleus
1632908_s_at	0.0108437	0.144588	2.91123e-05	1.39103e-05	0.16904	0.373931	FBgn0051072	97D2--3	---	Lerp	post-Golgi transport /// lysosomal transport /// transport	protein binding /// transporter activity /// receptor activity	cytoplasm /// membrane /// lysosome
1632912_s_at	4.97971e-11	2.1378e-10	0.000454131	0.000663675	0.0358602	0.0225016	FBgn0035890	66C11	---	CG13667	electron transport /// amino acid metabolism	electron transporter activity /// FMN binding /// oxidoreductase activity	---
1632931_at	2.92017e-13	4.02777e-13	0.000489317	0.000734334	0.00567769	0.00084703	FBgn0000384	--	concertina	cta	cytoskeleton organization and biogenesis /// cell motility /// ventral furrow formation /// regulation of cell shape /// posterior midgut invagination /// gastrulation /// cell surface receptor linked signal transduction /// shape changes of embryonic cells /// gastrulation /// G-protein coupled receptor protein signaling pathway /// shape changes of embryonic cells /// gastrulation (sensu Insect…	signal transducer activity /// GTP binding /// guanyl nucleotide binding /// GTPase activity	heterotrimeric G-protein complex /// heterotrimeric G-protein complex
1632932_a_at	5.77385e-05	0.000648288	6.57283e-05	4.30838e-05	0.0408875	0.0285706	FBgn0053171	65E1--2	---	CG33171	protein amino acid prenylation /// phosphate transport /// signal transduction /// cytoskeleton organization and biogenesis /// cell-matrix adhesion	protein prenyltransferase activity /// extracellular matrix structural constituent	cytoplasm /// collagen
1632936_at	4.95638e-11	2.12349e-10	0.000473965	0.000700544	0.0024639	0.000221108	FBgn0026616	89A5	α-Man-IIb	α-Man-IIb	protein secretion /// carbohydrate metabolism	hydrolase activity, hydrolyzing N-glycosyl compounds /// mannosyl-oligosaccharide 1,3-1,6-alpha-mannosidase activity /// alpha-mannosidase activity /// alpha-mannosidase activity	Golgi membrane
1632952_at	6.08398e-10	3.55835e-09	9.58805e-06	2.92869e-06	0.107283	0.169238	FBgn0032160	30E4--F1	---	CG4598	fatty acid beta-oxidation	hydro-lyase activity /// dodecenoyl-CoA delta-isomerase activity	mitochondrion
1632954_at	3.14548e-08	2.52969e-07	0.000170111	0.000165009	0.0781001	0.0947221	FBgn0025820	62B4	---	JTBR	---	---	---
1632971_at	1.37367e-07	1.19577e-06	0.000278785	0.00033049	0.0182336	0.0066193	FBgn0033523	47A7	---	CG12895	---	---	---
1632972_at	2.27414e-06	2.25849e-05	0.000511227	0.000784608	0.275259	0.806924	FBgn0031081	19A3	Neprilysin 3	Nep3	signal transduction /// proteolysis	zinc ion binding /// neprilysin activity /// endothelin-converting enzyme activity /// metallopeptidase activity /// metalloendopeptidase activity	membrane
1632974_s_at	6.77609e-11	3.04076e-10	0.000150175	0.000137381	0.0398675	0.0272557	FBgn0050015	47C3--5	---	CG30015	---	---	---
1632975_at	0.0546277	0.788809	3.53414e-05	1.85431e-05	0.157627	0.333985	FBgn0034126	53C4	---	CG4398	---	---	---
1632978_at	3.28338e-11	1.32012e-10	0.000293218	0.000356024	0.00272086	0.000257583	FBgn0052207	76B3	---	CG32207	---	---	---
1632980_at	1.3138e-06	1.27888e-05	0.000254406	0.000291972	0.231639	0.618471	FBgn0036824	75E4	---	CG3902	electron transport /// acyl-CoA metabolism	short-branched-chain-acyl-CoA dehydrogenase activity	---
1632986_a_at	1.24389e-05	0.000132315	7.11926e-05	4.82698e-05	0.100021	0.149004	FBgn0034381	55E10	---	CG15088	neurotransmitter transport /// extracellular transport /// cation transport /// amino acid metabolism /// amino acid transport	neurotransmitter:sodium symporter activity /// cation transporter activity /// potassium:amino acid symporter activity	membrane /// integral to plasma membrane
1632989_a_at	1.00215e-09	6.17533e-09	0.000682188	0.00116355	0.0324927	0.0186499	FBgn0023000	61C1	methuselah	mth	aging /// response to starvation /// response to heat /// response to oxidative stress /// response to stress /// aging /// response to starvation /// response to heat /// response to stress /// G-protein coupled receptor protein signaling pathway /// synaptic vesicle exocytosis /// determination of adult life span /// response to stress /// determination of adult life span	G-protein coupled receptor activity /// G-protein coupled receptor activity	integral to membrane /// integral to membrane
1633002_at	3.946e-08	3.21357e-07	8.60345e-06	2.45871e-06	0.0108841	0.0025825	FBgn0039872	100D2	---	CG2196	prosthetic group metabolism /// extracellular transport /// coenzyme metabolism /// cation transport	cation transporter activity /// sodium:iodide symporter activity	membrane
1633004_at	6.40799e-13	1.11753e-12	0.000611576	0.0010015	0.00699291	0.00116925	FBgn0034740	58F4	---	CG3875	spermatogenesis /// nucleobase, nucleoside, nucleotide and nucleic acid metabolism /// cell proliferation /// apoptosis /// ubiquinone biosynthesis	mRNA binding	---
1633009_a_at	0.0158259	0.213859	2.09378e-06	2.911e-07	0.275294	0.807297	FBgn0036068	67D8	---	CG6640	transport	transporter activity	membrane /// integral to membrane
1633010_s_at	7.75699e-09	5.68403e-08	4.08508e-08	1.40824e-09	0.0688789	0.0758178	FBgn0050382	43E18	/// Proteasome 6 subunit	CG30382 /// Pros6	ubiquitin-dependent protein catabolism /// proteolysis	endopeptidase activity /// endopeptidase activity	proteasome core complex (sensu Eukaryota) /// proteasome core complex (sensu Eukaryota)
1633016_a_at	0.00215492	0.0272303	3.1654e-06	5.36268e-07	0.0607144	0.060122	FBgn0003520	55B5--7	staufen	stau	neuroblast fate determination /// asymmetric protein localization during cell fate commitment /// embryonic development /// long-term memory /// positive regulation of oskar mRNA translation /// pole plasm mRNA localization /// protein localization /// intracellular mRNA localization /// pole plasm oskar mRNA localization /// intracellular mRNA localization /// regulation of pole plasm oskar mRNA…	microtubule binding /// mRNA binding /// double-stranded RNA binding /// double-stranded RNA binding /// microtubule binding /// mRNA 3'-UTR binding	basal cortex /// basal cortex /// microtubule associated complex /// cell cortex /// apical cortex
1633020_at	0.000137607	0.00158885	2.94157e-05	1.41887e-05	0.267417	0.773166	FBgn0004395	94E1--2	unkempt	unk	protein ubiquitination /// wing morphogenesis /// larval development /// eye development (sensu Endopterygota) /// bristle morphogenesis	ubiquitin-protein ligase activity /// zinc ion binding /// DNA binding	ubiquitin ligase complex /// cytoplasm
1633031_at	0.00718971	0.0945026	0.000765227	0.00137114	0.23282	0.623658	FBgn0034052	52D3	---	CG8299	proteolysis	chymotrypsin activity /// serine-type endopeptidase activity /// trypsin activity	---
1633036_s_at	9.73358e-09	7.23367e-08	1.27689e-05	4.36348e-06	0.0168968	0.00570419	FBgn0052495	16F1	/// Glutathione Synthetase	CG32495 /// GS	glutathione biosynthesis /// protein metabolism /// glutathione biosynthesis /// protein biosynthesis	ligase activity /// catalytic activity /// ATP binding /// glutathione synthase activity	---
1633039_at	5.75236e-05	0.000645733	0.000240816	0.000269463	0.0615597	0.0615675	FBgn0039525	98A6	---	CG5646	lipid metabolism /// lipid transport	binding /// carrier activity	mitochondrial membrane
1633050_at	4.8672e-05	0.000543234	0.000684371	0.0011685	0.297874	0.906511	FBgn0037782	85F8	---	CG12813	---	---	---
1633053_at	0.00254872	0.0323832	1.13202e-08	2.46408e-10	0.0675021	0.0730681	FBgn0034329	55C4	Immune induced molecule 1	IM1	defense response	---	extracellular region
1633082_at	8.9138e-05	0.00101475	3.12844e-05	1.55276e-05	0.211962	0.538934	FBgn0038129	87E3	---	CG8449	---	---	---
1633083_at	0.000119178	0.0013678	0.000867436	0.00161461	0.302231	0.927079	FBgn0038426	89B16	mitochondrial ribosomal protein S33	mRpS33	protein biosynthesis	structural constituent of ribosome	mitochondrial small ribosomal subunit
1633086_s_at	2.74188e-07	2.47577e-06	0.000278999	0.000331165	0.0966138	0.140188	FBgn0037387	83C5	---	CG1213	carbohydrate transport /// carbohydrate metabolism	sugar porter activity /// glucose transporter activity	membrane /// integral to membrane
1633091_at	2.02651e-13	2.4222e-13	2.43734e-05	1.08291e-05	0.0037019	0.000419644	FBgn0030063	8A3	---	CG1789	rRNA processing /// protein biosynthesis	---	small nucleolar ribonucleoprotein complex
1633100_a_at	0.0195238	0.266344	0.000207348	0.000217586	0.237174	0.641103	FBgn0011584	30F5	Translocation protein 1	Trp1	SRP-dependent cotranslational protein targeting to membrane	protein transporter activity	integral to membrane /// translocon complex /// translocon complex
1633106_at	2.3766e-09	1.59459e-08	0.000684371	0.00116883	0.0555777	0.0511922	FBgn0035907	66D5	---	CG6662	response to toxin /// oxygen and reactive oxygen species metabolism /// defense response	glutathione transferase activity	cytoplasm
1633130_at	2.41983e-06	2.40977e-05	0.000483533	0.000723214	0.0382526	0.0253293			---	---	---	---	---
1633135_s_at	6.22431e-07	5.85768e-06	4.9846e-06	1.07321e-06	0.0234519	0.0105209	FBgn0042174	30D1	---	CG18854	---	inositol trisphosphate 3-kinase activity /// inositol trisphosphate 3-kinase activity	---
1633142_at	0.0419233	0.594404	0.00058221	0.000941968	0.0379381	0.0249367	FBgn0032668	36E6	---	CG17681	---	---	---
1633152_at	1.15947e-05	0.00012299	0.000803033	0.00145467	0.0503582	0.0428424	FBgn0002781	93D7--9	modifier of mdg4	mod(mdg4)	transmission of nerve impulse /// sex determination /// regulation of transcription from RNA polymerase II promoter /// chromatin assembly or disassembly /// nuclear organization and biogenesis /// induction of apoptosis /// germ cell migration /// germ cell migration /// establishment and/or maintenance of chromatin architecture /// regulation of apoptosis /// induction of apoptosis /// oogenesi…	phosphatidate phosphatase activity /// RNA polymerase II transcription factor activity /// chromatin binding /// protein binding	plasma membrane /// polytene chromosome /// nucleus /// nucleus /// chromatin
1633153_at	4.7216e-09	3.3329e-08	8.5047e-06	2.39191e-06	0.07434	0.0862613	FBgn0031952	28C4	---	CG7134	regulation of progression through cell cycle /// mitosis /// protein amino acid dephosphorylation	protein tyrosine phosphatase activity /// protein tyrosine/serine/threonine phosphatase activity	---
1633157_a_at	6.61004e-12	1.99933e-11	0.000248985	0.000282739	0.0443258	0.0337624	FBgn0013467	51E3--5	igloo	igl	---	calmodulin binding	---
1633164_s_at	1.37606e-05	0.000146937	0.000226024	0.000245899	0.0798466	0.0991043	FBgn0035612	64D3	---	CG10625	---	---	---
1633179_at	2.27901e-06	2.26361e-05	0.000267425	0.000312171	0.0412331	0.0290561	FBgn0038732	92B2	---	CG11391	metabolism	ligase activity /// long-chain fatty acid transporter activity	---
1633186_s_at	2.15075e-05	0.000233335	0.000370993	0.000499542	0.187763	0.443458	FBgn0035207	61F6	---	CG9153	ubiquitin cycle /// protein modification /// proteolysis	guanyl-nucleotide exchange factor activity /// ubiquitin-protein ligase activity	intracellular
1633190_at	2.76079e-09	1.87425e-08	0.000306397	0.000377532	0.0933831	0.131909	FBgn0051278	86C4	---	CG31278	protein biosynthesis /// protein modification	formylmethionine deformylase activity /// peptide deformylase activity	---
1633195_at	5.83238e-11	2.55009e-10	0.000147395	0.000133723	0.00775708	0.00140391	FBgn0036075	67D10--11	---	CG8065	---	---	---
1633200_at	1.30301e-10	6.42986e-10	0.000144578	0.000130142	0.0748294	0.0874043	FBgn0036875	76B5	---	CG9449	phosphate metabolism	acid phosphatase activity	---
1633206_at	1.48035e-11	5.22571e-11	3.50106e-06	6.16696e-07	0.00219288	0.000180134	FBgn0037230	82A1	---	CG9780	---	---	---
1633209_s_at	3.85228e-13	5.77651e-13	2.98841e-05	1.45728e-05	0.0396816	0.0270427	FBgn0034237	54C3	---	eIF3-S9	regulation of translation /// translational initiation	translation initiation factor activity /// mRNA binding	cytosol /// eukaryotic translation initiation factor 3 complex
1633210_at	1.83834e-10	9.46545e-10	0.000241485	0.000271119	0.125003	0.220505	FBgn0035592	64C7	---	CG10674	---	---	---
1633215_at	1.12806e-12	2.33477e-12	0.000220134	0.000236403	0.0207602	0.00837619	FBgn0035464	63F1	---	CG12006	protein modification /// protein metabolism /// protein lipidation /// phospholipid metabolism /// lipid metabolism	transferase activity, transferring glycosyl groups /// transferase activity	---
1633232_at	1.47122e-11	5.17706e-11	0.000148127	0.000134835	0.0283795	0.0147093	FBgn0030782	15A3	---	CG18358	---	---	---
1633249_at	3.65595e-10	2.02551e-09	8.63265e-05	6.31775e-05	0.295736	0.896732	FBgn0004493	93F2	DNA polymerase α 180kD	DNApol-α180	DNA recombination /// DNA strand elongation	nucleotide binding /// DNA binding /// nucleic acid binding /// 3'-5'-exodeoxyribonuclease activity /// alpha DNA polymerase activity /// alpha DNA polymerase activity /// alpha DNA polymerase activity	nucleus /// alpha DNA polymerase:primase complex /// alpha DNA polymerase:primase complex /// alpha DNA polymerase:primase complex
1633252_at	6.09648e-06	6.31502e-05	9.46102e-05	7.14687e-05	0.169519	0.375574	FBgn0032180	31A2	---	CG31714	electron transport	G-protein coupled receptor activity	membrane
1633255_at	3.42847e-11	1.38777e-10	0.000911346	0.00172597	0.0134055	0.0038826	FBgn0053325	85A5	---	CG33325	---	---	---
1633256_at	1.07956e-13	9.69434e-14	3.2282e-06	5.51842e-07	5.46546e-05	5.35855e-07			---	---	---	---	---
1633260_at	1.3114e-06	1.27639e-05	0.000848812	0.00157032	0.0900971	0.123117	FBgn0051715	31D9	---	CG31715	---	---	---
1633261_a_at	7.56767e-14	5.91461e-14	2.28736e-06	3.3376e-07	0.000221731	4.3075e-06	FBgn0031764	26B3	---	CG9107	---	mRNA binding	---
1633286_at	2.77395e-06	2.77925e-05	0.000315158	0.000395025	0.149126	0.303746	FBgn0052372	66A3--4	---	CG32372	transmission of nerve impulse /// cell adhesion	---	---
1633299_at	0.000198854	0.00232583	0.000288871	0.00034747	0.0825015	0.105367	FBgn0002576	8D5--6	lozenge	lz	positive regulation of transcription from RNA polymerase II promoter /// positive regulation of retinal cell programmed cell death (sensu Endopterygota) /// sensory organ precursor cell fate determination /// wound healing /// scab formation /// lymph gland hemocyte differentiation (sensu Arthropoda) /// lymph gland crystal cell differentiation /// spermathecum morphogenesis /// crystal cell diff…	DNA binding /// ATP binding /// transcription factor activity /// RNA polymerase II transcription factor activity, enhancer binding /// RNA polymerase II transcription factor activity /// RNA polymerase II transcription factor activity	nucleus /// nucleus
1633303_at	3.7968e-07	3.48803e-06	9.0042e-06	2.68219e-06	0.0791241	0.0976624	FBgn0030171	9A4	---	CG2989	chitin metabolism /// signal transduction /// polysaccharide metabolism /// cell-cell signaling	chitin binding /// hydrolase activity, hydrolyzing N-glycosyl compounds /// growth factor activity /// chitinase activity	extracellular region
1633304_at	0.0044994	0.0581989	1.84942e-07	1.08567e-08	0.0881467	0.118212	FBgn0030341	10F1	---	CG1967	intracellular protein transport /// post-Golgi transport	protein carrier activity /// intracellular transporter activity	membrane /// coated vesicle /// transport vesicle
1633305_at	1.86868e-13	2.1618e-13	0.000550592	0.000870718	0.0123286	0.00335182	FBgn0039678	99B7	Odorant-binding protein 99a ///	Obp99a /// DyakObp99a	response to pheromone /// olfactory behavior /// transport /// sensory perception of chemical stimulus	odorant binding /// odorant binding	extracellular region
1633310_at	1.80917e-13	2.0459e-13	0.000673005	0.00114301	0.00779143	0.00141631	FBgn0032457	33F5	---	CG15483	---	N-acetyllactosaminide beta-1,3-N-acetylglucosaminyltransferase activity	---
1633313_at	2.54265e-08	2.01622e-07	0.000636819	0.00105738	0.0756088	0.0889758	FBgn0035808	66A8--10	---	SP2523	---	---	---
1633319_at	1.52553e-06	1.49481e-05	0.000110347	8.85227e-05	0.111695	0.182408	FBgn0035403	63B7	---	CG14956	---	---	---
1633320_at	2.27546e-05	0.000247456	0.000116759	9.5909e-05	0.0192221	0.00729905	FBgn0010747	64C7	Signal recognition particle protein 54k	Srp54k	protein targeting /// SRP-dependent cotranslational protein targeting to membrane /// SRP-dependent cotranslational protein targeting to membrane, signal sequence recognition	nucleotide binding /// nucleoside-triphosphatase activity /// GTP binding /// mRNA binding /// 7S RNA binding /// signal sequence binding	signal recognition particle (sensu Eukaryota)
1633327_at	1.52483e-12	3.39205e-12	0.000711919	0.0012335	0.0107806	0.00253672	FBgn0031208	21A5	---	CG11023	proteolysis /// protein targeting /// protein modification /// protein metabolism	cysteine-type peptidase activity /// peptidase activity	---
1633333_a_at	7.72748e-05	0.000875778	0.000971548	0.00189581	0.143117	0.281454	FBgn0031968	28D3	---	CG7231	---	---	---
1633334_at	1.49446e-05	0.000160005	4.83971e-06	1.02452e-06	0.00517004	0.000720821	FBgn0035308	62D1	---	CG15822	---	---	---
1633336_at	6.40521e-09	4.63161e-08	0.000886205	0.00166161	0.158395	0.33679	FBgn0052560	16C1--8	---	CG32560	negative regulation of Ras protein signal transduction /// MAPKKK cascade /// G-protein coupled receptor protein signaling pathway /// Ras protein signal transduction	receptor binding /// Ras GTPase activator activity	cytoplasm
1633347_at	1.28192e-09	8.1105e-09	0.000408588	0.000572405	0.0607536	0.060202			---	---	---	---	---
1633357_at	3.61785e-07	3.31512e-06	0.000116759	9.61304e-05	0.0184784	0.00681255	FBgn0037547	84E10	---	CG7910	nitrogen compound metabolism	amidase activity /// fatty acid amide hydrolase activity	---
1633360_at	1.4314e-12	3.14521e-12	5.87497e-06	1.34116e-06	0.000312218	7.19774e-06	FBgn0031753	26A3	---	CG13999	---	---	---
1633366_at	0.00206649	0.0260719	0.000497041	0.000754306	0.131806	0.24282	FBgn0028859	35F1	---	CG12455	muscle contraction /// cation transport	voltage-gated calcium channel activity /// calcium channel activity	membrane
1633370_s_at	1.65151e-07	1.45113e-06	4.40465e-05	2.5242e-05	0.0513206	0.0441592			---	---	---	---	---
1633378_at	0.003417	0.0437919	0.000368871	0.000495848	0.0115766	0.00293739	FBgn0016675	37D6	Galactose-specific C-type lectin	Lectin-galC1	defense response	receptor activity /// sugar binding /// galactose binding /// galactose binding	---
1633379_s_at	0.00549663	0.071663	7.4049e-07	7.33387e-08	0.259392	0.736964	FBgn0000338	94E4--7	cap-n-collar	cnc	response to stress /// regulation of transcription from RNA polymerase II promoter /// mesoderm development /// hemopoiesis /// defense response /// regulation of pole plasm oskar mRNA localization /// regulation of bicoid mRNA localization /// oocyte microtubule cytoskeleton polarization /// oocyte dorsal/ventral axis determination /// maintenance of oocyte nucleus localization during oocyte axi…	protein heterodimerization activity /// transcription factor activity /// RNA polymerase II transcription factor activity /// transcriptional activator activity /// DNA binding	nucleus /// nucleus
1633380_at	2.28743e-13	2.87251e-13	0.00358619	0.0117263	0.000283491	6.23499e-06	FBgn0033473	46D4--6	---	CG12128	---	---	---
1633382_s_at	1.27169e-06	1.23553e-05	0.000221704	0.000238518	0.137526	0.262748	FBgn0027529	56F16	---	CG8920	---	nucleic acid binding	---
1633386_s_at	0.000552117	0.00666624	4.03362e-08	1.34181e-09	0.0474311	0.0380824	FBgn0052475	61A5	methuselah-like 8	mthl8	response to stress /// determination of adult life span /// G-protein coupled receptor protein signaling pathway	G-protein coupled receptor activity	integral to membrane /// integral to membrane
1633399_at	1.18085e-09	7.40669e-09	0.000131066	0.000113459	0.0416022	0.0298086	FBgn0020129	60C1	DnaJ-like-60	DnaJ-60	spermatogenesis /// protein folding	unfolded protein binding	---
1633401_s_at	8.30011e-09	6.10668e-08	1.09776e-09	6.63954e-12	0.000155479	2.43076e-06	FBgn0050489	47D4	///	Cyp12d1-p /// Cyp12d1-d	electron transport	monooxygenase activity /// oxidoreductase activity /// electron transporter activity /// electron transporter activity	mitochondrion /// mitochondrion
1633411_s_at	2.43776e-11	9.33912e-11	0.000441847	0.00063804	0.0539247	0.0483545	FBgn0037180	79F5	///	CG14452 /// CG12546	---	---	---
1633419_s_at	7.27978e-11	3.30466e-10	0.000559335	0.000889311	0.0139411	0.00415961	FBgn0036777	75B10	---	CG7341	---	---	---
1633425_at	2.00647e-10	1.0433e-09	0.000158195	0.000148425	0.0386035	0.0258731	FBgn0039873	100D2	---	CG2191	prosthetic group metabolism /// extracellular transport /// coenzyme metabolism /// cation transport	cation transporter activity /// sodium-dependent multivitamin transporter activity	membrane
1633427_at	8.58415e-10	5.21095e-09	1.23527e-05	4.13723e-06	0.021701	0.00910288	FBgn0039681	99B7	---	CG7582	---	---	---
1633434_at	0.0307374	0.428401	2.52276e-05	1.14247e-05	0.0798962	0.0992633	FBgn0033904	50E1	---	CG18327	transport	binding /// carrier activity	mitochondrial inner membrane /// mitochondrial membrane
1633443_s_at	4.78336e-10	2.73189e-09	0.000325208	0.000412932	0.0869968	0.115346	FBgn0027608	83C3	---	CG2082	cell differentiation /// signal transduction	---	---
1633446_s_at	9.842e-07	9.48048e-06	6.38491e-08	2.75152e-09	0.01681	0.00565262	FBgn0036945	77A1	---	CG6981	---	---	---
1633452_a_at	2.66538e-08	2.11948e-07	0.00065965	0.00110779	0.088625	0.119699	FBgn0011286	44F1--2	Ryanodine receptor 44F	Rya-r44F	calcium ion homeostasis /// muscle contraction /// calcium ion transport	calcium ion binding /// receptor activity /// ryanodine-sensitive calcium-release channel activity /// ryanodine-sensitive calcium-release channel activity /// ryanodine-sensitive calcium-release channel activity	endoplasmic reticulum membrane /// integral to membrane
1633471_at	1.01803e-11	3.33142e-11	1.13202e-08	2.19922e-10	5.34874e-06	1.55906e-08	FBgn0033518	47A7	Peroxiredoxin 2540	Prx2540-2	oxygen and reactive oxygen species metabolism /// defense response	peroxidase activity /// glutathione peroxidase activity /// antioxidant activity /// peroxidase activity /// antioxidant activity	---
1633473_s_at	8.99354e-13	1.7489e-12	1.71574e-05	6.42949e-06	0.10311	0.157137	FBgn0000064	97A6	Aldolase	Ald	mesoderm development /// glycolysis /// glycolysis	fructose-bisphosphate aldolase activity /// fructose-bisphosphate aldolase activity /// fructose-bisphosphate aldolase activity	---
1633476_at	8.10947e-12	2.54728e-11	0.000215017	0.000227747	0.0373352	0.0242687	FBgn0034629	57E1	acyl-Coenzyme A oxidase at 57D distal	Acox57D-d	electron transport /// fatty acid beta-oxidation	palmitoyl-CoA oxidase activity /// acyl-CoA oxidase activity	peroxisome
1633480_at	0.0395907	0.559616	0.000119032	9.85414e-05	0.132631	0.246442	FBgn0036463	71B1	---	CG5392	---	serine-type endopeptidase inhibitor activity	---
1633483_a_at	1.74611e-08	1.34934e-07	0.000277195	0.000328186	0.0131504	0.00373194	FBgn0031037	18D3	---	CG14207	---	---	---
1633488_at	3.97809e-11	1.64424e-10	1.5659e-07	8.40551e-09	0.0573124	0.0539594	FBgn0023129	67B5	astray	aay	peripheral nervous system development /// axon guidance /// L-serine biosynthesis	phosphoserine phosphatase activity /// phosphoserine phosphatase activity	---
1633491_s_at	4.19744e-10	2.36018e-09	0.00072966	0.00127628	0.0306728	0.0167474	FBgn0051866	33B5	///	CG31866 /// CG31865	---	---	---
1633492_at	1.74612e-09	1.1374e-08	0.000246855	0.000278674	0.00336496	0.000362905	FBgn0040211	32D5	homogentisate 1,2-dioxygenase	hgo	tyrosine catabolism /// L-phenylalanine catabolism	homogentisate 1,2-dioxygenase activity /// homogentisate 1,2-dioxygenase activity	---
1633499_at	0.0640789	0.934488	0.000642602	0.00107126	0.073729	0.0850791	FBgn0040074	72E1	retinin /// ///	retinin /// CG33060 /// CG33061	---	---	---
1633505_at	0.0109476	0.146025	0.000537015	0.000836366	0.166868	0.36603	FBgn0039541	98B1	---	CG12876	signal transduction /// induction of apoptosis	receptor signaling protein activity /// signal transducer activity	---
1633532_at	0.0124406	0.16651	7.71588e-05	5.42514e-05	0.00822003	0.00155984	FBgn0034292	55B1--2	---	CG5767	---	---	---
1633534_s_at	0.00227227	0.0287666	0.000623749	0.00102804	0.262588	0.751361	FBgn0037705	85D22--24	murashka	mura	olfactory learning /// learning and/or memory	---	---
1633540_at	0.00313065	0.0400058	0.000293218	0.000355866	0.0949227	0.135641	FBgn0043791	85D18	---	CG8147	metabolism /// skeletal development /// mesoderm development	nucleotide phosphatase activity /// alkaline phosphatase activity	---
1633545_at	1.48924e-06	1.45778e-05	2.0965e-06	2.95133e-07	0.0164559	0.00541578	FBgn0035806	66A8	---	PGRP-SD	defense response to Gram-positive bacteria /// peptidoglycan catabolism /// peptidoglycan catabolism /// defense response /// immune response	N-acetylmuramoyl-L-alanine amidase activity /// peptidoglycan binding /// peptidoglycan binding	integral to plasma membrane /// extracellular region
1633547_a_at	5.63048e-05	0.000631772	0.000111133	8.93982e-05	0.0548886	0.050035	FBgn0033613	47F1	---	CG13211	---	---	---
1633553_s_at	0.00127097	0.0157864	4.21534e-05	2.38384e-05	0.0760315	0.0897985	FBgn0035710	65C1--3	---	SP1173	---	---	---
1633556_s_at	0.0353885	0.497149	0.000215182	0.000228085	0.0578511	0.0550638	FBgn0020493	89E11	Daughters against dpp	Dad	regulation of transcription from RNA polymerase II promoter /// intracellular signaling cascade /// negative regulation of transforming growth factor beta receptor signaling pathway /// germ-line stem cell maintenance /// regulation of transforming growth factor beta receptor signaling pathway /// negative regulation of transforming growth factor beta receptor signaling pathway /// negative regul…	transforming growth factor beta receptor, inhibitory cytoplasmic mediator activity /// transforming growth factor beta receptor, inhibitory cytoplasmic mediator activity	intracellular
1633559_at	0.0656176	0.959193	0.000582484	0.000943292	0.263673	0.75559	FBgn0033906	50E1	---	CG8331	cell proliferation	small GTPase regulator activity	---
1633568_s_at	1.36169e-11	4.7073e-11	0.000233106	0.000256953	0.0251455	0.012007	FBgn0040002	41C	---	CG17683	electron transport	ferredoxin hydrogenase activity /// electron transporter activity /// oxidoreductase activity	---
1633592_a_at	1.79749e-05	0.000193585	4.77619e-05	2.82017e-05	0.135611	0.256646	FBgn0025456	90A5	Cellular Repressor of E1A-stimulated Genes	CREG	negative regulation of transcription	transcriptional repressor activity /// protein binding	nucleus
1633596_at	7.38303e-13	1.34427e-12	7.00722e-05	4.69861e-05	0.00115904	6.38323e-05	FBgn0029730	4D3	---	CG12681	---	---	---
1633599_a_at	1.18221e-11	3.97851e-11	3.26714e-07	2.24777e-08	0.0130998	0.00370727	FBgn0003067	55D3	Phosphoenolpyruvate carboxykinase	Pepck	gluconeogenesis /// gluconeogenesis	GTP binding /// phosphoenolpyruvate carboxykinase (GTP) activity	mitochondrion
1633617_at	5.85739e-14	3.91046e-14	0.00050049	0.000762831	0.00480608	0.00064186	FBgn0034415	56B2	---	CG15116	response to oxidative stress /// steroid metabolism /// response to toxin /// response to stress /// oxygen and reactive oxygen species metabolism /// defense response	glutathione peroxidase activity	---
1633622_at	4.04357e-09	2.82374e-08	6.50469e-05	4.22727e-05	0.00572888	0.000867077	FBgn0031643	25B1	---	CG3008	protein amino acid phosphorylation	protein kinase activity	---
1633631_at	0.000316121	0.00375654	1.74493e-06	2.28227e-07	0.0213012	0.00880202	FBgn0039760	99E3	---	CG9682	---	---	---
1633637_at	9.71125e-13	1.92335e-12	7.75276e-05	5.47452e-05	0.00332798	0.000354508	FBgn0036550	72C1	---	CG17026	phospholipid metabolism /// intracellular signaling cascade /// dephosphorylation	inositol-1(or 4)-monophosphatase activity /// inositol-1(or 4)-monophosphatase activity	---
1633639_at	6.13405e-08	5.12085e-07	1.39726e-06	1.70077e-07	0.0228709	0.010015	FBgn0031689	25D6	---	Cyp28d1	electron transport /// steroid metabolism	monooxygenase activity /// oxidoreductase activity /// electron transporter activity /// electron transporter activity	membrane /// microsome
1633646_at	3.32007e-05	0.000366116	7.38357e-05	5.11892e-05	0.0657556	0.0696397	FBgn0023077	10D8--E1	---	inaF	maintenance of rhodopsin mediated signaling /// rhodopsin mediated signaling /// response to light stimulus	calcium channel regulator activity /// calcium channel regulator activity	---
1633649_s_at	4.13245e-08	3.37309e-07	2.80746e-05	1.32022e-05	0.0338029	0.0201895	FBgn0005614	46B2	trp-like	trpl	fluid secretion /// calcium-mediated signaling /// calcium-mediated signaling /// response to light stimulus /// response to abiotic stimulus /// calcium ion transport	cation channel activity /// light-activated voltage-gated calcium channel activity /// calmodulin binding /// store-operated calcium channel activity /// calmodulin binding /// calcium channel activity /// calmodulin binding	rhabdomere /// integral to plasma membrane /// rhabdomere /// plasma membrane /// rhabdomere /// plasma membrane
1633651_at	6.67457e-10	3.94852e-09	0.000129499	0.000111711	0.058309	0.0558705	FBgn0037976	87A4	Tachykinin	Tk	neuropeptide signaling pathway	neuropeptide hormone activity /// receptor binding	---
1633675_at	3.18848e-05	0.00035117	0.000179953	0.000177547	0.0900792	0.122952	FBgn0050008	46C2	---	CG30008	lipid metabolism /// fatty acid metabolism	transferase activity /// acyltransferase activity	integral to membrane
1633677_at	2.6508e-05	0.000289719	0.000489407	0.000735013	0.0509791	0.0435923	FBgn0052099	68F6	ebony activating protein	eap	fatty acid biosynthesis /// protein amino acid phosphopantetheinylation	magnesium ion binding /// phosphopantetheinyltransferase activity	---
1633684_at	6.21674e-12	1.85881e-11	5.96685e-07	5.30122e-08	0.00326305	0.000341461	FBgn0043783	78E1--2	---	CG32444	galactose metabolism /// monosaccharide metabolism	aldose 1-epimerase activity	---
1633690_at	0.0539495	0.778481	0.000713755	0.0012406	0.0744702	0.0865703	FBgn0033903	50E1	---	CG8323	transport	binding /// carrier activity	mitochondrial inner membrane /// mitochondrial membrane
1633691_at	9.51621e-13	1.87647e-12	0.000193744	0.000196719	0.00229511	0.000197654	FBgn0052262	63F1	---	CG32262	---	receptor signaling protein activity	integral to membrane /// peroxisomal membrane
1633696_at	6.87549e-09	4.99637e-08	0.000411156	0.000577246	0.290132	0.871279	FBgn0020372	60A7	Transmembrane 4 superfamily	TM4SF	---	---	integral to membrane /// plasma membrane
1633703_s_at	5.16003e-08	4.27512e-07	4.60499e-05	2.68427e-05	0.00908544	0.00186082	FBgn0011280	19D1	Pheromone-binding protein-related protein 2	Pbprp2	transport	pheromone binding /// phenylalkylamine binding /// pheromone binding	extracellular region
1633707_at	3.60738e-07	3.30464e-06	7.06352e-05	4.74751e-05	0.191094	0.458262	FBgn0033222	43E16	---	CG12824	---	---	---
1633716_at	0.00331017	0.0423901	0.000111198	8.97023e-05	0.237642	0.642747	FBgn0032845	38B5	---	CG10747	signal transduction /// intracellular signaling cascade	phospholipase C activity	---
1633717_a_at	3.37837e-13	4.90003e-13	0.000734397	0.00128814	0.00786669	0.00143975	FBgn0035213	61F7	---	CG2199	---	nucleic acid binding /// zinc ion binding	nucleus
1633728_at	4.75126e-11	2.02678e-10	4.77722e-06	1.00768e-06	0.00196984	0.000147719	FBgn0029825	5C10	---	CG12728	---	---	---
1633746_s_at	2.42775e-13	3.12431e-13	8.87124e-06	2.57548e-06	0.000425252	1.32968e-05	FBgn0000008	58C1--5	arc	a	eye development (sensu Endopterygota)	protein binding	adherens junction /// apical plasma membrane /// adherens junction
1633754_at	5.33236e-09	3.79573e-08	0.000799575	0.00144719	0.0232495	0.0103069	FBgn0036266	69A2	---	CG5626	tRNA splicing	tRNA-intron endonuclease activity /// adenylate kinase activity	tRNA-intron endonuclease complex
1633763_at	1.46059e-11	5.12563e-11	1.15241e-06	1.33779e-07	0.0014813	9.62102e-05	FBgn0031458	23A5	anterior pharynx defective 1	aph-1	protein processing /// positive regulation of enzyme activity /// Notch signaling pathway	protein binding /// endopeptidase activity	integral to plasma membrane /// plasma membrane
1633765_at	1.80445e-12	4.16649e-12	0.000205488	0.000214238	0.0509088	0.0435124	FBgn0041607	78C1--2	asparagine synthetase	asparagine-synthetase	asparagine biosynthesis	asparagine synthase (glutamine-hydrolyzing) activity	---
1633778_at	5.69293e-12	1.67751e-11	0.000311296	0.000387561	0.00376808	0.000431086	FBgn0039487	97E2	---	CG6070	amino acid transport /// amino acid metabolism	amino acid-polyamine transporter activity /// amino acid transporter activity	membrane
1633779_s_at	2.65995e-09	1.80052e-08	0.000388043	0.000533802	0.0413435	0.0293019	FBgn0061492	65A6	logjam	loj	intracellular protein transport /// oviposition	protein carrier activity	membrane
1633785_at	5.39271e-10	3.11397e-09	0.000109251	8.73058e-05	0.0138663	0.00409981	FBgn0027496	26D9	---	CG9543	intracellular protein transport /// retrograde transport, Golgi to ER	protein transporter activity	COPI vesicle coat
1633792_a_at	0.0384858	0.543331	2.42956e-05	1.06904e-05	0.0442119	0.0334944	FBgn0003013	90C1--2	osa	osa	regulation of transcription from RNA polymerase II promoter /// positive regulation of transcription, DNA-dependent /// regulation of transcription /// regulation of transcription /// wing margin morphogenesis /// segment specification /// photoreceptor cell differentiation /// Wnt receptor signaling pathway	transcription regulator activity /// chromatin binding /// transcription coactivator activity /// DNA binding /// DNA binding /// DNA binding	brahma complex /// brahma complex /// nucleus /// nucleus
1633794_a_at	8.46407e-06	8.88597e-05	9.67828e-05	7.39762e-05	0.0484142	0.039675	FBgn0016926	21F1	smell impaired 21F	smi21F	---	---	---
1633797_at	4.76771e-08	3.92764e-07	0.000920722	0.00175139	0.0140898	0.00425255	FBgn0003248	91D4	Rhodopsin 2	Rh2	visual perception /// G-protein coupled receptor protein signaling pathway /// phototransduction /// phototransduction	G-protein coupled photoreceptor activity /// G-protein coupled photoreceptor activity /// G-protein coupled photoreceptor activity /// G-protein coupled photoreceptor activity	integral to membrane /// integral to membrane
1633800_s_at	2.52706e-15	1.67306e-16	0.000310181	0.000385297	0.00317656	0.000326593	FBgn0036369	70B2	---	CG10089	MAPKKK cascade /// protein amino acid dephosphorylation	phosphoric monoester hydrolase activity /// kinase inhibitor activity /// protein tyrosine/serine/threonine phosphatase activity	---
1633804_at	3.83947e-08	3.12063e-07	0.00037033	0.00049837	0.0396205	0.0269293	FBgn0036921	76D5	---	RhoGDI	---	Rho GDP-dissociation inhibitor activity	cytoplasm
1633812_at	1.70046e-06	1.67401e-05	0.000667555	0.001129	0.0848464	0.110166	FBgn0033593	47E1	---	CG9080	---	---	---
1633817_at	2.33653e-13	2.9664e-13	0.000250702	0.000285617	0.0039705	0.000473452	FBgn0033885	50C9	---	CG6646	vitamin metabolism /// vitamin biosynthesis /// prosthetic group metabolism /// coenzyme metabolism	mRNA binding /// nucleic acid binding /// catalytic activity	---
1633826_at	2.34895e-05	0.000255856	6.3992e-06	1.51914e-06	0.0414581	0.0295735	FBgn0031305	21F1	Iris	Iris	oogenesis (sensu Insecta)	---	---
1633833_at	3.18896e-11	1.27502e-10	0.000822169	0.00150177	0.020532	0.00818275	FBgn0038470	89E10	---	CG18213	---	---	---
1633836_a_at	0.000212918	0.00249851	4.84399e-05	2.87315e-05	0.0657556	0.0696515	FBgn0010470	57E6	---	Fkbp13	protein folding	calcium ion binding /// peptidyl-prolyl cis-trans isomerase activity /// FK506 binding	---
1633843_at	4.51969e-07	4.18125e-06	0.000280693	0.000334577	0.0850401	0.110688	FBgn0028952	22C1	---	CG31672	---	---	---
1633854_at	2.04792e-13	2.4538e-13	0.000642738	0.00107197	0.0140374	0.00420973	FBgn0011762	66C7--8	DNA polymerase α 50kD	DNApol-α50	DNA replication /// DNA replication, synthesis of RNA primer	nucleic acid binding /// DNA primase activity /// alpha DNA polymerase activity /// alpha DNA polymerase activity	alpha DNA polymerase:primase complex /// alpha DNA polymerase:primase complex
1633855_s_at	7.66887e-09	5.61376e-08	0.000496136	0.000752056	0.0764401	0.0907566	FBgn0031759	26B2	little imaginal discs	lid	regulation of transcription, DNA-dependent /// development	DNA binding /// transcription regulator activity	nucleus /// intracellular
1633856_at	1.771e-11	6.44692e-11	0.000114145	9.30309e-05	0.130965	0.240739	FBgn0039305	96C8	---	CG11858	protein folding	peptidyl-prolyl cis-trans isomerase activity	---
1633857_at	2.49799e-06	2.4907e-05	8.80229e-05	6.5151e-05	0.0212962	0.00879204	FBgn0039319	96D1	---	CG13659	---	---	---
1633858_at	9.87557e-14	8.61132e-14	6.70654e-05	4.42987e-05	0.0013799	8.37341e-05	FBgn0034601	57C7	---	CG4286	---	---	---
1633861_at	7.51915e-06	7.86229e-05	1.79391e-06	2.36012e-07	0.00217237	0.000176303	FBgn0037617	85A9	---	CG8145	transcription from RNA polymerase II promoter /// regulation of transcription from RNA polymerase II promoter /// nucleobase, nucleoside, nucleotide and nucleic acid metabolism /// cell proliferation	zinc ion binding /// nucleic acid binding /// transcription regulator activity	nucleus
1633866_at	0.0106338	0.141722	0.000578989	0.000935443	0.0548248	0.0499025	FBgn0008654	49E1	Suppressor of zeste 2	Su(z)2	protein ubiquitination /// regulation of transcription from RNA polymerase II promoter	zinc ion binding /// ubiquitin-protein ligase activity /// ATP binding /// transcription regulator activity /// DNA binding	ubiquitin ligase complex /// nucleus /// intercalary heterochromatin
1633872_at	4.65623e-05	0.000518995	0.000874976	0.00163363	0.245422	0.67673	FBgn0034639	57F3	---	CG15673	---	---	---
1633881_at	1.62103e-08	1.24545e-07	0.000148751	0.000135516	0.0398839	0.0273092	FBgn0033441	46B2	---	CG1776	signal transduction /// muscle contraction /// induction of apoptosis /// regulation of cell shape /// actin filament organization /// protein amino acid phosphorylation	protein-tyrosine kinase activity /// ATP binding /// structural constituent of cytoskeleton /// receptor signaling protein serine/threonine kinase activity /// myosin light chain kinase activity /// protein serine/threonine kinase activity	---
1633884_at	6.34494e-07	5.97749e-06	2.33031e-06	3.50598e-07	0.0373352	0.024278	FBgn0034722	58D4	---	CG10955	transcription initiation from RNA polymerase II promoter /// transcription from RNA polymerase II promoter /// nucleobase, nucleoside, nucleotide and nucleic acid metabolism	---	---
1633885_s_at	7.00835e-05	0.000791933	6.51434e-05	4.24542e-05	0.0247952	0.0115769	FBgn0037955	86F9	---	CG6950	nitrogen compound metabolism /// amino acid biosynthesis	1-aminocyclopropane-1-carboxylate synthase activity /// kynurenine-oxoglutarate transaminase activity	---
1633890_at	6.04703e-09	4.35129e-08	0.00068676	0.00117551	0.0445862	0.0341599	FBgn0051187	84E1--3	---	CG31187	protein kinase C activation /// intracellular signaling cascade /// lipid metabolism /// phosphorylation	diacylglycerol kinase activity /// diacylglycerol binding /// diacylglycerol kinase activity	---
1633904_at	1.60228e-09	1.03636e-08	0.000230964	0.000253195	0.0369534	0.0238143	FBgn0039433	97C1--2	---	CG5467	---	---	---
1633905_at	6.67873e-09	4.84511e-08	0.000113748	9.24471e-05	0.024616	0.0114026	FBgn0035422	63B14	Ribosomal protein L28	RpL28	protein biosynthesis	nucleic acid binding /// structural constituent of ribosome /// structural constituent of ribosome	cytosolic large ribosomal subunit (sensu Eukaryota)
1633908_at	3.65301e-09	2.53471e-08	0.000139048	0.000123127	0.119672	0.204092	FBgn0023178	97B3	Pigment-dispersing factor	Pdf	response to light stimulus /// gravitaxis /// locomotor rhythm /// circadian rhythm /// locomotor rhythm /// locomotor rhythm /// eclosion rhythm /// neuropeptide signaling pathway /// circadian rhythm	neuropeptide hormone activity /// neuropeptide hormone activity	extracellular region
1633912_at	1.64974e-15	4.90412e-17	0.000138404	0.000122427	0.00200654	0.000154725	FBgn0035384	63A2	---	CG2113	---	---	---
1633918_s_at	4.51233e-08	3.70496e-07	0.000277084	0.000327845	0.090672	0.12495	FBgn0027515	28D1	---	CG7115	regulation of cell shape /// cell adhesion /// protein amino acid dephosphorylation	protein serine/threonine phosphatase activity /// protein serine/threonine phosphatase activity	protein serine/threonine phosphatase complex
1633927_a_at	1.13394e-08	8.52955e-08	0.000923669	0.00175979	0.0311952	0.0172433	FBgn0032629	36C2--4	---	beat-IIIc	---	---	extracellular region
1633935_at	0.00488153	0.0633412	0.000416657	0.000590916	0.0763949	0.0905774	FBgn0050021	24E1	skiff	skf	signal transduction /// protein targeting /// asymmetric protein localization	protein binding /// guanylate kinase activity	plasma membrane
1633941_a_at	1.22387e-11	4.14948e-11	0.000972199	0.00190149	0.0126792	0.00351769	FBgn0034979	60B11	---	CG13569	defense response	---	extracellular region
1633946_at	0.00434516	0.0561446	8.44053e-06	2.35783e-06	0.127606	0.229525	FBgn0051955	24C1	---	CG31955	---	---	---
1633947_at	9.69789e-10	5.96031e-09	0.000906986	0.00171223	0.14079	0.27417	FBgn0039519	98A2	---	Cyp6a18	electron transport /// steroid metabolism	monooxygenase activity /// oxidoreductase activity /// electron transporter activity /// electron transporter activity	membrane /// microsome
1633955_at	3.25528e-10	1.78256e-09	8.78007e-05	6.47874e-05	0.0140374	0.00421068	FBgn0011822	1B2	pepsinogen-like	pcl	proteolysis	pepsin A activity /// cathepsin E activity	---
1633959_s_at	9.83588e-09	7.31434e-08	5.04207e-12	4.78698e-15	0.000131785	1.92064e-06			CG9766	CG9766	---	---	---
1633983_a_at	8.20395e-10	4.95068e-09	0.000335473	0.000431842	0.0806332	0.100786	FBgn0052046	67C6	---	CG32046	---	---	---
1633997_s_at	0.00132935	0.016533	0.000916397	0.00173831	0.0464468	0.0366503	FBgn0046247	97F1	---	CG5938	---	---	---
1633998_s_at	9.96921e-08	8.55344e-07	2.73056e-06	4.31461e-07	0.00340365	0.00036798			---	---	---	---	---
1634000_a_at	2.18935e-12	5.30962e-12	2.36384e-05	1.02761e-05	0.00363746	0.00040864	FBgn0030345	10F2	---	CG1847	protein folding	aryl hydrocarbon receptor binding	---
1634003_at	2.30626e-05	0.000251034	0.000751107	0.00133406	0.17707	0.403303	FBgn0052685	9B1	---	CG32685	---	---	---
1634008_at	3.51678e-12	9.45671e-12	0.000601214	0.000981806	0.00717805	0.00121162	FBgn0051018	99F6	---	CG31018	---	---	---
1634014_at	1.41444e-14	4.08763e-15	4.52992e-05	2.62425e-05	0.000673637	2.74894e-05	FBgn0051773	24C9--D1	---	CG31773	folic acid and derivative biosynthesis	ATP binding /// tetrahydrofolylpolyglutamate synthase activity	---
1634016_at	5.50919e-12	1.61245e-11	0.000246855	0.000278827	0.00161852	0.00010805	FBgn0037534	84E6--7	---	CG2781	fatty acid metabolism /// very-long-chain fatty acid biosynthesis /// fatty acid elongation	acyltransferase activity /// 1,3-beta-glucan synthase activity /// fatty acid elongase activity	integral to membrane
1634019_at	7.75872e-05	0.000879414	7.66312e-06	1.94665e-06	0.262892	0.752697	FBgn0033205	43E9	---	CG2064	metabolism	oxidoreductase activity	---
1634033_s_at	8.18684e-11	3.77828e-10	0.000978807	0.00192108	0.0281496	0.0145529	FBgn0025593	61D4--E1	Glucose transporter 1	Glut1	carbohydrate transport /// carbohydrate metabolism	sugar porter activity /// glucose transporter activity /// glucose transporter activity	membrane /// integral to membrane
1634036_at	0.0125851	0.168491	6.16355e-05	3.95914e-05	0.157638	0.334214	FBgn0028955	45A11--12	---	CG8788	---	---	---
1634041_at	6.63639e-10	3.92254e-09	4.67244e-05	2.74478e-05	0.188506	0.446635	FBgn0051548	83B7	---	CG31548	metabolism	oxidoreductase activity	---
1634045_at	4.49424e-15	5.56661e-16	1.13631e-05	3.74564e-06	0.000313388	7.30776e-06	FBgn0036327	69F2	---	CG10748	tricarboxylic acid cycle intermediate metabolism /// malate metabolism /// tricarboxylic acid cycle	L-malate dehydrogenase activity	mitochondrial matrix
1634048_a_at	6.43756e-10	3.79704e-09	6.96307e-05	4.63788e-05	0.0349059	0.0214496	FBgn0027348	34F1	bubblegum	bgm	fatty acid metabolism	long-chain-fatty-acid-CoA ligase activity	---
1634053_at	3.3336e-13	4.82271e-13	6.8385e-06	1.69064e-06	0.00134117	7.92512e-05	FBgn0030850	16B9	---	CG8408	---	---	---
1634054_at	2.70623e-08	2.15531e-07	0.00015199	0.000139681	0.139599	0.270444	FBgn0002938	27F3	neither inactivation nor afterpotential C	ninaC	protein localization /// deactivation of rhodopsin mediated signaling /// deactivation of rhodopsin mediated signaling /// adaptation of rhodopsin mediated signaling /// phototransduction, UV /// intracellular protein transport /// adaptation of rhodopsin mediated signaling /// protein amino acid phosphorylation /// protein localization /// phototransduction, visible light /// cytoskeleton organi…	protein-tyrosine kinase activity /// motor activity /// ATP binding /// structural constituent of cytoskeleton /// cytoskeletal protein binding /// protein serine/threonine kinase activity /// calmodulin binding /// phosphoinositide binding /// ATPase activity, coupled /// receptor signaling protein serine/threonine kinase activity /// protein serine/threonine kinase activity /// calmodulin bindi…	inaD signaling complex /// unconventional myosin /// cytoskeleton /// myosin III /// myosin /// cytoplasm /// unconventional myosin /// rhabdomere
1634064_at	2.75536e-08	2.19717e-07	0.000736272	0.00129309	0.00760204	0.00133757	FBgn0035929	66D15	---	CG13311	metabolism	structural molecule activity	---
1634072_s_at	1.10379e-08	8.28278e-08	1.39979e-05	4.95281e-06	0.00728069	0.00124142	FBgn0010611	53C1	HMG Coenzyme A synthase	Hmgs	cholesterol metabolism /// embryonic development (sensu Insecta)	lyase activity /// hydroxymethylglutaryl-CoA synthase activity	---
1634074_a_at	1.05529e-13	9.43725e-14	0.000507149	0.000776432	0.00693727	0.00115259	FBgn0015565	3F3--4	yin	yin	oligopeptide transport /// transport	proton-dependent oligopeptide transporter activity /// proton-dependent oligopeptide transporter activity /// proton-dependent oligopeptide transporter activity	integral to plasma membrane /// integral to plasma membrane
1634083_at	0.0369522	0.520444	0.000949899	0.00183346	0.0300907	0.0162217	FBgn0015269	96F9	Neurofibromin 1	Nf1	learning and/or memory /// cell growth /// regulation of body size /// locomotor rhythm /// short-term memory /// learning /// cAMP-mediated signaling /// rhythmic behavior /// locomotor rhythm /// olfactory learning /// cAMP-mediated signaling /// cAMP-mediated signaling /// positive regulation of adenylate cyclase activity	receptor binding /// Ras GTPase activator activity /// Ras GTPase activator activity	---
1634087_at	3.46034e-10	1.90342e-09	8.42302e-06	2.26068e-06	0.2072	0.520001	FBgn0035523	64A12	---	CG1311	transport	transporter activity	---
1634095_at	1.11127e-09	6.92898e-09	0.000527598	0.000816116	0.0323927	0.0184972	FBgn0028737	53D14	Elongation factor 1β	Ef1β	translational elongation /// translational elongation	translation elongation factor activity /// guanyl-nucleotide exchange factor activity /// translation release factor activity /// translation elongation factor activity	eukaryotic translation elongation factor 1 complex /// cytosol /// eukaryotic translation elongation factor 1 complex /// cytosol
1634096_at	2.70444e-05	0.00029585	2.30976e-06	3.43412e-07	0.0623076	0.06307	FBgn0012036	30B1	Acetaldehyde dehydrogenase	Aldh	---	---	---
1634097_s_at	1.87505e-10	9.6707e-10	0.000351573	0.000459306	0.0117262	0.00303267	FBgn0038731	92B2	///	CG11659 /// CG6300	metabolism	actin binding /// ligase activity /// long-chain fatty acid transporter activity	---
1634099_at	6.82375e-08	5.73297e-07	0.000122064	0.000102621	0.296671	0.901255	FBgn0003218	12C1--4	retinal degeneration B	rdgB	lipid transport /// lipid metabolism /// phototransduction /// visual perception /// photoreceptor maintenance /// deactivation of rhodopsin mediated signaling /// rhodopsin mediated signaling /// deactivation of rhodopsin mediated signaling /// phototransduction /// phosphoinositide metabolism /// sensory perception of smell	phosphatidylinositol transporter activity /// phosphatidylcholine transporter activity /// calcium ion binding /// phosphoinositide binding /// phosphatidylinositol transporter activity /// phosphatidylinositol transporter activity /// calcium-transporting ATPase activity	intracellular /// subrhabdomeral cisterna /// integral to membrane /// integral to membrane /// subrhabdomeral cisterna /// plasma membrane /// integral to plasma membrane
1634106_at	1.50433e-06	1.47274e-05	0.000222732	0.000240466	0.196457	0.478747	FBgn0040551	87E3	---	CG11686	---	---	---
1634107_at	4.32276e-11	1.81508e-10	3.39781e-05	1.74683e-05	0.00790192	0.00145524	FBgn0031479	23C1	Peroxiredoxin 6005	Prx6005	oxygen and reactive oxygen species metabolism /// defense response /// cell redox homeostasis	glutathione peroxidase activity /// antioxidant activity /// peroxidase activity /// antioxidant activity	---
1634112_a_at	2.28093e-13	2.84778e-13	6.72951e-07	6.41057e-08	0.00544544	0.000789766	FBgn0034345	55C8--9	---	CG5174	---	---	---
1634113_at	6.8208e-13	1.20473e-12	0.000717436	0.00124917	0.0324927	0.0186627	FBgn0020300	75B11--12	geko	gk	response to ethanol	---	---
1634118_at	1.53302e-14	4.61969e-15	0.000150045	0.000137035	0.00168037	0.00011577	FBgn0032659	36E3	---	CG15149	---	---	---
1634134_at	1.18655e-08	8.94735e-08	0.000516335	0.000796351	0.0309608	0.0170317	FBgn0036544	72A4--B1	---	CG6114	intracellular signaling cascade /// protein amino acid phosphorylation	protein-tyrosine kinase activity /// ATP binding /// receptor signaling protein serine/threonine kinase activity /// protein serine/threonine kinase activity	---
1634142_at	0.064225	0.936699	0.00035895	0.000476814	0.0527594	0.0468901	FBgn0039453	97D1	---	CG6403	---	---	---
1634143_at	7.90147e-13	1.46334e-12	4.61885e-10	1.75034e-12	8.7417e-06	3.65779e-08	FBgn0033065	42A12	---	Cyp6w1	electron transport	monooxygenase activity /// oxidoreductase activity /// electron transporter activity /// electron transporter activity	membrane /// microsome
1634152_at	6.54573e-08	5.48966e-07	0.000145278	0.000131253	0.0114827	0.00287537	FBgn0010041	87B8	Glutathione S transferase D5	GstD5	---	glutathione transferase activity /// glutathione transferase activity	---
1634158_at	4.58515e-05	0.000510845	0.000176581	0.000173285	0.130944	0.240526	FBgn0039154	95E1	---	CG6164	---	---	---
1634162_at	0.0347467	0.487789	0.000489571	0.000735826	0.252394	0.705118	FBgn0058198	81F	---	CG40198	---	---	---
1634174_at	3.02802e-10	1.64536e-09	0.000928239	0.0017706	0.0413099	0.0291847	FBgn0039787	99F9	---	CG9702	sulfur metabolism /// anion transport /// extracellular transport	transporter activity /// high affinity sulfate permease activity	---
1634180_s_at	3.90341e-09	2.71958e-08	0.000230964	0.000253086	0.0648856	0.0674161	FBgn0031515	23E1	---	CG9664	lipid transport /// lipid metabolism /// transport	nucleotide binding /// ATP binding /// transporter activity /// ATPase activity, coupled to transmembrane movement of substances	ATP-binding cassette (ABC) transporter complex
1634188_a_at	1.89549e-10	9.78787e-10	5.96685e-07	5.3543e-08	0.00191035	0.000138531	FBgn0014396	23F6	timeless	tim	copulation /// circadian behavior /// regulation of protein import into nucleus /// negative regulation of transcription from RNA polymerase II promoter /// locomotor rhythm /// entrainment of circadian clock /// regulation of circadian sleep/wake cycle, sleep /// rhythmic behavior /// eclosion rhythm /// protein import into nucleus /// negative regulation of transcription from RNA polymerase II …	protein heterodimerization activity /// protein heterodimerization activity /// protein binding	nucleus /// cytoplasm /// cytoplasm /// nucleus /// cytoplasm /// nucleus
1634193_at	5.67541e-10	3.29308e-09	0.000159958	0.000150628	0.0167756	0.00563213	FBgn0032251	31E2	---	CG13142	---	---	---
1634195_at	0.000385161	0.00460447	3.63287e-05	1.91986e-05	0.0385165	0.0257507	FBgn0039932	102C6	---	CG11093	cellular physiological process	---	nucleus
1634205_at	0.013186	0.176928	4.59853e-05	2.67355e-05	0.0727263	0.0830977	FBgn0028949	35D3	---	CG15254	proteolysis	zinc ion binding /// astacin activity /// metalloendopeptidase activity	---
1634207_at	1.38531e-06	1.35124e-05	0.000265768	0.000309835	0.0179916	0.00647987	FBgn0034538	57A9	///	CG16799 /// DpseGA14157	induction of apoptosis /// disaccharide metabolism /// antimicrobial humoral response (sensu Protostomia) /// defense response	lysozyme activity	extracellular region
1634216_at	8.95354e-12	2.85899e-11	0.000124532	0.000105166	0.0140558	0.00422365	FBgn0038173	87F12	Adenosine deaminase-related growth factor C	Adgf-C	purine ribonucleoside monophosphate biosynthesis	growth factor activity /// growth factor activity /// adenosine deaminase activity	extracellular region
1634218_at	4.00352e-11	1.65723e-10	0.000232471	0.000255902	0.00573983	0.00087151	FBgn0038828	93A1	---	CG17270	---	---	---
1634224_at	1.9016e-13	2.22262e-13	0.000971385	0.00189355	0.00918681	0.00189149	FBgn0039597	98E3	---	CG9997	---	---	---
1634226_at	1.52252e-07	1.33327e-06	0.000252465	0.000288871	0.108525	0.172655	FBgn0035249	62A9	---	CG17249	---	---	---
1634232_at	1.20962e-13	1.14017e-13	0.000540612	0.000845238	0.0201048	0.00786862	FBgn0032720	37B1	mitochondrial ribosomal protein L13	mRpL13	protein biosynthesis /// protein biosynthesis	nucleic acid binding /// structural constituent of ribosome /// structural constituent of ribosome	mitochondrial large ribosomal subunit /// mitochondrial large ribosomal subunit
1634241_at	1.15048e-13	1.06447e-13	0.000190367	0.000191275	0.00283945	0.000275393	FBgn0037999	87B2	---	CG4860	electron transport /// acyl-CoA metabolism	acyl-CoA dehydrogenase activity	---
1634253_at	1.17232e-10	5.67459e-10	0.000416657	0.000590772	0.0865377	0.114151	FBgn0030740	14B12	---	CG9917	---	---	---
1634255_at	1.58422e-13	1.66201e-13	0.000113924	9.26768e-05	0.00440558	0.000551015	FBgn0030373	11A3	---	CG12721	---	---	---
1634258_at	2.89682e-14	1.28917e-14	2.63884e-05	1.21898e-05	0.000660987	2.66229e-05	FBgn0002781	93D7--9	modifier of mdg4	mod(mdg4)	transmission of nerve impulse /// sex determination /// regulation of transcription from RNA polymerase II promoter /// chromatin assembly or disassembly /// nuclear organization and biogenesis /// induction of apoptosis /// germ cell migration /// germ cell migration /// establishment and/or maintenance of chromatin architecture /// regulation of apoptosis /// induction of apoptosis /// oogenesi…	phosphatidate phosphatase activity /// RNA polymerase II transcription factor activity /// chromatin binding /// protein binding	plasma membrane /// polytene chromosome /// nucleus /// nucleus /// chromatin
1634269_at	0.058253	0.845126	0.000763115	0.00136562	0.0904048	0.124091	FBgn0031897	27E4--5	---	CG13784	---	---	---
1634271_at	1.73026e-05	0.000186194	0.000400902	0.000556485	0.0618275	0.0621581	FBgn0010385	46D9	Defensin	Def	anti-Gram-positive bacterial polypeptide induction /// defense response to bacteria /// defense response to Gram-positive bacteria /// defense response to Gram-positive bacteria /// defense response to bacteria /// antibacterial humoral response (sensu Protostomia) /// antibacterial humoral response (sensu Protostomia)	---	---
1634278_at	1.77204e-08	1.37113e-07	5.62552e-05	3.49605e-05	0.0209853	0.00856359	FBgn0036106	67F1	---	CG6409	GPI anchor biosynthesis	---	endoplasmic reticulum
1634289_at	3.45937e-07	3.16305e-06	0.000566432	0.000906337	0.0526734	0.04673	FBgn0003210	4C7	ruby	rb	intracellular protein transport /// intracellular transport /// lysosome organization and biogenesis /// vesicle coating /// synaptic vesicle coating /// vesicle-mediated transport /// eye pigment biosynthesis /// eye pigment granule organization and biogenesis /// ommochrome biosynthesis	---	synaptic vesicle /// coated vesicle
1634296_s_at	3.6405e-06	3.69481e-05	0.00040213	0.000559406	0.106329	0.166005	FBgn0031362	22B1--2	---	CG17646	lipid transport /// lipid metabolism /// anion transport	nucleotide binding /// ATP binding /// anion channel activity /// transporter activity /// ATPase activity, coupled to transmembrane movement of substances	ATP-binding cassette (ABC) transporter complex
1634298_at	3.89489e-08	3.16953e-07	6.97352e-05	4.65011e-05	0.0553809	0.0507756	FBgn0031987	28E5	---	CG12375	defense response	hydrolase activity	---
1634318_at	1.19858e-10	5.82842e-10	0.000986699	0.00194179	0.0518675	0.045339	FBgn0053110	94B4	---	CG33110	fatty acid biosynthesis /// very-long-chain fatty acid metabolism	acyltransferase activity	integral to membrane
1634321_s_at	3.53276e-10	1.94807e-09	0.000920072	0.00174759	0.00997624	0.00217955	FBgn0037376	83C4	---	CG2051	chromatin assembly or disassembly	histone acetyltransferase activity	---
1634324_at	1.30618e-13	1.28781e-13	2.12861e-05	8.85119e-06	0.000349534	9.26208e-06			---	---	---	---	---
1634325_a_at	1.09313e-09	6.8023e-09	0.000340545	0.00043975	0.0713558	0.0805864	FBgn0043070	57E8--9	Misexpression suppressor of KSR 2	MESK2	---	---	---
1634329_at	1.35338e-13	1.35111e-13	0.000694804	0.00119434	0.0157765	0.00509188	FBgn0052579	14B12--13	---	CG32579	---	---	---
1634344_at	4.7806e-05	0.000533391	7.178e-07	7.00233e-08	0.060462	0.0595882	FBgn0001977	35B8	lethal (2) 35Bg	l(2)35Bg	---	---	---
1634364_s_at	3.55715e-10	1.9624e-09	0.000197663	0.000202492	0.122458	0.212162	FBgn0052130	70B2	---	CG32130	proteolysis /// apoptosis	trypsin activity /// protein binding /// chymotrypsin activity	---
1634387_at	1.46277e-11	5.13828e-11	8.30751e-05	6.02852e-05	0.0553071	0.0506786	FBgn0037829	86C5	---	CG14691	transport /// neurotransmitter secretion	transporter activity	integral to membrane /// synaptic vesicle
1634398_a_at	4.01819e-10	2.25009e-09	0.000413408	0.000581659	0.00959898	0.00202468	FBgn0000463	92A1--2	Delta	Dl	stalk formation (sensu Insecta) /// oogenesis (sensu Insecta) /// oocyte localization during oogenesis /// wing vein morphogenesis /// asymmetric cell division /// cell-cell adhesion /// cell proliferation /// oocyte anterior/posterior axis determination /// ventral cord development /// lateral inhibition /// wing vein specification /// establishment of planar polarity /// R3/R4 cell fate commitm…	calcium ion binding /// receptor binding /// Notch binding /// signal transducer activity /// Notch binding /// Notch binding	integral to membrane /// integral to membrane /// plasma membrane
1634399_at	0.00851031	0.112504	5.50124e-05	3.39037e-05	0.049251	0.0411488	FBgn0034460	56E1	---	CG18367	---	---	---
1634402_at	2.30913e-08	1.81903e-07	0.00036794	0.000494319	0.114135	0.189323	FBgn0038042	87B9	Sarcoglycan β	Scgβ	cytoskeleton organization and biogenesis /// muscle contraction	structural constituent of muscle	integral to membrane /// sarcoglycan complex /// sarcoglycan complex
1634421_at	3.25408e-14	1.56346e-14	0.000246855	0.000278457	0.00539565	0.000770639	FBgn0034073	52E4--5	---	CG8414	---	---	---
1634430_at	2.32163e-13	2.94173e-13	2.06515e-05	8.40879e-06	0.00106596	5.5183e-05	FBgn0031186	20B1	---	CG14614	---	---	---
1634443_a_at	1.11301e-08	8.3584e-08	0.000315158	0.000394442	0.0651544	0.0680454	FBgn0016700	93D2	Rab-protein 1	Rab1	two-component signal transduction system (phosphorelay) /// small GTPase mediated signal transduction /// regulation of transcription, DNA-dependent /// signal transduction /// regulation of exocytosis /// intracellular protein transport /// endocytosis /// ER to Golgi transport /// regulation of cell shape /// cell adhesion /// actin filament organization	GTP binding /// DNA binding /// GTPase activity	---
1634449_at	0.000105963	0.00121089	0.000497041	0.000754569	0.02279	0.00993414	FBgn0037764	85E10	---	CG9459	lipid metabolism /// fatty acid metabolism	transferase activity /// acyltransferase activity	integral to membrane
1634450_a_at	6.7159e-06	6.99243e-05	0.000258683	0.000299967	0.120133	0.205234			---	---	---	---	---
1634460_at	8.61349e-13	1.65259e-12	4.12433e-05	2.31366e-05	0.000618245	2.44099e-05			---	---	---	---	---
1634465_a_at	8.90454e-08	7.59254e-07	0.000371058	0.000499911	0.0422154	0.0308409	FBgn0024963	92B1--2	---	GluCla	signal transduction /// nerve-nerve synaptic transmission /// anion transport	GABA-A receptor activity /// GABA receptor activity /// glutamate-gated chloride channel activity /// glutamate-gated chloride channel activity	postsynaptic membrane /// membrane /// integral to membrane
1634468_at	9.7181e-11	4.58487e-10	8.64366e-05	6.33234e-05	0.0164679	0.00542411	FBgn0014417	29C3	---	CG13397	protein amino acid glycosylation	hydrolase activity, hydrolyzing N-glycosyl compounds /// alpha-N-acetylglucosaminidase activity	---
1634486_at	0.0458322	0.653743	0.000382554	0.000523038	0.20905	0.527581	FBgn0050047	49A1	---	CG30047	proteolysis	peptidase activity	---
1634507_s_at	2.6925e-07	2.42785e-06	0.000856542	0.0015898	0.0104795	0.00242146	FBgn0032774	37D4	---	CG17549	---	---	---
1634512_at	3.71355e-08	3.01093e-07	2.98622e-05	1.44944e-05	0.0261118	0.0128905	FBgn0034355	55D1	---	CG5226	neurotransmitter transport /// ion transport /// extracellular transport	neurotransmitter:sodium symporter activity /// transporter activity	membrane /// integral to plasma membrane
1634514_at	7.2409e-08	6.10317e-07	0.000122406	0.000103001	0.0434584	0.0324284			---	---	---	---	---
1634515_at	1.05826e-10	5.0478e-10	4.51001e-06	9.11975e-07	0.00106688	5.68716e-05	FBgn0033999	51E7	---	CG8093	lipid metabolism /// lipid metabolism	lipase activity /// triacylglycerol lipase activity	---
1634518_at	1.22422e-05	0.000130121	0.000270015	0.000315806	0.000793056	3.42539e-05	FBgn0035163	61D2	---	CG13886	---	---	---
1634521_at	0.0529162	0.762326	0.000280265	0.000333728	0.187518	0.442308	FBgn0040512	73B5--6	ζCOP	ζCOP	vesicle-mediated transport /// intracellular protein transport	---	clathrin vesicle coat /// COPI vesicle coat
1634529_at	8.24573e-06	8.6496e-05	3.87675e-06	7.15156e-07	0.00191315	0.000139412	FBgn0034711	58D1	---	CG3290	metabolism /// skeletal development /// mesoderm development	nucleotide phosphatase activity /// alkaline phosphatase activity	---
1634548_at	1.8715e-13	2.16739e-13	0.000280182	0.000333417	0.00376879	0.000433421	FBgn0037498	84D3	---	CG10029	electron transport	electron transporter activity /// protein disulfide isomerase activity	---
1634549_at	1.78516e-13	2.00752e-13	3.29826e-07	2.31905e-08	1.62905e-05	1.16551e-07	FBgn0030294	10B5	---	CG11750	---	---	---
1634551_at	1.91681e-10	9.9122e-10	2.86731e-06	4.7041e-07	0.00524907	0.000739968	FBgn0038074	87C5	---	CG6188	amino acid biosynthesis	glycine N-methyltransferase activity	---
1634554_at	1.17783e-07	1.01844e-06	0.000569045	0.000912545	0.0343041	0.0207707	FBgn0010044	87B8	Glutathione S transferase D8	GstD8	response to toxin /// defense response	glutathione peroxidase activity /// glutathione transferase activity	---
1634573_a_at	9.89157e-08	8.48192e-07	0.000334189	0.000429015	0.143461	0.283211	FBgn0004586	54E10--F1	grainy head	grh	regulation of tracheal tube architecture /// primary tracheal branching (sensu Insecta) /// tracheal system development (sensu Insecta) /// membrane organization and biogenesis /// embryonic cuticle biosynthesis (sensu Insecta) /// regulation of transcription from RNA polymerase II promoter /// ventral cord development /// ganglion mother cell fate determination /// tracheal system development (s…	RNA polymerase II transcription factor activity /// specific RNA polymerase II transcription factor activity /// DNA binding	nucleus /// nucleus
1634583_s_at	7.67829e-08	6.50227e-07	0.000475185	0.000705222	0.0361333	0.0228246	FBgn0031220	21B2	---	CG4822	lipid transport /// anion transport /// lipid metabolism	nucleotide binding /// ATP binding /// anion channel activity /// transporter activity /// ATPase activity, coupled to transmembrane movement of substances	ATP-binding cassette (ABC) transporter complex
1634591_at	8.47673e-10	5.14154e-09	2.06671e-05	8.48442e-06	0.0342816	0.0207207	FBgn0039310	96C8	---	CG11878	---	---	---
1634606_a_at	2.28914e-07	2.04174e-06	5.65233e-05	3.51698e-05	0.0116732	0.00299447	FBgn0027501	26D7	---	CG9535	protein amino acid glycosylation	UDP-N-acetylglucosamine diphosphorylase activity	---
1634614_at	8.7487e-08	7.45208e-07	5.49736e-06	1.22405e-06	0.00912803	0.00187455	FBgn0001189	2B5--6	halfway	hfw	response to ecdysone /// pupariation /// intracellular signaling cascade	---	---
1634623_a_at	2.49285e-05	0.000271993	1.05322e-05	3.40007e-06	0.256047	0.721294	FBgn0033302	44D3	---	Cyp6a14	electron transport /// steroid metabolism	monooxygenase activity /// oxidoreductase activity /// electron transporter activity /// electron transporter activity	membrane /// microsome
1634629_at	1.66797e-13	1.80431e-13	2.48198e-05	1.11087e-05	0.000450909	1.4338e-05	FBgn0025616	1C5	---	CG13359	---	---	---
1634630_at	0.0366875	0.516443	6.0982e-05	3.89123e-05	0.260241	0.740777	FBgn0026593	62D2	---	CG5707	---	hydrolase activity	---
1634633_s_at	4.47182e-08	3.66893e-07	9.87823e-06	3.08441e-06	0.00234518	0.00020383			---	---	---	---	---
1634641_a_at	4.97787e-07	4.63393e-06	0.000468438	0.000689612	0.0532147	0.0474569	FBgn0033189	43D3	---	Cyt-b5	steroid metabolism /// electron transport	oxidoreductase activity /// electron transporter activity /// electron transporter activity	microsome /// membrane /// microsome
1634650_at	7.38196e-11	3.35769e-10	0.000803103	0.0014554	0.0121942	0.00328296	FBgn0031213	21B1	---	galectin	induction of apoptosis	receptor binding /// urate transporter activity /// galactoside binding /// galactoside binding	cytosol
1634651_at	1.69571e-12	3.8562e-12	0.000193098	0.000195566	0.00227212	0.000195072	FBgn0053530	53D6	---	Acp53C14c	---	---	extracellular region
1634660_at	6.97074e-09	5.07077e-08	0.000280693	0.000334662	0.102398	0.155499	FBgn0039507	97F1	martik	mrt	olfactory learning /// learning and/or memory	---	---
1634662_at	5.98043e-10	3.49358e-09	0.00037435	0.000505761	0.00427583	0.000529122	FBgn0038236	88C4	---	Cyp313a1	protein biosynthesis /// electron transport /// steroid metabolism /// insecticide metabolism	structural constituent of ribosome /// monooxygenase activity /// oxidoreductase activity /// electron transporter activity /// electron transporter activity	ribosome /// intracellular /// membrane /// microsome
1634664_at	3.55085e-11	1.4483e-10	0.000141501	0.000126343	0.00302465	0.000303762	FBgn0041337	23A1	---	Cyp309a2	electron transport /// steroid metabolism	monooxygenase activity /// oxidoreductase activity /// electron transporter activity	membrane /// microsome
1634667_at	9.74084e-08	8.34423e-07	3.04591e-05	1.50144e-05	0.132773	0.247038	FBgn0034485	56F10--11	---	CG11099	G-protein coupled receptor protein signaling pathway	rhodopsin-like receptor activity	integral to membrane
1634672_at	5.53713e-13	9.2862e-13	0.000166221	0.000159572	0.0133937	0.00387562	FBgn0035947	66E6	---	CG5064	SRP-dependent cotranslational protein targeting to membrane	mRNA binding /// 7S RNA binding	signal recognition particle (sensu Eukaryota)
1634675_s_at	2.68748e-05	0.000293861	2.84312e-05	1.34989e-05	0.10887	0.173669	FBgn0029849	5E1	---	CG3774	carbohydrate transport /// carbohydrate metabolism	nucleotide-sugar transporter activity	---
1634692_at	7.27566e-15	1.21202e-15	0.000831846	0.0015251	0.00697253	0.00116214	FBgn0040763	47F1	---	CG18336	---	---	---
1634693_at	6.18002e-15	9.26212e-16	0.00082337	0.00150582	0.00997624	0.00218092	FBgn0032471	34A5--6	---	CG5122	amino acid metabolism	carnitine O-acetyltransferase activity	---
1634697_at	8.03059e-07	7.64708e-06	0.000296734	0.000361863	0.100336	0.149928	FBgn0052667	10A7	---	CG32667	---	---	---
1634699_a_at	1.35919e-05	0.000145101	0.000502374	0.000766215	0.0476891	0.0386434			---	---	---	---	---
1634717_at	4.87653e-12	1.39708e-11	0.000167921	0.000162248	0.0032872	0.000345808	FBgn0040755	49D3	---	CG17580	---	---	---
1634725_at	5.28894e-09	3.76286e-08	5.50124e-05	3.39189e-05	0.293288	0.886822	FBgn0039089	95A2	---	beat-IV	---	---	extracellular region
1634728_at	1.30606e-11	4.48748e-11	0.000740239	0.00130454	0.0335445	0.0198575	FBgn0034383	55E11	---	CG17821	lipid metabolism /// fatty acid metabolism	transferase activity /// acyltransferase activity	integral to membrane
1634736_at	8.98878e-14	7.52631e-14	0.000787196	0.00142062	0.00796035	0.00147233	FBgn0004873	56D3--5	hu li tai shao	hts	ovarian fusome organization and biogenesis /// cystoblast division /// protein complex assembly /// spectrosome organization and biogenesis /// ring canal formation, actin assembly /// germ-line cyst formation /// ring canal formation, actin assembly /// oocyte fate determination (sensu Insecta) /// female germ-line cyst formation /// fusome organization and biogenesis /// ring canal formation, a…	structural constituent of cytoskeleton /// actin binding	spectrosome /// fusome /// ring canal (sensu Insecta) /// ring canal (sensu Insecta) /// ring canal inner rim /// fusome /// ring canal (sensu Insecta) /// spectrosome /// fusome
1634738_s_at	3.56261e-10	1.96629e-09	8.3687e-05	6.09086e-05	0.0905063	0.124374	FBgn0051751	36F10--11	---	CG31751	---	---	---
[truncated: 963 more rows]
