# Supplementary material for: Phenotypic and transcriptional response to selection for alcohol sensitivity in Drosophila melanogaster
Source: Genome Biol. 2007 Oct 31;8(10):R231. doi: 10.1186/gb-2007-8-10-r231 (PMC2246305; doi:10.1186/gb-2007-8-10-r231)
Supplement: Additional data file 2 — Probe sets with significant differences in contrast statements at p < 0.05. [file gb-2007-8-10-r231-S2.xls]

## Sheet: probe after contrast 
Additional data file 2 . Probe sets with significant differences in contrast statements at p < 0.05.
Probe Set ID	Gene Name	Gene Symbol	FlyBase ID	Cytological Location	Control ♂	Control ♀	Control, sexes pooled	Sensitive, ♂	Sensitive, ♀	Sensitive, sexes pooled	Resistant, ♂	Resistant, ♀	Resistant, sexes pooled	C≠S ♂ p-value	C≠S ♀ p-value	C≠S sexes pooled p-value	R≠C ♂ p-value	R≠C ♀ p-value	R≠C sexes pooled p-value	R≠S ♂ p-value	R≠S ♀ p-value	R≠S sexes pooled p-value
1622893_at	Immune induced molecule 3 /// Ribosomal protein S10b	IM3 /// RpS10b	FBgn0040736	55C4	9133.38	11877.7	10505.5	16842.5	13868.4	15355.4	12715.9	10790.9	11753.4	0.0003		0.0009	0.04			0.0211		0.0067
1622896_at	---	CG13848	FBgn0038966	94A12--13	356.75	339.525	348.137	361.825	475.6	418.712	259.175	260.75	259.962		0.0012	0.0092	0.0105	0.0308	0.0022	0.0078	0.0001	0.0001
1622898_a_at	mitochondrial ribosomal protein S10	mRpS10	FBgn0038307	88E3	475.1	1057.03	766.062	439.5	1041.33	740.413	463.15	1135.05	799.1					0.0091			0.0029	0.0063
1622901_at	---	CG9993	FBgn0034553	57B3	457.825	359.675	408.75	390.05	264.05	327.05	386.65	257.1	321.875	0.0004	0.0001	0.0001	0.0003	0.0001	0.0001
1622902_at	Pheromone-binding protein-related protein 5	Pbprp5	FBgn0011283	28A4	659.625	548.525	604.075	525.475	448.625	487.05	737.125	423.625	580.375	0.0146		0.0042		0.021		0.0007		0.0159
1622909_at	---	Pi3K21B	FBgn0020622	21B8	422.2	1380.75	901.475	375.375	1511.97	943.675	382.6	1743.9	1063.25					0.0003	0.0079		0.0073	0.0365
1622921_at	---	CG32022	FBgn0052022	66D11	949.625	774.375	862	937.75	799.125	868.438	1014.95	858.2	936.575				0.0285	0.0077	0.0017	0.0124	0.044	0.0032
1622924_at	---	CG18540	FBgn0034326	55C2	224.925	240.4	232.662	259.175	163.775	211.475	403.125	222.625	312.875		0.006		0.0001		0.0003	0.0001	0.0251	0.0001
1622945_a_at	Lysyl-tRNA synthetase	Aats-lys	FBgn0027084	8F1	613.725	2314.57	1464.15	488.725	1950.85	1219.79	538.075	2194.25	1366.16		0.0004	0.0006					0.0068	0.0169
1622950_a_at	---	CG10069	FBgn0034611	57D7	639.35	1422.5	1030.92	622.35	1446.97	1034.66	632.95	1644.92	1138.94					0.0001	0.0002		0.0001	0.0003
1622965_s_at	---	---			1447.35	9.5	728.425	1307.5	12.7	660.1	1671.65	5.975	838.812	0.0011		0.0121	0.0001		0.0005	0.0001		0.0001
1622970_at	---	---			1033.53	533.075	783.3	1094.33	499.975	797.15	819	415.025	617.013				0.0056		0.0031	0.001		0.0018
1622977_at	---	CG14635	FBgn0029535	1D1	168.825	21.05	94.9375	228.55	12.75	120.65	144.2	14.25	79.225	0.0001		0.0008	0.0106		0.0183	0.0001		0.0001
1622979_a_at	---	CG7188	FBgn0035871	66C5	5681.1	2930.6	4305.85	5572.43	2932.75	4252.59	4842.2	2072.68	3457.44				0.0002	0.0001	0.0001	0.0006	0.0001	0.0001
1622992_at	twine	twe	FBgn0002673	35F1	96.35	408.9	252.625	107.675	603.425	355.55	78.2	618.825	348.512		0.0001	0.0004		0.0001	0.0007
1622996_at	tre oncogene-related protein	RN-tre	FBgn0020620	50C23	266.35	193.7	230.025	189.45	147.925	168.688	215.6	171.475	193.537	0.0024	0.0415	0.001	0.0264		0.0244
1622998_a_at	piefke	pfk	FBgn0035405	63B7--8	224.375	818.575	521.475	229.25	961.375	595.312	250.85	1050.97	650.913		0.0022	0.0149		0.0001	0.0003		0.0314
1623013_s_at	---	CG3907	FBgn0034958	60B3--4	1099.62	780.75	940.188	1300.78	815.875	1058.33	1125.1	831.325	978.212	0.0002		0.0009				0.0006		0.0119
1623014_at	---	CG18537	FBgn0034323	55C2	157.525	145.725	151.625	152.3	74.6	113.45	211.575	104.45	158.012		0.0001	0.0011	0.0011	0.007		0.0005	0.0368	0.0003
1623018_at	---	CG12780	FBgn0033301	44D2	1101.92	422.85	762.388	1204.85	596.975	900.913	1003.33	454.95	729.138		0.0111	0.0056				0.0046	0.0309	0.0013
1623019_a_at	---	CG33519	FBgn0053519	60B1--2	1355.05	1326.1	1340.58	1271.45	887.15	1079.3	1424.03	900.925	1162.47		0.0124	0.0293		0.0147
1623021_at	Prosß3	Prosß3	FBgn0026380	85C2	4519.33	5776.68	5148	5209.75	5950.88	5580.31	4354.6	5736.17	5045.39	0.0045		0.0095				0.001		0.0025
1623022_at	---	CG15820	FBgn0035312	62D1	7.075	239.45	123.263	5.25	262.075	133.662	5.075	169.15	87.1125					0.0004	0.0045		0.0001	0.0007
1623023_at	---	Slip1	FBgn0024728	102C2	555.675	729.375	642.525	617.85	1134.5	876.175	673.65	1334.05	1003.85		0.0001	0.0002		0.0001	0.0001		0.0092	0.016
1623025_at	---	CG3457	FBgn0024984	2E1	2.875	209.225	106.05	10.325	398.875	204.6	7.025	354.875	180.95		0.0001	0.0001		0.0001	0.0008
1623027_s_at	///	CG6271 /// CG6277	FBgn0039476	97D14	851.625	260.875	556.25	1266.6	373.175	819.888	1306.8	873.95	1090.38	0.0094		0.0168	0.0054	0.0006	0.0001		0.0029	0.0147
1623030_at	---	CG11726	FBgn0036156	68C6	560.7	36.475	298.587	670.175	22.5	346.337	540.375	22.85	281.613	0.0001		0.0014				0.0001		0.0001
1623035_at	Na<up>+</up>-dependent inorganic phosphate cotransporter	NaPi-T	FBgn0016684	51C5	246.375	113.2	179.787	62.625	73.85	68.2375	180.875	122.15	151.512	0.0001		0.0001	0.0085			0.0001	0.0389	0.0001
1623066_at	Inwardly rectifying potassium channel 3	Irk3	FBgn0032706	37A1	1743.38	1078.6	1410.99	1114.42	592.425	853.425	1768.28	1007.1	1387.69	0.0002	0.0018	0.0001				0.0002	0.0053	0.0001
1623068_at	Cytochrome P450-4e3	Cyp4e3	FBgn0015035	30C7	192.875	189.6	191.238	79.15	58.375	68.7625	336.25	280.025	308.137	0.0001	0.0001	0.0001	0.0001	0.0007	0.0001	0.0001	0.0001	0.0001
1623080_at	---	CG18410	FBgn0039226	96A22	883.525	526.1	704.812	875.05	407.675	641.362	1010.55	483.65	747.1		0.0086	0.0351	0.0057			0.0037		0.0019
1623083_at	---	CG1698	FBgn0033443	46B3	267.275	242.7	254.988	207.4	147.05	177.225	256.65	235.525	246.088	0.0225	0.0013	0.0004					0.0022	0.0011
1623085_at	---	CG12637	FBgn0030224	9E1	636.375	19.15	327.762	654.475	24.75	339.613	483.025	6.725	244.875				0.0003		0.0026	0.0001		0.001
1623088_at	---	CG10855	FBgn0035461	63F1	1173.15	197.75	685.45	1069.92	221.725	645.825	978	186.55	582.275	0.0047			0.0001		0.0004	0.0095		0.0108
1623102_at	GIP-like	Gip	FBgn0011770	9B7	3424.22	3055.57	3239.9	2363.25	2336.9	2350.07	3120.9	2919.5	3020.2	0.0005	0.0081	0.0001				0.0059	0.0247	0.0013
1623105_at	---	CG18672	FBgn0040628	100B9	271.7	3.025	137.363	188.45	2.35	95.4	233.2	4.7	118.95	0.0001		0.0001	0.0001		0.0025	0.0001		0.0004
1623106_s_at	C-terminal Binding Protein	CtBP	FBgn0020496	87D8--9	718.425	1411.53	1064.97	678.375	1447.8	1063.09	776.675	1622.47	1199.58					0.0083	0.0147		0.0227	0.0136
1623137_s_at	---	dpr8	FBgn0052600	12E8--10	40.7	47.725	44.2125	66.85	75	70.925	51.7	46.675	49.1875			0.0115					0.0453	0.032
1623165_at	?Trypsin	?Try	FBgn0011555	47F3--4	3276.85	3884.75	3580.8	3649.6	4089.78	3869.69	3549.5	3403.9	3476.7								0.0435
1623175_at	---	Grx-1	FBgn0034658	57F11	817.625	2.275	409.95	965.85	2.325	484.087	774.825	2.05	388.438	0.0011		0.0111				0.0001		0.0022
1623182_at	mitochondrial ribosomal protein L51	mRpL51	FBgn0032053	29D4	732.525	1034.85	883.688	631.5	908.45	769.975	717.525	882.275	799.9	0.0053	0.0011	0.0002		0.0002	0.0018	0.0135
1623190_at	---	CG9168	FBgn0035216	62A1	285.9	12.6	149.25	180.325	4.75	92.5375	286.525	9.675	148.1	0.0001		0.0001				0.0001		0.0001
1623191_at	---	Rab9	FBgn0032782	37E1	596.525	829.425	712.975	702.7	846.3	774.5	680.325	966.15	823.237	0.0219				0.0054	0.0022		0.0117
1623193_at	---	CG33123	FBgn0053123	23F6	412.1	1276.75	844.425	421.4	1375.78	898.587	388.45	1284.33	836.388		0.0265						0.0377	0.0443
1623199_a_at	---	CG32352	FBgn0052352	66D7--8	705.525	600.75	653.138	576.55	497.7	537.125	724.2	512.375	618.288	0.0021	0.009	0.0003		0.0204		0.0008		0.0046
1623203_at	---	CG7456	FBgn0032258	31F1	501.45	719.025	610.237	401.3	661.375	531.337	505.3	752.325	628.812	0.0007	0.0235	0.0003				0.0005	0.0015	0.0001
1623206_a_at	eyes absent	eya	FBgn0000320	26E1--2	250.2	375.4	312.8	166.15	286.9	226.525	225.25	301.875	263.562	0.0186	0.0142	0.0019		0.0348	0.0437
1623216_s_at	---	CG9629	FBgn0036857	76A3	819.85	529.275	674.562	834.45	437.775	636.112	982.675	494.925	738.8				0.0229			0.0352		0.0384
1623227_s_at	Hillarin	Hil	FBgn0050147	57A7	200.175	178.425	189.3	173.075	134.05	153.562	184.725	160.375	172.55		0.0143	0.0068
1623234_s_at	Na/Ca-exchange protein	Calx	FBgn0013995	93A4--B3	828.975	548.95	688.962	656.45	562.95	609.7	725.65	548.025	636.837	0.0011		0.0173	0.0258
1623238_at	---	CG5618	FBgn0036975	77B5	982.65	996.875	989.763	751.625	533.35	642.487	769.35	595.4	682.375	0.0164	0.0001	0.0001	0.0243	0.0004	0.0002
1623241_s_at	---	CG30104	FBgn0050104	54B17	1613.8	839.375	1226.59	1524.33	775.275	1149.8	1412.95	736.225	1074.59				0.0035		0.0022
1623256_at	Glutathione S transferase E1	GstE1	FBgn0034335	55C6	1830.58	1916.95	1873.76	1432.12	1461.33	1446.72	1336.1	2140.35	1738.22	0.006	0.0025	0.0003	0.0014				0.0001	0.0049
1623264_at	---	CG3493	FBgn0034854	59D9	686.575	875.575	781.075	604.35	969.2	786.775	552.4	915.225	733.812	0.0427	0.0241		0.003
1623265_at	---	CG10513	FBgn0039311	96C9	7896.9	4319.25	6108.07	4448.38	2701.28	3574.82	6748.95	3180.7	4964.82	0.0001	0.0005	0.0001	0.0057	0.006	0.0005	0.0001		0.0001
1623267_at	---	CG5237	FBgn0038693	91F12	393.475	170.15	281.812	371.75	175.575	273.663	517.95	156.25	337.1				0.0007		0.0144	0.0002		0.0066
1623271_a_at	janus A	janA	FBgn0001280	99D3	1828.35	1905.72	1867.04	2274.28	2118.43	2196.35	2077.35	1775.35	1926.35	0.0001	0.0025	0.0001	0.0008	0.0379		0.0042	0.0001	0.0001
1623285_at	---	CG1637	FBgn0030245	9F5--7	1416.65	1386.88	1401.76	1280.6	1387.25	1333.92	1240.7	1505.65	1373.17				0.0343
1623296_at	---	CG32625	FBgn0052625	12B10	55.5	909.4	482.45	30.025	808.825	419.425	49.175	891.1	470.137		0.0309
1623320_at	---	CG3711	FBgn0040344	1D2	390.725	552.55	471.637	340.675	456.5	398.587	390.575	612.725	501.65		0.0166	0.0112					0.0007	0.0012
1623329_at	---	CG14500	FBgn0034318	55B12	370.7	490.775	430.738	249.3	345.575	297.438	667.75	758.9	713.325			0.021	0.0013	0.0026	0.0001	0.0001	0.0001	0.0001
1623331_at	---	CG32199	FBgn0052199	75D4	720.7	7.225	363.962	527.45	5.025	266.238	724.5	5.7	365.1	0.0001		0.0002				0.0001		0.0001
1623333_a_at	---	l(1)G0007	FBgn0026713	12E3--5	194.825	385.75	290.288	193.275	320.425	256.85	222.05	410.25	316.15		0.0132						0.0018	0.0029
1623347_at	---	CG11674	FBgn0030551	12E5	5.4	3859.82	1932.61	14.975	4162.6	2088.79	12.25	3566.55	1789.4		0.0128			0.0152			0.0001	0.0015
1623349_x_at	---	---			1947.2	1359.08	1653.14	1160.72	694.825	927.775	1652.25	700.2	1176.22	0.004	0.0111	0.0006		0.0116	0.0101	0.0464
1623364_at	---	CG4250	FBgn0034761	58F4	1069.28	2582.75	1826.01	1751.72	2054.78	1903.25	598.8	884.925	741.862	0.0141	0.0463			0.0001	0.0001	0.0004	0.0004	0.0001
1623376_s_at	N-methyl-D-aspartate receptor-associated protein	Nmda1	FBgn0013305	49D6	2376.57	1722.47	2049.53	2700.27	2128.88	2414.57	2536.47	1828.42	2182.45	0.0304	0.0095	0.0021					0.0419	0.0285
1623416_at	---	CG33265	FBgn0053265	68E4	303	230.6	266.8	532.075	401.825	466.95	298.75	261.75	280.25	0.0001	0.0009	0.0001				0.0001	0.0037	0.0001
1623426_at	---	CG31633	FBgn0051633	26F3	405.725	351.475	378.6	321.4	312.975	317.188	349.125	330.425	339.775	0.0008		0.0006	0.0111		0.0131
1623428_at	---	CG14933	FBgn0040968	33A3	5213.05	3562.82	4387.94	3999.85	1878.95	2939.4	4926.67	3064.85	3995.76	0.0135	0.0017	0.0004				0.0472	0.0152	0.0039
1623438_at	---	CG9505	FBgn0031805	26C4	62.325	139.7	101.013	55.225	88.425	71.825	40.325	73.15	56.7375		0.0095	0.0289		0.0018	0.0027
1623446_a_at	---	---			134.15	68.625	101.388	182.2	56.3	119.25	140.575	49.875	95.225	0.0073						0.0162		0.0416
1623447_a_at	---	CG12201	FBgn0037970	87A4	630.25	6.825	318.538	690.575	3.425	347	495.85	4.475	250.162	0.0111			0.0001		0.0004	0.0001		0.0001
1623459_at	Serine protease inhibitor 4	Spn4	FBgn0028985	42D6	569.2	435.175	502.188	561.3	470.15	515.725	485.075	442.8	463.938				0.0151			0.0248		0.0298
1623477_at	---	---			283.45	5.65	144.55	221.1	3.8	112.45	366.45	3.35	184.9	0.0053		0.0292	0.0007		0.009	0.0001		0.0001
1623478_at	---	CG16752	FBgn0029768	4F11--5A1	521.125	804.575	662.85	514.75	762.35	638.55	651.5	702.7	677.1				0.0043	0.0178		0.0031
1623487_at	dalmatian	dmt	FBgn0016792	85E5	269.825	1431.97	850.9	222.6	1783	1002.8	330.3	2174.55	1252.42		0.0021	0.0344		0.0001	0.0001		0.0009	0.002
1623491_at	---	CG15155	FBgn0032669	36E6	1272.67	384.8	828.737	868.675	390.925	629.8	1658.08	658.975	1158.53	0.0012		0.0123	0.0017	0.0141	0.0004	0.0001	0.0159	0.0001
1623493_at	---	CG12717	FBgn0030420	11B16	82.3	284.875	183.588	81.55	334.25	207.9	67.875	340.15	204.012		0.0025	0.0214		0.0011	0.0464
1623495_at	Inhibitor-2	I-2	FBgn0028429	67C10	922.45	1029.67	976.062	1033.35	1105.22	1069.29	1249.35	1407.67	1328.51				0.0002	0.0001	0.0001	0.0046	0.0004	0.0001
1623508_at	---	CG30466	FBgn0050466	52A13	494.1	89.35	291.725	382.45	92.775	237.613	372.4	87.2	229.8	0.0001		0.0027	0.0001		0.001
1623510_at	---	CG7970	FBgn0035252	62A10	1900.42	2230.82	2065.62	1662.1	2121.57	1891.84	1666.67	1941.8	1804.24	0.0153		0.013	0.0169	0.005	0.0009
1623514_a_at	---	jdp	FBgn0027654	99F7	887.975	542.825	715.4	820.025	473.6	646.812	649.95	397.1	523.525				0.0003	0.0086	0.0001	0.0033		0.0028
1623517_at	---	CG4962	FBgn0036597	72E1	86.9	119.7	103.3	95.575	80.225	87.9	93.475	118.225	105.85		0.0085						0.0105
1623519_at	extra sexcombs	esc	FBgn0000588	33A2	49.125	905.7	477.413	39.925	442.55	241.238	56.3	1546.22	801.263		0.0001	0.0002		0.0001	0.0001		0.0001	0.0001
1623532_at	---	---			163.5	179.625	171.562	131.5	133.025	132.262	201.225	189.175	195.2		0.0325	0.0138				0.0035	0.013	0.0006
1623537_at	---	---			77.6	73.575	75.5875	110.875	91.575	101.225	73.625	59.875	66.75	0.0009	0.0351	0.0004				0.0004	0.0013	0.0001
1623540_at	---	CG31704	FBgn0051704	33A3	3353.7	454.325	1904.01	2704.18	352.75	1528.46	2797.68	342	1569.84	0.0022		0.008	0.0061		0.0154
1623552_s_at	---	CG2893	FBgn0040030	20E	203.2	788.975	496.087	234.825	892.65	563.737	157.625	595.675	376.65		0.0029	0.005		0.0001	0.0001	0.017	0.0001	0.0001
1623565_at	---	CG17278	FBgn0046763	93B4	704.525	607.9	656.212	782.275	520.425	651.35	714.4	361.55	537.975	0.0245	0.0135			0.0001	0.0001	0.0444	0.0002	0.0002
1623571_a_at	---	CG9328	FBgn0032886	38E10--F1	558.375	585.375	571.875	415.5	461.8	438.65	573.375	695.25	634.312	0.0007	0.0021	0.0001		0.0047	0.0166	0.0003	0.0001	0.0001
1623579_at	---	---			170.075	5.55	87.8125	74.15	3.55	38.85	133.975	4.525	69.25	0.0001		0.0001	0.0028		0.0186	0.0001		0.0008
1623582_at	---	CG6364	FBgn0039179	95F10	226.95	598.125	412.538	205	681.625	443.312	182.15	648	415.075		0.0472
1623584_at	---	CG10473	FBgn0032745	37B11--12	659.325	1141.17	900.25	547.15	985.85	766.5	621.675	1169.3	895.487	0.015	0.002	0.0004					0.0006	0.0006
1623591_a_at	---	CG17883	FBgn0040005	41C1--6	1192.88	1713.83	1453.35	1119.92	2195.32	1657.62	1180.62	2075.2	1627.91		0.0001	0.001		0.0002	0.003
1623595_at	---	CG5439	FBgn0032476	34A8	283.3	673.65	478.475	300.075	798.475	549.275	267.35	812.825	540.087		0.0035	0.0133		0.0017	0.0266
1623597_s_at	---	CG40072	FBgn0040017		141.675	105.45	123.562	131.6	75.85	103.725	185.25	161.85	173.55				0.0363	0.0101	0.0024	0.0133	0.0006	0.0002
1623605_a_at	---	cbt	FBgn0043364	21D1	4710.25	4660.25	4685.25	3810.3	3868.3	3839.3	3686.82	3965.85	3826.34	0.0003	0.0009	0.0001	0.0001	0.0024	0.0001
1623612_at	---	CG7722	FBgn0033574	47C7	506.35	75.925	291.137	622.375	124.15	373.262	738.625	158.9	448.762	0.0007		0.0007	0.0001	0.0073	0.0001	0.0007		0.0014
1623620_a_at	rhomboid-6	rho-6	FBgn0032415	33D2	113.55	30.45	72	155.7	25.425	90.5625	67.325	20.675	44	0.0009		0.0187	0.0004		0.0015	0.0001		0.0001
1623632_s_at	---	CG6327	FBgn0036115	68A2--3	2158.35	2377.1	2267.72	1811.17	1861.58	1836.38	2036.2	2196.93	2116.56	0.0126	0.0009	0.0002					0.0151	0.0058
1623634_at	---	CG6527	FBgn0036085	67E4	1220.3	17.6	618.95	1791.78	9.55	900.663	1869.05	19.25	944.15	0.0001		0.001	0.0001		0.0003
1623636_at	Odorant-binding protein 19a	Obp19a	FBgn0031109	19D1	628.7	553.125	590.913	547.575	487.15	517.362	1066.92	728.875	897.9				0.0001	0.0102	0.0001	0.0001	0.0013	0.0001
1623648_s_at	Puromycin sensitive aminopeptidase	Psa	FBgn0035226	62A3	2237.03	1278.42	1757.72	2534.65	1563.42	2049.04	2365.12	1386.42	1875.78	0.0001	0.0002	0.0001	0.0342		0.009	0.0082	0.0063	0.0006
1623652_at	---	CG14740	FBgn0037988	87A6	1773.65	9.3	891.475	2283.15	6.25	1144.7	1842.45	7.1	924.775	0.0001		0.0019				0.0004		0.0048
1623659_at	Odorant-binding protein 56d	Obp56d	FBgn0034470	56E2	8572.8	5102.57	6837.69	11092.9	5506.73	8299.83	14033.8	6692.7	10363.2	0.0001		0.0006	0.0001	0.0039	0.0001	0.0001	0.021	0.0001
1623662_at	---	CG11044	FBgn0034484	56F10	376.825	269.975	323.4	420.7	253.45	337.075	297.825	152.525	225.175				0.0301	0.0033	0.001	0.0024	0.0085	0.0003
1623669_at	---	CG16836	FBgn0040735	55C4	3863.3	4326.18	4094.74	7211.1	5990.07	6600.59	3071	3301.9	3186.45	0.0001	0.0066	0.0001			0.0264	0.0001	0.0002	0.0001
1623675_at	Odorant-binding protein 99b	Obp99b	FBgn0039685	99B8	2552.05	683.7	1617.88	1324.5	226.975	775.737	3044.45	460.25	1752.35	0.0002		0.0002				0.0001		0.0001
1623683_at	mitochondrial ribosomal protein L33	mRpL33	FBgn0040907	4B6	1457.3	2399.07	1928.19	1331.15	2185.12	1758.14	1472.35	2132.82	1802.59			0.0499		0.0327
1623687_at	---	CG15199	FBgn0030270	10A7	162.225	153.875	158.05	196.5	116.775	156.637	272.55	222.5	247.525				0.0011	0.0207	0.0004	0.0122	0.0015	0.0003
1623689_a_at	---	CG14642	FBgn0037222	82A1	212.175	54.575	133.375	297.675	43.725	170.7	152.35	29.2	90.775	0.0015		0.0266	0.0143		0.0137	0.0001		0.0002
1623692_s_at	rhomboid-4	rho-4	FBgn0030318	10C9--10	313.475	626.3	469.887	278.425	685.625	482.025	283.65	786.325	534.987		0.0301			0.0001	0.0025		0.0013	0.0091
1623704_at	---	CG17841	FBgn0028480	9B12--14	3913.57	3667.55	3790.56	3615.72	2995.97	3305.85	3904	3319.97	3611.99		0.0012	0.001		0.0495				0.0186
1623706_at	---	CG9498	FBgn0031801	26C3	2692.07	1545.17	2118.62	1635.83	1104.15	1369.99	1815.9	813.675	1314.79	0.0001	0.0002	0.0001	0.0001	0.0001	0.0001	0.0496	0.0042
1623707_a_at	---	CG32192	FBgn0052192	75B4	3461.95	6.3	1734.12	3760.57	2.625	1881.6	3229.82	1.5	1615.66	0.0007		0.0086	0.0044		0.0269	0.0001		0.0001
1623714_at	---	CG8620	FBgn0040837	65E6	163.65	81	122.325	144.575	131.75	138.162	98.525	58.275	78.4		0.0049		0.0008		0.0012	0.0089	0.0003	0.0001
1623717_at	---	CG32086	FBgn0052086	68C13	457.65	12.1	234.875	392.425	9.4	200.912	443.525	9.35	226.438	0.017
1623732_at	---	CG31410	FBgn0051410	85F8	142.925	513.35	328.137	72.725	1635.42	854.075	183.8	1181.5	682.65		0.0001	0.0001		0.0002	0.0016		0.0033
1623733_at	Nonsense-mediated mRNA 3	Nmd3	FBgn0023542	2E1	488.825	1623.03	1055.92	459.475	1535.72	997.6	442.5	1434.45	938.475					0.0007	0.0017		0.031
1623739_at	Karyopherin ß 3	Karyß3	FBgn0011341	82C5	4416.75	8666.95	6541.85	4288.52	7812.75	6050.64	4224.85	7351.15	5788		0.0041	0.0139		0.0001	0.0008
1623744_at	---	CG30411	FBgn0050411	59D11	129.225	108	118.612	197.675	145.05	171.363	176.95	130.7	153.825	0.0003	0.0181	0.0001	0.0042		0.0032
1623756_at	---	CG17239	FBgn0042186	22D5	23.325	768.575	395.95	26.1	1368.78	697.438	17.425	704.225	360.825		0.0001	0.0001					0.0001	0.0001
1623757_at	Crystallin	Cry	FBgn0005664	33B2	414.1	257.875	335.988	301.55	164.925	233.238	199.225	208.25	203.738	0.0001	0.0004	0.0001	0.0001	0.0247	0.0001	0.0002	0.0447
1623759_at	---	CG13428	FBgn0034515	57A5	4517.5	2405.2	3461.35	4381.15	2032.22	3206.69	5509.98	2252.25	3881.11				0.0005		0.0162	0.0002		0.0007
1623761_at	---	CG15347	FBgn0030040	7E11	1918.95	2071.7	1995.33	1233.58	1514.17	1373.88	1823.15	1839.62	1831.39	0.0038	0.013	0.0006				0.0096		0.0055
1623769_at	---	CG7322	FBgn0030968	17E1	2208.3	1463.62	1835.96	1682.42	1254.53	1468.47	2224.7	1421.33	1823.01	0.0006		0.0006				0.0004		0.0008
1623770_at	---	CG1673	FBgn0030482	11F1--3	859.15	808.975	834.062	1158.15	943.65	1050.9	962.975	1257.92	1110.45	0.0035		0.0029		0.0001	0.0005	0.0356	0.0025
1623771_at	---	CG3564	FBgn0029709	4C7	1438.28	1419.2	1428.74	1155.17	1301.95	1228.56	1488.55	1493.65	1491.1	0.0035		0.0035				0.0011	0.0306	0.0005
1623777_s_at	---	CG1358	FBgn0033196	43E3--4	448.675	223.9	336.288	360.875	183.4	272.137	479.15	254.9	367.025	0.0035		0.0028				0.0004	0.0123	0.0001
1623782_at	---	SCAP	FBgn0033052	42A8	683.8	1147.9	915.85	697.55	1159.08	928.312	686.7	1291.53	989.112					0.0391
1623787_at	---	CG7144	FBgn0025687	28C4	202.925	172.675	187.8	162.925	153.025	157.975	265.075	152.05	208.562	0.0231		0.0177	0.0016			0.0001		0.0006
1623790_at	---	CG31901	FBgn0051901	29B1	729.3	783.075	756.188	753.625	773.85	763.737	701.025	577.825	639.425					0.0066	0.0216		0.0086	0.0157
1623799_a_at	---	CG7557	FBgn0036159	68C9	1513.6	11.675	762.638	1418.15	23.5	720.825	1589.4	20.4	804.9							0.0045		0.0322
1623809_s_at	---	CG1354	FBgn0030151	9A1	1722.5	4202	2962.25	1682.95	4266.55	2974.75	1601.08	3379.88	2490.47					0.0001	0.0001		0.0001	0.0001
1623811_at	mitochondrial ribosomal protein L18 ///	mRpL18 /// DyakmRpL18	FBgn0026741	49C2	590.85	1124.42	857.638	497.55	1148.72	823.138	418.45	834.025	626.237				0.0297	0.0013	0.0005		0.0007	0.0018
1623813_at	---	CG33307	FBgn0053307	34D7	572.275	1029.47	800.875	1027.95	705.275	866.612	568.6	541	554.8	0.0009	0.0091			0.0005	0.006	0.0009		0.0012
1623833_at	---	CG7309	FBgn0032314	32B4	1175.3	14.525	594.913	1313.22	12.9	663.062	1109	8.325	558.663	0.0036		0.0268				0.0002		0.0023
1623838_s_at	---	CG4629	FBgn0031299	21E4--F1	757.825	446.675	602.25	735.875	405.3	570.587	875.85	434.7	655.275				0.0056			0.0018		0.0051
1623840_at	---	CG18607	FBgn0034429	56C8	59.65	47.2	53.425	35.725	45.425	40.575	58.5	50.825	54.6625	0.0056		0.0253				0.0076		0.016
1623851_at	---	CG9400	FBgn0030562	12E7	211.575	223.575	217.575	239.725	194.2	216.963	184.8	181.8	183.3						0.0498	0.0294
1623853_at	ß subunit of type I geranylgeranyl transferase	ßggt-I	FBgn0015000	25B4	652.05	1055.12	853.587	650.825	1127.22	889.025	657.075	1155.5	906.288		0.037			0.0068	0.032
1623861_at	---	Eip55E	FBgn0000566	55E2	777.325	1543.9	1160.61	687.025	1620.5	1153.76	609.5	1402.8	1006.15				0.0042	0.012	0.0006		0.0007	0.0009
1623863_a_at	Tis11 homolog	Tis11	FBgn0011837	11B9--10	1358.65	3003.15	2180.9	1147.55	2379.88	1763.71	1370.2	3012.5	2191.35		0.001	0.0015					0.0009	0.0012
1623864_at	---	CG6321	FBgn0036117	68A3	457.975	535.1	496.538	333.8	400.975	367.387	626.775	658.7	642.737	0.0001	0.0001	0.0001	0.0001	0.0002	0.0001	0.0001	0.0001	0.0001
1623871_at	---	CG18563	FBgn0032639	36C9	26.85	44.8	35.825	47.525	67.475	57.5	24.775	32.1	28.4375		0.0456	0.0108				0.045	0.0046	0.0016
1623883_at	---	CG18661	FBgn0040964	29F7	165.475	228.75	197.113	90.975	139.875	115.425	164.55	265.875	215.213	0.0108	0.0037	0.0005				0.0116	0.0003	0.0001
1623887_at	---	CG12367	FBgn0033686	48E2--3	221.225	232.1	226.662	228.55	296.275	262.413	247.775	299.7	273.738		0.0028	0.0123		0.002	0.0022
1623889_at	---	CG1317	FBgn0035333	62D7	1518.65	1239.12	1378.89	1727.1	1273.33	1500.21	1369.5	1203.33	1286.41	0.0001		0.0004	0.0011		0.0028	0.0001		0.0001
1623893_at	---	CG13784	FBgn0031897	27E4--5	117.85	31.475	74.6625	63.875	22.15	43.0125	99	27.075	63.0375	0.0029		0.0095				0.0323
1623899_at	Tachykinin-like receptor at 99D	Takr99D	FBgn0004622	99C8--D1	111.675	89.25	100.463	50.975	39.875	45.425	71.45	31.25	51.35	0.0001	0.0002	0.0001	0.0008	0.0001	0.0001	0.0437
1623900_a_at	---	CG14935	FBgn0032382	33A4	1687.67	1328.12	1507.9	3597.57	1619.38	2608.47	2899.3	1655.97	2277.64	0.0001		0.0001	0.0001		0.0001	0.0007		0.0105
1623923_a_at	glass	gl	FBgn0004618	91A3	127.225	78.05	102.638	85.875	55.25	70.5625	131.425	77.15	104.287	0.0008	0.0296	0.0004				0.0003	0.0354	0.0002
1623996_at	---	CG5001	FBgn0031322	21F2	1002.92	789.25	896.087	914.65	561.375	738.013	901.15	571.8	736.475	0.032	0.0001	0.0001	0.0161	0.0001	0.0001
1624014_at	---	CG14181	FBgn0035965	67A1	119.475	253.7	186.588	158.725	352.2	255.463	171.3	339.6	255.45		0.0003	0.0003	0.0195	0.0008	0.0003
1624020_at	modifier of mdg4	mod(mdg4)	FBgn0002781	93D7--9	89.2	315.1	202.15	93.825	396.35	245.088	96.075	446.725	271.4		0.0005	0.0041		0.0001	0.0001		0.0126
1624027_at	---	CG4780	FBgn0035602	64C13	347.15	407.875	377.512	390.025	646.875	518.45	368.45	495.375	431.913		0.0001	0.0001		0.0032	0.0072		0.0001	0.0002
1624042_at	G protein-coupled receptor kinase 2	Gprk2	FBgn0004834	100C3--4	250.85	326.6	288.725	275.95	402.525	339.238	251.475	389.95	320.712		0.0081	0.0114		0.0214
1624050_at	---	CG6842	FBgn0027605	16F1--2	524.375	738.7	631.538	707.125	869.65	788.388	762.7	958.7	860.7	0.0003	0.0036	0.0001	0.0001	0.0001	0.0001		0.0302	0.0154
1624057_at	---	CG16713	FBgn0031560	24B2--3	2019.65	1198.75	1609.2	1970.72	1586.8	1778.76	1850.58	1115.47	1483.03		0.0091						0.0027	0.0058
1624060_at	Saccharomyces cerevisiae UAS construct a of Godt	bab2	FBgn0025525	61F2--3	1009.35	694.1	851.725	930.05	640.65	785.35	855.275	627.025	741.15				0.0079		0.0073
1624069_at	---	CG7296	FBgn0032283	32A4	266.425	289.975	278.2	629.875	318.075	473.975	453.825	316.55	385.188	0.0001		0.0001	0.0003		0.0015	0.0005		0.0054
1624070_at	Ribosomal protein S9	RpS9	FBgn0010408	67B11	316.975	794.95	555.962	384.15	652.725	518.438	405.825	752.025	578.925		0.002		0.0308				0.0181	0.0363
1624073_at	---	CG15800	FBgn0034904	60A1	545.525	9.15	277.337	520.65	2.175	261.413	620.775	3.3	312.038				0.01			0.0016		0.0132
1624074_at	Odorant-binding protein 56a	Obp56a	FBgn0034468	56E2	717.775	453.725	585.75	1022.48	462.9	742.688	655.125	448.85	551.987	0.0022		0.0154				0.0005		0.005
1624084_s_at	---	---			70.05	15.075	42.5625	161.35	15.625	88.4875	201.825	6.375	104.1	0.0001		0.0001	0.0001		0.0001	0.0005		0.0242
1624092_at	Jonah 99Ci	Jon99Ci	FBgn0003358	99C7	2202.68	659.175	1430.92	2276.8	1687.85	1982.33	3943.45	2044.9	2994.17		0.03		0.0013	0.0062	0.0002	0.0018		0.005
1624097_s_at	---	CG31151	FBgn0051151	94C2--3	884.875	1895.3	1390.09	954.425	2078.15	1516.29	808.6	1780.03	1294.31								0.0186	0.0143
1624099_at	---	CG1701	FBgn0033167	43B2	1001.35	24.7	513.025	671.125	8.8	339.962	995.55	8.475	502.012	0.0001		0.0012				0.0001		0.002
1624101_at	---	Cyp6a23	FBgn0033978	51D1	2564.3	2013.42	2288.86	1636.92	1378.45	1507.69	554.85	366.575	460.712	0.0001	0.0001	0.0001	0.0001	0.0001	0.0001	0.0001	0.0001	0.0001
1624109_s_at	---	CG31522	FBgn0051522	82B1--2	2474.25	1584.08	2029.16	2302.97	1659.08	1981.03	2579.35	1882.1	2230.72					0.0312	0.0378	0.043		0.0135
1624113_at	---	CG7845	FBgn0033059	42A9	170.6	1075.75	623.175	179.8	1126.55	653.175	214.875	1217.25	716.062					0.0097	0.0145
1624117_at	---	CG18397	FBgn0032723	37B5--6	453.875	375.8	414.837	463.375	561.55	512.462	481.625	492.525	487.075		0.0023	0.0145		0.0327
1624125_at	fat	ft	FBgn0001075	24D8	118.1	86.05	102.075	81.75	41.55	61.65	82.775	53.825	68.3	0.0046	0.0011	0.0001	0.0055	0.0096	0.0007
1624129_s_at	---	CG7708	FBgn0038641	91C1	682.925	306.05	494.488	635.775	307.95	471.863	796.325	305.975	551.15							0.0221
1624130_at	Odorant-binding protein 56h	Obp56h	FBgn0034475	56E4	102.275	48.275	75.275	204.5	55.95	130.225	214.25	74.15	144.2	0.0008		0.0055	0.0004		0.0012
1624132_at	---	CG4447	FBgn0035980	67B2	205.625	413.375	309.5	206.3	381.6	293.95	221.425	484.275	352.85					0.007	0.0158		0.0005	0.0025
1624139_at	Phosphorylase kinase ?	PhK?	FBgn0011754	10D5	1393.5	1953.88	1673.69	1333.78	1826.3	1580.04	1501.28	2180.47	1840.88					0.0346	0.0286		0.0029	0.0022
1624142_a_at	---	l(2)s5379	FBgn0010704	22D4	1710.83	1704.53	1707.67	1443.62	1358.53	1401.08	1701.33	1564.08	1632.7	0.0003	0.0001	0.0001		0.0204		0.0004	0.0021	0.0001
1624143_a_at	---	CG12071	FBgn0039808	100A6	277.35	158.7	218.025	260.575	145.05	202.812	315.175	146.225	230.7				0.0239			0.0029		0.0195
1624154_at	IplI-aurora-like kinase	ial	FBgn0024227	32B2	57.3	354.225	205.762	61.025	459.225	260.125	65.7	527.2	296.45		0.0006	0.0052		0.0001	0.0001		0.0108	0.0418
1624159_at	---	Cyp9h1	FBgn0033775	49D4	257.675	152.2	204.938	251.4	154	202.7	217.525	112.425	164.975				0.0047	0.0049	0.0004	0.0127	0.0037	0.0006
1624195_at	sugarbabe	sug	FBgn0033782	49E1	892.15	825.6	858.875	650.35	597.725	624.038	587.125	646.825	616.975	0.003	0.0045	0.0003	0.0005	0.018	0.0002
1624228_at	mitochondrial ribosomal protein L54	mRpL54	FBgn0034579	57B16	293.15	758.075	525.612	331.65	886.6	609.125	318.775	797.05	557.913		0.0003	0.0005					0.0038	0.0136
1624229_at	---	CG15705	FBgn0034104	53A5	799.6	7.25	403.425	1034.85	6.725	520.788	777.375	2	389.688	0.0001		0.0003				0.0001		0.0001
1624230_s_at	Ubiquitin-63E	Ubi-p63E	FBgn0003943	63F5	12074.4	6384.45	9229.43	12345	6424.88	9384.92	14199.8	7472.77	10836.3				0.0012		0.0007	0.0032		0.0016
1624235_at	---	CG4285	FBgn0038310	88E5--6	253.425	168.975	211.2	208.325	126.7	167.512	222.175	99.025	160.6			0.0158		0.0079	0.0069
1624236_at	---	CG30002	FBgn0050002	46A1	461	375	418	730.3	477.05	603.675	481.55	299.85	390.7	0.0004		0.0005				0.0008	0.0082	0.0002
1624243_at	---	CG9265	FBgn0032910	39A1	559.15	545.075	552.112	397.45	586.975	492.212	443.175	710.975	577.075	0.0016			0.0132	0.0013			0.0091	0.0109
1624253_at	---	CG9125	FBgn0030793	15A9	176.9	497.7	337.3	189.25	505.6	347.425	153.975	387.025	270.5					0.0021	0.006		0.0013	0.0024
1624256_at	---	CG16857	FBgn0028482	24E1	556.025	436.65	496.337	737.025	405.6	571.312	456.875	276.325	366.6	0.0077				0.0152	0.0071	0.0003	0.0416	0.0003
1624262_at	phyllopod	phyl	FBgn0013725	51A2	292.425	146.3	219.363	280.025	105.975	193	350.475	118.2	234.338		0.0107	0.0164	0.001			0.0002		0.0009
1624269_at	Tyrosyl-DNA phosophodiesterase 1	Tdp1	FBgn0031506	23D3--4	45.05	103.1	74.075	104.45	315.575	210.012	98.55	340.875	219.713	0.0131	0.0001	0.0001	0.0223	0.0001	0.0001
1624272_at	---	CG10618	FBgn0045761	96D1	541.4	214.1	377.75	689.125	318.45	503.788	414.5	175.05	294.775	0.0001	0.0004	0.0001	0.0001		0.0001	0.0001	0.0001	0.0001
1624275_at	skittles	sktl	FBgn0016984	57B3	309.775	536.475	423.125	379.15	746.475	562.812	359.375	702.2	530.788		0.0001	0.0001		0.0005	0.0009
1624278_at	mitochondrial ribosomal protein L2	mRpL2	FBgn0036135	68A7	626.35	953.925	790.138	588.975	812.475	700.725	548.6	751.3	649.95		0.0004	0.0009	0.0192	0.0001	0.0001			0.0281
1624290_at	---	CG4752	FBgn0034733	58E3	998.05	869.6	933.825	856.3	851.775	854.038	1046.05	836.9	941.475	0.0008		0.0043				0.0001		0.0023
1624313_at	---	---			304.375	179.225	241.8	240.15	159.85	200	313.825	161.4	237.613	0.0347		0.0488				0.0182
1624321_at	glass multimer reporter construct of Nolan	Rac2	FBgn0014011	66A1	639.025	755.325	697.175	427.825	521.4	474.613	943.975	1189.12	1066.55	0.0088	0.0047	0.0006	0.0007	0.0001	0.0001	0.0001	0.0001	0.0001
1624326_at	---	Rep4	FBgn0028406	34B4	260.5	587.325	423.913	250.975	490.425	370.7	224.675	688.3	456.488		0.0005	0.0033		0.0004	0.0448		0.0001	0.0001
1624330_s_at	---	CG5694	FBgn0032197	31B1	333.2	1756	1044.6	363.575	2164.28	1263.92	364.25	2234.35	1299.3		0.0001	0.0007		0.0001	0.0002
1624338_at	---	CG17301	FBgn0031442	23A2	609.35	6.825	308.087	464.075	4.9	234.488	635.075	6.85	320.962	0.0001		0.0004				0.0001		0.0001
1624355_at	bancal	bl	FBgn0015907	57A6--7	892.025	1282.6	1087.31	751.975	1071.58	911.775	786.25	1161.12	973.688	0.0017	0.0001	0.0001	0.0104	0.0045	0.0006		0.0246	0.0273
1624362_at	Neuropeptide-like precursor 4	Nplp4	FBgn0040717	22B8	121.075	143.7	132.387	157.7	117.95	137.825	129.925	119.425	124.675	0.0347
1624371_a_at	---	CG7356	FBgn0031975	28D3	326.225	323.675	324.95	319.475	315.45	317.462	262.75	225.35	244.05				0.0044	0.0002	0.0001	0.0088	0.0003	0.0001
1624372_at	---	CG10908	FBgn0031376	22B8	1861.6	1700.78	1781.19	2109.38	2008.17	2058.78	1320.25	1662.15	1491.2	0.0099	0.0025	0.0004	0.0001		0.0003	0.0001	0.0011	0.0001
1624389_at	---	CG7526	FBgn0035798	66A5	325.325	292.425	308.875	194.65	216.05	205.35	263.975	258.425	261.2	0.0001	0.0064	0.0001	0.0214		0.0132	0.0113		0.0052
1624392_s_at	Malvolio	Mvl	FBgn0011672	93B7--8	343.625	693.775	518.7	364.025	810.4	587.212	396.3	992.1	694.2		0.0016	0.0055		0.0001	0.0001		0.0001	0.0002
1624393_at	white	w	FBgn0003996	3B6	396.825	362.625	379.725	274.975	252.975	263.975	361.75	300.2	330.975	0.001	0.0022	0.0001		0.0474	0.0312	0.0097		0.0058
1624395_at	---	CG31102	FBgn0051102	96D1	433.925	376	404.962	451.325	308.25	379.788	362.875	272.05	317.462		0.0242		0.0192	0.0019	0.0005	0.0056		0.0057
1624399_at	---	---			74.95	62.325	68.6375	53.625	44.275	48.95	71.15	55.575	63.3625	0.0202	0.0428	0.0044				0.0482		0.0251
1624409_a_at	---	CG11315	FBgn0039801	100A3	3290.95	2104.47	2697.71	3072	1398.25	2235.12	2652	1157.8	1904.9					0.0129	0.0048
1624412_at	apterous	ap	FBgn0000099	41F8	214.1	182.625	198.363	163.875	134.1	148.988	219.4	159.4	189.4	0.0006	0.0008	0.0001				0.0003	0.04	0.0002
1624418_s_at	bhringi	CG8580 /// bhr	FBgn0082598	65F7	1656.22	4150	2903.11	1518.15	3708.95	2613.55	2099.25	5867.45	3983.35					0.0015	0.0034		0.0002	0.0006
1624425_at	---	CG7384	FBgn0032262	31F4	116.225	961.8	539.013	101	1089.75	595.375	77.425	1426.25	751.837					0.0001	0.0006		0.0003	0.0056
1624435_at	Tetraspanin 42Ej	Tsp42Ej	FBgn0033132	42E5	2049.78	1180.85	1615.31	1931.5	874.55	1403.03	1918.95	991.025	1454.99	0.0418	0.0001	0.0001	0.0269	0.0033	0.0009		0.0445
1624442_at	---	CG12586	FBgn0037260	82C2	131.7	4	67.85	114.75	5.975	60.3625	177.525	10.8	94.1625				0.0007		0.0032	0.0001		0.0005
1624463_s_at	---	pr-set7	FBgn0011474	88B3	104.575	421.875	263.225	144.4	620	382.2	163.3	708.175	435.738		0.0004	0.0013		0.0001	0.0001
1624464_s_at	C-terminal Src kinase	Csk	FBgn0037925	86E13	1133.58	1064.95	1099.26	966.15	1000	983.075	1037.22	1066.7	1051.96	0.0024		0.0027	0.0479					0.0459
1624474_at	---	CG4287	FBgn0038388	89A8	1285.55	1365.45	1325.5	1385.33	1403.08	1394.2	1278.3	1527.22	1402.76	0.0122		0.014		0.0004	0.0072	0.0082	0.0032
1624478_at	Hsp70 promoter construct of Noureddine	Roc1a	FBgn0025638	1B13	472.725	479.3	476.012	532.15	513.85	523	455.45	440.8	448.125	0.0272		0.0157				0.007	0.0093	0.0008
1624480_at	mitochondrial ribosomal protein L43	mRpL43	FBgn0034893	59F6	354.125	786.55	570.337	442.9	928.625	685.763	404.95	860.375	632.663	0.0316	0.0021	0.0008			0.0326
1624488_a_at	---	CG17734	FBgn0037890	86D8--9	3073.12	5030.23	4051.68	4032.88	5403.9	4718.39	2870.82	4458.12	3664.47	0.0009		0.0011		0.0235	0.0289	0.0002	0.0011	0.0001
1624497_at	---	---			183.85	126.225	155.037	147	92.825	119.912	152.075	114.775	133.425	0.0011	0.0023	0.0001	0.0032		0.0042		0.0262	0.0476
1624499_s_at	---	CG9911	FBgn0030734	14B9	1955.95	2079.68	2017.81	1734.67	2209.9	1972.29	1869.75	2033.05	1951.4	0.0001	0.0019		0.0222		0.0144	0.0014	0.0002
1624506_at	Jonah 25Biii	Jon25Biii	FBgn0031653	25B4	10897.9	13897	12397.4	9088.4	13678.3	11383.3	12064	13909.2	12986.6							0.0069		0.029
1624509_at	Larval visceral protein L	LvpL	FBgn0002571	44D1	1726.4	679.9	1203.15	1346.03	735.075	1040.55	1088.6	548.175	818.388	0.0089			0.0002		0.0008			0.0244
1624518_at	---	CG13369	FBgn0025640	1B12	942.725	1399.8	1171.26	913.5	1210.62	1062.06	879.8	1121.53	1000.66		0.0001	0.0004		0.0001	0.0001		0.0163	0.0186
1624519_at	G protein ß subunit 76C	Gß76C	FBgn0004623	76C1	5031.98	3848.93	4440.45	4599.43	2805.4	3702.41	4501.85	2885.62	3693.74		0.0002	0.0002	0.0218	0.0004	0.0002
1624521_a_at	---	CG17896	FBgn0023537	1B5	2809.23	3601.57	3205.4	2455.7	3311	2883.35	2639.2	3080.07	2859.64	0.0077	0.0222	0.0014		0.0005	0.0008
1624524_at	---	---			42.05	3.6	22.825	55.975	1.675	28.825	72.75	1.2	36.975	0.0004		0.0126	0.0001		0.0001	0.0001		0.0018
1624541_at	---	RhoGAP19D	FBgn0031118	19D1--2	512.475	773.375	642.925	395.475	744.025	569.75	595.55	1085.05	840.3					0.0005	0.0012	0.0106	0.0002	0.0001
1624543_s_at	---	---			673.575	391.525	532.55	211.45	151.075	181.262	319.85	244.3	282.075	0.0003	0.0222	0.0002	0.0023		0.0022
1624549_at	---	CG3523	FBgn0027571	23C5--D1	16703	15107.2	15905.1	14827.4	12627.4	13727.4	15914.4	11940.4	13927.4	0.0243	0.0052	0.0012		0.0009	0.0024
1624550_at	TBP-related factor	Trf	FBgn0010287	28E1	188.075	322.3	255.188	244.725	459.325	352.025	201.85	415.075	308.462		0.0002	0.0002		0.0041	0.0141			0.0368
1624560_at	---	ergic53	FBgn0035909	66D6	1455.33	1127.55	1291.44	1044.78	969.775	1007.27	1483.55	1200.1	1341.83	0.0003		0.0004				0.0002	0.0171	0.0001
1624573_at	---	CG4998	FBgn0036612	72E1	85.875	36.425	61.15	67.65	35.475	51.5625	152.925	62.925	107.925				0.0009		0.001	0.0001		0.0002
1624577_at	Acetylcholine esterase	Ace	FBgn0000024	87E2--3	664.2	382.875	523.538	692.425	351.875	522.15	467.1	237.275	352.188				0.0038	0.0213	0.0009	0.0015		0.0009
1624578_at	---	CG9675	FBgn0030774	15A1--2	629.875	605	617.438	456.275	508.55	482.413	677.5	637.275	657.388	0.0207		0.0126				0.0053		0.0025
1624580_at	---	CG9362	FBgn0037696	85D17	172.275	365.725	269	220.225	425.025	322.625	194.775	411.95	303.363		0.0434	0.0136
1624603_at	---	CG10754	FBgn0036314	69E4	289.875	659.6	474.738	394.325	788.075	591.2	419.45	832.4	625.925	0.0001	0.0001	0.0001	0.0001	0.0001	0.0001		0.0301	0.0185
1624614_at	---	CG14894	FBgn0038428	89B16	478.325	492.4	485.363	496.725	548.6	522.663	493	596.35	544.675					0.0082	0.0255
1624619_s_at	///	CG31780 /// CG18477	FBgn0051780	35D3	110.825	72.05	91.4375	104.725	42.275	73.5	105.475	47.825	76.65		0.0057	0.0142		0.0181	0.036
1624650_at	---	CG33087	FBgn0053087	44C1--2	219.4	303.1	261.25	167.075	237.775	202.425	171	319.2	245.1	0.0145	0.0039	0.0007	0.0216				0.0008	0.0064
1624663_a_at	vismay	vis	FBgn0033748	49A10	318.45	8.925	163.688	193.55	5.425	99.4875	150.725	8.65	79.6875	0.0001		0.0005	0.0001		0.0001	0.0451
1624668_s_at	---	CG9422	FBgn0033092	42C3	171.125	537.05	354.087	125.85	437.05	281.45	100.6	516.075	308.337	0.036	0.0002	0.0002	0.0032		0.0055		0.0014
1624670_at	---	CG7589	FBgn0036727	74C3	349.675	215.2	282.438	263.425	171.5	217.463	217.45	127.375	172.412	0.0001	0.0153	0.0001	0.0001	0.0001	0.0001	0.0116	0.0145	0.0014
1624688_at	---	CG9360	FBgn0030332	10E2	5394.05	3618.2	4506.12	7182.27	3428.15	5305.21	5113.4	2427.2	3770.3	0.0038		0.0429		0.0344		0.0014		0.0009
1624689_at	---	---			64.1	45.725	54.9125	89.15	44.525	66.8375	38.025	34.125	36.075	0.0239			0.0196		0.0176	0.0002		0.0007
1624692_at	---	CG6830	FBgn0037934	86E15--16	1122.1	863.5	992.8	860.95	667.5	764.225	1129.42	1010.38	1069.9	0.0058	0.0274	0.0014				0.0049	0.0009	0.0001
1624697_at	---	CG14983	FBgn0035479	64A1	267.7	18.75	143.225	266.8	13.925	140.363	361.175	11.225	186.2				0.0001		0.0023	0.0001		0.0015
1624699_s_at	Beadex	Bx	FBgn0000242	17C3--4	348.875	694.6	521.737	141.825	758.8	450.312	266.9	1040.4	653.65	0.0011				0.0001	0.0023	0.0237	0.0001	0.0001
1624700_a_at	---	CG10175	FBgn0039084	95A1	557.45	106.275	331.863	477.775	93.3	285.538	547.925	97.575	322.75	0.0001		0.0001				0.0001		0.0006
1624720_s_at	---	CG6043	FBgn0032497	34B3--4	3326.75	2479.22	2902.99	2137.03	1531.8	1834.41	3347.68	2240.6	2794.14	0.0001	0.0002	0.0001				0.0001	0.0022	0.0001
1624729_at	longitudinals lacking	lola	FBgn0005630	47A11--13	293.375	351.55	322.462	279.8	379.1	329.45	185.3	296.25	240.775				0.0001	0.0119	0.0001	0.0003	0.0008	0.0001
1624732_at	Glutathione S transferase E5	GstE5	FBgn0063495	55C7	1600.28	968.45	1284.36	1425.78	903.6	1164.69	978.975	456.9	717.938	0.0129		0.0152	0.0001	0.0001	0.0001	0.0001	0.0001	0.0001
1624736_a_at	---	CG5819	FBgn0034717	58D3	461.6	391.825	426.712	364.025	308.925	336.475	441.05	359.525	400.288	0.003	0.0083	0.0004				0.0126		0.0049
1624742_a_at	Elongin C	Elongin-C	FBgn0023211	56D7	4462.77	4666.48	4564.62	4358.12	4080.1	4219.11	4593.08	4072.2	4332.64		0.003	0.0093		0.0027
1624744_a_at	nuclear fallout	nuf	FBgn0013718	70D3--4	2296	1994.45	2145.22	1932.65	1776.12	1854.39	2298.05	1942.67	2120.36	0.0034	0.0493	0.0014				0.0033		0.0027
1624747_at	---	Ts	FBgn0024920	23C3	45.25	928.625	486.938	40.3	1109.4	574.85	27.375	982.85	505.113		0.0091
1624755_a_at	flap wing	flw	FBgn0000711	9B14--C1	3132	2634.57	2883.29	3129.55	2616.75	2873.15	4210.55	3322.82	3766.69				0.0001	0.0019	0.0001	0.0001	0.0016	0.0001
1624765_at	mitochondrial ribosomal protein L36	mRpL36	FBgn0042112	66B7	695.7	1159.55	927.625	754.2	1045.58	899.888	706.175	913.6	809.888		0.0158			0.0001	0.0015		0.0069	0.0086
1624766_s_at	Dorsal switch protein 1	Dsp1	FBgn0011764	14B14--15	652.05	1954.65	1303.35	575.275	1906.25	1240.76	719.675	2416.32	1568					0.0002	0.0009		0.0001	0.0002
1624776_a_at	mitochondrial acyl carrier protein 1	mtacp1	FBgn0011361	61F6	5454.93	6740.7	6097.81	7313.68	7000.82	7157.25	5413.18	4802.52	5107.85								0.0415	0.0109
1624797_at	---	CG1637	FBgn0030245	9F5--7	411.525	250.125	330.825	480.175	323.025	401.6	362.375	228.425	295.4	0.011	0.0078	0.0009			0.0487	0.0002	0.0014	0.0001
1624800_at	---	CG5224	FBgn0034354	55D1	658.2	1088.4	873.3	526.325	797.1	661.712	486.775	654.25	570.513	0.024	0.0001	0.0001	0.0057	0.0001	0.0001		0.0161	0.0267
1624805_at	---	CG31041	FBgn0051041	99B4	20.3	45.675	32.9875	47.275	198.05	122.662	57.775	144.75	101.263		0.0001	0.0001		0.0001	0.0001		0.0104
1624807_at	---	CG5629	FBgn0027595	91F3--4	638.925	386.05	512.487	476.225	309.225	392.725	473.725	351.625	412.675	0.0004	0.0394	0.0003	0.0003		0.0011
1624808_at	---	CheA75a	FBgn0036783	75C2	1120.17	1004.55	1062.36	1264.67	694	979.337	1696.85	908.6	1302.72		0.0014		0.0001		0.0007	0.0001	0.0148	0.0001
1624819_s_at	---	---			117.4	38.575	77.9875	78.375	17.975	48.175	1685	2506.88	2095.94				0.0001	0.0001	0.0001	0.0001	0.0001	0.0001
1624824_at	Jonah 74E	Jon74E	FBgn0023197	74D3--4	10927.4	11594.2	11260.8	8949.02	10762.7	9855.85	13851.2	15074.4	14462.8				0.0197	0.0076	0.0013	0.0007	0.0019	0.0001
1624830_at	Actin 79B	Act79B	FBgn0000045	79A6	17072.6	15437.6	16255.1	18018.8	12330.9	15174.9	17577.6	12353.5	14965.6		0.0406			0.0419
1624836_at	---	CG13795	FBgn0031937	28C2	410.925	364.525	387.725	521.975	334.075	428.025	320.075	221.675	270.875	0.0222				0.0055	0.0021	0.0005	0.0209	0.0002
1624837_at	---	CG7506	FBgn0035805	66A8	420.95	634.65	527.8	407.525	570.525	489.025	432.675	549.2	490.938		0.0076	0.0179		0.0011	0.023
1624849_at	---	Prosap	FBgn0040752	50D3--E1	412.475	528.075	470.275	473.1	685.8	579.45	653.9	904.875	779.388		0.0099	0.0111	0.0005	0.0001	0.0001	0.0043	0.0011	0.0001
1624854_s_at	Lissencephaly-1	Lis-1	FBgn0015754	52F4--5	1226.53	673.575	950.05	770.1	477.325	623.712	1272.75	620.375	946.562	0.0001	0.0346	0.0001				0.0001		0.0001
1624860_at	---	CG31804	FBgn0051804	36C6	959.875	4.025	481.95	1016.67	2.575	509.625	998.425	2	500.212	0.045
1624877_at	---	CG1561	FBgn0030317	10C9	1531.2	1019.4	1275.3	1515	745.55	1130.28	1473.7	772.25	1122.97		0.0047	0.0237		0.0088	0.0186
1624888_at	---	CG7081	FBgn0035876	66C7	329.475	647.675	488.575	431.375	768.775	600.075	263.95	751.35	507.65	0.0094	0.0032	0.0004		0.0085		0.0003		0.0019
1624892_s_at	---	CG11892	FBgn0039313	96C9	5561.12	3660.9	4611.01	3284.22	3217.03	3250.62	4532.23	2968.65	3750.44	0.0001		0.0001	0.0028	0.027	0.0008	0.0007		0.0245
1624894_s_at	/// Protein phosphatase 2A at 29B	CSN8 /// Pp2A-29B	FBgn0028835	29B2	664.3	1437.4	1050.85	580.35	1439.78	1010.06	707.875	1627.62	1167.75					0.0061	0.0136	0.0457	0.0065	0.0021
1624901_at	---	CG9272	FBgn0032907	38F6	159.4	378.325	268.863	192.05	507.825	349.938	148.525	411.4	279.962		0.0001	0.0003					0.0012	0.001
1624914_at	---	CG8690	FBgn0033297	44D1	2483.15	686.15	1584.65	3275.62	1232.72	2254.18	3829.05	1306.83	2567.94	0.0075	0.0468	0.0024	0.0001	0.0271	0.0001	0.0446
1624923_s_at	---	---			511.4	1021.35	766.375	444.65	1067.5	756.075	831.4	1629.53	1230.46				0.002	0.0001	0.0001	0.0005	0.0001	0.0001
1624924_at	---	CG31182	FBgn0051182	93D6	356.875	226.6	291.738	284.425	150.925	217.675	243.375	133.8	188.588	0.0013	0.0009	0.0001	0.0001	0.0002	0.0001	0.0355		0.0352
1624926_at	---	CG13557	FBgn0034867	59E1	183.3	41.425	112.362	168.875	24.85	96.8625	281	40.8	160.9				0.0001		0.0003	0.0001		0.0001
1624929_at	---	CG31710	FBgn0051710	30C5	179.4	125.55	152.475	170.75	131.75	151.25	217.95	169.65	193.8				0.0182	0.0088	0.0014	0.0058	0.0198	0.0011
1624932_at	Odorant-binding protein 49a	Obp49a	FBgn0050052	49B12	1051.12	537.975	794.55	1276.15	559.875	918.013	1087	552.3	819.65	0.0072		0.0275				0.0187
1624939_at	---	Cyp6a21	FBgn0033981	51D1	473	295.425	384.212	615.25	278.55	446.9	728.05	367.775	547.913	0.0032		0.0414	0.0001		0.0001	0.0132	0.0403	0.0031
1624950_a_at	---	CG14823	FBgn0035734	65E3	412.075	261.55	336.812	314.35	185.875	250.113	312.7	183.275	247.988	0.0003	0.0023	0.0001	0.0003	0.0018	0.0001
1624984_at	---	CG8021	FBgn0037602	85A5	319.2	234.975	277.087	281.575	209.05	245.312	326.3	204.55	265.425			0.0307				0.0314
1625012_s_at	---	CG31764	FBgn0043841	33E3--4	892.3	634.45	763.375	1331.45	771.35	1051.4	738.4	391.875	565.138	0.0001		0.0001		0.0058	0.0022	0.0001	0.0002	0.0001
1625018_at	---	CG32827	FBgn0052827	18C3	39.925	32.825	36.375	52.35	49.4	50.875	66.7	63.3	65			0.0369	0.0098	0.0045	0.0006			0.0412
1625022_a_at	---	CG6125	FBgn0038337	88F4	1342.95	889.725	1116.34	904.325	729.85	817.087	1193.7	786.15	989.925	0.0001	0.0001	0.0001	0.0002	0.0034	0.0001	0.0001		0.0001
1625026_at	---	CG3348	FBgn0040609	97F1	2252.75	1162.7	1707.72	867.15	631.8	749.475	1011	494.05	752.525	0.0001	0.0001	0.0001	0.0001	0.0001	0.0001
1625027_a_at	---	GXIVsPLA2	FBgn0036545	72B2	622.8	552.875	587.837	660.475	689.425	674.95	633.5	657.025	645.263		0.0008	0.0017		0.0053	0.0212
1625031_at	---	CG7841	FBgn0036502	71D3	1589.3	1066.95	1328.12	1752.33	975.65	1363.99	1705.8	1015.83	1360.81	0.0145
1625034_s_at	transforming acidic coiled-coil protein	tacc	FBgn0026620	82D2	1962.88	2021.6	1992.24	1920.75	2044.78	1982.76	2143.82	2350	2246.91				0.0046	0.0001	0.0001	0.0011	0.0001	0.0001
1625042_at	---	CG31288	FBgn0051288	96D1	2175.1	1233.15	1704.12	1736.28	1049.9	1393.09	1642.97	772	1207.49	0.0025		0.0024	0.0006	0.0017	0.0001		0.0327	0.0417
1625044_at	---	CG8891	FBgn0031663	25B5	494.8	1620.4	1057.6	476.925	1311.8	894.362	436.975	1127.75	782.362		0.0001	0.0013		0.0001	0.0001		0.0059	0.014
1625046_at	---	CG10648	FBgn0030067	8B7	128.9	912.675	520.788	150.95	700.925	425.938	142.575	587.925	365.25		0.0004	0.0098		0.0001	0.0003		0.0239
1625050_s_at	---	---			813.975	617.35	715.663	702.35	868.475	785.413	536.35	222.275	379.312	0.0221	0.0001	0.0386	0.0001	0.0001	0.0001	0.0021	0.0001	0.0001
1625053_at	---	CG16898	FBgn0034480	56F4	1391.4	687.275	1039.34	629.375	412.125	520.75	1055.05	804.125	929.587	0.0001	0.0012	0.0001	0.0002		0.0353	0.0001	0.0001	0.0001
1625058_at	yellow-d	yellow-d	FBgn0041712	59D9	1410.9	1227.92	1319.41	1032.1	857.35	944.725	1170.03	902.6	1036.31	0.0001	0.0001	0.0001	0.0028	0.0003	0.0001
1625060_at	---	CG7974	FBgn0035254	62A10	187.5	233.175	210.338	276.2	391.45	333.825	244.825	287.775	266.3	0.0121	0.0002	0.0001			0.0218		0.0048	0.0079
1625065_s_at	small conductance calcium-activated potassium channel	SK	FBgn0029761	4F5--9	732.025	405.8	568.913	547.25	310.275	428.762	738.625	392.2	565.413	0.0034		0.0021				0.0027		0.0025
1625119_at	---	RhoGAP54D	FBgn0034249	54C11--12	68.075	566.025	317.05	57.6	676.2	366.9	71.25	774.1	422.675		0.0049	0.0479		0.0001	0.0005		0.0099	0.0298
1625124_at	Attacin-A	AttA	FBgn0012042	51C1	399.05	686.525	542.788	77.1	24.7	50.9	713.225	667	690.112		0.007	0.0052				0.0089	0.0084	0.0008
1625126_at	---	CG3231	FBgn0027522	60B9	115.575	226.1	170.838	148.675	293.775	221.225	160.05	255.45	207.75	0.0375	0.0004	0.0003	0.0085		0.0031		0.019
1625147_at	---	CG7866	FBgn0039725	99C7	1280.6	1005.65	1143.12	1487.55	1197.7	1342.62	1179.9	1018.85	1099.38	0.0002	0.0004	0.0001	0.0253			0.0001	0.0007	0.0001
1625162_at	---	CG4611	FBgn0035591	64C7	199.5	342.675	271.087	170.05	344.225	257.137	190.4	315.175	252.787	0.0187				0.0261	0.0343		0.0201
1625163_at	Surfeit 1	Surf1	FBgn0029117	65D4	399.425	806.875	603.15	499.9	860.625	680.263	475.85	859.575	667.712	0.0042		0.0024	0.0199		0.0076
1625172_s_at	---	CG2316	FBgn0039890	102B1	1079.58	1967.1	1523.34	1067.53	2384.35	1725.94	983.975	2480.43	1732.2		0.0001	0.0015		0.0001	0.0012
1625174_at	---	CG15067	FBgn0034331	55C4	3878.12	4124.38	4001.25	10720.2	8423.5	9571.88	4509.52	3863.5	4186.51	0.0001	0.0001	0.0001				0.0001	0.0001	0.0001
1625175_s_at	---	CG7082	FBgn0031401	22D4	1779.4	1480.3	1629.85	1502.33	1243.85	1373.09	1740.7	1484.97	1612.84	0.0034	0.0092	0.0005				0.0087	0.0082	0.0008
1625183_at	smell impaired 35A	smi35A	FBgn0016930	35A1--2	405.975	325.65	365.812	361.525	325.025	343.275	331.625	318.075	324.85				0.0159		0.0495
1625185_at	Carbonic anhydrase 2	CAH2	FBgn0027843	69A1	1839.08	1251.28	1545.17	1445.3	1160.85	1303.08	1693.7	1271.55	1482.62	0.0071		0.0155
1625190_at	---	CG31105	FBgn0051105	96B1	206.575	29.85	118.213	138.725	27.675	83.2	180.025	22.875	101.45	0.0001		0.001	0.0401			0.0038		0.045
1625193_at	---	CG31106	FBgn0051106	96C5--6	1292.5	640.05	966.275	886.775	478.675	682.725	1358.22	620.95	989.587	0.0004		0.0005				0.0001		0.0002
1625212_at	---	CG4653	FBgn0030776	15A3	1920.62	1951.92	1936.28	1505.65	1494.45	1500.05	2192	1951.47	2071.74	0.0349	0.0223	0.0041				0.002	0.0224	0.0006
1625218_at	---	CG11399	FBgn0037021	77E6	199.25	558.05	378.65	248.725	643.825	446.275	354.725	770.675	562.7				0.0155	0.0023	0.0005		0.0402	0.0114
1625223_a_at	steamer duck	stck	FBgn0020249	84F15	2368.05	3339.45	2853.75	2114.53	2888.4	2501.46	2406.6	3095.38	2750.99	0.0301	0.0009	0.0004		0.0356		0.0151		0.0051
1625228_at	---	CG8394	FBgn0033911	50E3--4	158.975	73.8	116.388	132.85	77.175	105.013	112.5	62.1	87.3	0.0191			0.0004		0.0011			0.0235
1625230_a_at	---	CG31738	FBgn0051738	36A7--9	608.875	663.3	636.087	356.9	407.475	382.188	602.175	601.175	601.675	0.0001	0.0001	0.0001				0.0001	0.0001	0.0001
1625233_at	Phosphotidylinositol 3 kinase 68D	Pi3K68D	FBgn0015278	68D4--6	305.5	410.025	357.762	328.1	505.4	416.75	256.15	432.625	344.387		0.0024	0.0058				0.0137	0.0128	0.0015
1625252_s_at	---	CG12158	FBgn0040775	45D1	2083.8	1481.6	1782.7	2095.2	995.35	1545.28	3274.23	1331.58	2302.9		0.004	0.0305	0.0001		0.0002	0.0001	0.0303	0.0001
1625265_at	---	CG9119	FBgn0035189	61F3	1864.28	824.5	1344.39	1272.35	766.825	1019.59	2183.1	1069.42	1626.26	0.0001		0.0002	0.0032	0.0153	0.0006	0.0001	0.0045	0.0001
1625272_at	---	CG31030	FBgn0051030	99E1	1180.1	675.125	927.612	815.125	427.65	621.388	944.45	493.4	718.925	0.0001	0.0011	0.0001	0.0015	0.0084	0.0003	0.0448		0.0342
1625276_a_at	Ecdysone-induced protein 28/29kD	Eip71CD	FBgn0000565	71D3--4	2214.22	1752.53	1983.38	2914.3	2267.12	2590.71	1632.85	1339.97	1486.41	0.0085	0.0396	0.0023	0.0229		0.0083	0.0001	0.0013	0.0001
1625297_at	---	CG8128	FBgn0030668	13E7--8	1662.92	1408	1535.46	1157.25	1034.03	1095.64	1192.42	1017.15	1104.79	0.0001	0.0005	0.0001	0.0001	0.0003	0.0001
1625312_at	---	CG10553	FBgn0039324	96D1	3183.4	1988.7	2586.05	2622.9	1566.05	2094.47	2540.68	1260.92	1900.8	0.0003	0.0024	0.0001	0.0001	0.0001	0.0001		0.0174	0.0292
1625320_at	---	CG1738	FBgn0030291	10B3	107.1	515.075	311.087	102.45	554.075	328.262	117.7	677.525	397.613					0.0001	0.0001		0.0001	0.0002
1625323_at	---	CG32397	FBgn0052397	65B5	164.2	59.7	111.95	174.55	59.05	116.8	147.225	54.05	100.638							0.0214		0.0471
1625334_at	Niemann-Pick Type C-2	NPC2	FBgn0031381	22B8	2795.55	3791.95	3293.75	2824.65	3345.85	3085.25	3085.85	2926.68	3006.26		0.0013	0.0178	0.0192	0.0001	0.0026	0.0317	0.0021
1625338_at	---	Cyp4d20	FBgn0035344	62E3	196.95	154.275	175.613	327.625	183.8	255.713	288.725	169.875	229.3	0.0001		0.0003	0.0015		0.0056
1625341_at	---	FucTC	FBgn0044872	20A4--5	91.95	70.375	81.1625	54.55	58.075	56.3125	61.55	43.525	52.5375	0.0088		0.0125	0.0259	0.0445	0.0054
1625344_at	---	fu12	FBgn0026718	29C5--D1	894.025	753.75	823.888	958.25	965.825	962.038	913.9	826.05	869.975		0.0001	0.0001					0.0012	0.0021
1625345_at	---	CG18508	FBgn0028746	3C9	935.7	745.15	840.425	1041.15	795.7	918.425	872.45	774.25	823.35	0.0021		0.0015	0.0375			0.0001		0.0003
1625366_at	roughest	rst	FBgn0003285	3C3--4	118.675	445.125	281.9	74.7	415.875	245.287	104.025	312.4	208.213					0.0005	0.003		0.0031
1625369_at	---	CG10877	FBgn0038804	92F1--2	206.175	200.35	203.262	228.55	217.825	223.188	272.075	257.75	264.913				0.0094	0.0197	0.0015			0.0171
1625374_at	---	CG9466	FBgn0032068	29F1	2578.93	1730.1	2154.51	2069.5	1668.53	1869.01	1769.67	1046.67	1408.17						0.0218
1625375_at	---	CG32201	FBgn0052201	75D4	537.225	3.925	270.575	408.65	1.975	205.312	605.675	15.675	310.675	0.0017		0.0137				0.0001		0.0006
1625389_at	---	CG8209	FBgn0035830	66A21	718.475	868.275	793.375	517.6	566.225	541.913	547.65	715.65	631.65	0.0033	0.0001	0.0001	0.009	0.0166	0.0013		0.0185	0.0393
1625414_at	infertile crescent	ifc	FBgn0001941	26B2	1332.78	1990.05	1661.41	1039.72	1969.1	1504.41	1234.42	2266.32	1750.38	0.0003		0.0025		0.0005		0.0059	0.0003	0.0001
1625424_at	---	CG17360	FBgn0037949	86E18--F7	590.275	606.375	598.325	542.75	595.85	569.3	596.25	566	581.125							0.039
1625434_at	---	CG3270	FBgn0033093	42C3--5	1435.8	774.125	1104.96	815.425	502.375	658.9	1529.05	807.075	1168.06	0.0001	0.0056	0.0001				0.0001	0.0027	0.0001
1625436_at	Urate oxidase	Uro	FBgn0003961	28C3	1596.42	1569.88	1583.15	1757.25	2515.1	2136.18	1899.67	1559.15	1729.41		0.0005	0.002					0.0004	0.0134
1625465_a_at	---	CG6028	FBgn0038924	94A1	2355.2	2191.7	2273.45	2428.5	2379.7	2404.1	2139.4	2031.65	2085.53								0.0398	0.0114
1625471_s_at	---	CG4928	FBgn0027556	15C1--4	3923.62	2145.07	3034.35	3209	2090.95	2649.97	3779.35	2317.05	3048.2	0.0081		0.033				0.0266		0.0282
1625475_s_at	downstream of receptor kinase	drk	FBgn0004638	50A13	563.4	592.6	578	510.475	496.15	503.312	497.225	474.275	485.75		0.0028	0.0015	0.0245	0.0006	0.0003
1625477_a_at	---	CG4797	FBgn0034909	60A2	623.725	440.475	532.1	634.55	446.5	540.525	575	395.25	485.125						0.0432			0.0206
1625480_at	---	CG10671	FBgn0035586	64C7	722.85	701.8	712.325	994.275	823.25	908.763	693.075	782.625	737.85	0.0003	0.0458	0.0003				0.0001		0.0008
1625503_at	---	CG32425	FBgn0052425	77C6	6268.38	3667.55	4967.96	6287.7	2762.88	4525.29	5976.18	2593.9	4285.04		0.0037	0.0289		0.0011	0.0024
1625511_at	---	CG9322	FBgn0038178	87F13	452.475	290.1	371.288	343.675	207.45	275.562	353.875	284.55	319.212	0.0019	0.0108	0.0003	0.0037		0.0199		0.0158	0.044
1625512_s_at	---	---			898.7	3.3	451	662.575	8.6	335.587	1234.47	6.325	620.4	0.0032		0.0258	0.0002		0.0029	0.0001		0.0001
1625514_s_at	---	olf186-F	FBgn0041585	54F1--3	690.425	793.45	741.938	854.65	991.175	922.913	818.1	1233.8	1025.95	0.0151	0.0052	0.0008	0.0481	0.0001	0.0001		0.0013	0.0273
1625522_at	---	CG32551	FBgn0052551	17B1	544.6	491.275	517.938	561.3	334.8	448.05	747.05	424.175	585.612		0.0006	0.0124	0.0001		0.0148	0.0001	0.0209	0.0001
1625524_at	---	CG3165	FBgn0031484	23C4	444.55	916.25	680.4	513.475	1120.35	816.913	541.1	987.025	764.062		0.0031	0.0044					0.0327
1625537_at	---	CG3655	FBgn0040397	1E1	262.05	268.825	265.438	210.35	287.25	248.8	248.95	408.475	328.712	0.0434				0.0001	0.0021		0.0002	0.0003
1625538_at	Jonah 66Ci	Jon66Ci	FBgn0035886	66C10	354.675	791.325	573	67.475	105.2	86.3375	403.025	788.5	595.763	0.0092	0.0001	0.0001				0.0035	0.0001	0.0001
1625542_a_at	Tropomyosin 1	Tm1	FBgn0003721	88E12--13	125.85	250.55	188.2	147.5	327.625	237.562	97.725	270.175	183.95		0.0003	0.0006				0.0067	0.0026	0.0003
1625557_at	---	---			449.175	268.125	358.65	297.025	219.85	258.438	397.275	261.25	329.262	0.0001	0.0015	0.0001	0.0009		0.0042	0.0001	0.0043	0.0001
1625559_a_at	---	CG30217	FBgn0050217	58F4	187.175	144.6	165.887	174.725	98.25	136.488	145.9	100.675	123.287		0.0281	0.0448	0.0461	0.0356	0.007
1625564_at	---	CG9613	FBgn0037574	84F11	201.275	776.025	488.65	201.525	904.7	553.112	230.6	1024.28	627.438		0.0089	0.0474		0.0001	0.0005		0.0134	0.0256
1625571_at	---	CG5385	FBgn0032215	31D4	546.4	944.55	745.475	596.5	1016.65	806.575	550.925	1106.92	828.925			0.0393		0.001	0.0083		0.0326
1625583_at	---	CG16926	FBgn0040732	56D14	4415.85	4256.8	4336.32	3877.23	3354.6	3615.91	3320.72	4142.27	3731.5				0.0461
1625584_at	---	CG8654	FBgn0034479	56F4	2537.97	1737.17	2137.57	1907.47	826.575	1367.03	2244.25	1045.88	1645.06	0.0002	0.0001	0.0001	0.0297	0.0001	0.0001	0.0152		0.0063
1625588_s_at	---	CG6199	FBgn0036147	68B1	224.475	1181.62	703.05	250.05	1347.6	798.825	233.475	886	559.737		0.0046	0.015		0.0001	0.0011		0.0001	0.0001
1625590_a_at	---	Ate1	FBgn0025720	56F11	814.825	1101	957.913	715.225	1070.45	892.837	836.275	1226.33	1031.3	0.0085		0.0132		0.0019	0.0066	0.0024	0.0004	0.0001
1625598_at	---	CG31326	FBgn0051326	88A12	1741.95	1086.75	1414.35	2217.6	1175	1696.3	1419.12	915.6	1167.36	0.0026		0.008	0.0245		0.0166	0.0001		0.0001
1625613_at	---	CG11899	FBgn0014427	99A1	923.775	1703.2	1313.49	1182	1630.38	1406.19	974.1	1592.17	1283.14	0.0179						0.0476
1625623_at	Neurexin 1	Nrx-1	FBgn0038975	94A16--B1	867.475	482.15	674.812	728.25	387.4	557.825	665.075	265.675	465.375			0.0396	0.0153	0.0107	0.0014
1625636_s_at	pangolin	pan	FBgn0019664	102A3--4	175.25	196.3	185.775	119.85	173.825	146.838	154.5	184.575	169.537	0.0004		0.0004				0.0104		0.0157
1625640_a_at	Tetraspanin 97E	Tsp97E	FBgn0039465	97D11	640.775	1317.4	979.087	628.95	1520.65	1074.8	550.425	1585.88	1068.15		0.0021	0.0235		0.0002	0.0328
1625652_s_at	---	CG12428	FBgn0039543	98B2	595.775	830.6	713.188	672.9	996.8	834.85	493.575	1008.98	751.275		0.0029	0.0023	0.0411	0.0018		0.0017		0.0214
1625671_at	---	---			458.725	505.925	482.325	360.525	353.1	356.812	563.275	486.35	524.812	0.0447	0.0045	0.0016	0.0344			0.0006	0.0102	0.0002
1625675_a_at	---	CG4853	FBgn0034230	54C1	249.45	412.25	330.85	248.875	397.675	323.275	203.525	362.575	283.05				0.0073	0.0045	0.0005	0.0078	0.0297	0.0018
1625678_at	Phosphotidylinositol 3 kinase 59F	Pi3K59F	FBgn0015277	59E4--F1	272.975	316.45	294.712	267.1	326.55	296.825	291.9	390.725	341.312					0.0005	0.0013		0.0015	0.0018
1625679_at	---	CG15386	FBgn0040715	22D4	1083.83	1115.2	1099.51	1415.35	1300.58	1357.96	1321.97	1233.67	1277.83	0.0004	0.0185	0.0002	0.0044		0.003
1625688_at	---	CG6293	FBgn0037807	86A7	612.375	1557.9	1085.14	560.775	1446.12	1003.45	491.925	1089.33	790.625					0.0001	0.0002		0.0008	0.0027
1625710_at	---	CG31717	FBgn0051717	31B1	871.3	1028.78	950.038	1021.73	1051.95	1036.84	741.225	758.25	749.737					0.0033	0.0024	0.0026	0.0019	0.0001
1625727_at	---	CG32006	FBgn0052006	102A8	525.925	48	286.962	556.85	36.95	296.9	475.6	28.725	252.162							0.0186
1625743_at	neither inactivation nor afterpotential B	ninaB	FBgn0002937	87F11	263.8	176.925	220.363	218.55	108.55	163.55	314.825	124.475	219.65	0.0438	0.0052	0.0018	0.0259	0.0228		0.0004		0.0019
1625744_at	Glutathione S transferase E6	GstE6	FBgn0063494	55C7	4898.1	5707.93	5303.01	4216.12	5612.27	4914.2	4311.3	4529.73	4420.51	0.0007		0.0032	0.002	0.0001	0.0001		0.0001	0.0005
1625750_at	---	CG17272	FBgn0038830	93A1	1487.8	1827.2	1657.5	1152.55	1661.12	1406.84	1307.2	1878.47	1592.84	0.0003	0.0296	0.0002	0.0199			0.0404	0.0072	0.0021
1625752_at	Troponin C at 41C	TpnC41C	FBgn0013348	41D1	13397.6	10048.4	11723	13989	7273.1	10631	13365.5	7511.48	10438.5		0.0142			0.0223
1625759_at	---	Ku80	FBgn0041627	35D4	148.225	270.075	209.15	148.875	353.475	251.175	126.7	322.6	224.65		0.0001	0.0005		0.0012			0.0298	0.0112
1625767_at	---	CG30056	FBgn0050056	49B3	828.725	10.3	419.512	1154.28	4.15	579.212	1138.92	8.125	573.525	0.0001		0.0001	0.0001		0.0001
1625773_at	---	CG6289	FBgn0036970	77B4	7128.98	31.625	3580.3	5568.55	7.725	2788.14	8434.95	20.2	4227.58	0.0003		0.0038	0.0013		0.0127	0.0001		0.0001
1625775_a_at	corkscrew	csw	FBgn0000382	2D1--2	968.4	1273.25	1120.83	826.35	1112.75	969.55	1005.33	1301.53	1153.42	0.0112	0.0054	0.0007				0.0027	0.0018	0.0001
1625776_at	---	CG2291	FBgn0033279	44C3	1106.65	5.475	556.062	815.95	9.8	412.875	1227.92	4.425	616.175	0.0001		0.0004	0.0135			0.0001		0.0001
1625777_at	---	CG12692	FBgn0029703	4B5--6	304.45	6.25	155.35	167.825	4.125	85.975	161.9	9.85	85.875	0.0001		0.0003	0.0001		0.0003
1625785_at	---	l(1)G0196	FBgn0027279	20B3	156.15	89.475	122.812	142.725	78.125	110.425	195.4	110.4	152.9				0.0098		0.0061	0.0014	0.0269	0.0005
1625794_at	---	CG5830	FBgn0036556	72C1--2	1402.33	1118.6	1260.46	1112.15	855.675	983.913	1341.33	1063.62	1202.47	0.0061	0.0109	0.0008				0.0223	0.0348	0.0041
1625795_a_at	---	CG3394	FBgn0034999	60C6	607.35	403.575	505.462	609.775	502.925	556.35	554.825	542.675	548.75		0.0124			0.0014
1625810_s_at	---	CG13937	FBgn0035287	62B7--9	449.85	307.05	378.45	416.575	232.75	324.663	423.45	215.525	319.488		0.0383	0.0347		0.0142	0.0228
1625828_at	---	CG11841	FBgn0039628	98F6	1357.08	849.25	1103.16	2344.68	1106	1725.34	1730.05	797.95	1264	0.0001	0.048	0.0001	0.0077			0.0002	0.0215	0.0001
1625830_a_at	scruin like at the midline	slim	FBgn0026173	55C9	736.95	989.7	863.325	901.2	1195.88	1048.54	778.45	1086.65	932.55	0.0018	0.0003	0.0001		0.0369	0.0354	0.0117	0.0214	0.0019
1625833_at	---	CG9896	FBgn0034808	59C1	928.05	1196.97	1062.51	1314.97	1902.1	1608.54	910.25	1606.83	1258.54	0.0099	0.0001	0.0001		0.0071	0.0488	0.0076	0.0377	0.0021
1625837_at	---	CG17244	FBgn0039031	94D6	1787.45	1958.95	1873.2	1877.45	1428.15	1652.8	1692.35	1370.3	1531.33		0.0139			0.0078	0.0224
1625838_at	Rab-protein 3	Rab3	FBgn0005586	47B7	1114.2	561.1	837.65	992.325	503	747.663	1094.67	543.75	819.212	0.0162		0.0129				0.0369		0.0388
1625841_at	---	CG11342	FBgn0035537	64B2	44.2	241.7	142.95	91.75	381.725	236.738	77.05	344.125	210.588	0.0111	0.0001	0.0001		0.0001	0.0001		0.0354	0.0379
1625859_at	CTP:phosphocholine cytidylyltransferase 2	Cct2	FBgn0035231	62A5	1296.9	198.45	747.675	1301.08	186.025	743.55	1146.15	145.35	645.75				0.0399		0.0479	0.0356
1625860_s_at	///	CG32939 /// CG18542	FBgn0052939	85E4	310.975	550.2	430.587	357.65	722.825	540.237	418.275	732.325	575.3		0.0001	0.0001	0.0025	0.0001	0.0001
1625873_at	---	CG15661	FBgn0034605	57D2	195.975	189.6	192.787	445.95	347.675	396.812	186.875	151	168.938	0.0001	0.0001	0.0001				0.0001	0.0001	0.0001
1625875_at	---	CG10635	FBgn0035603	64C13--14	508.3	1115.72	812.013	1108.6	2338.68	1723.64	705.6	1603.85	1154.72	0.0003	0.0001	0.0001		0.0017	0.0018	0.006	0.0001	0.0001
1625876_at	---	AP-1	FBgn0039132	95D1	567.85	1754.12	1160.99	608.225	2226.22	1417.22	627.475	2123.75	1375.61		0.0016	0.0089		0.008	0.0228
1625880_at	---	CG17618	FBgn0040587	94C4	173.45	172.3	172.875	214.575	142.125	178.35	163.275	141.825	152.55	0.0039	0.0226			0.0215	0.0284	0.0008		0.0082
1625891_at	---	CG17111	FBgn0039048	94D10--12	314.2	214.275	264.238	394.525	230.925	312.725	298.925	167.275	233.1	0.0005		0.0016		0.017	0.0235	0.0001	0.0028	0.0001
1625921_at	---	---			731.925	369.6	550.763	646.35	375.05	510.7	723.075	354.875	538.975	0.027						0.0433
1625923_s_at	flotillin 2	Flo-2	FBgn0024753	12F5--13A1	391.075	485.325	438.2	253.85	434.2	344.025	429.925	623.925	526.925	0.0005		0.0006		0.0004	0.001	0.0001	0.0001	0.0001
1625935_at	---	Trim9	FBgn0051721	31F5--32A2	125.85	83.175	104.513	176.2	132.725	154.463	72.4	43.35	57.875	0.0181	0.0197	0.0024	0.0133		0.0038	0.0001	0.0004	0.0001
1625942_s_at	diaphanous	dia	FBgn0011202	38E7--8	771.9	980.375	876.138	655.675	876.575	766.125	817.675	1166.55	992.112	0.044		0.0108		0.0036	0.008	0.0086	0.0001	0.0001
1625951_at	---	CG17778	FBgn0023534	1B5	253.675	189.325	221.5	241.9	169.05	205.475	313.55	199.25	256.4				0.0055		0.0166	0.0016		0.0016
1625954_at	---	CG2681	FBgn0024997	3B2--3	322.8	252.35	287.575	292.075	219.4	255.738	276.4	201.775	239.088			0.0454	0.0402	0.0275	0.0053
1625967_s_at	---	l(3)10615	FBgn0024515	85D16	2090.72	1678.5	1884.61	1991.83	1150.92	1571.38	2425.05	1398.1	1911.58		0.0006	0.0024	0.0134	0.0317		0.0028		0.0013
1625975_at	---	CG31052	FBgn0051052	94D6--7	365.025	345.3	355.163	365.925	316.125	341.025	344.425	272.325	308.375					0.0101	0.0171
1625981_at	///	rab3-GEF /// Dsim	FBgn0030613	13A11--12	353.325	187.925	270.625	199.425	123.175	161.3	294.85	121.125	207.988	0.0001	0.037	0.0001		0.0324	0.0075	0.0048		0.0341
1625995_a_at	Zwischenferment	Zw	FBgn0004057	18D13	1743.58	1008.73	1376.15	1776.22	1058.7	1417.46	1622.83	916.95	1269.89						0.0418	0.0383		0.0082
1625997_s_at	---	---			4128.9	2602.25	3365.57	3627.53	1975.67	2801.6	2450.85	1365.92	1908.39	0.0118	0.003	0.0005	0.0001	0.0001	0.0001	0.0001	0.0036	0.0001
1626002_at	---	Roe1	FBgn0014877	50B1	781.35	897.025	839.188	976.075	1659.38	1317.72	1007.65	1237.78	1122.71	0.0065	0.0001	0.0001	0.0025	0.0001	0.0001		0.0001	0.0006
1626010_at	---	CG4960	FBgn0039371	96F3	450.95	42.175	246.562	497.3	23.55	260.425	440.3	26.525	233.412	0.0029						0.0006		0.0098
1626022_at	---	Cyp12e1	FBgn0037817	86B4	214.4	139.25	176.825	156.15	112.375	134.262	224.4	133.5	178.95	0.001		0.0008				0.0003		0.0006
1626028_at	---	CG4783	FBgn0038756	92B9	6286.83	5294.02	5790.43	4087.15	4196.3	4141.73	5069.27	4255.05	4662.16	0.0001	0.0036	0.0001	0.0018	0.0052	0.0002	0.0073		0.0327
1626050_at	---	CG6919	FBgn0038980	94B1--2	227.4	119.125	173.262	176.725	116.9	146.812	133.725	71.05	102.388	0.0394			0.0011	0.0488	0.0006			0.0142
1626056_a_at	---	eco	FBgn0035766	65F5	298.875	695.975	497.425	293.225	784.4	538.812	308.625	977.7	643.163					0.0006	0.0055		0.0082	0.0326
1626081_at	---	CG8837	FBgn0031520	23E3--4	196.525	105.225	150.875	197.275	84.1	140.688	171.025	79.725	125.375				0.0338	0.0338	0.0054	0.0298
1626086_at	---	CG10621	FBgn0032726	37B7	587.85	426.2	507.025	672.225	412.55	542.388	762.675	577.875	670.275	0.0146			0.0001	0.0003	0.0001	0.01	0.0001	0.0001
1626088_at	---	CG2177	FBgn0039902	102B3	360.325	429.05	394.688	318	354.175	336.087	240.425	354.55	297.488		0.0278	0.017	0.0017	0.0285	0.0006	0.0236
1626094_at	---	CG1941	FBgn0033214	43E12--13	664.975	421.05	543.013	437.575	346.7	392.137	503.425	374.325	438.875	0.0003		0.0005	0.0036		0.0065
1626120_at	---	CG9266	FBgn0032909	38F6--39A1	197.3	163.15	180.225	266.3	222.4	244.35	232.2	175.15	203.675	0.0118	0.0256	0.0021						0.0293
1626124_at	---	CG9717	FBgn0039789	99F10	240.825	236.95	238.887	171.3	153.425	162.363	294.35	240.05	267.2	0.0006	0.0001	0.0001	0.004		0.021	0.0001	0.0001	0.0001
1626131_at	---	CG11362	FBgn0034737	58E8	195.325	6.575	100.95	205.65	8.3	106.975	314.15	2.8	158.475				0.0001		0.0001	0.0001		0.0004
1626133_s_at	---	---			413.775	368.25	391.012	464.1	430.4	447.25	182.525	157.8	170.162				0.0001	0.0002	0.0001	0.0001	0.0001	0.0001
1626138_s_at	Ecdysone-induced protein 63E	Eip63E	FBgn0005640	63E3--5	1067.85	1301.22	1184.54	992.8	1340.58	1166.69	1160.12	1522.75	1341.44					0.0012	0.0012	0.0079	0.0047	0.0005
1626147_s_at	mitochondrial carnitine palmitoyltransferase I	CPTI	FBgn0027842	47A9--11	2195.93	2685.35	2440.64	2392.4	3084.62	2738.51	2719.82	3623.57	3171.7		0.0144	0.0107	0.0028	0.0001	0.0001	0.0371	0.0023	0.0009
1626164_at	---	CG31380	FBgn0051380	96F3	362.4	138.475	250.438	281.3	119.05	200.175	294.025	125.525	209.775	0.0001		0.0001	0.0001		0.0006
1626168_at	---	CG7211	FBgn0031941	28C2	1208.25	38.225	623.237	1474.55	35.25	754.9	1823.85	32.975	928.413	0.0039		0.0282	0.0001		0.0001	0.0005		0.0065
1626169_at	---	CG2701	FBgn0024973	3B3	395.45	477.025	436.238	385.975	487.55	436.762	472	512.625	492.312				0.0047		0.0037	0.0021		0.004
1626174_a_at	---	jdp	FBgn0027654	99F7	536.225	261.175	398.7	510.475	244.925	377.7	650.425	250.625	450.525				0.0186			0.006		0.0305
1626184_at	---	CG16978	FBgn0040972	34A6	178.075	183.45	180.762	193.1	123.425	158.262	180.05	149.8	164.925		0.0059
1626192_at	---	CG32709	FBgn0052709	8C3	188.45	132.15	160.3	204.55	122.45	163.5	221.4	157.2	189.3				0.0496		0.0187		0.04	0.0324
1626196_at	---	CaBP1	FBgn0025678	35F12	1496.45	1315.17	1405.81	1347.95	1733.03	1540.49	1382.35	1345.05	1363.7		0.0002	0.0307					0.0003	0.0074
1626198_at	Cytochrome P450-4d8	Cyp4d8	FBgn0015033	66A2	243.325	141.7	192.512	281.5	163.8	222.65	284.675	154.15	219.412			0.0389	0.0441
1626217_at	Inositol polyphosphate 1-phosphatase	Ipp	FBgn0016672	88A3	1170.9	1328.15	1249.53	1092.78	1216.5	1154.64	1137.75	1218.08	1177.91		0.0267	0.0104		0.0285	0.0409
1626221_at	Glycogenin	Glycogenin	FBgn0034603	57D1	1328.55	1230.15	1279.35	1211.45	1047.2	1129.33	1276.5	1059.9	1168.2			0.0369
1626222_at	---	Ser8	FBgn0019928	50A8	1114.35	335.825	725.087	1342.05	322.9	832.475	1321.03	707.875	1014.45	0.0204			0.0321	0.0009	0.0004		0.0007	0.0107
1626223_at	---	CG2543	FBgn0030407	11B3--4	100.3	151.375	125.838	67.05	132.25	99.65	53.625	106.375	80	0.0366		0.0224	0.0063	0.0079	0.0006
1626228_a_at	---	CG6967	FBgn0034187	53F4	58.85	592.65	325.75	52.525	779.675	416.1	100.275	899.575	499.925		0.0003	0.0051		0.0001	0.0001		0.0075	0.0081
1626233_at	---	CG8965	FBgn0031745	26A1	209.925	452.375	331.15	180.825	310.625	245.725	168.4	304.025	236.213		0.0001	0.0002		0.0001	0.0001
1626246_s_at	vasa intronic gene	vig	FBgn0024183	35C1	1426.22	1260.65	1343.44	1481.35	1028.12	1254.74	1570.55	1122.28	1346.41		0.0226
1626251_at	Rhodopsin 4	Rh4	FBgn0003250	73D2--3	2849.1	1575.8	2212.45	2630.62	1291.72	1961.17	3250.32	1524.92	2387.62		0.0194	0.0055	0.0025		0.0365	0.0001	0.0468	0.0001
1626257_at	---	CG13656	FBgn0039307	96C8	155.45	108.25	131.85	84.2	40.675	62.4375	176.625	119.15	147.887	0.0002	0.0003	0.0001				0.0001	0.0001	0.0001
1626263_at	---	CG7510	FBgn0036741	74E2--3	574.875	659.275	617.075	557.675	676.375	617.025	487.325	708.275	597.8				0.0386
1626276_at	---	CG7967	FBgn0035251	62A9--10	841.275	1139.4	990.337	720.825	1003.42	862.125	896.4	1243	1069.7	0.0206	0.0109	0.0017		0.0407	0.0287	0.0022	0.0002	0.0001
1626278_at	---	CG6180	FBgn0032453	33F3	2459.93	3991.3	3225.61	2079.43	3552.45	2815.94	2219.43	3602.32	2910.88	0.0027	0.001	0.0001	0.0347	0.0023	0.0009
1626319_a_at	Immune induced molecule 10	IM10	FBgn0033835	50A5	340.6	270.55	305.575	609.425	363.65	486.538	407.975	369.575	388.775	0.0094		0.0124				0.0392
1626325_a_at	---	CG7849	FBgn0033060	42A9	264.025	323.675	293.85	215.4	288.5	251.95	362.3	348.15	355.225	0.0003	0.003	0.0001	0.0001	0.0243	0.0001	0.0001	0.0001	0.0001
1626336_at	Defense repressor 1	Dnr1	FBgn0034738	58E9--F1	698.25	498.875	598.562	532.45	519.125	525.788	530.675	492.1	511.387	0.0001		0.0019	0.0001		0.0005
1626344_at	---	CG14980	FBgn0035470	63F5	207.325	225.875	216.6	262.45	246.075	254.262	218.125	204.875	211.5	0.0032		0.004				0.0121	0.0178	0.0017
1626345_at	Immune induced molecule 4	IM4	FBgn0040653	57B3	5667.55	6263.9	5965.73	11999.8	9686.65	10843.2	8774.75	6896.35	7835.55	0.0001	0.0026	0.0001	0.005		0.0129	0.0039	0.0096	0.0005
1626356_s_at	---	CG15316	FBgn0030133	8E1--4	200.575	188.2	194.387	181.25	137.05	159.15	216.05	209.675	212.863		0.0148	0.017					0.0017	0.0012
1626368_at	lace	lace	FBgn0002524	35D2	633.525	1399.4	1016.46	608.575	1917.67	1263.12	617.425	1886.6	1252.01		0.0001	0.0021		0.0001	0.0029
1626373_at	---	CG32833	FBgn0052833	59C1	882.3	18.125	450.212	613.5	26.825	320.163	809.95	19.75	414.85	0.0001		0.0001				0.0001		0.0018
1626382_s_at	---	CG13887	FBgn0035165	61D2	2980.28	2887	2933.64	3159.12	3259.05	3209.09	2565.97	2983.78	2774.88		0.0109	0.0084	0.0058			0.0004	0.0459	0.0003
1626386_at	---	CG18066	FBgn0034517	57A5	242.275	260.3	251.287	162.775	177.05	169.912	200.625	193.55	197.088	0.001	0.0007	0.0001	0.0436	0.0036	0.0013
1626392_s_at	---	---			989.625	575.925	782.775	4624.85	2326.45	3475.65	935.15	490.3	712.725	0.0001	0.0001	0.0001				0.0001	0.0001	0.0001
1626394_at	Jonah 99Fi	Jon99Fi	FBgn0039778	99F6	5471.07	9854.2	7662.64	1618.65	5940.02	3779.34	10198.4	13924	12061.2	0.0016	0.0014	0.0001	0.0003	0.0011	0.0001	0.0001	0.0001	0.0001
1626397_at	bent	bt	FBgn0005666	102C2--3	8030.95	6826.93	7428.94	7376.08	4985.23	6180.65	8386.25	5498.35	6942.3		0.0128	0.016
1626401_at	Cytochrome P450-6a2	Cyp6a2	FBgn0000473	42D1	797.25	442	619.625	3893.02	1600.8	2746.91	1003.08	467.875	735.475	0.0001	0.0001	0.0001				0.0001	0.0001	0.0001
1626405_at	---	Rep1	FBgn0024732	48D8	95.7	326.85	211.275	97.475	458.5	277.988	137.2	517.025	327.113		0.0004	0.0044		0.0001	0.0001			0.0244
1626407_at	---	CG6523	FBgn0032509	34B7	1656.78	2289.6	1973.19	1651.55	2168.05	1909.8	1535.12	2154.3	1844.71						0.0173
1626412_at	---	CG8549	FBgn0035714	65C3	671.75	875.925	773.837	789.55	1002.35	895.95	852.775	1020.92	936.85	0.0418	0.0308	0.0059	0.0044	0.0159	0.0008
1626414_at	Juvenile hormone epoxide hydrolase 1	Jheh1	FBgn0010053	55F7--8	2752.55	1814.67	2283.61	4638.95	1939.83	3289.39	2800.8	1387.22	2094.01	0.0001		0.0001				0.0001	0.0277	0.0001
1626416_a_at	lethal (2) essential for life	l(2)efl	FBgn0011296	59F6	4526.32	3495.97	4011.15	5564.23	3305.12	4434.68	3739.38	2433.25	3086.31	0.0003		0.0129	0.0024	0.0002	0.0001	0.0001	0.0011	0.0001
1626418_a_at	---	CG14691	FBgn0037829	86C5	279.525	8.75	144.137	242.3	4.85	123.575	409.6	97.75	253.675	0.0244			0.0001	0.0001	0.0001	0.0001	0.0001	0.0001
1626429_at	Larval serum protein 1?	Lsp1?	FBgn0002564	61A6	124.875	130.85	127.862	131.725	110.65	121.188	37.15	99.575	68.3625				0.0184		0.0226	0.0124		0.0387
1626431_at	---	CG10681	FBgn0036291	69C4	266.85	333.775	300.312	238.475	340.35	289.413	274.05	420.8	347.425					0.0006	0.0042		0.0011	0.001
1626435_at	---	CG15263	FBgn0028853	35D1	1052.08	193.3	622.688	524.175	50.1	287.137	1820	288.95	1054.47	0.0137		0.0234	0.0012		0.0059	0.0001		0.0001
1626436_at	---	CG3570	FBgn0035035	60D9	221.775	708.675	465.225	217.8	628.975	423.387	218.9	683.75	451.325		0.0274
1626442_at	---	CG7224	FBgn0031971	28D3	1986.62	2669.35	2327.99	1706.67	1633.12	1669.9	2329.07	2397.22	2363.15		0.0002	0.0005				0.0081	0.0021	0.0003
1626443_at	---	CG13364	FBgn0026879	1B12	1764.55	3569.68	2667.11	1938.4	3464.2	2701.3	1740.1	3293.72	2516.91					0.0458
1626452_at	---	CG2121	FBgn0033289	44C4--6	290.6	256.45	273.525	222.575	185.575	204.075	207.375	172.3	189.838	0.035	0.0292	0.005	0.0132	0.0124	0.0014
1626455_s_at	---	---			43.325	45.4	44.3625	59.725	54.05	56.8875	48.275	54.475	51.375	0.0047		0.0029				0.0327
1626457_s_at	---	CG31163	FBgn0051163	94A2--4	82.775	80.95	81.8625	51.575	74.075	62.825	75.275	74.575	74.925	0.0004		0.0011				0.0028		0.0193
1626458_at	---	Sirt2	FBgn0038788	92E3	1101.88	970	1035.94	1063.92	1141.35	1102.64	1074.7	1495.33	1285.01		0.0265			0.0001	0.0002		0.0002	0.0025
1626461_at	sodium chloride cotransporter 69	Ncc69	FBgn0036279	69B3	470.375	379.65	425.012	322.65	281.975	302.312	533	341.15	437.075	0.0003	0.0056	0.0001				0.0001		0.0001
1626466_at	---	---			81	62.925	71.9625	48.275	23.775	36.025	88.3	43.8	66.05	0.0041	0.0012	0.0001				0.001		0.0006
1626468_a_at	KCNQ potassium channel	KCNQ	FBgn0033494	46F3	362.525	195.425	278.975	265.3	164.925	215.113	324.075	192.3	258.188	0.0001		0.0002	0.0437			0.0048		0.0038
1626481_a_at	---	tafazzin	FBgn0026619	49C2	1263.7	979.475	1121.59	1177.35	865.675	1021.51	1150.55	927.625	1039.09	0.0272	0.0062	0.0014	0.0064		0.0053
1626489_s_at	---	CG7433	FBgn0036927	76D8--E1	89.625	60.15	74.8875	82	45.875	63.9375	51.075	29.3	40.1875			0.0498	0.0002	0.001	0.0001	0.0009	0.0377	0.0005
1626497_at	mitochondrial ribosomal protein S6	mRpS6	FBgn0035534	64B2	451.95	772.925	612.438	320.65	658.05	489.35	542.4	803.45	672.925	0.0006	0.0017	0.0001	0.0081		0.0112	0.0001	0.0003	0.0001
1626502_s_at	bicoid	CG14578	FBgn0040059	--	6.35	270.625	138.488	4.5	428.65	216.575	5.45	330.15	167.8		0.0001	0.0003		0.0185			0.0007	0.0083
1626503_at	---	CG2254	FBgn0029994	7D5	4273.9	2161.18	3217.54	4746.1	1965.58	3355.84	4028.7	1438.05	2733.38									0.0253
1626523_a_at	Glutamyl-prolyl-tRNA synthetase	Aats-glupro	FBgn0005674	95D1	1196.95	2771.68	1984.31	1328.08	2629.18	1978.62	1003.52	2195.55	1599.54				0.0153	0.0001	0.0001	0.0005	0.0001	0.0001
1626536_at	---	CG6776	FBgn0035904	66D5	3102.25	2385.03	2743.64	2525.95	1928.53	2227.24	3410.18	2893.03	3151.6	0.0476		0.0162			0.0474	0.0054	0.0031	0.0003
1626540_at	---	CG14076	FBgn0036829	75E5	403.925	49.875	226.9	396.425	46.3	221.363	229.3	51.4	140.35				0.0001		0.0001	0.0001		0.0001
1626546_s_at	Tetraspanin 74F	Tsp74F	FBgn0036769	75A8	943.175	3204.22	2073.7	1003.92	3520.53	2262.22	917.55	3584.55	2251.05		0.0055	0.0148		0.0016	0.0202
1626560_at	aquaporin /// bellwether	AQP /// blw	FBgn0033807	49F9	1970.38	1312.05	1641.21	2065.15	1023.08	1544.11	2472.15	1141.22	1806.69				0.0038			0.0133		0.0213
1626579_at	---	CG3040	FBgn0029925	60E4	471.7	513.525	492.613	542.75	641.175	591.962	448.25	551.725	499.988	0.0081	0.0001	0.0001				0.0012	0.0018	0.0001
1626581_s_at	---	CG1607	FBgn0039844	100C2--3	479.425	311.025	395.225	756.075	401.025	578.55	702.825	408.675	555.75	0.0001	0.0152	0.0001	0.0001	0.0097	0.0001
1626586_at	Odorant-binding protein 57a	Obp57a	FBgn0043535	57A4	1579.7	3295.25	2437.47	2124.1	3623.53	2873.81	1454.78	2746	2100.39	0.0166		0.0083		0.0158	0.0314	0.0051	0.0007	0.0001
1626600_at	---	CG30016	FBgn0050016	47C5	848.075	464.8	656.438	687.275	382.675	534.975	1025.22	513.475	769.35			0.0451	0.0398			0.0009		0.001
1626606_at	---	CG10630	FBgn0035608	64D2	1510.08	120.55	815.312	1354.75	32.25	693.5	2173.18	292.875	1233.03			0.0472	0.0001	0.0471	0.0001	0.0001	0.0058	0.0001
1626624_s_at	Paxillin	Pax	FBgn0041789	37D5--7	806.775	970.3	888.538	533.9	563.2	548.55	915.275	1018.85	967.062	0.0001	0.0001	0.0001	0.0066		0.0057	0.0001	0.0001	0.0001
1626637_a_at	bifocal	bif	FBgn0014133	10D4--5	831.35	1367.12	1099.24	714.85	1182.6	948.725	876.675	1334.9	1105.79		0.009	0.0037				0.0184	0.0247	0.0028
1626641_s_at	globin 1	glob1	FBgn0027657	89A8	4267.15	4237.9	4252.52	3915.62	3051.5	3483.56	3214.43	2982.77	3098.6		0.0014	0.0026	0.0032	0.0009	0.0001	0.0308
1626645_at	---	CG8596	FBgn0035767	65F5	570.85	499.575	535.212	502.3	365.425	433.863	624.85	359.1	491.975		0.0171	0.012		0.0134		0.0266
1626659_at	---	CG4980	FBgn0039558	98B6	114.725	522.05	318.387	81.55	331.525	206.537	111.25	598.675	354.962		0.0001	0.0001		0.0153			0.0001	0.0001
1626665_at	---	CG7408	FBgn0036765	75A7--8	66.575	54.325	60.45	69.95	58.4	64.175	109.325	64.825	87.075				0.0066		0.0137	0.0107		0.0288
1626666_s_at	---	RhoGAP16F	FBgn0030893	16F6	124.225	143.825	134.025	95.125	113.5	104.312	120.775	136.175	128.475	0.0379	0.0317	0.0056						0.0179
1626667_at	---	miple	FBgn0027111	61B3	864.2	430.4	647.3	783.075	450.6	616.837	858	434.65	646.325	0.0339						0.0472
1626675_at	---	XRCC1	FBgn0026751	4F5	88.4	189.825	139.113	109.725	225.2	167.463	130.025	278.525	204.275				0.043	0.0004	0.0003		0.0134	0.0152
1626678_at	---	CG7135	FBgn0030895	16F7	213.375	73.8	143.588	135.925	41.575	88.75	160.35	52.5	106.425	0.0001	0.0206	0.0001	0.0009		0.0009
1626680_at	---	CG9305	FBgn0032512	34B8	211.325	421.75	316.538	202.95	490.025	346.488	208.075	517.35	362.712		0.0023	0.0343		0.0002	0.0031
1626699_at	---	---			171.525	5.875	88.7	74.55	2.9	38.725	489.5	3.575	246.537	0.0001		0.0001	0.0001		0.0001	0.0001		0.0001
1626702_at	frizzled 3	fz3	FBgn0027343	1C4	189.1	306.125	247.613	205.525	283.025	244.275	180.95	347.5	264.225								0.0061
1626707_a_at	Annexin IX	AnnIX	FBgn0000083	93B9--10	3533.52	3643.02	3588.28	3852.43	3472.7	3662.56	3068.15	2882.73	2975.44					0.0076	0.0033	0.0063	0.0287	0.0015
1626708_at	---	Cbl	FBgn0020224	66C12	497.825	2124.45	1311.14	432.625	2367.1	1399.86	274	1606.65	940.325					0.0013	0.0011		0.0001	0.0002
1626720_at	---	---			395.025	12.975	204	184.775	15.9	100.338	202.95	15.775	109.362	0.0001		0.0001	0.0001		0.0001
1626724_at	---	CG32687	FBgn0052687	9D2	2828.95	2395.55	2612.25	2736.57	2020.15	2378.36	2995.28	2354.88	2675.07		0.0144	0.0271					0.0256	0.0077
1626738_at	---	CG4644	FBgn0031300	21F1	278.4	512.425	395.413	306.45	460.925	383.688	290.075	465.375	377.725		0.017			0.0264
1626739_s_at	Glutamate receptor III	GluRIII	FBgn0046113	21E2	227.575	158.125	192.85	239.625	154.45	197.037	181.325	101.35	141.338				0.0065	0.0017	0.0002	0.0014	0.0027	0.0001
1626740_at	---	CG4784	FBgn0036619	72E2	538.075	366.875	452.475	1592.45	552.85	1072.65	705.725	632.875	669.3	0.0001		0.0001			0.0366	0.0001		0.0009
1626742_at	---	CG8964	FBgn0033674	48D7	79.775	219.35	149.562	106.075	289.175	197.625	90.825	158.475	124.65		0.0015	0.0018		0.0039			0.0001	0.0001
1626745_at	---	Sucb	FBgn0029118	64D3	479.425	708.7	594.062	505.05	858.575	681.812	375.675	534.35	455.012		0.0128	0.0324		0.0053	0.0024	0.0269	0.0001	0.0001
1626749_a_at	---	CG18135	FBgn0036837	75F2	6702.35	4766.95	5734.65	5695.15	3629.43	4662.29	6815.7	4896.73	5856.21	0.0311	0.0174	0.0032				0.0187	0.0097	0.0015
1626759_at	---	---			284.575	271.55	278.062	172.7	162.125	167.412	294.675	300.175	297.425	0.0474		0.0094				0.0331	0.0184	0.0035
1626767_at	Tetraspanin 2A	Tsp2A	FBgn0024361	1F4	647.375	542.6	594.987	459.925	462.675	461.3	611.375	576.75	594.062	0.0071		0.0067				0.0225		0.007
1626769_s_at	---	CG1553	FBgn0033224	43E17--18	1189.03	1382.12	1285.58	781.65	1261.05	1021.35	1068.9	1607.62	1338.26	0.0001		0.0002		0.0066		0.0013	0.0003	0.0001
1626780_s_at	---	CG4678	FBgn0030778	15A1--3	244.175	122.425	183.3	168.825	102.8	135.812	190.675	105.425	148.05	0.0001		0.0002	0.0011		0.0019
1626787_s_at	///	CG17556 /// CG3678	FBgn0038462	89E6	1325.5	2001.33	1663.41	1592.67	2355.5	1974.09	1262.85	2108.65	1685.75	0.0126	0.0022	0.0004				0.0035	0.019	0.0008
1626799_a_at	---	CG16758	FBgn0035348	62E4	116.6	54.075	85.3375	78.575	49.9	64.2375	128.275	75.85	102.062	0.0021		0.0098		0.0449	0.0316	0.0003	0.0205	0.0001
1626801_at	---	CG10638	FBgn0036290	69C3--4	668.375	1158	913.188	575.95	1129.97	852.962	942.05	1252.62	1097.34				0.0014		0.002	0.0001		0.0002
1626807_a_at	---	Nhe3	FBgn0028703	26F6	392.25	356.925	374.587	342.725	312.125	327.425	453.075	362.575	407.825							0.0045		0.0037
1626830_at	Larval cuticle protein 1	Lcp1	FBgn0002531	44C6	175.4	110	142.7	108.925	108.875	108.9	69.975	46.2	58.0875	0.0057		0.0328	0.0002	0.0074	0.0001		0.0082	0.0035
1626856_at	---	CG12560	FBgn0031974	28D3	255.625	519.225	387.425	206.925	463.725	335.325	254.025	584.925	419.475	0.0297	0.0157	0.0029		0.006	0.0405	0.0344	0.0001	0.0001
1626857_at	---	CG4408	FBgn0039073	94E13--F1	290.2	672.775	481.488	309.3	978.15	643.725	195.65	740.25	467.95		0.0003	0.0024					0.0018	0.0013
1626884_a_at	---	CG32062	FBgn0052062	67E4--5	649.575	626.025	637.8	615.725	451.975	533.85	674.15	545.025	609.587		0.0001	0.0004		0.0206			0.0099	0.0042
1626887_at	---	---			19	42.35	30.675	101.85	92.45	97.15	94	65.725	79.8625	0.0002	0.0085	0.0001	0.0005		0.0009
1626893_at	---	Gasp	FBgn0026077	83D4	943.525	1240.42	1091.97	995.875	997.625	996.75	732.575	914.575	823.575					0.027	0.0125
1626901_at	---	CG15890	FBgn0030576	12F4	133.625	122.45	128.037	127.25	112.2	119.725	176.425	134.625	155.525				0.0008		0.0017	0.0003	0.0385	0.0002
1626906_at	---	CG17030	FBgn0035584	64C4	640.55	23.225	331.887	364.725	15.05	189.887	665.35	13.625	339.488	0.0001		0.0001				0.0001		0.0001
1626911_at	---	CG6495	FBgn0027550	32A5	190.85	148.775	169.812	218.4	192.875	205.637	202.825	125.5	164.162	0.0282	0.0018	0.0006					0.0001	0.0002
1626928_at	---	CG13190	FBgn0033662	48C5	46.75	131.075	88.9125	46.4	195.3	120.85	42.7	105.025	73.8625		0.0001	0.0003		0.0138	0.0365		0.0001	0.0001
1626929_at	---	CG9357	FBgn0034580	57B16	964.75	827.65	896.2	757.975	724.575	741.275	743.05	644.7	693.875	0.0057		0.0039	0.0036	0.0116	0.0006
1626933_s_at	---	CG2469	FBgn0035205	61F5--6	732.925	962.8	847.862	610.975	1008.1	809.538	510.4	762.925	636.663	0.0199			0.0004	0.0009	0.0001	0.047	0.0002	0.0002
1626934_a_at	wing blister	wb	FBgn0004002	35A3--4	138.3	150.65	144.475	117.325	107.975	112.65	155.475	145.375	150.425		0.0048	0.0034				0.0094	0.0105	0.001
1626940_at	spenito	nito	FBgn0027548	43F8--9	264.825	805.35	535.087	219.575	749.525	484.55	271.85	1065.08	668.462			0.0234		0.0001	0.0001		0.0001	0.0001
1626942_at	---	CG9996	FBgn0039273	96B20	89.825	665.825	377.825	139.175	775.225	457.2	104.6	734.5	419.55		0.0262	0.0232
1626953_at	Flavin-containing monooxygenase 1	Fmo-1	FBgn0034943	60A14	498.675	409.025	453.85	322.7	227.9	275.3	393.675	249.05	321.363	0.0025	0.002	0.0001	0.0419	0.0046	0.0016
1626965_at	---	CG31743	FBgn0032618	36B3	1481.75	1115.47	1298.61	1083.62	741.2	912.413	1782.2	1037.1	1409.65	0.0002	0.0003	0.0001	0.0019			0.0001	0.0021	0.0001
1626966_s_at	---	---			135.125	111.9	123.513	133.625	128.65	131.137	215.325	180.125	197.725				0.016	0.0345	0.0032	0.0145		0.0065
1626967_at	Calpain-B	CalpB	FBgn0025866	67D1	1053.22	1455.08	1254.15	1177.3	1742.05	1459.67	1150.65	1696.8	1423.72		0.0022	0.002		0.0068	0.0071
1626970_at	UDP-glycosyltransferase 35b	Ugt35b	FBgn0026314	86D5	3666.47	1895.42	2780.95	2749.23	1345.6	2047.41	3484.77	1396.65	2440.71	0.0001	0.0004	0.0001		0.0008	0.0011	0.0001		0.0003
1626980_at	Pellino	Pli	FBgn0025574	95C5--8	564.775	692.35	628.562	486.375	668.825	577.6	561.275	848.8	705.038	0.0498				0.0009	0.0109		0.0003	0.0003
1626984_at	Glucose dehydrogenase	Gld	FBgn0001112	84D3	1326.1	207.975	767.038	1392.5	250.35	821.425	916.425	143.8	530.112				0.0002		0.0011	0.0001		0.0002
1626988_at	---	CG6805	FBgn0034179	53E4	556.325	516.525	536.425	541.725	593.6	567.663	413.325	427.2	420.262		0.0416		0.0012	0.0214	0.0004	0.0025	0.0004	0.0001
1626990_s_at	Multiple inositol polyphosphate phosphatase 1	Mipp1	FBgn0026061	73A7--9	2146.9	1764.55	1955.72	1913.17	1627	1770.09	1972.83	1358.33	1665.58					0.0295	0.0282
1627015_at	sniffer	sni	FBgn0030026	7D22	427.3	744.85	586.075	500.875	779.35	640.112	414.975	720.575	567.775	0.0223		0.0185				0.0099		0.0034
1627017_at	Dynein light chain 90F	Dlc90F	FBgn0024432	91A2	1912.1	2165.75	2038.92	2216.22	2677.45	2446.84	2589.7	3020.7	2805.2	0.0139	0.0004	0.0001	0.0001	0.0001	0.0001	0.0041	0.007	0.0004
1627022_at	---	CG9582	FBgn0032090	29F8	350.75	7.15	178.95	346	11.45	178.725	302.45	3.95	153.2				0.0006		0.0048	0.0014		0.005
1627023_at	---	CG4884	FBgn0039565	98B6	193.875	625.725	409.8	205.525	729.7	467.613	182.575	749.025	465.8		0.0037	0.0152		0.0011	0.018
1627031_at	---	---			843.125	2.5	422.812	785.2	7.475	396.337	629.775	2.025	315.9				0.0002		0.0032	0.0027		0.0173
1627032_a_at	---	CG8611	FBgn0027602	16A5	42.475	381.425	211.95	46.55	416.5	231.525	37.95	291.95	164.95					0.0014	0.0096		0.0001	0.0009
1627038_at	---	CG13992	FBgn0031756	26A4	7.225	150.225	78.725	5.25	174.875	90.0625	13.35	135.125	74.2375		0.043						0.0033
1627040_at	---	CG1344	FBgn0027507	41F6	419.825	1116.67	768.25	361.775	979.275	670.525	598.75	1756.05	1177.4				0.0341	0.0001	0.0001	0.0081	0.0001	0.0001
1627041_s_at	inebriated	ine	FBgn0011603	24F4	530.85	397.225	464.038	566.325	388.325	477.325	713.95	413.175	563.562				0.0001		0.0002	0.0001		0.0005
1627047_at	---	CG3987	FBgn0038292	88E2--3	529.775	454.575	492.175	361.75	371.025	366.387	424.4	371.25	397.825	0.0066		0.0046			0.0231
1627058_at	---	Caf1-105	FBgn0033526	47A9	89.175	341.925	215.55	58.325	473.475	265.9	67.65	522.95	295.3		0.005			0.0005	0.0123
1627065_at	---	---			10.6	1561.83	786.212	9.05	2333.88	1171.46	8.325	2161.15	1084.74		0.0001	0.0015		0.0007	0.0079
1627067_at	Calcineurin B2	CanB2	FBgn0015614	43E16	2021.53	3281.1	2651.31	2091.4	3837.75	2964.57	1908.12	3884.12	2896.12		0.0001	0.0006		0.0001	0.0037
1627073_a_at	---	CG10126	FBgn0038088	87D2	4415.82	985.25	2700.54	4804.25	885.375	2844.81	5084.95	840.7	2962.83	0.0001		0.0022	0.0001	0.0177	0.0001	0.0002		0.008
1627078_at	Organic anion transporting polypeptide 58Dc	Oatp58Dc	FBgn0034716	58D2	1569.55	948.95	1259.25	1464	997.425	1230.71	2017.8	954.325	1486.06				0.0002		0.003	0.0001		0.0013
1627080_at	---	CG17752	FBgn0038718	92A10	1034.55	782.9	908.725	427.95	477.075	452.512	1891.9	1278.5	1585.2	0.0001	0.001	0.0001	0.0001	0.0001	0.0001	0.0001	0.0001	0.0001
1627093_at	---	CG9284	FBgn0046297	58A2	9213.9	19.5	4616.7	7828.4	26.1	3927.25	9293.05	17.25	4655.15	0.0002		0.0027				0.0001		0.0018
1627097_at	---	CG31858	FBgn0051858	34E7	918.975	20.25	469.613	953.95	21.25	487.6	807.7	5.725	406.712				0.0018		0.0078	0.0002		0.0015
1627101_at	scylla	scyl	FBgn0041094	68B4--C1	2343.6	2195.25	2269.43	2121.88	2034.83	2078.35	2509.22	2632.65	2570.94					0.0283	0.0318	0.0476	0.0052	0.0019
1627102_at	---	CG9245	FBgn0030670	13E8	3371.53	3076.45	3223.99	3108.97	2611.4	2860.19	3312.68	3014.12	3163.4		0.0206	0.0122					0.0397	0.0302
1627104_at	---	CG8064	FBgn0038597	91A1	130.075	447.15	288.613	111.8	405.6	258.7	103.65	365.975	234.812		0.0036	0.0032	0.0408	0.0001	0.0001		0.0049	0.0126
1627106_a_at	---	CG10237	FBgn0032783	37E1	2080.43	3568	2824.21	2339.12	3993.8	3166.46	1990.72	3511.43	2751.07		0.0196	0.0099				0.048	0.0101	0.003
1627110_at	---	CG11887	FBgn0033540	47B1--3	180.325	478.85	329.587	189.975	376.65	283.312	228.375	392.9	310.637		0.011			0.0267
1627117_a_at	---	CG3301	FBgn0038878	93D2	1551.85	903	1227.42	1593.62	961.075	1277.35	2508.6	1244.2	1876.4				0.0001		0.0001	0.0001		0.0002
1627119_at	---	CG8329	FBgn0036022	67C3	2297.12	2076	2186.56	1416.38	997.975	1207.17	3953.98	1741.3	2847.64	0.0051	0.0013	0.0002	0.0001		0.0035	0.0001	0.0138	0.0001
1627123_at	---	CG5828	FBgn0031682	25C6	361.8	580.5	471.15	461.525	890.3	675.913	444.325	761.75	603.038	0.0115	0.0001	0.0001	0.0298	0.0002	0.0001		0.0024	0.0096
1627136_at	Kinesin-73	Khc-73	FBgn0019968	52A6--10	577.525	320.85	449.188	516.725	266.15	391.438	553.675	298.15	425.913			0.0378
1627139_at	---	CG8734	FBgn0033315	44D5	63.475	237.15	150.312	84.375	300.1	192.238	58.3	231.075	144.688		0.0038	0.0056					0.002	0.0025
1627140_at	---	CG31883	FBgn0032122	30B10	3846.72	3.975	1925.35	4283.05	5.05	2144.05	1323.55	3.95	663.75				0.0001		0.0001	0.0001		0.0001
1627155_s_at	---	CG9106	FBgn0030624	13B4	1288.97	2.525	645.75	1268.65	2.675	635.663	1055.15	2.6	528.875				0.0001		0.0002	0.0001		0.0004
1627162_at	---	CG31681	FBgn0051681	22D6	17.2	1169.25	593.225	12.1	2224.28	1118.19	11.625	1343.17	677.4		0.0001	0.0001					0.0001	0.0001
1627168_at	---	CG13476	FBgn0036441	70F1	2153.22	11.15	1082.19	2561.38	9.85	1285.61	2452.88	12.125	1232.5	0.0001		0.001	0.0007		0.0077
1627173_at	///	CG4040 /// CG33224	FBgn0030076	8C4	245.35	468	356.675	126.55	334.875	230.713	271.475	572.925	422.2	0.0049	0.0023	0.0002		0.0103	0.0199	0.0012	0.0001	0.0001
1627180_at	---	Cyp4d14	FBgn0023541	2E1	664.625	236.75	450.688	418.6	146.5	282.55	336.675	90.925	213.8	0.0001		0.0002	0.0001	0.0065	0.0001			0.0491
1627208_at	---	CG18418	FBgn0035568	64B13	1375.9	32.45	704.175	1064.22	29.875	547.05	1424.9	30.675	727.788	0.0001		0.0008				0.0001		0.0003
1627212_at	refractory to sigma P	ref(2)P	FBgn0003231	37F1	4345.07	4469.7	4407.39	5220.98	4748.95	4984.96	3488.53	4112.75	3800.64	0.0004		0.0007	0.0004		0.0004	0.0001	0.004	0.0001
1627236_s_at	---	---			118.525	121.325	119.925	56.55	61.625	59.0875	34.525	53.05	43.7875	0.0002	0.0003	0.0001	0.0001	0.0001	0.0001
1627239_s_at	---	CG17034	FBgn0033837	50A5--8	886	716.925	801.462	834.9	678.275	756.587	1062.47	838.625	950.55				0.0002	0.004	0.0001	0.0001	0.0005	0.0001
1627242_at	lethal (2) essential for life	l(2)efl	FBgn0011296	59F6	11790.8	10269.4	11030	13828.8	9746.12	11787.5	11520.8	7713.8	9617.29	0.0083				0.0019	0.0093	0.0038	0.0084	0.0005
1627253_at	cutlet	cutlet	FBgn0015376	24C1	28.425	335.125	181.775	102.4	418.125	260.262	63.725	463.825	263.775	0.0202	0.011	0.0017		0.0006	0.0012
1627257_at	---	CG4433	FBgn0038763	92C1	607.85	1071.47	839.663	646.35	1298.4	972.375	533.475	1219.6	876.538		0.0013	0.0048		0.0184				0.0282
1627271_at	---	CG13422	FBgn0034511	57A4	1294.47	1156.28	1225.38	5226.88	4045	4635.94	762.675	798.3	780.487	0.0001	0.0001	0.0001				0.0001	0.0001	0.0001
1627278_s_at	---	CG14619	FBgn0031187	20B1--3	1765.6	1322.9	1544.25	1728.15	1287.97	1508.06	1309.05	1051.83	1180.44				0.0006	0.0171	0.0002	0.0011	0.033	0.0005
1627287_at	---	CG5966	FBgn0029831	5D1	441.125	617.35	529.237	739.35	831.675	785.513	528.3	768.05	648.175	0.0003	0.0034	0.0001		0.025	0.0144	0.0037		0.0063
1627301_s_at	---	CG7208	FBgn0038575	90F5--6	660.125	1534.67	1097.4	593.7	1919.6	1256.65	645.3	1987.83	1316.56		0.0068			0.0023	0.022
1627314_s_at	///	CG31864 /// escl	FBgn0051864	33B5	254.05	923.575	588.812	245.75	1194.08	719.913	182.875	908.975	545.925		0.0015	0.0156					0.001	0.0029
1627324_at	longitudinals lacking	lola	FBgn0005630	47A11--13	76.825	134.125	105.475	57.1	94.775	75.9375	112.75	152.375	132.562		0.0013	0.0009	0.0026		0.0016	0.0001	0.0001	0.0001
1627327_at	drosomycin-5	dro5	FBgn0035434	63D1	4225.52	3252.03	3738.77	5189.42	2488.28	3838.85	6244.15	3199.58	4721.86	0.0104	0.0333		0.0001		0.0009	0.0061	0.0449	0.002
1627334_at	Tetraspanin 39D	Tsp39D	FBgn0032943	39D1	241.775	136.325	189.05	164.45	136.075	150.262	229.7	145.975	187.838	0.004		0.027				0.0111		0.0311
1627343_a_at	---	CG5535	FBgn0036764	75A4	297.8	1128.05	712.925	231.175	1215.03	723.1	237.95	880.25	559.1		0.0222			0.0001	0.0001		0.0001	0.0001
1627354_at	///	CG11779 /// CG5835	FBgn0038683	91F4	597.05	500.475	548.763	541.8	504.9	523.35	613.975	553.125	583.55									0.0341
1627359_at	---	CG12398	FBgn0030596	13A1	14.575	98.6	56.5875	19.175	76.225	47.7	9	92.825	50.9125		0.0107						0.0449
1627360_at	polychaetoid	pyd	FBgn0003177	85B2--7	196.675	124.075	160.375	145.45	119.625	132.537	198.25	144.8	171.525	0.0025		0.0126				0.002		0.0015
1627382_at	Sec61ß	Sec61ß	FBgn0010638	51B6	4566.8	5192.2	4879.5	4474.5	5744.2	5109.35	4312.88	4862.88	4587.88		0.0008	0.0226		0.0212	0.0061		0.0001	0.0001
1627385_at	Pheromone-binding protein-related protein 1	Pbprp1	FBgn0011279	69B4	975.875	455.45	715.663	842.6	326.175	584.388	1399.8	450.15	924.975			0.0385	0.0002		0.003	0.0001		0.0001
1627405_at	---	CG14966	FBgn0035415	63B11	293.725	464	378.863	324.45	545.75	435.1	307.85	526.85	417.35		0.0244	0.0278
1627435_at	clumsy	clumsy	FBgn0026255	39B2--3	398.85	249.825	324.337	312.2	183	247.6	314.375	195.35	254.863	0.0008	0.005	0.0001	0.001	0.0161	0.0003
1627436_s_at	PAR-domain protein 1	Pdp1	FBgn0016694	66A14--17	555.275	314.175	434.725	538.75	328.525	433.637	1133.12	545.35	839.237				0.0001	0.0005	0.0001	0.0001	0.0009	0.0001
1627446_at	net	net	FBgn0002931	21B1	199	115.425	157.213	187.05	125.925	156.488	137.425	111.25	124.338				0.0028		0.0151	0.0106		0.017
1627453_s_at	spitz	spi	FBgn0005672	37F2	1025.58	1045.83	1035.7	978.575	968.525	973.55	1031.5	1128.75	1080.12		0.0499	0.029		0.0375			0.0007	0.0011
1627458_at	Catecholamines up	Catsup	FBgn0002022	37B11	1653.58	1386.28	1519.92	1685.5	1675.05	1680.28	1436.62	1230.33	1333.47		0.001	0.0056	0.0073	0.0389	0.002	0.003	0.0001	0.0001
1627459_at	---	CG9154	FBgn0031777	26B4	171.35	311.575	241.463	135	256.825	195.912	158.05	217.075	187.562		0.0077	0.0027		0.0001	0.0008		0.0387
1627463_at	Death associated molecule related to Mch2	Damm	FBgn0033659	48C5	332.075	288.4	310.238	232.95	195.3	214.125	478.325	437.15	457.738			0.0262	0.0183	0.0168	0.0021	0.0006	0.0007	0.0001
1627464_at	Larval visceral protein D	LvpD	FBgn0002569	44D1	2203.95	1053.28	1628.61	1868.38	1020.25	1444.31	2330.95	1090.9	1710.92	0.0455						0.0096		0.0275
1627472_at	Annexin X	AnnX	FBgn0000084	19C1	2176.7	2170.8	2173.75	2562.6	2388.78	2475.69	2455.93	2295.2	2375.56	0.0166		0.0096
1627497_at	Thioredoxin-like	Txl	FBgn0035631	64E6--7	2057.15	3721.1	2889.12	2004.08	3375.38	2689.72	1640.53	3107.75	2374.14		0.0073	0.022	0.0022	0.0001	0.0001	0.0054	0.0281	0.0013
1627502_at	---	CG9304	FBgn0034674	58A4	165.25	368.025	266.637	187.575	459.675	323.625	193.075	473.325	333.2		0.0146	0.0275		0.0066	0.0126
1627507_at	---	CG5704	FBgn0026570	62D1	234.65	416.55	325.6	169.525	341.45	255.488	209.825	469	339.413	0.015	0.0067	0.001		0.0414			0.0001	0.0002
1627539_at	Nuclear inhibitor of Protein phosphatase 1	NiPp1	FBgn0026402	53E4	388.575	492.225	440.4	387.85	672.35	530.1	385.7	589.425	487.562		0.0001	0.0002		0.002	0.0194		0.0057	0.0316
1627550_a_at	---	l(1)G0168	FBgn0027287	13C5--7	850.225	809.775	830	619.325	684.75	652.038	712.2	717.85	715.025	0.0001	0.0091	0.0001	0.005	0.0416	0.0017	0.0398		0.0472
1627552_at	---	---			1285.08	1835	1560.04	1618.78	2117.22	1868	2177.93	2342.7	2260.31			0.0162	0.0001	0.0069	0.0001	0.0037		0.0039
1627568_at	---	CG14109	FBgn0036364	70B1	1919.17	1301.6	1610.39	1917.95	1040.65	1479.3	1876.58	1003.35	1439.96		0.0009	0.009		0.0003	0.0016
1627571_at	Cyclic-AMP response element binding protein A	CrebA	FBgn0004396	71E1	454.625	257	355.812	434.2	271.7	352.95	386.1	232.2	309.15				0.0493
1627588_at	---	CG12483	FBgn0040688	61A6	138.225	89.75	113.987	110.85	55.3	83.075	111.325	53.975	82.65	0.0203	0.0056	0.0011	0.0222	0.0044	0.001
1627590_at	---	CG9336	FBgn0032897	38F3	7136.02	5628.85	6382.44	7957.88	5132.95	6545.41	8034.7	4685.73	6360.21	0.0274			0.0178	0.0138
1627595_at	---	CG11314	FBgn0039800	100A3	6408.77	6397.05	6402.91	5506.82	4083.5	4795.16	6174.52	4939.15	5556.84		0.0044	0.0049		0.0477
1627604_at	---	CG12441	FBgn0032185	31A2	107.75	51.725	79.7375	62.775	44.775	53.775	61.05	17.175	39.1125	0.0006		0.0026	0.0004	0.0039	0.0001		0.0147
1627613_at	Metchnikowin	Mtk	FBgn0014865	52A1	2091.5	2982.58	2537.04	6363.7	5316.23	5839.96	2551.35	2273.35	2412.35	0.0022		0.0012				0.0048	0.0175	0.0009
1627620_at	---	CG14034	FBgn0031691	25D1	2202.05	11.55	1106.8	1395.83	11.6	703.712	2248.82	6.9	1127.86	0.0001		0.0001				0.0001		0.0001
1627627_at	---	CG10466	FBgn0032822	38A3	136.575	234.775	185.675	189.575	399.5	294.538	121.175	251.775	186.475	0.019	0.0001	0.0001				0.0044	0.0001	0.0001
1627632_at	---	CG17777	FBgn0040900	2E1	333.175	226.95	280.062	214.95	128.775	171.863	267.475	182.575	225.025	0.0003	0.0013	0.0001	0.0159		0.0061	0.0447	0.0405	0.0075
1627633_at	---	CG8932	FBgn0039390	96F8	364.2	242.375	303.288	244.05	235.6	239.825	302.95	256.225	279.587	0.0036		0.0196
1627660_a_at	PTEN-like phosphatase	Plip	FBgn0039111	95B1	578.975	913.5	746.237	624.575	1039.28	831.925	537.225	910.975	724.1		0.0098	0.0121					0.0087	0.0029
1627661_at	Diphthamide methyltransferase	Dph5	FBgn0024558	94B5	363.275	2237.5	1300.39	389.475	2044.8	1217.14	357.425	1964.5	1160.96		0.002	0.0337		0.0001	0.0017
1627662_at	UDP-glycosyltransferase 35a	Ugt35a	FBgn0026315	86D5	876.4	676.9	776.65	785.725	575.05	680.388	756.225	457.375	606.8			0.0325		0.0021	0.0011
1627665_at	---	CG17486	FBgn0032997	41C1--6	938.2	1704.17	1321.19	1030.42	2002.55	1516.49	809.25	1677.2	1243.22		0.0001	0.0003	0.034			0.0015	0.0001	0.0001
1627668_s_at	bobby sox	bbx	FBgn0024251	19F5--6	1609.78	2186.6	1898.19	1642.03	2270.07	1956.05	1643.08	2422.95	2033.01					0.0003	0.0017		0.0074	0.041
1627673_at	small bristles	sbr	FBgn0003321	9F4--5	581.9	1071.42	826.663	582.275	1114.1	848.188	699.6	1372.67	1036.14				0.0098	0.0001	0.0001	0.01	0.0001	0.0001
1627685_a_at	Histone H3.3A	His3.3A	FBgn0014857	25C3	2570.18	3476.8	3023.49	2638.62	3681.95	3160.29	2606.03	3271.12	2938.57								0.0033	0.0164
1627688_at	---	CG4989	FBgn0034268	54E4	101.05	387.65	244.35	100.3	573.2	336.75	90.9	577.975	334.438		0.0001	0.0011		0.0001	0.0013
1627691_at	deoxyribonucleoside kinase	dnk	FBgn0022338	91E2	272.9	2679.32	1476.11	254.55	3450.68	1852.61	290.075	4499.95	2395.01		0.004	0.0303		0.0001	0.0001		0.0004	0.0041
1627707_at	---	CG3313	FBgn0037980	87A5	253.325	630.175	441.75	308.725	971.25	639.987	293.55	859.625	576.587		0.0003	0.0014		0.0056	0.0161
1627716_at	---	CG11598	FBgn0038067	87C3	3329.72	23.725	1676.72	2072.57	21.425	1047	2019.67	24.8	1022.24	0.0001		0.0002	0.0001		0.0002
1627719_at	goliath	gol	FBgn0004919	60F3	251.275	169.1	210.188	215.35	139.95	177.65	225.8	149.15	187.475	0.0036	0.0127	0.0006	0.0251		0.0073
1627738_a_at	male-specific lethal 3	msl-3	FBgn0002775	65E4	164.8	285.45	225.125	190.55	503.925	347.238	225.1	426.15	325.625		0.0001	0.0001		0.0004	0.0004		0.0198
1627749_at	---	CG6412	FBgn0032646	36C10	2344.82	1177.1	1760.96	2225.97	1076.9	1651.44	2425.65	1194.75	1810.2			0.0411				0.0122		0.0062
1627773_a_at	Juvenile hormone epoxide hydrolase 2	Jheh2	FBgn0034405	55F8	4285.32	4214.35	4249.84	5676.8	4121	4898.9	4360.27	3645.38	4002.82	0.0003		0.0059				0.0004		0.0006
1627779_at	---	CG13295	FBgn0035674	65A5	393.825	472.2	433.012	489.8	670.5	580.15	395.15	455.925	425.538	0.0052	0.0001	0.0001				0.0057	0.0001	0.0001
1627784_at	---	---			995.675	806.775	901.225	829.3	669.85	749.575	1104.72	897.25	1000.99	0.0223		0.0055			0.0462	0.001	0.0038	0.0001
1627794_a_at	---	CG5063	FBgn0038327	88F1	265.05	407.35	336.2	226.725	465.65	346.188	266.6	519.675	393.137					0.0042	0.0265
1627795_at	Inwardly rectifying potassium channel	Ir	FBgn0039061	94E4	1241.8	1551	1396.4	872.15	1450.45	1161.3	882.925	1292.3	1087.61	0.0002		0.0004	0.0002	0.0027	0.0001		0.0401
1627801_at	---	CG9497	FBgn0031800	26C3	959.425	719.85	839.638	734.275	525.3	629.788	824.2	504.075	664.138	0.0013	0.0036	0.0001	0.0276	0.0018	0.0006
1627803_at	---	CG11875	FBgn0039301	96C8	90.55	579.825	335.188	122.575	714.9	418.738	109.4	669.5	389.45		0.0002	0.0006		0.0044	0.0112
1627806_at	---	CG11133	FBgn0037205	80B2	3.45	240.975	122.213	14.575	283.1	148.838	22.45	348.275	185.363		0.0056	0.0109		0.0001	0.0001		0.0002	0.0014
1627812_s_at	RNA-binding protein 1	Rbp1	FBgn0010252	86C6	1063.3	2659.3	1861.3	1009.1	2583.5	1796.3	918.2	2308.35	1613.28					0.0002	0.0002		0.0017	0.0025
1627816_a_at	---	CG32264	FBgn0052264	63E8--F1	1762.53	1285.85	1524.19	2851.1	1984.5	2417.8	2709.65	2199.4	2454.53	0.0001	0.0013	0.0001	0.0001	0.0002	0.0001
1627817_at	---	CG33109	FBgn0053109	88A12	1692.6	2332.65	2012.62	1356.5	2531.6	1944.05	159.975	774.95	467.462				0.0001	0.0001	0.0001	0.0003	0.0001	0.0001
1627820_at	---	CG30096	FBgn0050096	53B4--5	26.15	150.975	88.5625	26.6	242.05	134.325	24.175	219.275	121.725		0.0002	0.0025		0.0017	0.0171
1627823_at	mitochondrial ribosomal protein L35	mRpL35	FBgn0038923	94A1	605.325	1052.85	829.087	461.925	957.85	709.888	453.075	783.825	618.45	0.0107		0.004	0.0076	0.0001	0.0001		0.0032	0.0185
1627825_at	---	CG13305	FBgn0035921	66D9	88.15	78.55	83.35	104.2	82.775	93.4875	91.275	67.55	79.4125	0.0439								0.0163
1627826_s_at	---	CG12744	FBgn0033459	46C1	108.925	1351.25	730.087	110.45	978.425	544.438	116.65	1037.97	577.312		0.0001	0.0001		0.0001	0.0004
1627838_at	unzipped	uzip	FBgn0004055	60E12--F1	678.575	411.625	545.1	573.525	403.95	488.738	573.625	429.075	501.35	0.0043		0.0208	0.0044
1627841_at	---	CG11170	FBgn0034705	58C5	92.85	207	149.925	74.35	235.2	154.775	113.9	295.2	204.55					0.0005	0.0015		0.0079	0.0029
1627844_at	Cytochrome P450-4e2	Cyp4e2	FBgn0014469	44D1	4581.52	3681.07	4131.3	6033.95	3669.05	4851.5	4859.32	3345.68	4102.5	0.0001		0.0002				0.0001		0.0002
1627850_at	---	CG3689	FBgn0035987	67B5	406.425	1338.97	872.7	342.575	1097.28	719.925	371.45	1359.05	865.25		0.001	0.0023					0.0005	0.0032
1627854_at	---	CG9914	FBgn0030737	14B9	6961.48	3344.18	5152.82	4556.77	2282.18	3419.47	6474.88	3151.77	4813.32	0.0001	0.0015	0.0001				0.0001	0.0057	0.0001
1627856_at	---	Hus1-like	FBgn0026417	82D6	53.7	194.15	123.925	72.5	282.05	177.275	74.975	228.375	151.675		0.0001	0.0002		0.0314	0.0162		0.0024	0.0242
1627890_at	Glutathione S transferase D10	GstD10	FBgn0042206	87B8	100.475	54.425	77.45	81.725	49.4	65.5625	172.525	85.9	129.213				0.0012		0.001	0.0002		0.0002
1627895_at	---	CG18404	FBgn0039761	99E3	2772.95	2943.38	2858.16	1709.05	2457.9	2083.47	3608.23	3219.8	3414.01	0.0012		0.001	0.0064		0.0091	0.0001	0.0109	0.0001
1627898_at	Sex combs extra	Sce	FBgn0003330	98B1	180.1	530.95	355.525	158.7	671.9	415.3	135.6	488.925	312.262		0.0004	0.0138					0.0001	0.0003
1627900_at	---	CG3058	FBgn0031601	24F1	576.425	582.175	579.3	579.625	715.125	647.375	577.35	650.275	613.812		0.0015	0.0118
1627924_at	RNA polymerase I 135kD subunit	RpI135	FBgn0003278	21C2	81.9	591.1	336.5	89.9	504.075	296.988	98.4	604.075	351.238		0.0001	0.001					0.0001	0.0001
1627925_at	---	CG12292	FBgn0032451	33F3	593.35	1088.65	841	763.95	1261.92	1012.94	601.925	1283.9	942.913	0.0142	0.0131	0.0015		0.0066	0.0323	0.0186
1627936_s_at	---	---			115.4	99.325	107.362	51.125	61.675	56.4	32.95	18.05	25.5	0.0001	0.0018	0.0001	0.0001	0.0001	0.0001		0.0006	0.0006
1627945_at	Ferredoxin	Fdxh	FBgn0011769	67B2	368.125	461.7	414.913	313.375	356.475	334.925	367.1	501.875	434.488		0.0017	0.001					0.0001	0.0002
1627948_at	atypical protein kinase C	aPKC	FBgn0022131	51D5--6	520.6	335.775	428.188	467.825	331.775	399.8	663.55	464.9	564.225				0.0016	0.0032	0.0001	0.0001	0.0026	0.0001
1627952_a_at	---	CG8102	FBgn0034007	51F3--4	265.475	10.925	138.2	482.225	25.1	253.662	464.75	16.55	240.65	0.0001		0.0001	0.0001		0.0001
1627959_a_at	don juan	dj	FBgn0019828	84B2	2071.07	1.25	1036.16	2410.53	1.65	1206.09	851.925	1.375	426.65	0.0321			0.0001		0.0001	0.0001		0.0001
1627967_a_at	methuselah-like 4	mthl4	FBgn0034219	54B15	173.225	95.2	134.213	194.325	106.075	150.2	191.9	123.1	157.5					0.0364	0.0167
1627982_at	---	CG31077	FBgn0051077	97D12	701.925	567.125	634.525	531.35	548.575	539.962	507.225	513.05	510.137	0.0011		0.0059	0.0004		0.0009
1627983_at	poly	poly	FBgn0014374	87E7--8	1325.9	1566.08	1445.99	1631.38	1637.2	1634.29	1628.45	1636.03	1632.24	0.0012		0.0033	0.0013		0.0035
1627986_s_at	///	PGRP-SC1a /// PGRP-SC1b	FBgn0043576	44E2	1242.33	2420.5	1831.41	801.125	2378.45	1589.79	378.325	812.55	595.438				0.0048	0.0001	0.0001		0.0001	0.0001
1628008_a_at	Saccharomyces cerevisiae UAS construct a of McKearin	TER94	FBgn0024923	46D1	4762.23	6359	5560.61	5165	7047.38	6106.19	4083.28	6246.75	5165.01		0.0045	0.0021	0.0049		0.015	0.0001	0.0016	0.0001
1628009_at	faint sausage	fas	FBgn0000633	50B6--C3	134.4	65.925	100.162	103.675	62.225	82.95	89.4	47.625	68.5125	0.0205			0.0021		0.0022
1628011_a_at	---	CG12877	FBgn0039544	98B2	118.375	388.825	253.6	141.2	671.375	406.288	144.625	484.05	314.337		0.0001	0.0001		0.0158	0.0263		0.0001	0.0024
1628013_at	---	CG3597	FBgn0031417	22E1	1065.7	956.65	1011.17	714.6	627.225	670.913	772	631.425	701.712	0.0013	0.0021	0.0001	0.0045	0.0023	0.0002
1628020_at	---	CG15358	FBgn0031373	22B4	322.025	276.375	299.2	297.925	352.7	325.312	362.475	426.95	394.712					0.0358
1628030_at	---	CG18808	FBgn0042131	64B17	615.55	9.05	312.3	713.25	4.375	358.812	751	13.475	382.238	0.0103			0.0012		0.0096
1628049_at	---	CG15828	FBgn0032136	30C2	1389.4	1554.9	1472.15	1613.92	1237	1425.46	1427.3	1172.7	1300		0.0213			0.0079
1628052_at	---	Cyp6a17	FBgn0015714	51D1	941.625	689.425	815.525	1597.3	865.425	1231.36	2113.7	1436.4	1775.05	0.0001	0.0265	0.0001	0.0001	0.0001	0.0001	0.0001	0.0001	0.0001
1628075_at	---	olf186-M	FBgn0015522	54F1	601.25	1443.88	1022.56	525.925	1072.53	799.225	514.95	1412.08	963.513		0.0001	0.0002					0.0001	0.0024
1628081_s_at	---	CG7530	FBgn0038256	88D1--2	1925.33	2785.3	2355.31	2208	2664.12	2436.06	1462.3	2113.4	1787.85	0.0349			0.0021	0.0001	0.0001	0.0001	0.0006	0.0001
1628087_s_at	---	CG10200	FBgn0033968	51C3--4	227.175	196.975	212.075	324.125	197.4	260.762	428.95	232.675	330.812	0.0005		0.0057	0.0001		0.0001	0.0003		0.0004
1628100_at	---	CG8957	FBgn0039393	96F8	352.475	157.25	254.863	240.225	179.425	209.825	400.575	222.25	311.413	0.0001		0.0052	0.0244	0.0046	0.0011	0.0001	0.0408	0.0001
1628101_s_at	///	CG32581 /// CG8974	FBgn0052581	13F1	2917	3119.45	3018.22	3823	3736.77	3779.89	2663.25	2679.48	2671.36	0.0012	0.0143	0.0003			0.0422	0.0002	0.0004	0.0001
1628105_a_at	Paramyosin	Prm	FBgn0003149	66D12	10240.1	8182.5	9211.3	8898.5	5743.62	7321.06	10150.1	7223.28	8686.69		0.0141	0.0084						0.0422
1628114_s_at	heat shock construct of Goberdhan	Pten	FBgn0026379	31B1	410.7	1114	762.35	366.075	1498.08	932.075	405.7	1614.35	1010.02		0.0003	0.008		0.0001	0.0006
1628150_a_at	---	CG9449	FBgn0036875	76B5	270.875	127.875	199.375	208.45	85.875	147.162	210.75	87.55	149.15	0.0012	0.0147	0.0003	0.0015	0.0181	0.0004
1628160_a_at	domino	dom	FBgn0020306	57D11--12	220.05	636.525	428.288	242.125	753.725	497.925	284.25	1094.53	689.388		0.029			0.0001	0.0001		0.0001	0.0001
1628187_s_at	---	CG9691	FBgn0030160	9A3	5425.8	3489.12	4457.46	7230.2	3759.27	5494.74	6161.77	3101.22	4631.5	0.0017		0.0066				0.0341		0.0182
1628207_at	---	CG5065	FBgn0034145	53C11--12	1270.35	784.375	1027.36	1008.3	617.7	813	1048.5	668.7	858.6	0.0013	0.0207	0.0004	0.0041		0.0025
1628224_a_at	Early gene at 23	E23	FBgn0020445	23E4--5	139.675	1335.03	737.35	133.95	1260.4	697.175	163.15	1893.6	1028.38					0.0001	0.0003		0.0001	0.0001
1628225_at	---	CG32391	FBgn0052391	65E3	197.5	26.775	112.138	161.875	24.175	93.025	125.15	18.375	71.7625	0.003		0.0157	0.0001		0.0001	0.0024		0.0087
1628231_at	Adenylyl cyclase 76E	Ac76E	FBgn0004852	76D6--7	499.675	341.575	420.625	428.55	240.3	334.425	502	271.725	386.863	0.0048	0.0004	0.0001		0.0054	0.0391	0.0039		0.0037
1628235_at	---	CG7203	FBgn0031942	28C2	13496.4	18446	15971.2	12657.4	13189.7	12923.6	10435.6	14520.1	12477.9		0.0106	0.0289		0.0433	0.0148
1628249_at	---	CG14145	FBgn0036118	68A3	236.5	354.325	295.413	288.05	374	331.025	205.6	283.825	244.713	0.0041		0.0047		0.0004	0.0003	0.0001	0.0001	0.0001
1628262_a_at	Zn finger homeodomain 1	zfh1	FBgn0004606	100A4--5	129.6	267.475	198.537	133.875	203.425	168.65	169.725	247.1	208.412		0.03
1628269_at	Diphenol oxidase A2	Dox-A2	FBgn0000486	37B12	1468.28	2517.05	1992.66	1679.53	2929.3	2304.41	1289.38	2661.22	1975.3		0.0061	0.004				0.0084		0.0027
1628272_a_at	---	CG40486	FBgn0069972	20A4--5	1215.22	1591.4	1403.31	1120.95	987.85	1054.4	956.15	821.575	888.862		0.0004	0.002		0.0001	0.0001
1628277_at	---	CG14384	FBgn0038097	87D5	355.925	2	178.963	350.05	2.625	176.338	416.975	81.35	249.162				0.0063	0.001	0.0002	0.0035	0.0011	0.0001
1628283_at	---	CG1575	FBgn0029999	7D6	74.675	398.825	236.75	86.675	449.15	267.913	84	457.45	270.725		0.0145	0.0279		0.006	0.0184
1628284_at	---	CG3690	FBgn0040350	1D2--3	523.575	363.65	443.613	432.7	312.9	372.8	496.6	314.525	405.562	0.0104		0.0059
1628285_a_at	Regena	Rga	FBgn0017550	83B5--6	590.575	1330.28	960.425	628.725	1387.05	1007.89	635.5	1430.17	1032.84					0.0412	0.0371
1628290_s_at	---	CG17292	FBgn0032029	29B2	1251.05	1739.25	1495.15	1398.85	1804.62	1601.74	934.4	1804.92	1369.66				0.003			0.0001		0.0023
1628295_at	---	CG17300	FBgn0036345	70A1	1059.45	14.4	536.925	1131.33	9.625	570.475	992.375	6.875	499.625	0.0094			0.0138		0.0428	0.0001		0.001
1628296_at	polypeptide GalNAc transferase 4	pgant4	FBgn0051956	23F3	475.875	284.15	380.012	359.525	269.925	314.725	347.1	182.075	264.587	0.0012		0.0058	0.0005	0.003	0.0001		0.0078	0.0244
1628309_at	---	CG5126	FBgn0031320	21F2	391	666.75	528.875	339.375	605.125	472.25	276.45	605.8	441.125				0.0212		0.0141
1628320_at	---	CG9471	FBgn0037749	85E8	1861.75	1758.45	1810.1	2070.65	1700.22	1885.44	1720.47	1526.17	1623.33	0.0093				0.0049	0.0021	0.0002	0.0242	0.0001
1628323_s_at	optic ganglion reduced	ogre	FBgn0004646	6E4	1397.22	1927.45	1662.34	1355.85	1721.42	1538.64	1117.62	1514.4	1316.01		0.0377		0.0081	0.0005	0.0001	0.0193	0.037	0.0039
1628325_at	Keren	Krn	FBgn0052179	74E4	417.925	483.725	450.825	422.975	450.95	436.962	442.525	618	530.263					0.0001	0.0001		0.0001	0.0001
1628328_at	Glutathione S transferase E10	GstE10	FBgn0063499	55C6	673.175	399.175	536.175	478.025	375.025	426.525	523.15	397.975	460.562	0.0001		0.0003	0.0004		0.0052
1628344_at	Casein kinase II ß subunit	CkIIß	FBgn0000259	10E3	42.7	324.125	183.412	27.85	145.125	86.4875	36.6	195.525	116.062		0.0001	0.0001		0.0001	0.0004		0.0249
1628345_at	Cytochrome P450-6a9	Cyp6a9	FBgn0013771	51D1	516.15	372.45	444.3	868.075	659.025	763.55	654.2	724.125	689.163	0.0033	0.0116	0.0005		0.0033	0.0037	0.0464
1628348_at	---	CG32081	FBgn0052081	68A1--2	1870.4	17.725	944.062	2068.82	9.575	1039.2	2132.78	16.7	1074.74	0.0039		0.0325	0.0005		0.0061
1628355_at	---	CG32379	FBgn0052379	65F11	78.175	119.4	98.7875	108.4	176.7	142.55	71.175	103.55	87.3625		0.0124	0.008					0.0028	0.0017
1628364_at	---	CG7968	FBgn0028532	34D8	933.1	704.325	818.712	408.175	456.475	432.325	609.075	539.525	574.3	0.0017		0.0013	0.0289		0.0213
1628376_x_at	---	CG13947	FBgn0031277	21E2	7015.58	3471.5	5243.54	6749.88	3804.08	5276.98	3038.1	2138.8	2588.45				0.0002		0.0004	0.0004		0.0004
1628377_s_at	---	AP-50	FBgn0024832	94A15--16	1134.35	1840.4	1487.38	1044.15	1776	1410.08	1215.3	2150.1	1682.7	0.0305		0.0117	0.0482	0.0001	0.0001	0.0006	0.0001	0.0001
1628389_at	---	CG4225	FBgn0038376	89A6	678.6	780.425	729.513	941.85	941.775	941.812	575.2	804.15	689.675	0.0002	0.006	0.0001				0.0001	0.0149	0.0001
1628393_at	---	CG10039	FBgn0031581	24D3	814.15	919.55	866.85	1017.75	1132.12	1074.94	1262.6	1005.33	1133.96	0.0422	0.0352	0.0065	0.0003		0.0012	0.0181
1628398_at	---	CG5853	FBgn0032167	30F1	751.025	789.2	770.112	691.275	573.375	632.325	721.85	653.65	687.75		0.0008	0.0017		0.016	0.0331
1628402_a_at	---	GlcAT-S	FBgn0032135	30C1	648.175	547.55	597.862	709.225	639.15	674.188	620.25	623.8	622.025		0.0124	0.0047		0.0307		0.0144		0.0355
1628408_at	---	---			59.425	9.7	34.5625	163.65	13.7	88.675	122.3	6.25	64.275	0.0001		0.0001	0.0001		0.0003	0.0003		0.0014
1628412_at	Adenylyl cyclase 78C	Ac78C	FBgn0024150	78B3--C1	155.825	92.9	124.362	172.6	124.475	148.537	153.1	108.325	130.713		0.0288	0.0197
1628419_a_at	---	CG8909	FBgn0030706	14A1	352.925	190.55	271.738	304.275	161.125	232.7	365.175	181.3	273.238	0.0294		0.0159				0.0093		0.013
1628429_at	---	CG14214	FBgn0031049	18D11--12	3300.1	4188.38	3744.24	3443.93	5539.6	4491.76	2314.7	3370.4	2842.55		0.0001	0.0001	0.0002	0.0009	0.0001	0.0001	0.0001	0.0001
1628432_at	---	CG5590	FBgn0039537	98B1	1371.05	1723.5	1547.28	1597.78	2374.65	1986.21	1502.67	2378.53	1940.6	0.031	0.0001	0.0001		0.0001	0.0001
1628438_at	---	CG9044	FBgn0031752	26A3	604.85	595.15	600	725.775	717.3	721.538	655.275	734.125	694.7	0.0053	0.005	0.0004		0.0021	0.0027
1628446_at	Metallothionein C	MtnC	FBgn0038790	92E4	4858.62	2522.88	3690.75	5181.55	2060.43	3620.99	9440.03	5378.18	7409.1				0.0001	0.0001	0.0001	0.0001	0.0001	0.0001
1628449_at	---	Ugt86Dc	FBgn0040257	86D5	241.625	293.925	267.775	69.5	132.35	100.925	157.9	191.425	174.662	0.0013	0.0021	0.0001		0.0288	0.0078			0.0266
1628463_at	---	CG7242	FBgn0040494	87D5	51.575	546.1	298.837	57.325	807.275	432.3	102.7	1135.72	619.212		0.0006	0.0058		0.0001	0.0001		0.0001	0.0005
1628469_a_at	---	CG32529	FBgn0052529	18F4--19A2	1054.17	843.1	948.638	927.825	698.375	813.1	1084.88	911.2	998.038			0.0215					0.0125	0.0036
1628479_at	---	CG15625	FBgn0031644	25B1	223.25	22.15	122.7	265.65	14.025	139.838	260.925	20.675	140.8	0.0004		0.0181	0.0011		0.0136
1628488_at	---	CG6051	FBgn0039492	97E3	364.2	784.175	574.188	434.875	973.325	704.1	322.95	799.2	561.075		0.0003	0.0004				0.0111	0.0005	0.0002
1628492_at	Adenine phosphoribosyltransferase	Aprt	FBgn0000109	62B9	366.225	712.825	539.525	371.95	701.15	536.55	415.05	857.325	636.188					0.0015	0.0022		0.0008	0.0018
1628494_a_at	---	Picot	FBgn0024315	53C15--D1	2546.75	1856.8	2201.78	2678.82	1991.47	2335.15	2613.75	1548.2	2080.97					0.0075			0.0006	0.0028
1628500_at	---	CG32483	FBgn0052483	61C8	568.975	778.6	673.788	599.975	913.1	756.538	586.65	862.6	724.625		0.0307
1628516_at	---	CG15432	FBgn0031603	24F2	278.1	352.925	315.512	280.85	369.175	325.012	299.025	392.85	345.938					0.0246	0.017
1628530_at	---	CG10584	FBgn0037045	78A2--5	258.675	463.15	360.913	305.425	547.275	426.35	238.425	426.35	332.387		0.0049	0.0026				0.0181	0.0003	0.0002
1628531_at	---	Rpn11	FBgn0028694	25C3	2055.4	3678.6	2867	2259.43	3796.05	3027.74	2057.18	3763.35	2910.26			0.0442
1628539_at	---	CG31174	FBgn0051174	93F14	819	24.3	421.65	797	22.825	409.913	720.775	22.075	371.425				0.0291
1628560_at	---	CG9344	FBgn0034564	57B5	687.55	1344.12	1015.84	485.375	1160.05	822.712	580.9	1287.97	934.438	0.0047	0.0083	0.0005					0.0488	0.019
1628561_at	---	CG31515	FBgn0051515	94F1	895.6	2	448.8	569.525	2.175	285.85	580.4	10.475	295.438	0.0001		0.0001	0.0001		0.0002
1628592_at	---	CG15539	FBgn0039782	99F6	354.025	27.8	190.912	281.9	26.375	154.137	304.425	21.95	163.188	0.0083		0.0421
1628595_at	Ubiquitin conjugating enzyme 4	UbcD4	FBgn0015321	67C5	487.225	1280.65	883.938	511.2	1651.08	1081.14	593.45	1800.33	1196.89		0.0004	0.0035		0.0001	0.0001
1628596_at	---	CG4610	FBgn0034735	58E3--4	149.075	252.25	200.662	125.1	214.275	169.688	138.55	245.075	191.812	0.0275	0.0019	0.0006					0.0073	0.0067
1628598_s_at	---	sec23	FBgn0037357	83B7--8	1138.7	1272.38	1205.54	1109.92	1470.15	1290.04	1026.85	1236.8	1131.83		0.0001	0.002	0.0031		0.005	0.0181	0.0001	0.0001
1628617_at	drosomycin-4	dro4	FBgn0052282	63D1	7043.38	5667.32	6355.35	8101.58	4048.02	6074.8	8397.55	4919.1	6658.32		0.0222		0.0486
1628618_at	---	CG9240	FBgn0030669	13E8	1051.95	1089.97	1070.96	1069.67	888.025	978.85	1072.2	914.075	993.138		0.0022	0.0278		0.0055
1628621_at	mitochondrial ribosomal protein S18C	mRpS18C	FBgn0039765	99F4	498.025	843.35	670.688	506.75	847.225	676.987	429.725	663.125	546.425					0.0001	0.0001	0.0319	0.0001	0.0001
1628628_at	Calpain-A	CalpA	FBgn0012051	56D5	122.525	146.85	134.688	197.95	201	199.475	112.225	130.45	121.338	0.0001	0.001	0.0001				0.0001	0.0001	0.0001
1628632_at	polyA-binding protein interacting protein 2	Paip2	FBgn0038100	87D6--7	2453.78	1199.45	1826.61	2986.62	1692.1	2339.36	3405.22	2245.38	2825.3	0.0059	0.0095	0.0007	0.0001	0.0001	0.0001	0.0224	0.0047	0.001
1628639_at	---	CG5791	FBgn0040582	94A2	3791.8	3744.53	3768.16	7599.65	5283.7	6441.67	6108.55	3508.1	4808.32	0.0001	0.0304	0.0001	0.0031		0.0371	0.035	0.0152	0.0031
1628659_at	Multi drug resistance 49	Mdr49	FBgn0004512	49E1--4	1332.85	613.15	973	1284.62	582.675	933.65	1451.45	640.925	1046.19				0.0106		0.0216	0.0011		0.0016
1628668_at	---	---			649.75	106.4	378.075	473.6	96.525	285.062	517.775	97.05	307.413	0.0002		0.0016	0.0015		0.0095
1628678_at	---	CG13920	FBgn0025712	62A9	2019.42	1149.08	1584.25	2022.15	889.85	1456	2176.72	1030.9	1603.81		0.0034	0.0256	0.0474					0.0125
1628679_at	---	Snm1	FBgn0037338	83B1--2	90.825	503.225	297.025	80.375	590.175	335.275	103.2	654	378.6		0.0036	0.0446		0.0001	0.0004		0.0213	0.0259
1628682_at	---	CG5577	FBgn0036759	75A4	784.5	456.125	620.312	891.95	447.45	669.7	837.35	379.075	608.212	0.0099				0.0486				0.0291
1628699_at	Larval serum protein 1?	Lsp1?	FBgn0002564	61A6	4218.3	2409.68	3313.99	329.05	133.05	231.05	573.275	130.575	351.925	0.0001	0.0001	0.0001	0.0001	0.0001	0.0001
1628702_at	---	CG32580	FBgn0052580	14A6	123.625	4.425	64.025	96.45	16.875	56.6625	117.125	7.1	62.1125	0.002						0.0114
1628705_at	prolyl-4-hydroxylase-alpha EFB	PH4aEFB	FBgn0039776	99F6	558.925	482.025	520.475	587.825	546.35	567.087	608.375	473.85	541.112		0.0073	0.0063	0.0291				0.0034
1628719_at	cryptochrome	cry	FBgn0025680	91F11	1175.83	753.8	964.812	1005	552.15	778.575	1368	782.65	1075.33	0.0229	0.0096	0.0017	0.0125		0.0344	0.0001	0.0042	0.0001
1628723_at	---	CG4038	FBgn0011824	57B20	644.15	4174.05	2409.1	590	4015.47	2302.74	478.7	3249.88	1864.29					0.0001	0.0001		0.0001	0.0001
1628734_at	---	CG11286	FBgn0037516	84E1	704.025	27.675	365.85	711.625	30.725	371.175	537.2	23.85	280.525				0.0004		0.004	0.0003		0.0027
1628744_s_at	/// Sterol carrier protein X-related thiolase	CG17597 /// ScpX	FBgn0032715	37B1	1798.5	1995.05	1896.78	2041.85	2235.82	2138.84	1359.5	1627.03	1493.26			0.0257	0.0068	0.0181	0.0011	0.0003	0.0007	0.0001
1628755_at	---	Gfr	FBgn0037567	84F10	151.675	237.425	194.55	134.35	258.625	196.488	120.85	242.7	181.775				0.013
1628766_at	---	CG4984	FBgn0034267	54E3--4	700.825	486.275	593.55	611.6	336.5	474.05	725.3	338.55	531.925		0.0043	0.0019		0.0047		0.0205
1628795_s_at	---	CG9175	FBgn0031779	26B5	369.6	412.55	391.075	363.25	488.775	426.012	403.4	551.8	477.6		0.0045	0.0436		0.0001	0.0001		0.0139	0.006
1628796_at	---	CG6353	FBgn0038893	93F1--2	99.425	326.525	212.975	91.85	274.775	183.312	144.575	325.15	234.863		0.0206		0.0384			0.0188	0.0235	0.0028
1628818_at	---	CG17562	FBgn0038449	89D5	1348.35	947.65	1148	2007.03	1035.67	1521.35	886.3	767.475	826.888	0.0042		0.0152	0.0292		0.0315	0.0001		0.0002
1628821_at	---	CG17027	FBgn0036553	72C1	470.5	324.975	397.738	281.275	214.8	248.037	432.3	319.4	375.85	0.0001	0.0056	0.0001				0.0006	0.0077	0.0001
1628823_at	---	CG14120	FBgn0036321	69E8	1136.28	1510.75	1323.51	776.75	1207.4	992.075	1006.92	1179.9	1093.41	0.0142	0.0324	0.0028		0.0217	0.0235
1628831_at	---	torp4a	FBgn0025615	4C11	513.925	926.8	720.362	700.175	1133.33	916.75	472.35	936.575	704.462	0.0018	0.0008	0.0001				0.0004	0.0012	0.0001
1628856_at	---	---			446.4	270.3	358.35	345.525	216.175	280.85	367.8	235.975	301.887	0.012		0.0075	0.0399		0.0373
1628867_s_at	///	CG5740 /// CG33334	FBgn0038932	94A2	1492.85	1224.05	1358.45	1706.97	1109.25	1408.11	1934.3	1148.88	1541.59	0.0083			0.0001		0.0025	0.0058		0.0166
1628885_at	---	CG32698	FBgn0052698	9A2	107.325	90.925	99.125	48.275	35.425	41.85	67	52.65	59.825	0.0001	0.0001	0.0001	0.0004	0.0007	0.0001	0.0465		0.0108
1628896_a_at	---	CG4210	FBgn0038302	88E3	306.425	445.375	375.9	307.8	592.175	449.988	287.675	470.275	378.975		0.0006	0.0064					0.0024	0.0083
1628909_at	---	CG9686	FBgn0030158	9A3	1129.1	619.95	874.525	1157.42	534.025	845.725	1463.4	512.3	987.85				0.0009			0.0018		0.0225
1628918_at	---	CG17478	FBgn0032998	41C1--6	29.475	79.775	54.625	32.3	279.875	156.088	28.025	104.525	66.275		0.0001	0.0001					0.0001	0.0003
1628920_at	---	CG12237	FBgn0031048	18D11	669.45	1376.05	1022.75	745.525	1504.35	1124.94	536.225	1008.58	772.4		0.0061	0.0028	0.0048	0.0001	0.0001	0.0002	0.0001	0.0001
1628924_a_at	---	CG13567	FBgn0034963	60B5	350.85	740.4	545.625	333.025	763.55	548.288	388.425	773.65	581.038				0.0182	0.0325	0.0034	0.0017		0.0056
1628927_at	yellow-b	yellow-b	FBgn0032601	36A14	360.925	243.55	302.238	285.65	197.675	241.662	332.425	199.925	266.175	0.0271		0.0143
1628929_s_at	---	CG1902	FBgn0033434	45F6	1743.5	1059.08	1401.29	1885.53	1336.2	1610.86	1715.47	1062.67	1389.08	0.0135	0.0001	0.0001				0.0047	0.0001	0.0001
1628931_at	---	CG3301	FBgn0038878	93D2	432.8	297.975	365.387	310.275	173.9	242.088	215.95	103.075	159.512	0.0185	0.0173	0.0022	0.0004	0.001	0.0001			0.0234
1628932_at	modifier of mdg4	mod(mdg4)	FBgn0002781	93D7--9	99.7	341.325	220.512	100.975	447.475	274.225	94.45	476.225	285.337		0.0001	0.0014		0.0001	0.0003
1628935_at	---	CG10962	FBgn0030073	8C1--4	73.075	143.175	108.125	37.275	109.75	73.5125	50.35	167.1	108.725	0.0265	0.036	0.0047					0.0016	0.0042
1628938_at	---	CG10882	FBgn0031408	22D4--5	457.675	475.125	466.4	434.975	633.325	534.15	426.925	579.4	503.163		0.002	0.0352		0.024
1628950_at	---	CG10178	FBgn0032684	36F6	349.875	372.275	361.075	366.325	291.65	328.988	522.95	441.275	482.113				0.0008		0.0009	0.0018	0.0024	0.0001
1628968_at	---	CG18469	FBgn0034206	54B1	334.275	20.425	177.35	425.45	12.6	219.025	377.125	19.975	198.55	0.0002		0.006	0.0322			0.0182
1628969_s_at	---	CG8485	FBgn0033915	50E4	1132.25	1295.3	1213.78	833.425	1318.67	1076.05	1117.35	1758.22	1437.79	0.0113				0.0006	0.0081	0.0149	0.0009	0.0003
1628976_at	---	CG14222	FBgn0031043	18D7	471.9	1172.3	822.1	466.275	1333.72	900	572	1498.5	1035.25		0.0154			0.0001	0.0002		0.0138	0.0058
1628980_s_at	---	CG6707	FBgn0036058	67D1	765.7	1364.08	1064.89	633.925	1105.4	869.663	686.2	1720.12	1203.16		0.0021	0.0013		0.0002	0.0123		0.0001	0.0001
1628987_at	---	CG5869	FBgn0028894	35F1	303.525	659.325	481.425	313.9	846.75	580.325	304.2	925.25	614.725		0.0003	0.0025		0.0001	0.0003
1628989_at	---	---			288.325	243.225	265.775	367.95	300.25	334.1	412.125	279.5	345.812	0.0441		0.0183	0.0044		0.0077
1629009_at	---	Cyp28a5	FBgn0028940	34E5	962.825	756.8	859.812	540.475	405.725	473.1	441.125	249.825	345.475	0.0003	0.0013	0.0001	0.0001	0.0001	0.0001
1629012_at	capulet	capt	FBgn0028388	21F1	1675.72	2620.95	2148.34	1901.95	2775.82	2338.89	1934.25	2972.1	2453.18	0.028		0.0116	0.0145	0.0022	0.0005
1629013_at	---	CG11436	FBgn0029713	4C7	69.475	191.875	130.675	74.725	262.375	168.55	116.325	357.225	236.775		0.0147			0.0001	0.0001		0.0024	0.0021
1629014_s_at	---	CG2604	FBgn0037298	82F6	3353.6	2635.77	2994.69	3130.07	2373.43	2751.75	3040.38	2111	2575.69			0.0339	0.0497	0.0033	0.0014
1629026_at	Aspartyl-tRNA synthetase	Aats-asp	FBgn0002069	49D7	1783.97	4032.82	2908.4	1432.62	3313.57	2373.1	1628.05	3500.62	2564.34	0.0073	0.0001	0.0001		0.0004	0.0008			0.0289
1629048_s_at	---	CG9674	FBgn0036663	73C4--D1	2147.57	1326.33	1736.95	1806.55	840.575	1323.56	2467.8	1291.62	1879.71	0.0008	0.0001	0.0001	0.0013		0.022	0.0001	0.0001	0.0001
1629050_at	---	CG10477	FBgn0035661	65A3	2563.45	1931	2247.22	3199.03	2477.2	2838.11	3725.95	2593.18	3159.56	0.006	0.0144	0.0009	0.0001	0.0047	0.0001	0.0174		0.0348
1629055_a_at	Glutamate oxaloacetate transaminase 2	Got2	FBgn0001125	22B8	7988.17	8547.67	8267.92	7835.43	7997.48	7916.45	6399.02	6998.88	6698.95				0.0004	0.0005	0.0001	0.0009	0.0099	0.0002
1629061_s_at	---	DyakHsp67Bb	FBgn0001228	67B2	764.925	531	647.962	484.075	447.75	465.913	818.275	503.275	660.775	0.0001		0.0002				0.0001		0.0001
1629072_at	suppressor of white-apricot	su(w<up>a</up>)	FBgn0003638	1E1	359.35	550.35	454.85	362.675	635.8	499.238	355.55	549.875	452.712		0.0204						0.0199
1629083_at	---	CG16704	FBgn0031558	24B1	1512.95	1440.42	1476.69	600.525	522.25	561.388	1392.08	1197.03	1294.55	0.0001	0.0001	0.0001				0.0004	0.0013	0.0001
1629084_at	ß subunit of type II geranylgeranyl transferase	ßggt-II	FBgn0028970	23C1	471.7	630.525	551.112	471.275	627.675	549.475	414.95	518.8	466.875				0.0077	0.0001	0.0001	0.0081	0.0001	0.0001
1629095_a_at	Malic enzyme	Men	FBgn0002719	87C6--7	6587.57	4000.88	5294.23	5763.75	3312.68	4538.21	5559.12	3076.75	4317.94	0.0026	0.0082	0.0004	0.0005	0.0011	0.0001
1629109_at	---	CG7979	FBgn0035848	66B11	535.475	653.925	594.7	434.675	544.05	489.363	580.55	913.8	747.175			0.0167		0.0004	0.0017	0.0186	0.0001	0.0001
1629118_at	---	PGRP-SC2	FBgn0043575	44E2	2595.5	2933.78	2764.64	3041.3	3927.9	3484.6	2884.55	2376.28	2630.41	0.0302	0.0001	0.0001		0.0097			0.0001	0.0001
1629141_at	Insulin-like receptor	InR	FBgn0013984	93E4	347.475	403.525	375.5	367.55	416.675	392.113	457.675	490.85	474.262				0.0112	0.0352	0.0026	0.0306		0.0083
1629149_at	---	Fibp	FBgn0036911	76C6	288.475	529.975	409.225	304.05	655.925	479.988	301.425	613.675	457.55		0.0001	0.0003		0.0011	0.0046
1629155_at	---	CG4764	FBgn0031310	21F1	543.45	698.525	620.987	527.4	803.1	665.25	556.325	818.225	687.275		0.0041			0.0016	0.0081
1629160_s_at	---	---			376.325	461.75	419.038	254.6	341.875	298.238	481.975	603.45	542.712	0.0062	0.0068	0.0006	0.014	0.0023	0.0005	0.0001	0.0001	0.0001
1629180_at	O-fucosyltransferase 2	O-fut2	FBgn0027791	2A4	276.175	582.475	429.325	195.1	376.45	285.775	218.6	407.025	312.812	0.0016	0.0001	0.0001	0.0139	0.0001	0.0001
1629181_at	---	CG33494	FBgn0053494	96E2	2022.55	1992	2007.28	1457.08	1238.83	1347.95	1647.75	1638.33	1643.04	0.0076	0.0011	0.0002			0.013		0.0432	0.036
1629194_s_at	adenosine 2	ade2	FBgn0000052	26B3	450.775	1083.53	767.15	712.3	1148.42	930.362	495.225	1056.12	775.675	0.0001		0.0001				0.0001	0.0279	0.0001
1629195_at	---	CG4851	FBgn0032358	32E2	743.325	619.5	681.413	941.15	619.075	780.112	748.95	555.9	652.425	0.0001		0.0019				0.0002		0.0003
1629199_at	Antigen 5-related 2	Ag5r2	FBgn0020508	12F4	625.25	682.475	653.862	503.7	704.325	604.013	795.6	806.675	801.138				0.0257		0.009	0.0009		0.0013
1629208_at	Odorant-binding protein 51a	Obp51a	FBgn0043530	51D8	6644.12	2.05	3323.09	6549.6	1.4	3275.5	4646.95	5.525	2326.24				0.0002		0.0035	0.0004		0.0048
1629209_at	---	CG9286	FBgn0038183	87F13	259.9	1061.1	660.5	251.375	833.475	542.425	281.175	782.4	531.788		0.0001	0.0002		0.0001	0.0001
1629222_at	Adenosylhomocysteinase at 13	Ahcy13	FBgn0014455	13C3	1735.42	6588.98	4162.2	1832.3	5633.23	3732.76	1614	5699.23	3656.61		0.0001	0.0021		0.0001	0.0006
1629242_x_at	---	---			428.55	247.05	337.8	247.525	215.05	231.287	274.075	130.275	202.175	0.0002		0.0008	0.0007	0.005	0.0001		0.0284
1629259_at	---	CG4186	FBgn0040634	77E6	281.675	237.775	259.725	264.975	278.575	271.775	301.2	310.375	305.788		0.0178			0.0004	0.0009	0.0314		0.0072
1629266_s_at	---	CG13349	FBgn0033886	50C17--18	2132.97	3086.47	2609.72	2328.8	3500.68	2914.74	1932.85	3222.47	2577.66		0.0068	0.0053				0.0089	0.049	0.0028
1629270_at	Serendipity d	Sry-d	FBgn0003512	99D3	257.5	596.575	427.038	342.1	761.775	551.938	299.05	793.225	546.138	0.0144	0.0001	0.0001		0.0001	0.0001
1629271_at	---	CG10444	FBgn0034494	56F11	958.7	1219.28	1088.99	1113.5	1567.9	1340.7	691.875	1209.62	950.75		0.0004	0.0003	0.0028		0.0179	0.0001	0.0003	0.0001
1629277_at	---	CG31475	FBgn0051475	91F11	133.675	66.95	100.312	176.85	89.575	133.213	192.95	74.6	133.775	0.0003	0.0234	0.0002	0.0001		0.0002
1629313_at	---	CG8661	FBgn0030837	15F7	1165.83	2233.45	1699.64	534.875	1081.62	808.25	1529.38	2966.97	2248.18	0.0042	0.0001	0.0001		0.0015	0.001	0.0001	0.0001	0.0001
1629317_at	Neuropeptide-like precursor 3 ///	Nplp3 /// DyakNplp3	FBgn0042201	72E1	11947	17411.4	14679.2	14443.7	12496.5	13470.1	11663.9	12864.7	12264.3		0.0282			0.0396
1629324_at	---	CG6870	FBgn0032652	36D1	1414.78	1366.5	1390.64	1091.75	993.6	1042.67	1239.9	1033	1136.45	0.0051	0.002	0.0002		0.0042	0.0025
1629327_at	---	CG5693	FBgn0040989	36E3	617.675	3.825	310.75	263.025	10.025	136.525	615.5	9.45	312.475	0.0001		0.0001				0.0001		0.0001
1629350_at	---	---			601.025	9.125	305.075	701.65	9.575	355.613	514.775	5.1	259.938	0.0053		0.0328	0.013			0.0001		0.0006
1629352_at	sugarless	sgl	FBgn0010851	65D4--5	1184.28	1805.9	1495.09	876.175	1784.78	1330.47	1235.9	2356.85	1796.38	0.0154				0.0003	0.0021	0.0064	0.0002	0.0001
1629362_at	methuselah-like 8	mthl8	FBgn0052475	61A5	76.95	72.7	74.825	70.075	59.225	64.65	170.725	103	136.863				0.0001	0.014	0.0001	0.0001	0.0013	0.0001
1629374_at	---	CG31739	FBgn0051739	36B2	326.95	600.575	463.762	307.25	685.75	496.5	371.875	851.325	611.6					0.0001	0.0002		0.0012	0.0013
1629391_at	---	lectin-46Ca	FBgn0040093	46B4	1894.03	5.15	949.587	1523.65	9.175	766.413	2353.68	4.175	1178.92	0.0016		0.0153	0.0003		0.0041	0.0001		0.0001
1629396_a_at	---	CG8486	FBgn0031993	28F1	329.35	444.45	386.9	303.15	442.175	372.663	335.825	543.675	439.75					0.0457			0.0416
1629398_at	---	CG10383	FBgn0032699	37A1	898.1	643.625	770.862	1287.12	788.9	1038.01	1006.92	689.175	848.05	0.0001	0.0203	0.0001				0.0002		0.0003
1629413_at	---	CG12703	FBgn0031069	18F1	3900.53	2365.43	3132.97	3443.07	2124.65	2783.86	3318.8	1986.35	2652.57	0.0112		0.0072	0.0025	0.029	0.0008
1629423_at	Ras suppressor-1	Rsu-1	FBgn0028546	34C6	862.275	1510.08	1186.17	703.5	1325.92	1014.71	734.1	1356.85	1045.47	0.0105	0.0043	0.0006	0.0309	0.0128	0.0025
1629438_at	---	---			109.975	127.775	118.875	102.225	128.725	115.475	166.825	172.875	169.85				0.0007	0.0036	0.0001	0.0002	0.0042	0.0001
1629441_at	Fermitin 2	Fit2	FBgn0036688	73E4	151.2	532.025	341.613	164.775	594.525	379.65	168.525	651.975	410.25		0.0333			0.0006	0.0029		0.0473
1629445_at	matrimony	mtrm	FBgn0010431	66C11	53.325	5705.82	2879.57	50.05	7205.15	3627.6	47.225	5749.15	2898.19		0.0001	0.0014					0.0001	0.0016
1629453_at	---	FucTA	FBgn0036485	71B5--6	277.725	51.225	164.475	194.15	60.65	127.4	242.425	43.625	143.025	0.0001		0.0003	0.0054		0.0132	0.0006
1629455_at	---	CG8925	FBgn0038404	89B6	141.725	108.525	125.125	159.35	115.3	137.325	199.925	127.25	163.588				0.0038		0.0059	0.0283		0.0415
1629464_a_at	---	CG32473	FBgn0052473	87E5	1762.2	3027.8	2395	1654.53	2936.9	2295.71	2194.78	3081.23	2638				0.0011		0.0055	0.0002		0.0005
1629469_s_at	---	CG10960	FBgn0036316	69E5--6	3213.25	3995.75	3604.5	3658.45	4618.77	4138.61	2308.2	3942.25	3125.22		0.0434	0.018	0.0066		0.0303	0.0004	0.0305	0.0002
1629479_a_at	fledgling of Klp38B	fok	FBgn0020303	38B4	5264.8	7094.35	6179.58	6325.62	7194.98	6760.3	7348.1	7685.38	7516.74	0.0337			0.0005		0.0011	0.0394		0.0324
1629496_at	---	CG7832	FBgn0026578	88C10	1119.45	1660.75	1390.1	1195.05	1645.38	1420.21	745.25	1237.05	991.15				0.007	0.0032	0.0004	0.0021	0.0041	0.0002
1629507_a_at	maleless	mle	FBgn0002774	42A6	293.1	321.8	307.45	272.3	411.725	342.012	366.075	519.85	442.962		0.0094		0.0277	0.0001	0.0001	0.0074	0.003	0.0004
1629509_s_at	carnation	car	FBgn0000257	18D1	227.475	283.525	255.5	218.45	263.55	241	284.325	336.025	310.175				0.0024	0.0041	0.0002	0.0008	0.0004	0.0001
1629510_at	---	CG4294	FBgn0034742	58F1	221.05	245.325	233.188	184.8	261.125	222.963	264.275	317.05	290.663				0.0296	0.0015	0.0006	0.0007	0.0077	0.0001
1629515_at	Pyruvate dehydrogenase kinase	Pdk	FBgn0017558	45D5--7	3477.75	2918.45	3198.1	4018.55	2842.82	3430.69	2692.43	2059.22	2375.82	0.0283			0.0035	0.0019	0.0002	0.0001	0.0036	0.0001
1629530_at	Immune induced molecule 23	IM23	FBgn0034328	55C4	491.95	497.375	494.663	3713.1	2203.85	2958.47	787.075	766.05	776.562	0.0001	0.0001	0.0001				0.0001	0.0001	0.0001
1629538_s_at	---	---			299.675	167.075	233.375	190.525	144.65	167.588	278.9	183.775	231.338	0.0001		0.0001				0.0001	0.0198	0.0001
1629546_at	---	CG7054	FBgn0038972	94A16	1971.25	1941.2	1956.22	1157.92	1148.97	1153.45	1162.67	1246.2	1204.44	0.0001	0.0001	0.0001	0.0001	0.0001	0.0001
1629553_at	---	CG14153	FBgn0036094	67E5	434.05	323.825	378.938	286.95	173.2	230.075	300.4	243.575	271.988	0.0015	0.0013	0.0001	0.0029	0.0454	0.0012
1629559_s_at	ABC transporter expressed in trachea	Atet	FBgn0020762	24E1	392.95	400.425	396.688	414.725	431.625	423.175	442.7	450	446.35			0.0266	0.0057	0.0058	0.0005			0.0472
1629573_at	---	CG11676	FBgn0053975	85F1--4	255.15	179.675	217.412	343.275	278.775	311.025	144.825	114.8	129.812	0.0421	0.0251	0.0051	0.0147		0.0077	0.0003	0.0012	0.0001
1629574_at	---	CG6717	FBgn0083141	28B3	590.475	5.75	298.113	335.55	4.375	169.963	688.8	3.775	346.288	0.0001		0.0001	0.0055		0.0372	0.0001		0.0001
1629578_at	---	CG8309	FBgn0033902	50E1	3877.72	6091.73	4984.72	4082.05	5790.57	4936.31	3532.1	4864.83	4198.46				0.0297	0.0001	0.0001	0.002	0.0001	0.0001
1629592_at	---	CG8931	FBgn0030717	14A5	578.525	828.2	703.362	555.7	863.375	709.538	532.65	847.275	689.962				0.0288
1629600_at	---	CG17660	FBgn0031356	22B1	633.45	770.85	702.15	689.4	984.6	837	633.65	932.275	782.962		0.0001	0.0002		0.0009	0.0091
1629621_a_at	---	Rab27	FBgn0025382	2A4--B1	163.975	265.525	214.75	187.55	298.675	243.113	170.925	311.725	241.325		0.0374	0.0151		0.0068	0.0211
1629625_at	---	CG13211	FBgn0033613	47F1	847.575	915.625	881.6	702.15	905.525	803.837	798.675	815.475	807.075	0.0003		0.0022		0.0042	0.003	0.0053	0.0081
1629667_at	///	CG14298 /// DpseGA12887	FBgn0038654	91D3	127.55	189.45	158.5	115.175	115.175	115.175	135.2	119.475	127.338		0.0004	0.0019		0.0007	0.0148
1629676_at	Tat-binding protein-1	Tbp-1	FBgn0028684	95B1	1515.33	2583.45	2049.39	1805.15	2876.62	2340.89	1357.33	2477.68	1917.5	0.0211	0.0199	0.0027				0.0015	0.0033	0.0001
1629681_x_at	---	CG4068	FBgn0029738	4D6--7	1333.88	1608.78	1471.33	1082.05	1629.88	1355.96	1178.9	1625.92	1402.41	0.0319
1629692_at	---	CG15653	FBgn0034578	57B16	155.725	362.325	259.025	187.975	493.675	340.825	209.975	435.1	322.538		0.0006	0.0017		0.0262	0.0087
1629695_at	///	CG4686 /// DpseGA18356	FBgn0038739	92B4	1740.83	734.075	1237.45	1875.6	809.775	1342.69	2004.5	864.975	1434.74	0.0288		0.0179	0.0004	0.0329	0.0002	0.0351		0.0337
1629752_at	---	CG5525	FBgn0032444	33F3	862.075	4322.07	2592.07	832.45	4484.33	2658.39	694.4	3860.15	2277.28					0.0003	0.0004		0.0001	0.0001
1629759_at	---	CG18815	FBgn0042138	68D1	2443.5	2360.32	2401.91	2830.07	2566.68	2698.38	2424.35	2777.75	2601.05	0.0139		0.0088		0.0091		0.0107
1629760_s_at	---	---			83.675	64.95	74.3125	53.65	72.25	62.95	114.75	133.025	123.888	0.0176			0.0147	0.0001	0.0001	0.0001	0.0001	0.0001
1629771_at	---	Cyp12a5	FBgn0038680	91F2--3	664.9	433.65	549.275	712.225	455.05	583.638	656.1	349.85	502.975								0.037	0.0258
1629776_a_at	---	CG6643	FBgn0039208	96A7	1398.3	1016.52	1207.41	1303.92	771.6	1037.76	1068.88	640.3	854.587	0.0409	0.0001	0.0001	0.0001	0.0001	0.0001	0.0001	0.0078	0.0001
1629790_at	---	CG11267	FBgn0036334	69F5	2140.95	6817.18	4479.06	1733.35	5912.95	3823.15	2413.9	7245.65	4829.77		0.0126	0.011				0.0478	0.001	0.0006
1629791_at	---	CG17271	FBgn0038829	93A1	936.55	1222.7	1079.62	940.45	1318.35	1129.4	779.8	1257.05	1018.42				0.0073			0.0063		0.0072
1629803_a_at	scab	scb	FBgn0003328	51E10--11	474.475	421.05	447.762	335.5	359.825	347.663	425.625	435.4	430.512	0.0011		0.001				0.0175	0.0395	0.0038
1629804_s_at	---	CG6329	FBgn0033872	50C6	1006.92	716.225	861.575	828.125	527.1	677.612	795.45	599.25	697.35	0.0201	0.0151	0.0021	0.0081		0.0046
1629806_a_at	---	CG32103	FBgn0052103	69B4--5	585.25	529.875	557.562	665.125	630.025	647.575	782.625	726.85	754.737		0.0394	0.0124	0.0007	0.0007	0.0001	0.0189	0.0452	0.0044
1629821_at	---	CG30055	FBgn0050055	49B7	248.725	769.15	508.938	308.775	1030.05	669.413	271.3	957.325	614.312		0.0002	0.0007		0.0029	0.0122
1629835_at	---	CG5048	FBgn0036437	70F1	3230.15	21.95	1626.05	3308.68	10.225	1659.45	3597.1	21.375	1809.24				0.0276
1629837_at	---	CG2330	FBgn0037447	83E8	1179.6	881.75	1030.67	1280.83	692.95	986.888	903.175	557.9	730.538	0.0412	0.0011		0.0001	0.0001	0.0001	0.0001	0.0101	0.0001
1629842_at	GTPase-activating protein 1	Gap1	FBgn0004390	67C10--11	474.25	1150.58	812.413	502.25	1180.85	841.55	434.45	962.475	698.462					0.0026	0.0069		0.0009	0.0015
1629843_s_at	---	Ubc-E2H	FBgn0029996	7D6	1730.03	4006.38	2868.2	1883.2	4268.2	3075.7	1791.55	4247	3019.28			0.0466
1629844_s_at	retina aberrant in pattern	rap	FBgn0003200	4C11--12	508.225	2100.8	1304.51	377.875	2153.4	1265.64	542.875	3069.95	1806.41					0.0001	0.0005		0.0001	0.0003
1629868_s_at	---	CG3838	FBgn0032130	30B12	260.625	491.325	375.975	260.95	595.225	428.087	343.3	684.725	514.013		0.0003	0.0037	0.0017	0.0001	0.0001	0.0017	0.0009	0.0001
1629876_at	Cyclin-dependent kinase subunit 85A	Cks85A	FBgn0037613	85A8	458.9	728.525	593.712	515.2	757.65	636.425	458.475	724.4	591.438	0.0322		0.0233				0.0311		0.018
1629877_at	---	CG31683	FBgn0051683	38C7	148.25	220.425	184.338	221.225	315.825	268.525	161.55	281.875	221.713	0.0135	0.0026	0.0005		0.0313		0.0356		0.0221
1629898_s_at	---	CG10737	FBgn0034420	56C1	1681.05	1254.22	1467.64	1708.88	1141.55	1425.21	1313.78	832.975	1073.38				0.0009	0.0003	0.0001	0.0005	0.0032	0.0001
1629901_at	---	CG11881	FBgn0039638	98F12	83.325	368.9	226.113	64.275	504.35	284.312	89.875	500.35	295.113		0.0001	0.0004		0.0001	0.0001
1629903_at	---	CG30359	FBgn0050359	44D1	1037.83	1799.5	1418.66	1157.4	1359.12	1258.26	1085.47	1628.6	1357.04		0.0017						0.0295
1629905_s_at	---	---			68.8	167.875	118.338	53.275	129.95	91.6125	75.25	241.175	158.213		0.0229	0.0233		0.0003	0.0022		0.0001	0.0001
1629906_s_at	---	---			1043.88	915.05	979.462	975.675	728.975	852.325	731.7	619.45	675.575				0.0089	0.0121	0.001	0.0313		0.0281
1629919_at	---	CG12045	FBgn0039805	100A6	616.75	898.3	757.525	559.95	562.7	561.325	336.625	616.55	476.587		0.006	0.0176	0.0167	0.0162	0.002	0.0469
1629923_at	---	CG7371	FBgn0031710	25E5	259.825	256.35	258.087	306.3	264.3	285.3	293.15	298.05	295.6	0.0455					0.0256
1629939_a_at	---	CG1140	FBgn0035298	62B11--12	898.75	976.9	937.825	791.2	956.725	873.962	841.725	898.6	870.163	0.0023		0.007		0.0157	0.0049
1629940_at	---	CG13895	FBgn0035158	61C8	82.5	191.25	136.875	111	192.275	151.637	120.725	278.375	199.55					0.0003	0.0003		0.0004	0.0024
1629947_at	---	CG32812	FBgn0025642	1F1	142.75	9.85	76.3	147.975	11.35	79.6625	124.5	4.65	64.575				0.0066		0.0116	0.0012		0.0024
1629954_at	---	CG10153	FBgn0033962	51C2	369.275	528.45	448.863	495	560	527.5	389.75	482.175	435.962	0.0001		0.0001		0.0402		0.0002	0.0022	0.0001
1629961_s_at	---	l(2)44DEa	FBgn0010609	44E1--2	1594.53	1181.53	1388.03	1427.9	1357.55	1392.72	1242.78	977.975	1110.38				0.0079		0.004		0.005	0.0036
1629963_at	sugar transporter 1	sut1	FBgn0028563	44A4	455.825	1158.03	806.925	574.35	2825.55	1699.95	361.85	941.7	651.775		0.0001	0.0002					0.0001	0.0001
1629969_at	---	CG11426	FBgn0037166	79E4	753.025	394.775	573.9	811.075	430.325	620.7	918.075	444.25	681.163				0.0114		0.0178
1630013_s_at	Selenophosphate synthetase 2	Sps2	FBgn0032224	31D9	629.375	1214.95	922.163	734.125	1380.72	1057.42	840.375	1421.28	1130.83		0.018	0.0082	0.0045	0.0052	0.0004
1630027_s_at	---	Rtnl1	FBgn0053113	25B9--C1	8290.12	9012.78	8651.45	7338.57	8616.08	7977.33	7930.57	8443.65	8187.11	0.0209		0.0207
1630034_at	---	CG12119	FBgn0030102	8D1	467.35	472.2	469.775	410.625	402.7	406.663	465.175	415.275	440.225			0.0321
1630057_at	---	CG11753	FBgn0037603	85A5	487.275	640.325	563.8	467.25	716.8	592.025	523.05	670.85	596.95		0.0056					0.0302
1630063_a_at	Eukaryotic initiation factor 3 p66 subunit	eIF-3p66	FBgn0040227	95A7	2421.43	5766.98	4094.2	2181.97	5327.32	3754.65	2241.6	5153.4	3697.5	0.0315	0.0008	0.0004		0.0001	0.0001
1630065_at	---	CG6912	FBgn0038290	88E2	337.1	309.175	323.137	261.025	259.175	260.1	126.775	150.3	138.537			0.0317	0.0001	0.001	0.0001	0.0033	0.0118	0.0005
1630066_at	---	CG4302	FBgn0027073	57D1--2	679.575	660.825	670.2	1023.83	827.225	925.525	925.65	710.2	817.925	0.0084		0.0063	0.0441
1630067_a_at	Thiolester containing protein II	TepII	FBgn0041182	28C1	1040.6	823.3	931.95	1630.03	1422.97	1526.5	1146.22	757.8	952.013	0.0001	0.0001	0.0001				0.0002	0.0001	0.0001
1630088_at	---	CG16743	FBgn0032322	32C1	559.725	605.7	582.712	910.2	991.775	950.987	452.3	457.475	454.887	0.0082	0.0046	0.0005				0.0014	0.0004	0.0001
1630091_at	---	CG31296	FBgn0051296	88F7	164.95	13.725	89.3375	187.6	10.125	98.8625	97.6	26.275	61.9375	0.0052			0.0001		0.0001	0.0001	0.0318	0.0001
1630094_at	---	l(1)G0269	FBgn0029067	19F4	304.725	299.975	302.35	239.05	260.375	249.713	303.075	331.05	317.062	0.0033	0.0476	0.0014				0.0039	0.002	0.0002
1630097_s_at	---	CG17834	FBgn0028394	29D5--E1	163.275	234.225	198.75	152.45	208.225	180.338	182.8	245.775	214.287								0.0313	0.0089
1630100_at	---	CG31607	FBgn0051607	28E7	407.6	323.825	365.712	444.65	345.825	395.238	334.4	269.4	301.9						0.0227	0.0077	0.047	0.0024
1630110_at	---	CG12935	FBgn0033547	47C1	182	501.3	341.65	208.55	575.775	392.163	180	534.8	357.4		0.0049	0.0063						0.0421
1630112_at	---	CG18731	FBgn0042213	99B9	905.05	583.55	744.3	710.975	595.95	653.462	732.7	479.35	606.025	0.0025		0.0269	0.0055		0.0024		0.0412
1630113_at	---	CG10660	FBgn0036288	69C2--3	352.225	177.3	264.762	321.925	146.075	234	303.025	149.45	226.238	0.0129	0.0109	0.0013	0.0005	0.02	0.0002
1630127_at	---	---			146.525	92.875	119.7	104.7	87.875	96.2875	162.1	85.25	123.675	0.0068		0.0241				0.0008		0.0107
1630149_at	---	CG6290	FBgn0030921	17B1	269.975	182.9	226.438	249.25	125.375	187.312	430.925	169.825	300.375				0.0001		0.0024	0.0001		0.0001
1630150_s_at	Collagen type IV	Cg25C	FBgn0000299	25C1	1095.45	2327.68	1711.56	1067.65	1945.25	1506.45	1161.9	2156.18	1659.04		0.0151
1630160_at	Fasciclin 2 /// ///	Fas2 /// DanaFas2 /// DpaiFas2	FBgn0000635	4B1--3	802.425	574.5	688.462	707.775	414.125	560.95	890.35	472.725	681.538		0.007	0.0033				0.0031		0.0048
1630169_a_at	Synapse-associated protein 47kD	Sap47	FBgn0013334	89A8	2187.82	1231.2	1709.51	2170.78	1027.67	1599.22	1971	885.7	1428.35					0.0089	0.0037			0.0497
1630201_a_at	---	CG11321	FBgn0031857	27A2--B1	401.1	279.225	340.163	329.95	197.875	263.913	393	221.9	307.45		0.0431	0.0111
1630212_at	---	CG2065	FBgn0033204	43E8--9	672.1	373.875	522.987	564.075	250.375	407.225	712.125	264.15	488.137	0.0007	0.0002	0.0001		0.0006		0.0001		0.0004
1630217_at	---	CG13650	FBgn0039277	96C1	366.825	220.6	293.712	369.275	226.375	297.825	352	182.05	267.025					0.019	0.0211		0.0089	0.0099
1630227_a_at	---	CG8176	FBgn0037702	85D19	652.525	990.15	821.337	645.625	1094.28	869.95	680.375	1206.33	943.35		0.0373			0.0004	0.0022		0.0269	0.0378
1630231_at	furrowed	fw	FBgn0001083	11A1	158.975	122.85	140.912	188.6	122.825	155.713	160.5	113.9	137.2	0.0287						0.0363		0.0485
1630236_s_at	---	CG15093	FBgn0034390	55F2	2707.55	3817.3	3262.43	2345.93	3473.57	2909.75	3139.18	3899.82	3519.5	0.0017	0.0024	0.0001	0.0004		0.0016	0.0001	0.0005	0.0001
1630242_at	---	CG31510	FBgn0051510	96C1	183.6	413.5	298.55	188.95	468.725	328.837	218.9	565.275	392.087		0.0419			0.0001	0.0001		0.0018	0.0031
1630244_s_at	///	CG31810 /// CG31809	FBgn0051810	36B2	514.375	445.375	479.875	261.425	187.325	224.375	274.625	260.9	267.762	0.0001	0.0001	0.0001	0.0001	0.0001	0.0001		0.0394
1630247_at	---	CG4554	FBgn0034734	58E3	75.3	264.15	169.725	62.5	323.425	192.963	86.475	364.45	225.463		0.0023			0.0001	0.0003		0.0208	0.0115
1630249_at	---	CG31090	FBgn0051090	96F7--8	203.025	124.1	163.562	199.45	137.85	168.65	328.975	185.575	257.275				0.0001	0.0112	0.0001	0.0001	0.0385	0.0001
1630255_at	---	CG31676	FBgn0051676	38F2	909.675	811.3	860.487	783.15	619.525	701.337	1055.08	724.525	889.8		0.0153	0.0062				0.0017		0.002
1630258_at	Glutathione S transferase D2	GstD2	FBgn0010038	87B8	337.925	151.725	244.825	289.75	170.775	230.262	491.925	233.525	362.725				0.0294		0.0202	0.007		0.0109
1630273_at	---	CG15145	FBgn0032649	36C11	510.075	16.125	263.1	385	13.325	199.162	576.625	10.4	293.512	0.0008		0.0075	0.0361			0.0001		0.0005
1630276_at	---	CG5149	FBgn0031904	27F3	537.775	1236.22	887	652.175	1621.15	1136.66	399.475	960.6	680.038	0.0475	0.0001	0.0001	0.0205	0.0002	0.0001	0.0004	0.0001	0.0001
1630285_at	---	RhoGAP100F	FBgn0039883	100D2--3	612.775	345.65	479.212	586.875	293.6	440.238	817.575	388.55	603.062				0.0008		0.0025	0.0003		0.0003
1630291_at	Metallothionein B	MtnB	FBgn0002869	92E12--13	277.3	139.375	208.338	138.1	94.1	116.1	426.6	319.125	372.863	0.0051		0.0076	0.0033	0.0009	0.0001	0.0001	0.0001	0.0001
1630299_at	---	CG17325	FBgn0040993	37A4--5	2792.05	2974.32	2883.19	2258.05	2502.03	2380.04	3559.35	3144.77	3352.06			0.0316	0.0223		0.0427	0.0008	0.0484	0.0005
1630302_at	---	CG8562	FBgn0035779	65F11	2016.7	2752.07	2384.39	1393.12	1792.83	1592.97	1977.5	2423.38	2200.44	0.0001	0.0001	0.0001		0.003	0.0124	0.0001	0.0001	0.0001
1630306_at	---	CG15012	FBgn0035528	64A12--B1	945.125	1046.85	995.987	954.8	993.725	974.263	1124.7	1223.1	1173.9				0.0047	0.0053	0.0004	0.0066	0.0008	0.0001
1630310_at	---	CG32751	FBgn0052751	5D8	95.9	136.6	116.25	63.375	138.75	101.062	11.7	19.375	15.5375				0.0002	0.0001	0.0001	0.006	0.0001	0.0001
1630320_at	?Trypsin	?Try	FBgn0011555	47F3--4	16774.2	17662.7	17218.4	10752.4	10888.6	10820.5	17362.8	14843.3	16103.1	0.0066	0.0031	0.0004				0.0037		0.0016
1630332_at	---	CG3652	FBgn0031600	24E5	900.35	1466.88	1183.61	766.575	1380.97	1073.78	697.275	1380.53	1038.9	0.0017	0.0238	0.0005	0.0001	0.0232	0.0001
1630335_s_at	---	CG7084	FBgn0038938	94A4	1847.53	1135.65	1491.59	1680.03	1210.92	1445.47	2112.25	1178.67	1645.46				0.0448			0.0033		0.0339
1630354_at	---	CG13353	FBgn0033896	50D5	931.15	12.55	471.85	1022.67	17.8	520.237	1116.3	17.025	566.663	0.0035		0.0189	0.0001		0.0002	0.003		0.0231
1630358_at	---	CG2162	FBgn0035388	63A3	773.45	1732.72	1253.09	712.7	2121.95	1417.33	806.625	2358.45	1582.54		0.0037			0.0001	0.001		0.0494
1630359_at	---	CG31810	FBgn0051810	36B2	679.5	532.25	605.875	261.55	265.175	263.363	452.275	506.775	479.525	0.0001	0.0001	0.0001	0.0001		0.0004	0.0002	0.0001	0.0001
1630363_at	---	CG10469	FBgn0035678	65A5--6	139.875	606.55	373.212	100.125	501.475	300.8	121.225	596.925	359.075		0.0003	0.0003					0.0006	0.0017
1630373_at	---	CG4935	FBgn0028897	35F1	214	231.6	222.8	287.3	307.775	297.538	273	316.15	294.575	0.028	0.0234	0.0036		0.0138	0.0047
1630384_at	---	CG3430	FBgn0031875	27C7	52.75	600.75	326.75	114.125	716.025	415.075	43.775	851	447.387		0.0102	0.0064		0.0001	0.0007		0.0039
1630411_at	---	CG9945	FBgn0034527	57A7	250.35	559.725	405.038	164.4	401.15	282.775	209.775	578.4	394.087	0.0213	0.0004	0.0002					0.0001	0.0004
1630412_at	---	CG16873	FBgn0028936	34E5	149.65	126.775	138.213	214.8	111.225	163.012	126.65	90.6	108.625	0.0003		0.0174		0.0148	0.0065	0.0001		0.0001
1630414_at	---	CG13603	FBgn0039135	95D4	787.175	1701.28	1244.22	844.025	1936.28	1390.15	823	1898.28	1360.64		0.007	0.0146		0.0186	0.0422
1630419_a_at	---	CG7300	FBgn0032286	32A4	139.6	155.425	147.512	484.4	266.45	375.425	447.9	217.175	332.538	0.0001	0.0004	0.0001	0.0001	0.0197	0.0001			0.0215
1630422_at	---	CG18231	FBgn0036796	75D4	1041.25	11.525	526.388	597.7	17.625	307.663	767.2	4.775	385.988	0.0001		0.0001	0.0001		0.0012	0.0035		0.0359
1630438_at	---	CG32409	FBgn0052409	64F4	174.75	881.075	527.913	165.425	795.15	480.288	190.475	975.15	582.812		0.0162	0.0488		0.0099	0.0266		0.0001	0.0005
1630453_at	---	CG32267	FBgn0052267	63E2	3652.93	4473.17	4063.05	3118.1	3733.8	3425.95	3434.75	4313.27	3874.01	0.016	0.0022	0.0005					0.0103	0.0061
1630468_at	---	CG15247	FBgn0030156	9A3	136.85	127.775	132.312	106.575	92.45	99.5125	164.425	141.875	153.15	0.0311	0.0147	0.0028	0.0462		0.0351	0.0005	0.0018	0.0001
1630477_at	male-specific lethal 3	msl-3	FBgn0002775	65E4	239.825	405.95	322.887	247.225	810.025	528.625	277.975	779.825	528.9		0.0001	0.0001		0.0001	0.0001
1630483_a_at	---	CG7546	FBgn0035793	66A3	446	410.825	428.413	515.575	587.1	551.337	467.9	529.85	498.875	0.0483	0.0001	0.0001		0.0027	0.0084			0.0371
1630496_a_at	spellchecker1	spel1	FBgn0015546	35A4--B1	119.025	464.55	291.788	117.025	651.725	384.375	148.525	639.425	393.975		0.0001	0.0001		0.0001	0.0001
1630499_at	---	CG7551	FBgn0036161	68C9	505.275	23.25	264.262	531.375	14.9	273.137	421.975	14.025	218				0.0008		0.0044	0.0001		0.0013
1630502_at	anachronism	ana	FBgn0011746	45A1	635.5	292.825	464.163	677.175	292.975	485.075	426.925	226.85	326.887				0.0001		0.0001	0.0001		0.0001
1630509_at	Muscle protein 20	Mp20	FBgn0002789	49F13	8321.2	7464.67	7892.94	8292.2	6769.6	7530.9	7247.8	5791.5	6519.65				0.0081	0.0003	0.0001	0.0095	0.0137	0.0012
1630520_s_at	---	---			255.225	272.175	263.7	438.35	313.2	375.775	312.5	240.275	276.387	0.0003		0.0009				0.0047		0.0023
1630527_at	---	CG8436	FBgn0037670	85D6	180.425	539.65	360.038	196.925	715.3	456.113	166.025	762.925	464.475		0.0004	0.0025		0.0001	0.0014
1630528_at	---	CG17751	FBgn0038717	92A10	299.175	285.2	292.188	179.8	246.675	213.238	376.025	355.2	365.613	0.0065		0.0097			0.0145	0.0002	0.0114	0.0001
1630529_at	---	CG11562	FBgn0031247	21B7	951.125	410.65	680.888	1108.72	434.15	771.438	1097.7	458.525	778.112	0.0008		0.0034	0.0013		0.0021
1630539_at	Topoisomerase I-interacting protein	Topors	FBgn0034410	56A2	297.475	605.8	451.637	221.85	480.65	351.25	352.125	825.875	589		0.0363	0.0203		0.0014	0.0033	0.0305	0.0001	0.0001
1630547_at	---	CG4723	FBgn0039023	94C4	191.725	174.975	183.35	174.225	113.875	144.05	199.825	124.05	161.938		0.0011	0.0022		0.0041
1630557_at	---	CG11859	FBgn0039306	96C8	338.45	1016.1	677.275	348.125	1144.15	746.138	350.575	1197.1	773.837		0.0008	0.0053		0.0001	0.0005
1630570_at	---	CG13003	FBgn0030798	15B1	392.725	260.275	326.5	245.875	184.675	215.275	351.525	227.3	289.413	0.0001	0.0002	0.0001	0.0161	0.0448	0.0039	0.0001	0.0134	0.0001
1630573_at	---	CG6498	FBgn0036511	71E1	357.05	317.825	337.438	297.8	344.025	320.913	384.975	383.325	384.15	0.0085				0.0046	0.0044	0.0006		0.0005
1630585_s_at	---	---			105	61.225	83.1125	66.375	45.675	56.025	129.225	70.5	99.8625	0.0007		0.0007	0.0146		0.0164	0.0001	0.0128	0.0001
1630593_at	Neural Lazarillo	NLaz	FBgn0053126	22A1	2968.6	2778.6	2873.6	2407.18	2134.68	2270.93	2131.95	1931.08	2031.51	0.0064	0.0026	0.0003	0.0004	0.0003	0.0001
1630600_at	Frost /// Sex comb on midleg	Fst /// Scm	FBgn0037724	85E2	1106.55	540.425	823.487	816.85	629.75	723.3	701.75	350.35	526.05				0.0251		0.0209
1630614_s_at	---	---			199.6	155.675	177.637	200.225	323.35	261.788	176.75	149.375	163.062		0.0002	0.0034					0.0002	0.0011
1630630_at	---	CG6370	FBgn0034277	54E8	2087.5	2642.95	2365.22	1707.33	2926.55	2316.94	1650.88	2425.75	2038.31	0.0003	0.0028		0.0001	0.0142	0.0001		0.0001	0.0002
1630635_s_at	---	CG7720	FBgn0038652	91C6--D1	958.325	769.725	864.025	703.725	566.5	635.112	980.775	586.275	783.525	0.0007	0.0036	0.0001		0.007		0.0004		0.0029
1630640_at	---	CG4594	FBgn0032161	30E4--F1	259.225	504.4	381.812	265.25	575.7	420.475	196.95	481.575	339.262		0.0119	0.0425	0.0239		0.0281	0.0151	0.0021	0.0005
1630660_at	---	CG14033	FBgn0046776	25D2	64.075	297.9	180.988	75.175	537.4	306.288	74.175	311.225	192.7		0.0001	0.0001					0.0001	0.0001
1630667_at	---	---			1289.22	645.2	967.212	986.225	664.85	825.538	1131.8	626.525	879.163	0.0207
1630669_at	---	CG7299	FBgn0032282	32A4	159.15	140.725	149.938	310.325	134.225	222.275	573.3	216.125	394.712	0.0001		0.0001	0.0001	0.0012	0.0001	0.0001	0.0006	0.0001
1630699_at	integrin	ß? integrin	FBgn0010395	39A1	258.45	204	231.225	254.425	257.075	255.75	238.95	206.4	222.675		0.0431
1630700_at	---	---			45.125	38.45	41.7875	128.625	92.35	110.487	75.975	63.8	69.8875	0.0002	0.0058	0.0001			0.0297	0.0067		0.0039
1630702_at	---	CG14590	FBgn0033061	42A9	127.5	88.3	107.9	89.025	51	70.0125	178.3	107.425	142.863	0.0043	0.0053	0.0004	0.0006		0.0007	0.0001	0.0002	0.0001
1630723_a_at	---	CG8708	FBgn0033271	44B5--7	1150.17	154.95	652.562	391.875	165.525	278.7	414.275	119.275	266.775	0.0001		0.0001	0.0001		0.0001
1630728_a_at	photorepair	phr	FBgn0003082	43E18	25.325	153.575	89.45	112.55	337.225	224.887	21.4	180.9	101.15	0.0002	0.0001	0.0001				0.0001	0.0001	0.0001
1630750_at	---	CG5323	FBgn0034362	55E2	929.425	1826.05	1377.74	1025.53	1858	1441.76	944.675	1674.47	1309.58	0.0469				0.0044	0.0464		0.0012	0.001
1630756_at	raptor /// Multiple inositol polyphosphate phosphatase 2	raptor /// Mipp2	FBgn0029840	5D4	700.175	2271.97	1486.08	452.675	1927.55	1190.11	574.225	2278.62	1426.42	0.0318	0.0055	0.0015					0.0049	0.0066
1630761_at	---	CG11854	FBgn0039299	96C7	127.85	31.25	79.55	135.75	25.375	80.5625	286.875	17.25	152.062				0.0001		0.0001	0.0001		0.0001
1630774_s_at	shaggy	sgg	FBgn0003371	3A8--B1	1077.78	840.9	959.337	850.5	517.25	683.875	964.075	654.45	809.263	0.0016	0.0001	0.0001		0.0059	0.0025		0.0303	0.008
1630788_at	Proteasome 26S subunit subunit 4 ATPase	Pros26.4	FBgn0015282	95C13	1279.45	1936.12	1607.79	1530.05	2243.7	1886.88	1221.22	2043.6	1632.41	0.0066	0.0017	0.0002				0.0016	0.0225	0.0005
1630795_at	---	CG12125	FBgn0030037	7E9	296.95	973.8	635.375	235.625	966.6	601.112	372.25	1251.72	811.987					0.0002	0.0004	0.0215	0.0001	0.0001
1630800_s_at	---	---			1357.88	350.475	854.175	2364.35	648.125	1506.24	1814.58	339.95	1077.26	0.0049		0.0083
1630802_at	---	Cyp6d4	FBgn0039006	94C1	330.65	299.15	314.9	259.725	215.45	237.588	189.7	195.325	192.512	0.0304	0.0135	0.0026	0.0004	0.0037	0.0001	0.0322		0.0477
1630805_at	noisette	noi	FBgn0014366	83B4	557.65	1121.38	839.513	624.225	1635.35	1129.79	587	1259.5	923.25		0.0001	0.0006					0.0011	0.0062
1630807_at	---	CG33111	FBgn0053111	95B7--C1	307.8	257.475	282.637	178.575	187.85	183.213	252.125	226.575	239.35	0.0001	0.0001	0.0001	0.0001	0.007	0.0001	0.0001	0.0016	0.0001
1630808_at	rasp	rasp	FBgn0024194	63B8	170.425	971.875	571.15	159.225	988.525	573.875	126.25	744.575	435.413					0.0001	0.0001		0.0001	0.0001
1630815_at	---	CG14277	FBgn0032008	28F5	1049.17	621.45	835.312	1044.4	459.15	751.775	1894.53	635	1264.76				0.0001		0.0001	0.0001	0.038	0.0001
1630818_at	---	CG30178	FBgn0050178	60A16	476.075	9.05	242.562	498.55	3.8	251.175	530.6	5.025	267.812				0.0231
1630823_at	---	CG32210	FBgn0052210	76B6--7	528.3	772.65	650.475	549.775	797.45	673.612	602.325	874.6	738.462					0.0336	0.0127
1630827_s_at	---	---			259.7	270.325	265.012	125.875	203	164.438	87.275	141.85	114.562	0.0001	0.0034	0.0001	0.0001	0.0001	0.0001		0.0063	0.0025
1630831_at	---	CG7695	FBgn0038631	91B6	2607.97	1148.92	1878.45	4652.5	1479.97	3066.24	3379.9	1046.62	2213.26	0.0001	0.0173	0.0001	0.0001		0.0019	0.0001	0.0036	0.0001
1630842_s_at	///	CG32641 /// CG32640	FBgn0052641	11E3	1235.22	1686.12	1460.67	898.4	1164.5	1031.45	993.1	1214.5	1103.8	0.0046	0.0002	0.0001	0.0281	0.0004	0.0002
1630880_at	---	CG12467	FBgn0025623	1C5	72.875	257.175	165.025	100.225	368.1	234.162	89.275	256.65	172.963		0.0022	0.0051					0.0021	0.0106
1630886_at	---	SelR	FBgn0037847	86C7	351.525	332.875	342.2	477.35	333.3	405.325	341.5	265.3	303.4	0.0071		0.0402				0.0044		0.003
1630893_at	---	CG7639	FBgn0033989	51D7	718.7	676.475	697.587	735.9	749.6	742.75	623.325	645.2	634.263				0.0385		0.0497	0.0178	0.0258	0.0028
1630929_at	---	CG5885	FBgn0025700	30E4--F1	2651.85	2894.88	2773.36	2581.55	3055.75	2818.65	2368.22	2617.28	2492.75		0.0461		0.002	0.0024	0.0001	0.0121	0.0001	0.0001
1630930_a_at	fusilli	fus	FBgn0023441	52B3--5	1461.88	976.45	1219.16	1554.53	990.05	1272.29	1352.47	815.5	1083.99					0.0082	0.0028	0.0019	0.005	0.0002
1630932_at	---	CG7488	FBgn0038106	87D7	496.75	800.525	648.638	547.75	847.25	697.5	489	754.575	621.788			0.0161				0.0349	0.0028	0.001
1630949_s_at	UAS construct of Saucedo	Rheb	FBgn0041191	83B2	1399.83	1721.33	1560.58	1599.15	1851.5	1725.33	1414.03	1755.12	1584.58	0.001	0.0152	0.0003				0.0017		0.001
1630958_at	///	Chmp1 /// DyakChmp1	FBgn0036805	75D6	1194.85	1191.8	1193.33	1607.35	1456.03	1531.69	1280.78	1124.3	1202.54	0.0001	0.0021	0.0001				0.0004	0.0004	0.0001
1630964_at	---	CG15211	FBgn0030234	9E8--9	749.275	506.9	628.087	655.125	452.8	553.962	587.475	389.35	488.413	0.009		0.0047	0.0002	0.0022	0.0001	0.0452		0.0098
1630968_at	---	CG13907	FBgn0035173	61D2--3	769.55	1173.22	971.388	770.65	1263.78	1017.21	890.85	1586.55	1238.7				0.0278	0.0001	0.0001	0.029	0.0001	0.0001
1630972_at	---	CG4270	FBgn0031407	22D6	1196.53	5.4	600.962	1336.38	8.75	672.562	720.3	5.25	362.775	0.0357			0.0001		0.0001	0.0001		0.0001
1630992_at	---	CG7946	FBgn0039743	99D3	564.925	834.475	699.7	520.875	991.95	756.413	628.8	1128.85	878.825		0.0103			0.0001	0.0004		0.0215	0.0059
1630993_at	---	CG31414	FBgn0051414	95A9--10	240.1	124.3	182.2	207.15	111.375	159.262	170.8	96.275	133.537				0.0011		0.0012	0.0461		0.0459
1630996_s_at	---	CG17723	FBgn0035432	63C6--D1	571.1	929.125	750.112	733.375	1049.15	891.263	645.575	1027.55	836.562	0.0015	0.0105	0.0003		0.0289	0.0095	0.0469
1631013_at	myoblast city	mbc	FBgn0015513	95B5--7	781.875	1508.05	1144.96	704.05	1507.03	1105.54	673.45	1678.67	1176.06				0.0477	0.0046			0.0045
1631017_at	---	CG18778	FBgn0042119	65A6	6452.85	5320.48	5886.66	6368.85	3832.47	5100.66	7705.65	4082.68	5894.16		0.0023	0.0139	0.0071	0.0076		0.0047		0.0132
1631021_at	---	CG4771	FBgn0039018	94C4	99.1	586.55	342.825	101.425	662.35	381.887	127.325	885.725	506.525					0.0001	0.0002		0.0002	0.0014
1631025_at	Prosß5R1	Prosß5R1	FBgn0034842	59D6	634.6	2.275	318.438	846.725	3.575	425.15	818.8	2.85	410.825	0.0001		0.002	0.0004		0.0051
1631028_s_at	---	l(2)k09913	FBgn0021979	59C3	2784.1	2780.05	2782.07	2715.43	2900.35	2807.89	2799.9	2922.38	2861.14		0.0331			0.0147	0.0451
1631040_at	---	CG10632	FBgn0036302	69C6--8	217.1	428.775	322.938	299.625	592.475	446.05	297.975	534.725	416.35	0.0132	0.0001	0.0001	0.0147	0.0029	0.0006
1631045_a_at	---	CG3571	FBgn0037978	87A4--5	272.625	397.625	335.125	285.075	510.55	397.812	284.775	467.425	376.1		0.0001	0.0003		0.0018	0.0061		0.0295
1631046_s_at	---	CG6448	FBgn0032976	40E5--F1	1197.08	1849.25	1523.16	963.075	1556.38	1259.72	1098.1	1640.45	1369.28	0.0078	0.0018	0.0003		0.0147	0.0118
1631047_at	---	---			502.025	30.2	266.113	406.475	14.65	210.562	454.85	7.15	231	0.0001		0.0001	0.002		0.0014	0.0017		0.0332
1631050_at	---	CG5384	FBgn0032216	31D4--5	1715.38	3195.15	2455.26	1768.3	3130.52	2449.41	2116.6	3641.15	2878.88				0.014	0.0077	0.001	0.0282	0.0033	0.0009
1631058_s_at	Microsomal glutathione S-transferase-like	Mgstl	FBgn0025814	19E7	5939.12	5190.73	5564.92	8089.23	6394.88	7242.05	5047.7	4240.15	4643.93	0.0007	0.0254	0.0003			0.0173	0.0001	0.0006	0.0001
1631073_at	Chloride intracellular channel	Clic	FBgn0030529	12C5--6	1026.3	1609.38	1317.84	836.525	1493.8	1165.16	857.125	1748.8	1302.96	0.0189		0.0094	0.0324				0.0034	0.0165
1631077_at	---	CG16957	FBgn0032519	34B10	902.475	28.225	465.35	957.15	20.05	488.6	758.775	23.15	390.962	0.0392			0.0001		0.0008	0.0001		0.0001
1631078_at	zero population growth	zpg	FBgn0024177	65B5	23.175	2820.9	1422.04	24.1	2603.82	1313.96	29.1	3264.72	1646.91		0.0002	0.0026		0.0001	0.0001		0.0001	0.0001
1631083_at	---	l(1)G0144	FBgn0027296	2F2	570.75	1237	903.875	560.775	1153.4	857.087	526.05	1015.67	770.862					0.0002	0.0008		0.0071	0.0141
1631098_at	---	CG7194	FBgn0035868	66C5	962.5	856.7	909.6	237.65	240.5	239.075	721.475	666.475	693.975	0.0001	0.0001	0.0001	0.0103	0.0335	0.0023	0.0001	0.0002	0.0001
1631099_at	---	CG17807	FBgn0034748	58F2	171.35	463.05	317.2	196.55	418.85	307.7	205.025	428	316.512		0.0042		0.0198	0.0162
1631110_at	---	CG10257	FBgn0033985	51D5	132.475	68.15	100.312	75.675	69.6	72.6375	104.825	68.675	86.75	0.0001		0.0023	0.0183			0.0139
1631115_at	Odorant-binding protein 8a	Obp8a	FBgn0030103	8D1	207.9	91.55	149.725	225.75	50.5	138.125	226.75	70.825	148.787		0.0267
1631120_at	muscleblind	mbl	FBgn0053197	54B1--5	388.25	263.85	326.05	366.375	287.275	326.825	576.55	348.025	462.288				0.0006		0.0005	0.0002		0.0005
1631122_at	---	CG4656	FBgn0039055	94D13--E1	313.3	864.45	588.875	307.65	916.05	611.85	229.3	769.525	499.413								0.0471	0.0335
1631127_at	---	CG10424	FBgn0036848	75F7	349.075	531.725	440.4	394.75	473.2	433.975	277.675	501.925	389.8							0.0053
1631128_s_at	---	CG9016	FBgn0031751	26A1	6843.02	34.2	3438.61	12115.1	27.6	6071.35	11650	34	5841.99	0.0001		0.0001	0.0001		0.0001
1631129_at	---	CG31612	FBgn0051612	40A2--3	24.75	93.475	59.1125	40.425	127.35	83.8875	41.725	111.85	76.7875	0.0375	0.0003	0.0002	0.0263	0.0179	0.0029		0.0393
1631137_at	viral IAP-associated factor	viaf	FBgn0036237	68F1	537.55	1106.45	822	478	1129.1	803.55	727.725	1526.8	1127.26				0.0271	0.0001	0.0001	0.0063	0.0002	0.0001
1631148_at	---	CG9673	FBgn0030775	15A2--3	3105.5	3004.97	3055.24	1997.78	2202.95	2100.36	3373.57	3028.12	3200.85	0.0056	0.0314	0.0015				0.0013	0.0276	0.0005
1631157_at	---	CG7365	FBgn0036939	76F2	367.9	219.35	293.625	240.125	156.325	198.225	335.85	186.325	261.087	0.0001	0.0017	0.0001			0.0127	0.0001		0.0001
1631161_at	pelota	pelo	FBgn0011207	30C5	604.05	1159.75	881.9	592.525	1415.42	1003.98	592.625	1536.22	1064.42		0.0001	0.0024		0.0001	0.0001		0.0201
1631171_at	---	CheB93a	FBgn0038888	93E1	286.925	1.35	144.137	269.4	4.25	136.825	391.325	4.9	198.113				0.001		0.0085	0.0003		0.0039
1631173_at	---	CG5560	FBgn0030607	13A8	380.475	805.525	593	344.55	687.975	516.263	489.85	922.15	706		0.02	0.0293	0.0282	0.0208	0.0034	0.0062	0.0002	0.0001
1631196_at	Mediator complex subunit 10	MED10	FBgn0036581	72D10	1071.95	1719.03	1395.49	1084.75	1666.6	1375.67	1292.62	1853.97	1573.3				0.0107		0.0049	0.0148	0.0249	0.0024
1631200_at	Accessory gland-specific peptide 32CD	Acp32CD	FBgn0023415	32C1	5170.62	2.9	2586.76	3634.28	5.825	1820.05	6211.8	2.475	3107.14	0.0001		0.0003	0.0004		0.0052	0.0001		0.0001
1631225_at	---	CG8317	FBgn0034140	53C8	1894.5	2038	1966.25	2736.25	2060.12	2398.19	1519.55	1703.55	1611.55	0.0003		0.0038	0.0486		0.0124	0.0001		0.0001
1631227_at	---	CG5793	FBgn0038858	93C1	2531.88	1584.67	2058.28	2672.2	1488.33	2080.26	2415.12	1266.85	1840.99					0.0013	0.0017	0.0055	0.0131	0.0008
1631228_a_at	secretory Phospholipase A2	sPLA2	FBgn0033170	43C1	402.95	366.75	384.85	477.25	281.225	379.238	565.175	370.45	467.812				0.0127					0.0432
1631240_at	Oligosaccharyl transferase 3	OstStt3	FBgn0011336	96B19--20	2178.5	1741.97	1960.24	1755.83	1745.25	1750.54	2091.2	1576.05	1833.62	0.0001		0.0001		0.005	0.003	0.0001	0.0044	0.0317
1631261_at	---	CG1806	FBgn0030360	11A1	144.375	106.75	125.562	135.075	92.85	113.963	119.875	93.375	106.625				0.0117		0.007
1631266_a_at	---	CG5840	FBgn0038516	90B3	676.15	457.8	566.975	473.175	333.425	403.3	510.15	392.575	451.363	0.015		0.0071	0.0387		0.0412
1631267_at	---	CG32718	FBgn0052718	7B8	422.7	6.25	214.475	408.825	5.15	206.988	473.475	1.525	237.5				0.0207			0.0054		0.043
1631274_at	---	CG18095	FBgn0028872	34F1--2	368.225	237.35	302.788	141.25	87.75	114.5	347.6	214.05	280.825	0.0001	0.0001	0.0001				0.0001	0.0001	0.0001
1631297_at	Maternal transcript 89Bb	Mat89Bb	FBgn0020407	89B9	109.35	233.425	171.387	108.375	286.925	197.65	134.425	333.575	234		0.0041	0.0302		0.0001	0.0001		0.0094	0.0053
1631300_at	Cytochrome P450-18a1	Cyp18a1	FBgn0010383	17D1	263.45	605.775	434.613	182.6	535.225	358.913	233.525	562.675	398.1	0.0122	0.0244	0.0021
1631301_at	---	CG30398	FBgn0050398	57F10	207.425	2.1	104.763	182.15	2.875	92.5125	218.975	3.55	111.263	0.0001		0.0011	0.0152		0.0438	0.0001		0.0001
1631302_at	---	CG16885	FBgn0032538	34E4	328.15	553.4	440.775	410.425	311.3	360.863	216.375	360.275	288.325		0.0008			0.0042	0.002	0.004
1631308_at	---	CG10737	FBgn0034420	56C1	2067.18	1327.78	1697.47	1702.83	1118.1	1410.46	2012.15	1352.95	1682.55	0.0009	0.0264	0.0004				0.0029	0.015	0.0006
1631313_at	---	CG2846	FBgn0014930	84E5	915.95	1066.67	991.312	1004.38	1014	1009.19	852.2	962.15	907.175							0.0332		0.0416
1631321_s_at	/// /// /// /// /// /// /// /// /// /// /// /// /// /// /// /// /// /// /// /// /// /// ///	His1:CG31617 /// His1:CG33801 /// His1:CG33804 /// His1:CG33807 /// His1:CG33810 /// His1:CG33813 /// His1:CG33816 /// His1:CG33819 /// His1:CG33822 /// His1:CG33825 /// His1:CG33828 /// His1:CG33831 /// His1:CG33834 /// His1:CG33837 /// His1:CG33840 ///	FBgn0051617	39D3	155.975	3024.28	1590.12	178.825	3477.2	1828.01	205.45	4218.65	2212.05					0.0002	0.0022		0.0066	0.0335
1631324_at	---	CG14735	FBgn0037985	87A5	1937.42	14.25	975.837	2333.6	10.525	1172.06	1956.15	5.175	980.663	0.0001		0.0024				0.0002		0.0029
1631335_a_at	---	CG31275	FBgn0063261	89E1	1132.3	4.775	568.538	1246.72	3.8	625.263	1430.15	3.1	716.625	0.0052		0.0344	0.0001		0.0001	0.0001		0.0023
1631340_at	G protein ? 1	G?1	FBgn0004921	44F3--5	3053.23	1966.75	2509.99	3357.88	1773.17	2565.53	3242.35	1752.05	2497.2	0.0097
1631342_at	Elongin B	Elongin-B	FBgn0023212	92F2	3493.22	3881.95	3687.59	3334.8	3650.88	3492.84	3113.73	3433.2	3273.46		0.0409	0.0182	0.0027	0.0008	0.0001	0.0489		0.0096
1631349_s_at	---	---			319.425	307.975	313.7	253.55	231.025	242.287	817.225	530.05	673.638			0.0434	0.0001	0.0003	0.0001	0.0001	0.0001	0.0001
1631355_at	mitochondrial ribosomal protein S28 ///	mRpS28 /// DyakmRpS28	FBgn0034361	55E2	509.6	1158.22	833.913	649.375	1443.92	1046.65	586.4	1224.47	905.438		0.001	0.0007					0.006	0.0105
1631370_at	---	CG30026	FBgn0050026	47F10	579.15	403.475	491.312	1009.77	813.7	911.737	408.7	375.175	391.938	0.0002	0.0003	0.0001				0.0001	0.0001	0.0001
1631376_at	Proteasome 35kD subunit	Pros35	FBgn0003151	31B1	1483.3	2855.45	2169.38	1909.92	3327.52	2618.72	1217.88	2642.25	1930.06	0.0073	0.0039	0.0004			0.0252	0.0002	0.0002	0.0001
1631379_a_at	---	ERp60	FBgn0033663	48C5	5624.5	4877.12	5250.81	5260.98	5690.3	5475.64	5349.65	4979.5	5164.57	0.0207	0.0001	0.0381					0.0002	0.0073
1631387_at	---	CG30344	FBgn0050344	45A12--13	616.575	558.2	587.388	754.625	688.25	721.438	794.525	700.375	747.45	0.0009	0.0015	0.0001	0.0001	0.0008	0.0001
1631392_at	---	CG11089	FBgn0039241	96B2	1739.55	3830.95	2785.25	2706.25	3983.47	3344.86	2136.15	4346.15	3241.15	0.0001		0.0004	0.0323	0.0085	0.002	0.0045	0.047
1631399_a_at	---	CG15771	FBgn0029801	5B8	494.45	1067.88	781.163	366.875	708.675	537.775	323.975	792.35	558.163	0.0316	0.0001	0.0001	0.0069	0.0002	0.0001
1631408_at	SoxNeuro	SoxN	FBgn0029123	29F2	326.075	169.775	247.925	235.925	110.325	173.125	337.475	149.8	243.637	0.0002	0.0049	0.0001				0.0001	0.0416	0.0001
1631412_at	---	Pat1	FBgn0029878	6C1	674.875	1378.92	1026.9	582.1	1192.58	887.337	623.2	1244.53	933.862		0.0243	0.0183
1631417_s_at	---	CG6282	FBgn0035914	66D8	301.225	194.35	247.787	307.875	172.325	240.1	369.9	165.975	267.938				0.003			0.0059
1631420_at	---	CG9509	FBgn0030594	13A1	3951.85	2307.05	3129.45	1480.03	855.275	1167.65	2991.03	1692.42	2341.72	0.0001	0.0001	0.0001	0.0003	0.0066	0.0001	0.0001	0.0008	0.0001
1631426_at	---	CG32412	FBgn0052412	64F4--5	423.075	2206.43	1314.75	332.675	2198.53	1265.6	449.3	2712.07	1580.69					0.0008	0.006		0.0007	0.002
1631437_at	---	CG30222	FBgn0050222	57F2	122.125	3.975	63.05	82.8	4.4	43.6	157.375	9.175	83.275	0.0005		0.0064	0.0012		0.005	0.0001		0.0001
1631447_at	---	CG10307	FBgn0034655	57F8	1275.92	424.025	849.975	1157	338.65	747.825	1553.5	361.175	957.337				0.0018			0.0001		0.0011
1631452_at	---	CG8665	FBgn0032945	39D2	76.375	78.125	77.25	69.05	70.975	70.0125	47.275	39.75	43.5125					0.0272	0.0088			0.0303
1631456_at	---	CG6812	FBgn0036843	75F6	709.375	894.475	801.925	647.375	1110.55	878.962	576.8	821.05	698.925		0.0003	0.0246	0.0087		0.0049		0.0001	0.0001
1631471_at	---	CG14889	FBgn0038443	89B19--20	132.45	79.8	106.125	121.325	57.575	89.45	114.275	58.875	86.575		0.0189	0.0139	0.0467	0.0253	0.0055
1631483_at	---	CG11257	FBgn0034442	56D3	122.575	266.1	194.338	109.95	349.15	229.55	99.45	254.725	177.088		0.0016	0.0317					0.0006	0.0035
1631498_a_at	fruitless	fru	FBgn0004652	91A7--B3	317.625	181.875	249.75	274.75	151.85	213.3	379.875	157.425	268.65	0.024		0.0091	0.0028			0.0001		0.0005
1631512_at	---	CG9377	FBgn0032507	34B7	271.625	174.525	223.075	176.475	135.25	155.863	218.275	161.55	189.912	0.0205		0.0206
1631533_at	---	Cyp6a22	FBgn0013773	51C7--D1	281.325	777.125	529.225	376.875	902.475	639.675	282.025	920	601.013	0.0224	0.0049	0.0011		0.002	0.0165	0.0232
1631534_at	sulfateless ///	sfl /// CG32396	FBgn0020251	65B3--4	96.5	134.85	115.675	139.925	144.45	142.188	130.3	165.15	147.725	0.0041		0.0099	0.0174	0.0294	0.0031
1631537_at	---	CG31198	FBgn0051198	93F8--9	6968.95	6576.65	6772.8	4964.25	5615.2	5289.73	4994.23	4246.23	4620.23	0.0023		0.0016	0.0025	0.0007	0.0001		0.0218
1631548_at	---	CG30196	FBgn0050196	58F4	125.875	110.6	118.237	108.1	74.025	91.0625	106.65	84.325	95.4875	0.0436	0.0006	0.0004	0.0312	0.006	0.0015
1631549_s_at	///	CG30059 /// CG18278	FBgn0050059	50A5	227.425	610.975	419.2	94.5	417.075	255.787	76.7	497.85	287.275	0.0007	0.0001	0.0001	0.0003	0.0024	0.0001		0.0183
1631554_at	---	CG11473	FBgn0029779	5A8--9	708.45	256.45	482.45	497.675	226.625	362.15	748.95	251.3	500.125	0.0015		0.0062				0.0004		0.0025
1631555_at	---	CG10062	FBgn0034439	56D2	234.225	121.725	177.975	179.175	110.375	144.775	265.2	144.225	204.713	0.0286						0.0022		0.0024
1631561_s_at	---	CG4607	FBgn0029932	6F1--3	1500.55	576.4	1038.47	1744.12	581.975	1163.05	1810.7	590.65	1200.67	0.0223			0.0059		0.0295
1631569_s_at	glass multimer reporter construct of Fetchko	Gp150	FBgn0013272	58D3	8160.15	8046.97	8103.56	8591.6	7639.4	8115.5	7871.5	6854.23	7362.86					0.0068	0.0142			0.013
1631578_s_at	---	CG14213	FBgn0031047	18D11	699.6	1060.65	880.125	755.525	1162.53	959.025	754.575	1214.97	984.775		0.0487	0.0333		0.0061	0.0078
1631579_a_at	furry	fry	FBgn0016081	67C3--4	774.675	606.5	690.587	802.375	595.025	698.7	1079.38	762.625	921				0.0003	0.0225	0.0001	0.0006	0.0157	0.0002
1631584_at	---	CG31189	FBgn0051189	93B7	211.8	180.075	195.938	253.825	193.675	223.75	156.15	93.675	124.912					0.0413	0.0209	0.024	0.0214	0.0031
1631595_at	---	CG13393	FBgn0032035	29B4	1755.25	1784.45	1769.85	1808.15	1848.17	1828.16	1981.78	1939.47	1960.62				0.0033	0.0276	0.0009	0.0159		0.0105
1631605_at	---	---			58.175	39.4	48.7875	40.95	35.625	38.2875	21.25	37.65	29.45	0.0261		0.0493	0.0002		0.0017	0.0133
1631606_at	---	CG14285	FBgn0038674	91E4	89.4	75.325	82.3625	87.425	37.9	62.6625	80.525	41.85	61.1875		0.0056	0.0277		0.0109	0.0196
1631622_at	---	CG7747	FBgn0034109	53B1	187.125	339.975	263.55	205.9	380.625	293.262	207.925	365.35	286.637		0.0039	0.0031		0.0458	0.0142
1631627_at	/// Fat body protein 1	CG5335 /// Fbp1	FBgn0034365	55E2	564.55	884.4	724.475	630.975	953.175	792.075	418.5	664.7	541.6				0.0274	0.0026	0.0008	0.0033	0.0003	0.0001
1631628_s_at	/// Peroxiredoxin 2540 /// Peroxiredoxin 2540	CG12896 /// Prx2540-1 /// Prx2540-2	FBgn0033521	47A7	3550.95	1830.12	2690.54	3585.1	1460.5	2522.8	2639.65	1292.12	1965.89		0.0134		0.0001	0.0012	0.0001	0.0001		0.0001
1631636_at	---	CG13096	FBgn0032050	29D3	249.15	1263.4	756.275	260.45	1405	832.725	260.35	1305.95	783.15		0.0004	0.0033					0.0058	0.0354
1631638_at	PDGF- and VEGF-related factor 1	Pvf1	FBgn0030964	17E1	355.3	1012.73	684.013	325.2	1134.05	729.625	318.425	1412	865.212		0.0168			0.0001	0.0001		0.0001	0.0009
1631649_at	---	CG8271	FBgn0033657	48C4--5	197.425	139.55	168.488	170.475	91.975	131.225	199.25	126.875	163.062		0.0026	0.0013				0.0412	0.0168	0.0038
1631660_at	---	CG15065	FBgn0040734	55C4	3072.02	3876.3	3474.16	9119.98	6665	7892.49	5235.5	4232.5	4734	0.0001	0.0003	0.0001	0.002		0.0072	0.0001	0.0009	0.0001
1631670_at	Serine protease inhibitor 2	Spn2	FBgn0028987	28F5	8106.85	10.225	4058.54	4162.57	17.85	2090.21	7354.33	12.775	3683.55	0.0001		0.0001	0.0313			0.0001		0.0001
1631671_at	---	CG13827	FBgn0039068	94E9	347.8	590.325	469.062	275.775	609.275	442.525	405.325	708.2	556.763	0.0346				0.0021	0.0015	0.0011	0.0067	0.0002
1631676_at	---	CG4467	FBgn0039064	94E7--8	462.625	313.675	388.15	384.95	251.825	318.387	582.675	319.3	450.988				0.0264			0.0013		0.0019
1631682_at	twist	twi	FBgn0003900	59C2	248.375	49.85	149.113	145.8	45.45	95.625	185.625	56.625	121.125	0.0001		0.0003	0.0012		0.0211	0.0205		0.0325
1631691_at	---	CG16772	FBgn0032835	38A8	1959.2	1391.2	1675.2	2844.15	2029.3	2436.72	2241.62	1503.78	1872.7	0.0287		0.0106						0.0448
1631693_at	---	CG9616	FBgn0038214	88B1	148.45	90.625	119.537	38.45	57.3	47.875	60.75	70.45	65.6	0.0002		0.0005	0.0015		0.0039
1631704_at	---	CG5805	FBgn0039223	96A22	875.775	1197.05	1036.41	577.425	1010.52	793.975	778.95	1627.4	1203.17	0.0048		0.0019		0.0003	0.0185	0.0382	0.0001	0.0001
1631712_at	---	CG13398	FBgn0032042	29C3	383.45	733.25	558.35	288.575	615	451.788	513.775	1114.85	814.312			0.0356		0.0001	0.0001	0.0041	0.0001	0.0001
1631718_at	mitochondrial ribosomal protein L12	mRpL12	FBgn0011787	66E5	785.975	1865.4	1325.69	790.5	2134.95	1462.72	675.7	1828.08	1251.89		0.0025	0.0178					0.001	0.0012
1631722_at	---	---			279.1	217.7	248.4	297.05	213.225	255.137	217.375	180.375	198.875				0.0109		0.0051	0.0022		0.0022
1631728_s_at	---	PRL-1	FBgn0024734	35F1	2811.12	2373.25	2592.19	3177.75	2548.57	2863.16	2859.68	2213.88	2536.78			0.0493						0.0218
1631731_at	---	CG1494	FBgn0031169	19F3	171.475	15.175	93.325	87.425	14.6	51.0125	95.825	13.6	54.7125	0.0001		0.0002	0.0001		0.0004
1631761_at	---	CG31313	FBgn0051313	88C6	5669.73	4323.83	4996.78	6384.57	3557.93	4971.25	6337.9	3132.75	4735.32	0.0376	0.0277		0.0495	0.0021
1631769_at	punt	put	FBgn0003169	88C9	729.15	2335.55	1532.35	652.125	3159.7	1905.91	823.275	3666.05	2244.66		0.0002	0.0054		0.0001	0.0001		0.007	0.0096
1631775_at	---	CG11137	FBgn0037199	80B1	2654.93	3234.95	2944.94	2749.53	3223.32	2986.43	2554.55	3086.43	2820.49					0.0078	0.0026	0.0013	0.0124	0.0003
1631779_s_at	proximal to raf	ptr	FBgn0003159	3A1	402.4	615.8	509.1	379.5	626.175	502.837	458.35	819.05	638.7					0.0002	0.0006		0.0004	0.0004
1631783_at	---	CG4267	FBgn0031405	22D5	321.475	473.95	397.712	300.925	470.4	385.663	408.025	713.45	560.737				0.0027	0.0001	0.0001	0.0006	0.0001	0.0001
1631787_at	---	---			6951.75	14.625	3483.19	7109.92	7.4	3558.66	9183.35	10.85	4597.1				0.0001		0.0001	0.0001		0.0001
1631800_at	---	CG6690	FBgn0038918	93F14	825.9	7	416.45	634.25	7.9	321.075	551.35	10.075	280.712	0.0001		0.0001	0.0001		0.0001	0.0039		0.0303
1631801_at	---	CG15044	FBgn0030928	17B5	145.325	205.875	175.6	143.85	157.925	150.887	263.05	310.65	286.85				0.0005	0.0013	0.0001	0.0005	0.0001	0.0001
1631805_at	---	CG3397	FBgn0037975	87A4	277.325	224.875	251.1	198.225	152.65	175.438	131.825	93.375	112.6			0.0149	0.0023	0.0045	0.0002			0.0362
1631813_at	---	CG3224	FBgn0029885	6C3--4	408.225	1191.1	799.663	351.125	938.175	644.65	354.175	948.05	651.112		0.0001	0.0001		0.0001	0.0001
1631817_a_at	Glutamate oxaloacetate transaminase 1	Got1	FBgn0001124	52E7--10	4704.8	3266.88	3985.84	3494.5	2665.62	3080.06	4122.33	3088.55	3605.44	0.0001	0.0016	0.0001	0.0021		0.0036	0.0012	0.0149	0.0003
1631827_at	---	CG15863	FBgn0033467	46C7	176.95	358	267.475	175.525	390.6	283.062	223.225	486.975	355.1		0.0441		0.0077	0.0001	0.0001	0.0065	0.0001	0.0001
1631858_at	---	---			70.375	14.9	42.6375	53.325	4.875	29.1	104.05	16.8	60.425	0.0341		0.0199	0.0005		0.0042	0.0001		0.0001
1631867_at	Imaginal disc growth factor 5	Idgf5	FBgn0064237	55C4--6	428.7	373.25	400.975	345.175	233.55	289.363	364.95	328.7	346.825		0.0054	0.0024					0.0399
1631873_at	---	CG3706	FBgn0040342	1D2	151.675	150.65	151.162	184.625	194.275	189.45	130.05	168.675	149.363		0.0244	0.0077				0.0074		0.0059
1631899_a_at	---	CG6000	FBgn0039145	95D11	465.6	781.15	623.375	412.3	673.375	542.837	414.1	634.625	524.362		0.0223	0.0169		0.0039	0.0052
1631907_at	---	CG6038	FBgn0036198	68D2--3	392.975	729.225	561.1	412.25	742.775	577.513	459.525	855.225	657.375				0.0389	0.0009	0.0005		0.002	0.002
1631915_at	---	CG17776	FBgn0040899	2E1	1130	1741.17	1435.59	1152.15	1562.75	1357.45	1239.95	1618.85	1429.4		0.0364
1631925_at	Multiple drug resistance 65	Mdr65	FBgn0004513	65A10	355.2	227.9	291.55	266.7	166.95	216.825	394	226.8	310.4	0.0035	0.0284	0.001				0.0002	0.0309	0.0002
1631931_s_at	Syndecan	Sdc	FBgn0010415	57E1--6	1973.17	1720	1846.59	2044.62	1880.8	1962.71	2423.9	2148.57	2286.24				0.0003	0.0005	0.0001	0.0012	0.0116	0.0003
1631948_s_at	Clock	Clk	FBgn0023076	66A12	546.35	244.825	395.587	632.575	230.575	431.575	1023.73	278.85	651.288				0.0001		0.0001	0.0001		0.0001
1631962_at	Metallothionein D	MtnD	FBgn0053192	92F1	2653	1032.22	1842.61	1709.8	766.25	1238.03	3643.4	1371.65	2507.53	0.0007		0.0015	0.0005		0.0007	0.0001	0.0134	0.0001
1631965_at	---	CG8005	FBgn0035854	66B12	135.9	492.75	314.325	146.2	458.35	302.275	138.575	382.575	260.575		0.0429			0.0001	0.0003		0.0003	0.0022
1631979_at	---	MICAL-like	FBgn0036333	69F5	539.2	619.6	579.4	498.45	658.8	578.625	598.775	842.675	720.725					0.0003	0.0008	0.046	0.0015	0.0008
1632019_s_at	---	CG9008	FBgn0028540	34D1	1992.62	1217.95	1605.29	1784.42	955.6	1370.01	2017.05	1057.6	1537.33	0.0343	0.0109	0.0025				0.0205		0.0188
1632021_at	---	Cyp6a20	FBgn0033980	51D1	1521.42	1193.72	1357.58	1494.88	1091.47	1293.17	1080.95	760.925	920.938				0.0004	0.0005	0.0001	0.0006	0.0033	0.0001
1632023_s_at	---	CG1909	FBgn0039911	102C2	470.975	254.675	362.825	398.25	231.075	314.663	531.35	281.2	406.275	0.001		0.0017	0.0038		0.0034	0.0001	0.0118	0.0001
1632024_at	---	CG5180	FBgn0043457	92F1	265.625	1050.62	658.125	241.375	1336.17	788.775	240.975	1442.6	841.788		0.0015	0.0213		0.0001	0.0029
1632026_at	---	CG4930	FBgn0028515	35F1	525.475	739.35	632.413	702.85	749.075	725.962	512.65	709.25	610.95	0.0001		0.0014				0.0001		0.0003
1632045_at	---	CG5697	FBgn0038846	93B4	899.125	416.6	657.862	1158.17	456.925	807.55	774.15	286.975	530.562	0.0017		0.0066			0.0164	0.0001	0.0218	0.0001
1632067_at	---	Ect4	FBgn0035835	66B5--6	2541.72	1193.8	1867.76	1625.75	890.425	1258.09	3395.25	1397.92	2396.59	0.0007		0.0011	0.0012		0.003	0.0001	0.0272	0.0001
1632072_at	---	---			874.575	579.9	727.237	583.95	369.95	476.95	549.575	387.2	468.387	0.0001	0.0002	0.0001	0.0001	0.0004	0.0001
1632098_at	---	CG4364	FBgn0032138	30C5--6	2164.57	4833.73	3499.15	1908.47	4150.05	3029.26	2273.55	4390.2	3331.88	0.0049	0.0001	0.0001		0.0001	0.008	0.0004	0.0073	0.0001
1632100_s_at	seven in absentia	sina	FBgn0003410	73D2--3	548.825	616.625	582.725	430.025	456.2	443.113	541.25	691.275	616.263	0.013	0.002	0.0004				0.0184	0.0001	0.0001
1632114_at	---	Cyp12a4	FBgn0038681	91F3	4712.45	3393.68	4053.06	4152.23	3010.72	3581.48	3720.4	2545.1	3132.75				0.0296		0.0071
1632119_s_at	Rab-related protein 1	Rab-RP1	FBgn0002567	45B2--3	2211.15	3115.3	2663.22	2062.62	3075.27	2568.95	1879.12	3059.07	2469.1				0.0005		0.0022	0.0236
1632135_a_at	female lethal d	fl(2)d	FBgn0000662	50C6	397.175	864.375	630.775	412.475	1093.83	753.15	443.175	1210.42	826.8		0.0001	0.0013		0.0001	0.0001		0.0155	0.027
1632141_at	---	CG18265	FBgn0036725	74C2	63.85	34.6	49.225	85.1	60.1	72.6	92.45	51.3	71.875	0.0072	0.0022	0.0003	0.0009	0.0259	0.0004
1632142_at	---	Rpb5	FBgn0033571	47C6	504.525	1624.42	1064.47	513.6	1835.85	1174.72	528.525	1451.85	990.188		0.0001	0.0014		0.0006	0.0166		0.0001	0.0001
1632151_at	Arginine methyltransferase 7	Art7	FBgn0034817	59C3	141.25	423.8	282.525	153.45	429.125	291.288	141.9	338.425	240.162					0.0001	0.0022		0.0001	0.0005
1632152_at	---	CG10992	FBgn0030521	12C4	7954.77	8268.15	8111.46	9707.83	8910.75	9309.29	8464.15	7693.95	8079.05	0.0032		0.004				0.0228	0.0253	0.0033
1632160_s_at	---	CG15279	FBgn0028886	35B6	647.625	499.675	573.65	628.15	234.325	431.238	819.6	560.675	690.138		0.0001	0.0001	0.0001		0.0002	0.0001	0.0001	0.0001
1632163_at	---	CG8481	FBgn0037747	85E8	1697.65	1681.7	1689.67	1793.15	1627.8	1710.47	1659.75	1638.4	1649.08							0.0327
1632164_at	scribbled	scrib	FBgn0026178	97B9--C1	242.525	137.875	190.2	157.525	107.6	132.562	251.425	157.65	204.537	0.0003		0.0004				0.0001	0.0114	0.0001
1632188_at	Hexosaminidase 1	Hexo1	FBgn0041630	64A12	1909.97	1721.03	1815.5	1524.88	1616.25	1570.56	1543.83	1417.17	1480.5	0.0001		0.0002	0.0001	0.0006	0.0001		0.0111
1632228_at	---	CG6733	FBgn0039052	94D13	524.1	409.5	466.8	973.725	913.7	943.712	1118.83	782.525	950.675	0.0005	0.0002	0.0001	0.0001	0.0021	0.0001
1632240_at	---	mus81	FBgn0040347	1D2	40.575	517.25	278.913	35.425	823.575	429.5	38.675	805.05	421.863		0.0001	0.0008		0.0001	0.0011
1632259_at	---	CG10007	FBgn0037971	87A4	1481.9	1498.9	1490.4	1709.72	1647.42	1678.58	1494.47	1523.25	1508.86	0.0077		0.0029				0.0107		0.0056
1632262_at	---	CG6833	FBgn0036405	70D1	256.3	647.825	452.062	246.725	590.75	418.738	321.725	751.3	536.513					0.0142	0.0063		0.0008	0.0006
1632267_a_at	eEF1d	eEF1d	FBgn0032198	31B1	3204.05	8023.62	5613.84	3167.93	6955.68	5061.8	3136.95	6793.6	4965.27		0.0001	0.0011		0.0001	0.0003
1632273_at	---	CG5789	FBgn0039207	96A6--7	288.175	939.775	613.975	266.45	1175.95	721.2	291.7	1407.95	849.825		0.0013	0.0206		0.0001	0.0001		0.0015	0.0077
1632274_at	---	CG8134	FBgn0030671	13E8	325.65	526.2	425.925	312.75	663.325	488.038	304.35	651.625	477.988		0.0003	0.0074		0.0006	0.0195
1632275_a_at	---	CG8671	FBgn0032938	39C1	219.575	408.425	314	189.925	466.85	328.387	194.85	495.25	345.05		0.0092			0.0006	0.0382
1632298_s_at	midline fasciclin	mfas	FBgn0024211	87A4	4177.45	880.825	2529.14	3443.72	714.35	2079.04	4241.88	792.875	2517.38	0.0006		0.0016				0.0003		0.002
1632301_at	---	CG9536	FBgn0031818	26D7	922.075	1429.7	1175.89	574.325	1077.6	825.962	903.375	1486.6	1194.99	0.0001	0.0001	0.0001				0.0001	0.0001	0.0001
1632303_a_at	---	Trc8	FBgn0039668	99B1	2175.25	1130.28	1652.76	3035.1	1634.67	2334.89	2412.57	1421.67	1917.12	0.0001	0.0009	0.0001		0.0259	0.0068	0.0002		0.0002
1632316_at	---	CG16935	FBgn0033883	50C6	1294.38	1171	1232.69	1169.3	1046.45	1107.88	1275.45	1050.1	1162.78	0.0178	0.0182	0.0022		0.0211		0.0381
1632317_at	---	CG3036	FBgn0031645	25B1--2	1484.12	1508.67	1496.4	1853.12	1426.62	1639.88	1709.58	1254.3	1481.94	0.0007		0.0287	0.0173	0.0089				0.0181
1632345_at	---	CG8353	FBgn0032002	28F3	342.875	346.125	344.5	333.6	245.45	289.525	365.675	274.075	319.875		0.0037	0.0168		0.0244
1632361_at	---	CG9528	FBgn0031814	26D4--5	1239.35	730.6	984.975	1205.65	716.45	961.05	906.875	581.4	744.138				0.0003	0.0459	0.0003	0.0008		0.0006
1632370_at	Transcription-factor-IIA-S	TfIIA-S	FBgn0013347	95C8	1101.92	1836.62	1469.28	1284.9	2124.85	1704.88	1407.15	2182.57	1794.86	0.0215	0.0013	0.0004	0.0009	0.0003	0.0001
1632373_s_at	---	---			359.3	628.3	493.8	313.575	586.35	449.962	376.275	688.525	532.4	0.0281	0.0409	0.0054		0.0065	0.0115	0.005	0.0001	0.0001
1632380_at	minibrain	mnb	FBgn0002777	16E2--F1	376.3	514.725	445.512	374.325	462	418.163	320.55	439.8	380.175					0.0144	0.0042
1632389_at	---	CG14812	FBgn0026090	2B12	1000.6	1386.42	1193.51	989.275	1320.2	1154.74	1013.9	1361.92	1187.91		0.0336
1632391_at	---	CG14234	FBgn0031065	18E5	488.875	111.725	300.3	277.825	80.55	179.188	459.05	87.9	273.475	0.0001		0.0001				0.0001		0.0005
1632395_s_at	---	Vha100-1	FBgn0028671	98F12	1208.3	1387.28	1297.79	1090.1	1273.35	1181.72	953.325	946.25	949.788				0.0223	0.0007	0.0003		0.0056	0.0055
1632401_at	---	CG15747	FBgn0030474	11E12--13	105.05	108.3	106.675	64.625	75.6	70.1125	137.875	124.65	131.262	0.0005	0.0026	0.0001	0.0026		0.0017	0.0001	0.0001	0.0001
1632410_at	---	CG12093	FBgn0035372	62F3	484	605.05	544.525	514.375	586.525	550.45	417.75	519.225	468.488						0.0211	0.0346		0.0144
1632429_at	Rab-protein 7	Rab7	FBgn0015795	95D5	5161.08	5457.75	5309.41	5340.45	4669.3	5004.88	5699.4	5293.98	5496.69		0.0007	0.0306	0.0099				0.004	0.0019
1632430_at	Transferrin 1	Tsf1	FBgn0022355	17A9	7138.83	4810.42	5974.63	9671.9	6756.6	8214.25	8624.12	4159.68	6391.9	0.0002	0.0019	0.0001	0.0106				0.0002	0.0002
1632434_at	---	l(3)70Da	FBgn0013563	70D1--2	174.45	340.65	257.55	134.1	300.025	217.062	159.975	360.2	260.087	0.0125	0.0121	0.0013					0.0009	0.0008
1632452_at	---	CG18258	FBgn0030827	15F3--4	992.375	37.275	514.825	358	15.625	186.812	1098.53	50.025	574.275	0.0001		0.0001	0.0163		0.0471	0.0001		0.0001
1632465_s_at	---	CG6424	FBgn0028494	53E1	2778.7	1758.47	2268.59	2419	1416.65	1917.83	2123.93	1239.88	1681.9	0.0051	0.007	0.0005	0.0001	0.0004	0.0001	0.016		0.0081
1632479_at	---	CG11500	FBgn0040623	99B1	2852.88	1932.9	2392.89	2763.45	2021.22	2392.34	2771.2	1690.17	2230.69					0.004	0.0057		0.0004	0.0058
1632481_at	---	CG8602	FBgn0035763	65F4	1730.58	3001.12	2365.85	1831.5	2943.55	2387.53	1912.22	3270.12	2591.18					0.0123	0.0045		0.0038	0.0084
1632490_at	---	CG8008	FBgn0033387	45B1	474.15	262.6	368.375	454.85	237.4	346.125	519.825	245.65	382.738							0.0203
1632491_at	---	CG32985	FBgn0052985	29F6	887.6	7.525	447.562	713.375	2.875	358.125	821.075	6.125	413.6	0.0001		0.0001	0.0009		0.0085	0.0001		0.0002
1632500_at	---	CG10226	FBgn0035695	65A10	506.225	298.325	402.275	509.375	270.45	389.913	594.325	282.825	438.575				0.0028			0.0036		0.0128
1632503_at	---	CG3792	FBgn0031662	25B5	643.825	785.125	714.475	656.55	862.325	759.438	564.775	683.975	624.375		0.026		0.0232	0.006	0.0013	0.0107	0.0001	0.0001
1632516_at	---	CG8506	FBgn0031991	28E9	232.075	435.4	333.738	204.575	413.4	308.988	189.25	384.5	286.875						0.0497
1632517_at	---	CG7966	FBgn0038115	87D10	681.85	827.95	754.9	741.925	784.575	763.25	1546.35	1201	1373.67				0.0001	0.002	0.0001	0.0001	0.0009	0.0001
1632530_s_at	---	CG8776	FBgn0033764	49B11--C1	1815.72	1115.15	1465.44	1404	831.05	1117.53	1724.9	1032.42	1378.66	0.0001	0.002	0.0001				0.0008	0.0164	0.0003
1632531_at	---	CG5770	FBgn0034291	55B1	189.225	539.175	364.2	144.55	383.525	264.038	52.4	107.875	80.1375		0.0013	0.0025	0.0032	0.0001	0.0001	0.0291	0.0001	0.0001
1632533_at	Tissue inhibitor of metalloproteases	Timp	FBgn0025879	86A1	1427.17	818.875	1123.03	1797.17	814.925	1306.05	1565.9	758.6	1162.25	0.0001		0.0004	0.0229			0.0009		0.0024
1632539_at	Glutathione S transferase E4	GstE4	FBgn0063496	55C7	459	331.9	395.45	419.325	214.775	317.05	517.575	268.825	393.2		0.0056	0.0078				0.0153		0.0092
1632568_at	---	CG3223	FBgn0037538	84E8	430.275	441.425	435.85	543.6	560.325	551.962	470.6	523.1	496.85	0.0001	0.0001	0.0001		0.0011	0.0007	0.0025		0.0016
1632573_at	Saccharomyces cerevisiae UAS construct a of Hallsson	Mitf	FBgn0067895	--	110.525	102.375	106.45	82.55	67.975	75.2625	93.775	91.25	92.5125	0.0032	0.0007	0.0001	0.0485		0.0239		0.0101	0.0077
1632575_at	---	---			1231.9	902.375	1067.14	1083.47	853.925	968.7	1257.88	1011.55	1134.71									0.0262
1632580_at	---	CG12765	FBgn0033813	49F11	199.475	246.575	223.025	205.575	251.7	228.637	199.75	285.175	242.463					0.0067	0.0382		0.015
1632584_at	---	CG3344	FBgn0035154	61C8	1457	2289.9	1873.45	1152.33	1862.95	1507.64	1395	2288.95	1841.97	0.025	0.0037	0.001					0.0038	0.0019
1632593_at	---	CG32147	FBgn0047178	71B5	505.4	861.125	683.263	497.4	814.975	656.188	395.85	741.1	568.475				0.003	0.0016	0.0001	0.0049	0.028	0.0012
1632600_at	---	---			721.975	530.425	626.2	376.225	355.5	365.863	633.35	669.425	651.388	0.0011		0.0007				0.0081	0.0022	0.0003
1632602_s_at	Argonaute 1	AGO1	FBgn0026611	50C9--17	577.025	1125.12	851.075	529.325	1255.83	892.575	628.15	2276.28	1452.21					0.0001	0.0001		0.0001	0.0001
1632613_at	Serine protease inhibitor 6	Spn6	FBgn0028983	55B7	510.475	544.875	527.675	483.45	467.65	475.55	376.775	429.35	403.062				0.0205	0.0399	0.0043
1632633_at	---	TpnC25D	FBgn0031692	25D1	2430.12	1901.8	2165.96	2607.43	1490.3	2048.86	2488.65	1454.97	1971.81		0.0163			0.0104
1632639_at	---	CG13941	FBgn0033928	50F6	155.875	204.9	180.387	161.6	221.125	191.363	107.15	176	141.575				0.032		0.0182	0.019	0.0443	0.0043
1632643_at	---	CG10949	FBgn0032858	38C6	99.425	160	129.713	124.7	251.8	188.25	100.225	190.475	145.35	0.0239	0.0001	0.0001		0.0089	0.0431	0.0278	0.0001	0.0001
1632648_at	---	---			116.975	62.65	89.8125	161.175	70.125	115.65	137.225	69	103.112	0.0085		0.0234
1632652_s_at	///	CG30022 /// CG40100	FBgn0050022	47F8	388.175	327.925	358.05	365.05	360.35	362.7	427.1	403.75	415.425					0.035	0.0258			0.0376
1632656_at	---	CG12112	FBgn0030048	7F4	160.75	534	347.375	102.725	435.45	269.087	121.075	755	438.038		0.018	0.0096		0.0001	0.0039		0.0001	0.0001
1632660_at	Casein kinase II ß2 subunit	CkII2ß	FBgn0026136	56F16	618.675	12.35	315.512	629.05	10.9	319.975	764.9	29.175	397.038				0.0153		0.0457	0.0221
1632666_at	Laminin B2	LanB2	FBgn0002528	67C2	409.775	789.65	599.712	354.45	724.925	539.688	427.725	640.175	533.95			0.0236		0.0007	0.0149	0.0451	0.0238
1632672_at	lambik	lbk	FBgn0034083	52F2--3	442.875	428.775	435.825	404.95	393.425	399.188	538.125	563.15	550.638			0.036	0.001	0.0001	0.0001	0.0001	0.0001	0.0001
1632683_s_at	gag-int-pol	copiaGIP	--	--	10987.2	7113.6	9050.41	9897.03	9031.88	9464.45	7818.52	6380.75	7099.64		0.0335		0.0019		0.0048	0.0232	0.0061	0.0013
1632700_a_at	---	CG18324	FBgn0033905	50E1	596.175	540.2	568.188	500.675	465.3	482.988	622.275	448.6	535.438	0.0345		0.0109		0.0412		0.0104
1632701_at	Peptidyl-hydroxyglycine-&agr;-amidating lyase	Pal	FBgn0020623	59F6	932.925	514.475	723.7	850.45	427.4	638.925	1008.73	436.5	722.612	0.025	0.0192	0.0029	0.0365	0.0323		0.0004		0.0032
1632704_at	---	CG4663	FBgn0033812	49F11	697.475	1263.78	980.625	880.325	1512.5	1196.41	771.4	1554.55	1162.97	0.0219	0.0038	0.0009		0.0013	0.003
1632710_s_at	///	CG4572 /// DpseGA18267	FBgn0038738	92B3--4	3819.78	2996.6	3408.19	4863.5	3131.88	3997.69	3203.68	2729.85	2966.76	0.0014		0.0063	0.0309		0.0291	0.0001		0.0001
1632714_at	---	CG15711	FBgn0034122	53C2	492.275	49.275	270.775	681.625	11.65	346.637	515.725	16.55	266.137	0.0001	0.0446	0.0001				0.0001		0.0001
1632728_at	---	Gcn2	FBgn0019990	100C3	233.4	432.525	332.962	233.175	487.375	360.275	257.775	588.175	422.975					0.0002	0.001		0.0052	0.011
1632736_at	---	CG6617	FBgn0030944	17C7	458.2	933.4	695.8	549.425	1015.5	782.462	508.9	969.575	739.237	0.0009	0.002	0.0001	0.0316		0.0122		0.0479	0.0126
1632755_at	---	CG31266	FBgn0051266	89F1	435.4	670.5	552.95	351.475	527.75	439.613	737.8	774	755.9		0.0085	0.0042	0.0001	0.0419	0.0001	0.0001	0.0002	0.0001
1632757_a_at	---	CG11760	FBgn0037615	85A9	597.875	959.35	778.612	527.7	814.1	670.9	585.7	919.55	752.625		0.0018	0.0013					0.0134	0.008
1632761_at	---	---			365.525	32.875	199.2	279.225	13.075	146.15	338.275	37.925	188.1	0.0001		0.0002				0.0015		0.0014
1632762_s_at	///	CG32817 /// CG3176	FBgn0052817	1B4	250.6	91.625	171.113	221.75	79.275	150.512	272.225	91.275	181.75	0.0124		0.0118	0.0479			0.0002		0.0007
1632776_at	COP9 complex homolog subunit 5	CSN5	FBgn0027053	89B17	365.825	809.925	587.875	311.875	751.325	531.6	455.35	1121.67	788.513					0.0002	0.0004	0.0319	0.0001	0.0001
1632777_at	---	CG8204	FBgn0034033	52A13	560.325	509.65	534.987	506.475	429.3	467.887	549.65	395.55	472.6		0.017	0.0067		0.002	0.0102
1632782_a_at	---	CG7675	FBgn0038610	91A4	786.5	407.125	596.812	791.125	372.55	581.837	536.175	324.575	430.375				0.0011		0.0018	0.001		0.0034
1632790_at	---	dream	FBgn0033051	42A8	110.8	260.75	185.775	86.45	308.05	197.25	100.875	230.775	165.825		0.0018			0.0266	0.0349		0.0001	0.0028
1632802_at	Juvenile hormone-inducible protein 26	JhI-26	FBgn0028424	53B1	1084.22	725.15	904.688	1045.47	606.2	825.837	1252.67	729.85	991.263		0.0123	0.0173	0.0013		0.0105	0.0003	0.0099	0.0001
1632808_at	---	CG6012	FBgn0032615	36B2	224.775	105.9	165.338	71.375	53.25	62.3125	178.35	93.6	135.975	0.0001	0.0135	0.0001	0.0254		0.0415	0.0001	0.0466	0.0001
1632809_at	---	CG14762	FBgn0033250	44A2	1044.62	742	893.312	1379.38	909.175	1144.28	1157.65	681.875	919.763	0.0001	0.0175	0.0001				0.0033	0.0028	0.0002
1632810_at	---	CG7386	FBgn0035691	65A7--8	127.425	194.75	161.088	131.075	330.275	230.675	132.85	382.675	257.762		0.0001	0.0017		0.0001	0.0001
1632818_at	---	CG32281	FBgn0052281	63B8	318.95	471.55	395.25	332.425	498.55	415.488	291.275	378.1	334.688					0.0001	0.0003	0.0324	0.0001	0.0001
1632828_at	---	CG3033	FBgn0029818	5C5	611.4	975.325	793.362	589.925	932.9	761.413	469.075	828.55	648.812				0.0045	0.0037	0.0003	0.012	0.0254	0.0021
1632834_a_at	?COP	?COP	FBgn0040512	73B5--6	1490.1	1444.8	1467.45	1414.67	1567.38	1491.03	1210.45	1287.97	1249.21				0.0004	0.0181	0.0002	0.0039	0.0004	0.0001
1632839_a_at	---	CG8312	FBgn0037720	85D27--E1	1164.6	1028.83	1096.71	1225.6	1035.88	1130.74	1236.6	1119.5	1178.05					0.0333	0.0101		0.0468
1632846_at	---	4GT1	FBgn0031491	23C4	544.7	1105.9	825.3	514.1	1165.62	839.862	508.925	1267.72	888.325					0.0188
1632848_at	---	nmdyn-D6	FBgn0030573	12F1	68.875	473.425	271.15	84.975	607.075	346.025	98.05	595.35	346.7		0.0007	0.0036		0.0014	0.0034
1632850_at	---	CG7338	FBgn0037073	78C7--8	388.975	2108.32	1248.65	391.025	2117.2	1254.11	350.125	1946.1	1148.11					0.0001	0.0001	0.0464	0.0001	0.0001
1632852_s_at	Glutamine synthetase 1	Gs1	FBgn0001142	21B2--3	3049.3	4788.67	3918.99	2701.65	4514	3607.82	2828.52	4994.5	3911.51	0.0352		0.011					0.0066	0.0126
1632854_s_at	Paramyosin	Prm	FBgn0003149	66D12	6172.32	5087.88	5630.1	5913.82	3948.9	4931.36	5081.98	3604.2	4343.09		0.0027	0.0067	0.0036	0.0004	0.0001	0.0175		0.0175
1632872_at	---	CG31779	FBgn0051779	24B1--2	1065.58	16.95	541.263	464.05	8.275	236.162	792.1	12.625	402.363	0.0001		0.0001	0.0046		0.0281	0.0013		0.0113
1632874_at	---	CG6602	FBgn0035673	65A5	1285.2	711.95	998.575	990.275	535	762.638	1422.05	641.15	1031.6	0.0004	0.0134	0.0001	0.0447			0.0001		0.0001
1632882_at	---	CG11671	FBgn0037562	84F8	137.025	198.475	167.75	82.425	147.725	115.075	108.15	129.1	118.625			0.0157		0.0224	0.0223
1632901_s_at	crossover suppressor on 3 of Gowan	c(3)G	FBgn0000246	89A5	41.325	308.55	174.938	46.6	474.475	260.538	38.025	318.475	178.25		0.0001	0.0009					0.0001	0.0012
1632904_at	---	CG10354	FBgn0031868	27C4	182.125	629.45	405.788	184.05	926.475	555.263	178.65	712.825	445.738		0.0001	0.0005					0.0005	0.0048
1632908_s_at	---	Lerp	FBgn0051072	97D2--3	841.875	848.1	844.987	859.85	886.975	873.413	943.5	998.35	970.925				0.0089	0.0006	0.0001	0.0248	0.0051	0.0012
1632912_s_at	---	CG13667	FBgn0035890	66C11	540.1	228.825	384.462	469	214.6	341.8	507.175	198.575	352.875	0.0188		0.0399
1632931_at	concertina	cta	FBgn0000384	--	302.025	1426.3	864.163	283.75	1800.5	1042.12	263.275	1903.38	1083.33		0.0003	0.0058		0.0001	0.0014
1632932_a_at	---	CG33171	FBgn0053171	65E1--2	1165.65	1070.8	1118.22	913.75	754.875	834.312	1096.45	766.375	931.413	0.0052	0.0011	0.0002		0.0014	0.0038	0.0292
1632936_at	a-Man-IIb	a-Man-IIb	FBgn0026616	89A5	412.6	614.175	513.388	317.45	773.4	545.425	398.7	882.8	640.75	0.0165	0.0006			0.0001	0.0002	0.0349	0.0076	0.0019
1632952_at	---	CG4598	FBgn0032160	30E4--F1	832.05	1478.05	1155.05	968.75	1742	1355.38	593.95	1175.08	884.513		0.0048	0.003	0.0089	0.0019	0.0003	0.0004	0.0001	0.0001
1632971_at	---	CG12895	FBgn0033523	47A7	626.55	850.575	738.562	613	719.75	666.375	666.975	733	699.987		0.0003	0.0018		0.0006
1632974_s_at	---	CG30015	FBgn0050015	47C3--5	1433.83	829.7	1131.76	1289.95	642.55	966.25	1659.28	800.675	1229.97	0.0474	0.014	0.0037	0.0047			0.0001	0.0319	0.0001
1632975_at	---	CG4398	FBgn0034126	53C4	308.025	328.35	318.188	292.325	293.75	293.038	242.775	204.225	223.5					0.0043	0.0026		0.0265	0.0167
1632978_at	---	CG32207	FBgn0052207	76B3	64.575	342.45	203.512	71.575	482.275	276.925	65.95	381.65	223.8		0.0004	0.0037					0.0045	0.0231
1632980_at	---	CG3902	FBgn0036824	75E4	3434.6	4131.3	3782.95	3155.02	3988.4	3571.71	2859.1	3493.88	3176.49				0.0068	0.0036	0.0004		0.016	0.0081
1632986_a_at	---	CG15088	FBgn0034381	55E10	193.675	139.375	166.525	124.375	88.975	106.675	130.575	108.225	119.4	0.0001	0.001	0.0001	0.0002	0.0209	0.0001
1633002_at	---	CG2196	FBgn0039872	100D2	2109.68	1497.75	1803.71	1379.35	1155.12	1267.24	2571.55	1591.47	2081.51	0.0001	0.0063	0.0001	0.0008		0.0026	0.0001	0.0012	0.0001
1633004_at	---	CG3875	FBgn0034740	58F4	325.45	13.825	169.637	263.2	14.075	138.637	323.175	11.55	167.363	0.0029		0.0223				0.0037		0.0317
1633009_a_at	---	CG6640	FBgn0036068	67D8	335.625	276.5	306.062	355.875	323.95	339.913	396.875	373.725	385.3						0.0455
1633010_s_at	/// Proteasome 6 subunit	CG30382 /// Pros6	FBgn0050382	43E18	4069.8	5223.1	4646.45	5756.67	6875.42	6316.05	3602.72	5239	4420.86	0.0001	0.0001	0.0001	0.0307			0.0001	0.0001	0.0001
1633016_a_at	staufen	stau	FBgn0003520	55B5--7	806.775	971.75	889.263	734.55	748.5	741.525	744.125	788.575	766.35		0.0009	0.0015		0.0039	0.0054
1633020_at	unkempt	unk	FBgn0004395	94E1--2	298.35	224.475	261.413	239.65	143.85	191.75	508.3	376.4	442.35			0.0405	0.0004	0.0041	0.0001	0.0001	0.0002	0.0001
1633036_s_at	/// Glutathione Synthetase	CG32495 /// GS	FBgn0052495	16F1	1133.8	762.975	948.388	1422.28	1060.1	1241.19	2021.2	1147.75	1584.47	0.0036	0.003	0.0002	0.0001	0.0004	0.0001	0.0001		0.0001
1633039_at	---	CG5646	FBgn0039525	98A6	627.8	597.775	612.788	596.85	496.675	546.763	622.475	466.025	544.25		0.0163	0.0242		0.0034	0.0202
1633050_at	---	CG12813	FBgn0037782	85F8	1763.05	1134.83	1448.94	1219.42	724.475	971.95	1434.35	821.625	1127.99	0.0263		0.0085
1633053_at	Immune induced molecule 1	IM1	FBgn0034329	55C4	1999.2	2149.07	2074.14	10260.5	7841.6	9051.04	2867.82	2592.6	2730.21	0.0001	0.0001	0.0001				0.0001	0.0001	0.0001
1633083_at	mitochondrial ribosomal protein S33	mRpS33	FBgn0038426	89B16	816.325	965.825	891.075	777.25	932.575	854.913	912.725	1004.73	958.725							0.0307		0.021
1633086_s_at	---	CG1213	FBgn0037387	83C5	2787.38	2002.65	2395.01	3212.98	2037.2	2625.09	2538.93	1587.28	2063.1						0.0384	0.0059	0.0457	0.002
1633091_at	---	CG1789	FBgn0030063	8A3	231.35	587.55	409.45	252.125	653.375	452.75	310.975	725.675	518.325		0.006	0.0092	0.0017	0.0001	0.0001	0.0115	0.0033	0.0005
1633100_a_at	Translocation protein 1	Trp1	FBgn0011584	30F5	1438.92	1383.6	1411.26	1753.2	1626.1	1689.65	1290.55	1292.55	1291.55	0.0042	0.0188	0.0009				0.0002	0.0029	0.0001
1633106_at	---	CG6662	FBgn0035907	66D5	621.75	875.05	748.4	591.95	913.625	752.788	654.45	1027.15	840.8					0.0031	0.0082		0.0176	0.0108
1633130_at	---	---			140.775	79.9	110.338	174.55	95.675	135.113	275.75	106.325	191.037				0.0003		0.0011	0.0027		0.0124
1633135_s_at	---	CG18854	FBgn0042174	30D1	3965.12	3306.88	3636	4309.57	2413.45	3361.51	2642.18	2105.25	2373.71		0.0024		0.0001	0.0002	0.0001	0.0001		0.0001
1633142_at	---	CG17681	FBgn0032668	36E6	54.4	73.775	64.0875	48.625	44.075	46.35	62.625	41.275	51.95		0.001	0.0034		0.0005	0.0283
1633152_at	modifier of mdg4	mod(mdg4)	FBgn0002781	93D7--9	27.275	42.9	35.0875	22.525	36.675	29.6	36.275	80.575	58.425					0.0004	0.001		0.0001	0.0002
1633153_at	---	CG7134	FBgn0031952	28C4	598.85	286.2	442.525	363.375	158.8	261.087	711.525	378.875	545.2	0.0001	0.0073	0.0001	0.0147	0.0372	0.0032	0.0001	0.0001	0.0001
1633157_a_at	igloo	igl	FBgn0013467	51E3--5	1063.22	548.45	805.837	974.5	527.15	750.825	1029.62	528	778.812	0.0291
1633164_s_at	---	CG10625	FBgn0035612	64D3	144.575	208.4	176.488	65.725	136.55	101.138	92.325	145	118.662	0.0018	0.0035	0.0002	0.0218	0.0077	0.0014
1633179_at	---	CG11391	FBgn0038732	92B2	226.05	165.65	195.85	184.8	110.125	147.463	298.7	178.125	238.412		0.0273	0.0092	0.0065		0.0185	0.0002	0.0096	0.0001
1633186_s_at	---	CG9153	FBgn0035207	61F6	604.75	450.475	527.612	499.5	446.4	472.95	503.85	378.075	440.962	0.0152			0.0189		0.0064
1633190_at	---	CG31278	FBgn0051278	86C4	95.325	153.175	124.25	88.8	178.55	133.675	117.825	189.125	153.475		0.0223		0.0384	0.003	0.0011	0.0111		0.0135
1633195_at	---	CG8065	FBgn0036075	67D10--11	174	12.225	93.1125	104.875	3.8	54.3375	114.625	5.325	59.975	0.0001		0.0004	0.0002		0.0014
1633200_at	---	CG9449	FBgn0036875	76B5	555.15	334	444.575	448.9	196.15	322.525	532.15	240.6	386.375	0.0012	0.0001	0.0001		0.003	0.0068	0.0063		0.0038
1633206_at	---	CG9780	FBgn0037230	82A1	1100.28	649.775	875.025	850	398.75	624.375	1273.2	571.775	922.487	0.0001	0.0001	0.0001	0.0016			0.0001	0.0016	0.0001
1633209_s_at	---	eIF3-S9	FBgn0034237	54C3	4675.93	7966.52	6321.23	4085.8	7344	5714.9	4641.9	7851.65	6246.77	0.0059	0.0042	0.0004				0.0085	0.0141	0.0011
1633210_at	---	CG10674	FBgn0035592	64C7	1134.42	1599.75	1367.09	1140.22	1553.15	1346.69	1113.28	1466.9	1290.09					0.0081	0.0234
1633215_at	---	CG12006	FBgn0035464	63F1	411.6	1243.38	827.487	488.15	1562.47	1025.31	445.125	1406.67	925.9		0.0001	0.0004		0.0163	0.0347		0.0206	0.0333
1633232_at	---	CG18358	FBgn0030782	15A3	791.55	461.425	626.487	894.825	448.2	671.513	980.575	491.875	736.225	0.0096			0.0001		0.0006	0.0252		0.0184
1633249_at	DNA polymerase a 180kD	DNApol-a180	FBgn0004493	93F2	34.775	533.6	284.188	35.475	573.675	304.575	230.775	800.65	515.712				0.0057	0.0006	0.0001	0.0059	0.0022	0.0003
1633252_at	---	CG31714	FBgn0032180	31A2	79.175	44.7	61.9375	49	30.875	39.9375	78.125	52.825	65.475	0.0017		0.0014				0.0022	0.0128	0.0004
1633255_at	---	CG33325	FBgn0053325	85A5	174.1	10.175	92.1375	99.925	8.3	54.1125	156.175	11.75	83.9625	0.0001		0.0006				0.0004		0.0033
1633256_at	---	---			4464.85	9.725	2237.29	2132.68	10.6	1071.64	5835	6.5	2920.75	0.0001		0.0001	0.0001		0.0003	0.0001		0.0001
1633260_at	---	CG31715	FBgn0051715	31D9	903.1	1161.67	1032.39	971.525	1472.35	1221.94	1019.7	1461.88	1240.79		0.008	0.018		0.0098	0.0109
1633261_a_at	---	CG9107	FBgn0031764	26B3	175.85	558.7	367.275	259.5	615.55	437.525	241.15	453.175	347.163	0.0001	0.0018	0.0001	0.0006	0.0001			0.0001	0.0001
1633286_at	---	CG32372	FBgn0052372	66A3--4	457.7	281.9	369.8	332.55	189.15	260.85	307.625	166.125	236.875	0.0096	0.0417	0.0026	0.0031	0.0147	0.0006
1633299_at	lozenge	lz	FBgn0002576	8D5--6	43.45	38.85	41.15	37	29.225	33.1125	50.575	32.025	41.3			0.0307				0.0127		0.0282
1633303_at	---	CG2989	FBgn0030171	9A4	68.925	111.275	90.1	58.15	84.9	71.525	37.075	85.925	61.5		0.0088	0.009	0.0027	0.0111	0.0004	0.0282
1633305_at	Odorant-binding protein 99a ///	Obp99a /// DyakObp99a	FBgn0039678	99B7	2399.05	668.475	1533.76	2850.57	877.75	1864.16	2924.2	681.2	1802.7	0.0007		0.0005	0.0002		0.0024
1633310_at	---	CG15483	FBgn0032457	33F5	332.625	10.6	171.613	462.575	5	233.787	372	3.45	187.725	0.0001		0.0006				0.0005		0.0051
1633313_at	---	SP2523	FBgn0035808	66A8--10	4002.78	2157.7	3080.24	3184	1850.53	2517.26	3413.53	1938.4	2675.96	0.0075		0.0088	0.0393		0.0445
1633319_at	---	CG14956	FBgn0035403	63B7	238.075	349.675	293.875	173.1	297.175	235.137	220.625	315.8	268.212	0.0353		0.0104
1633320_at	Signal recognition particle protein 54k	Srp54k	FBgn0010747	64C7	1301.92	1343.75	1322.84	1344.65	1451.92	1398.29	1196.08	1390.78	1293.42		0.0161	0.0173	0.018			0.0023		0.0024
1633327_at	---	CG11023	FBgn0031208	21A5	512.675	9.575	261.125	452.325	15.275	233.8	311.125	4	157.562	0.0403			0.0001		0.0001	0.0002		0.0015
1633333_a_at	---	CG7231	FBgn0031968	28D3	431.7	497.125	464.413	255.9	407.125	331.512	367.4	490.525	428.962	0.002		0.0012				0.0281		0.0094
1633334_at	---	CG15822	FBgn0035308	62D1	155.325	179.2	167.262	116.55	138.175	127.362	155.775	172.025	163.9	0.0001	0.0001	0.0001				0.0001	0.0003	0.0001
1633336_at	---	CG32560	FBgn0052560	16C1--8	315.475	536.75	426.113	252.375	454.825	353.6	249.825	451.275	350.55		0.0181	0.0051	0.0489	0.0145	0.0039
1633347_at	---	---			49.475	155.625	102.55	86.5	255.225	170.863	76.65	268.175	172.412		0.0002	0.0003		0.0001	0.0002
1633357_at	---	CG7910	FBgn0037547	84E10	3680.4	1858.53	2769.46	6629.88	2753.62	4691.75	2787.07	1596.97	2192.03	0.0001		0.0001				0.0001	0.0363	0.0001
1633360_at	---	CG13999	FBgn0031753	26A3	274.275	53.725	164	279.65	54.025	166.838	150.05	46	98.025				0.0001		0.0001	0.0001		0.0001
1633366_at	---	CG12455	FBgn0028859	35F1	103.275	88.05	95.6625	67.5	57.3	62.4	96.75	66.45	81.6	0.0154	0.032	0.003				0.0397
1633370_s_at	---	---			966.025	576.35	771.188	784.775	563.45	674.112	1039.45	562.475	800.962	0.0264						0.004		0.0277
1633378_at	Galactose-specific C-type lectin	Lectin-galC1	FBgn0016675	37D6	1133.35	1010.25	1071.8	1707.4	933.75	1320.58	478.225	618.95	548.587	0.0119			0.0055		0.0024	0.0001		0.0001
1633379_s_at	cap-n-collar	cnc	FBgn0000338	94E4--7	1429.7	1568.12	1498.91	1675.35	1971.53	1823.44	2008.15	2181.15	2094.65		0.0423	0.0239	0.0069	0.0048	0.0005
1633380_at	---	CG12128	FBgn0033473	46D4--6	243.475	724.075	483.775	320.825	623.2	472.012	177.225	767.3	472.262	0.0064	0.001		0.0154			0.0001	0.0001
1633382_s_at	---	CG8920	FBgn0027529	56F16	550.55	466.05	508.3	550.525	431.95	491.238	696.45	510.4	603.425				0.0006		0.0011	0.0006	0.0289	0.0003
1633386_s_at	methuselah-like 8	mthl8	FBgn0052475	61A5	77.575	68.925	73.25	82.05	77.325	79.6875	223.15	169.85	196.5				0.0001	0.0001	0.0001	0.0001	0.0001	0.0001
1633399_at	DnaJ-like-60	DnaJ-60	FBgn0020129	60C1	2547.22	1820.6	2183.91	2292.1	1275.1	1783.6	2735.93	1319.12	2027.53		0.0012	0.0009		0.0021		0.0048		0.02
1633401_s_at	///	Cyp12d1-p /// Cyp12d1-d	FBgn0050489	47D4	1241.12	811.975	1026.55	6191.9	3187.25	4689.57	2851.47	1240.92	2046.2	0.0001	0.0001	0.0001	0.0001		0.0001	0.0001	0.0001	0.0001
1633411_s_at	///	CG14452 /// CG12546	FBgn0037180	79F5	168.125	23.325	95.725	164.525	40.4	102.463	136.15	28.775	82.4625				0.0102			0.0192		0.0195
1633419_s_at	---	CG7341	FBgn0036777	75B10	60.2	153.35	106.775	48.5	205.625	127.062	55.3	186.925	121.112		0.0009	0.0325		0.0152
1633425_at	---	CG2191	FBgn0039873	100D2	3528.05	1667.5	2597.78	2783.02	1470.03	2126.53	3214.45	1516.83	2365.64	0.0008		0.0018				0.0241
1633427_at	---	CG7582	FBgn0039681	99B7	433.425	292.925	363.175	515.325	247.575	381.45	327.75	180.8	254.275	0.0028			0.0004	0.0003	0.0001	0.0001	0.0102	0.0001
1633434_at	---	CG18327	FBgn0033904	50E1	304.8	280.925	292.863	168.6	201.5	185.05	216.275	236.625	226.45	0.0001	0.0024	0.0001	0.0011		0.0007	0.0399		0.0152
1633443_s_at	---	CG2082	FBgn0027608	83C3	1569.92	854.925	1212.42	1309.15	605.2	957.175	1584.22	780.625	1182.42	0.0085	0.0109	0.0009				0.0062		0.0024
1633446_s_at	---	CG6981	FBgn0036945	77A1	3643.05	2848.85	3245.95	2965.4	2448.68	2707.04	2231.12	1753.28	1992.2	0.0004	0.0152	0.0002	0.0001	0.0001	0.0001	0.0002	0.0004	0.0001
1633452_a_at	Ryanodine receptor 44F	Rya-r44F	FBgn0011286	44F1--2	736.35	474.05	605.2	630.725	349.9	490.312	818.4	405.475	611.938		0.036	0.0094				0.0039		0.0067
1633471_at	Peroxiredoxin 2540	Prx2540-2	FBgn0033518	47A7	2330.1	526.925	1428.51	2200.68	286.275	1243.47	907.925	165.625	536.775			0.0404	0.0001	0.0081	0.0001	0.0001		0.0001
1633476_at	acyl-Coenzyme A oxidase at 57D distal	Acox57D-d	FBgn0034629	57E1	406.3	1069.75	738.025	250.8	1030.03	640.413	243.25	785.3	514.275	0.0086		0.0165	0.0065	0.0001	0.0001		0.0003	0.0036
1633480_at	---	CG5392	FBgn0036463	71B1	197.875	185.375	191.625	277.6	319.05	298.325	311.05	253.8	282.425	0.0127	0.0004	0.0001	0.0013	0.0273	0.0005		0.0337
1633483_a_at	---	CG14207	FBgn0031037	18D3	4976.52	4485.32	4730.92	4851.1	3742.15	4296.62	4963.35	3640.05	4301.7		0.0004	0.0018		0.0001	0.002
1633488_at	astray	aay	FBgn0023129	67B5	3034.72	2330.32	2682.53	2613.4	2045.95	2329.68	3422.57	2639.7	3031.14	0.0001	0.0005	0.0001	0.0001	0.0002	0.0001	0.0001	0.0001	0.0001
1633491_s_at	///	CG31866 /// CG31865	FBgn0051866	33B5	239.475	621.9	430.688	235.325	798.975	517.15	194.025	579.35	386.688		0.0036	0.0283					0.0008	0.0027
1633492_at	homogentisate 1,2-dioxygenase	hgo	FBgn0040211	32D5	692.125	418.275	555.2	911.2	331.8	621.5	610.05	284.65	447.35	0.0009				0.02	0.0099	0.0001		0.0003
1633499_at	retinin /// ///	retinin /// CG33060 /// CG33061	FBgn0040074	72E1	5052.38	7341.18	6196.77	7589.9	5831.18	6710.54	5161.12	4759.88	4960.5	0.0143				0.013		0.0179		0.0162
1633532_at	---	CG5767	FBgn0034292	55B1--2	1215.62	1586.33	1400.97	1265.45	1231.62	1248.54	1250	1125.72	1187.86		0.0011	0.0238		0.0001	0.0035
1633534_s_at	murashka	mura	FBgn0037705	85D22--24	295.4	270.45	282.925	237.35	205.375	221.363	337.125	280.675	308.9	0.0479	0.0295	0.0063				0.0026	0.0144	0.0005
1633540_at	---	CG8147	FBgn0043791	85D18	399.85	265.55	332.7	179	165.7	172.35	182.575	158.7	170.637	0.0002	0.0386	0.0002	0.0003	0.0287	0.0002
1633545_at	---	PGRP-SD	FBgn0035806	66A8	271.35	167.325	219.338	647.175	313.925	480.55	240.475	146.225	193.35	0.0001	0.0059	0.0001				0.0001	0.0024	0.0001
1633547_a_at	---	CG13211	FBgn0033613	47F1	2065.32	2305.6	2185.46	2022.7	2823.8	2423.25	1913.67	1983.83	1948.75		0.003	0.0335		0.0404	0.0342		0.0001	0.0004
1633553_s_at	---	SP1173	FBgn0035710	65C1--3	624	495.925	559.962	595.025	554.375	574.7	705.725	629.9	667.812					0.0206	0.0104	0.0479		0.0224
1633556_s_at	Daughters against dpp	Dad	FBgn0020493	89E11	746.725	899.375	823.05	795.325	768	781.663	865.525	810.95	838.237		0.0438
1633568_s_at	---	CG17683	FBgn0040002	41C	702.925	1257.05	979.987	634.05	1345.6	989.825	606.275	1386.5	996.388					0.0332
1633592_a_at	Cellular Repressor of E1A-stimulated Genes	CREG	FBgn0025456	90A5	1251.3	1081.15	1166.22	1672.22	1263.22	1467.72	1334.03	1116.9	1225.46	0.0004		0.0004				0.0022		0.002
1633596_at	---	CG12681	FBgn0029730	4D3	737.25	13.9	375.575	669.6	19.6	344.6	497.2	4.625	250.912				0.0001		0.0004	0.0005		0.0033
1633599_a_at	Phosphoenolpyruvate carboxykinase	Pepck	FBgn0003067	55D3	9416.75	4768.32	7092.54	9512.95	4094.33	6803.64	12496.8	5474.55	8985.66				0.0001		0.0001	0.0001	0.009	0.0001
1633617_at	---	CG15116	FBgn0034415	56B2	2117.5	8.7	1063.1	1489.35	18.9	754.125	2001.17	9.425	1005.3	0.0001		0.0002				0.0001		0.0008
1633622_at	---	CG3008	FBgn0031643	25B1	539.325	722.825	631.075	655.125	770.225	712.675	513.275	740.35	626.812	0.0004		0.0004				0.0001		0.0003
1633631_at	---	CG9682	FBgn0039760	99E3	466.65	573.65	520.15	216.25	314.625	265.438	501.375	686.475	593.925	0.0018	0.0014	0.0001				0.0007	0.0001	0.0001
1633637_at	---	CG17026	FBgn0036550	72C1	452.05	287.75	369.9	427.675	268.45	348.062	514.025	252.575	383.3			0.0219	0.0002	0.0111		0.0001		0.0011
1633639_at	---	Cyp28d1	FBgn0031689	25D6	2333.35	1359.62	1846.49	1418.08	803.45	1110.76	3099.28	1721.03	2410.15	0.0002	0.0085	0.0001	0.001		0.0007	0.0001	0.0002	0.0001
1633646_at	---	inaF	FBgn0023077	10D8--E1	3956.2	3663.85	3810.03	3426.02	2337.88	2881.95	4251.42	3440.3	3845.86		0.0002	0.0003				0.0077	0.0011	0.0002
1633649_s_at	trp-like	trpl	FBgn0005614	46B2	2528.7	1879.22	2203.96	2130.55	1423.47	1777.01	2911.28	1756.22	2333.75	0.0172	0.0082	0.0013	0.0211			0.0002	0.0397	0.0001
1633651_at	Tachykinin	Tk	FBgn0037976	87A4	356.425	215.3	285.863	310.475	170.475	240.475	394.05	245.05	319.55	0.0169	0.0192	0.0022	0.0425		0.014	0.0003	0.0007	0.0001
1633675_at	---	CG30008	FBgn0050008	46C2	8086.93	5197.5	6642.21	13158.8	7953.8	10556.3	6026.85	4732.02	5379.44	0.0006	0.0277	0.0003				0.0001	0.0127	0.0001
1633677_at	ebony activating protein	eap	FBgn0052099	68F6	184.325	217.3	200.812	197.35	224.05	210.7	145.275	194.875	170.075				0.0089		0.0046	0.0013	0.0381	0.0006
1633684_at	---	CG32444	FBgn0043783	78E1--2	9939.75	5055.77	7497.76	7862.7	3523.03	5692.86	10865.5	4544.42	7704.95	0.0001	0.0016	0.0001	0.0306			0.0001	0.0192	0.0001
1633690_at	---	CG8323	FBgn0033903	50E1	635.275	700.7	667.987	518	548.275	533.138	529.475	411.625	470.55	0.0216	0.005	0.001	0.0347	0.0001	0.0001		0.0096
1633691_at	---	CG32262	FBgn0052262	63F1	1457.17	328.975	893.075	1167.95	333.925	750.938	945.125	342.725	643.925	0.0001		0.0021	0.0001		0.0001	0.001		0.0122
1633703_s_at	Pheromone-binding protein-related protein 2	Pbprp2	FBgn0011280	19D1	7567	6268.88	6917.94	7699.02	5096.77	6397.9	12029.2	6414.65	9221.92				0.0001		0.0001	0.0001	0.0361	0.0001
1633707_at	---	CG12824	FBgn0033222	43E16	306.925	190.7	248.812	293.475	193.325	243.4	345.25	227.875	286.562						0.0444			0.0247
1633716_at	---	CG10747	FBgn0032845	38B5	491.025	488.225	489.625	510.925	454.775	482.85	682.625	587.675	635.15				0.0004	0.0259	0.0002	0.0009	0.0053	0.0001
1633717_a_at	---	CG2199	FBgn0035213	61F7	103.1	1453.33	778.212	128.4	1665.5	896.95	112.525	2009.58	1061.05		0.0289			0.0001	0.0005		0.0017	0.0188
1633728_at	---	CG12728	FBgn0029825	5C10	32.4	118.275	75.3375	39.175	165.475	102.325	63.175	251.65	157.412		0.0019	0.0077	0.0242	0.0001	0.0001		0.0001	0.0001
1633746_s_at	arc	a	FBgn0000008	58C1--5	115.8	368.825	242.312	105.85	378.475	242.162	118.825	571.55	345.188					0.0001	0.0001		0.0001	0.0001
1633754_at	---	CG5626	FBgn0036266	69A2	109.925	198.7	154.312	113.35	245	179.175	135.75	283.85	209.8		0.0205			0.0004	0.0007		0.0449	0.0281
1633763_at	anterior pharynx defective 1	aph-1	FBgn0031458	23A5	349.9	759.45	554.675	290.675	693.525	492.1	249.5	565.225	407.363		0.0477	0.0119	0.0057	0.0001	0.0001		0.001	0.0017
1633778_at	---	CG6070	FBgn0039487	97E2	336.85	838.45	587.65	343.275	971.55	657.413	388.1	1063.7	725.9		0.0099	0.0426		0.0002	0.0007			0.0459
1633779_s_at	logjam	loj	FBgn0061492	65A6	997.125	1309.45	1153.29	948.3	1626.7	1287.5	815.8	1303.6	1059.7		0.0004	0.013	0.0165				0.0003	0.0003
1633785_at	---	CG9543	FBgn0027496	26D9	1185.83	1393.22	1289.53	1097.08	1553.7	1325.39	1078.25	1346.62	1212.44	0.0268	0.0007		0.01		0.0092		0.0001	0.0007
1633794_a_at	smell impaired 21F	smi21F	FBgn0016926	21F1	4161.38	4494.25	4327.81	4199.4	4488.12	4343.76	3451.75	4356.4	3904.07				0.0006		0.002	0.0004		0.0015
1633797_at	Rhodopsin 2	Rh2	FBgn0003248	91D4	1311.12	882.925	1097.03	1538.45	791.2	1164.83	1669.35	738.075	1203.71				0.0128
1633800_s_at	---	CG10089	FBgn0036369	70B2	1701.33	16.525	858.925	1874	9.7	941.85	1989.53	15.6	1002.56	0.0051		0.0388	0.0001		0.0017	0.0413
1633804_at	---	RhoGDI	FBgn0036921	76D5	4472.15	5189.77	4830.96	4021.57	4838.33	4429.95	4265	5085.2	4675.1	0.0057	0.0225	0.0012						0.024
1633812_at	---	CG9080	FBgn0033593	47E1	1060.33	376.575	718.45	1502.55	621.55	1062.05	1077.9	509.95	793.925	0.0292		0.0186				0.035
1633826_at	Iris	Iris	FBgn0031305	21F1	1061.92	1269	1165.46	748.9	981.775	865.337	780	1014.33	897.163	0.0014	0.0027	0.0001	0.003	0.0058	0.0003
1633833_at	---	CG18213	FBgn0038470	89E10	76.425	428.6	252.512	72.875	582.625	327.75	109.225	618.6	363.913		0.002	0.019		0.0004	0.0017
1633836_a_at	---	Fkbp13	FBgn0010470	57E6	3010.07	2707.98	2859.02	3006.9	2667.25	2837.07	2613.18	2309	2461.09				0.0171	0.0166	0.002	0.0178	0.0281	0.003
1633843_at	---	CG31672	FBgn0028952	22C1	81	165.225	123.112	95.55	197.925	146.738	157.75	232.925	195.338				0.0017	0.004	0.0002	0.0068		0.0036
1633854_at	DNA polymerase a 50kD	DNApol-a50	FBgn0011762	66C7--8	48.4	470.1	259.25	48.575	488.3	268.438	61.575	585.35	323.462					0.0003	0.0022		0.0013	0.006
1633855_s_at	little imaginal discs	lid	FBgn0031759	26B2	836.175	1546.53	1191.35	725.65	1454.92	1090.29	941.3	1830.3	1385.8					0.028	0.0322		0.0063	0.0031
1633856_at	---	CG11858	FBgn0039305	96C8	590.175	1075.15	832.663	474.275	947.15	710.712	483.8	849.975	666.888	0.0071	0.0038	0.0004	0.0116	0.0001	0.0001		0.0188
1633857_at	---	CG13659	FBgn0039319	96D1	342.6	163.7	253.15	200.875	167.875	184.375	168.575	93.9	131.238	0.0001		0.0022	0.0001	0.0164	0.0001		0.012	0.011
1633858_at	---	CG4286	FBgn0034601	57C7	722.45	19.6	371.025	1048	20.35	534.175	693.025	8.05	350.538	0.0001		0.0001				0.0001		0.0001
1633861_at	---	CG8145	FBgn0037617	85A9	363.425	546	454.712	241.625	311.425	276.525	300.425	295.825	298.125	0.0003	0.0001	0.0001	0.0243	0.0001	0.0001	0.0333
1633866_at	Suppressor of zeste 2	Su(z)2	FBgn0008654	49E1	264.2	303.65	283.925	240.725	228.05	234.387	288.525	310.225	299.375		0.0011	0.002				0.0198	0.0006	0.0002
1633872_at	---	CG15673	FBgn0034639	57F3	299.4	232.35	265.875	248.975	196.15	222.562	251.925	178.8	215.363			0.0241		0.0435	0.0109
1633881_at	---	CG1776	FBgn0033441	46B2	753.9	563.8	658.85	729.8	489.925	609.862	992.6	611.675	802.138				0.0001		0.0005	0.0001	0.0142	0.0001
1633884_at	---	CG10955	FBgn0034722	58D4	1004.42	1256.55	1130.49	1092.28	1686.9	1389.59	1423.9	2088.82	1756.36		0.0027	0.0075	0.0032	0.0001	0.0001	0.0132	0.0042	0.0007
1633885_s_at	---	CG6950	FBgn0037955	86F9	1529.83	1727.58	1628.7	1329.05	1529.6	1429.33	1399	1382.72	1390.86	0.0016	0.0018	0.0001	0.0216	0.0001	0.0001		0.0118
1633890_at	---	CG31187	FBgn0051187	84E1--3	136.375	37.3	86.8375	127.725	41.225	84.475	90.475	30.425	60.45				0.002		0.0078	0.0079		0.0133
1633904_at	---	CG5467	FBgn0039433	97C1--2	731.225	446.175	588.7	557.675	343.2	450.438	626.85	372	499.425	0.0001	0.0069	0.0001	0.0064	0.0371	0.0018	0.0494		0.0491
1633905_at	Ribosomal protein L28	RpL28	FBgn0035422	63B14	51.15	176.925	114.037	35.375	79.85	57.6125	56.45	149.325	102.888		0.0001	0.0001		0.0499			0.0001	0.0003
1633908_at	Pigment-dispersing factor	Pdf	FBgn0023178	97B3	227.925	114.675	171.3	238.7	100.5	169.6	270.175	110.725	190.45				0.0429
1633912_at	---	CG2113	FBgn0035384	63A2	1143.25	20.55	581.9	1231.7	17.55	624.625	1447.83	22.25	735.038	0.0148			0.0001		0.0001	0.0001		0.0003
1633918_s_at	---	CG7115	FBgn0027515	28D1	1288.08	1497.72	1392.9	1300.58	1625.78	1463.17	1384.67	1831.08	1607.88		0.0437			0.0001	0.0002		0.0036	0.0036
1633927_a_at	---	beat-IIIc	FBgn0032629	36C2--4	234.5	144.825	189.662	177	107.575	142.287	241.875	113.85	177.863	0.0019	0.0249	0.0006				0.0008		0.0047
1633935_at	skiff	skf	FBgn0050021	24E1	504.525	557.775	531.15	443.4	477.35	460.375	542.175	565.2	553.688		0.0239	0.0074				0.008	0.0153	0.0011
1633941_a_at	---	CG13569	FBgn0034979	60B11	602.7	18	310.35	472.8	16.25	244.525	653.3	27.35	340.325	0.0112						0.0013		0.0088
1633946_at	---	CG31955	FBgn0051955	24C1	101.775	77.75	89.7625	168.325	120.9	144.613	124.525	123.5	124.013	0.0057	0.0499	0.002		0.0394	0.0308	0.0471
1633955_at	pepsinogen-like	pcl	FBgn0011822	1B2	170.025	502.425	336.225	186.075	419.025	302.55	122.85	302.075	212.463		0.0089			0.0001	0.0001	0.036	0.0009	0.0005
1633959_s_at	---	---			795.75	645.075	720.413	631	576.575	603.788	1594.83	1179.78	1387.3	0.0002	0.0471	0.0002	0.0001	0.0001	0.0001	0.0001	0.0001	0.0001
1633983_a_at	---	CG32046	FBgn0052046	67C6	1253.72	734.1	993.913	1081.8	688.2	885	1267.67	770.375	1019.02	0.0092		0.0167				0.0058		0.0051
1633997_s_at	---	CG5938	FBgn0046247	97F1	1085.6	1168	1126.8	1188.75	1246.75	1217.75	1126.17	1183.92	1155.05	0.0274		0.0087
1633998_s_at	---	---			282.1	135.875	208.988	312.6	195.4	254	609.125	222.225	415.675				0.0001		0.0001	0.0001		0.0001
1634000_a_at	---	CG1847	FBgn0030345	10F2	515.375	1124.85	820.112	508.125	1141.45	824.788	562.25	1525.65	1043.95					0.0001	0.0001		0.0001	0.0001
1634003_at	---	CG32685	FBgn0052685	9B1	552.55	772.425	662.487	344.125	572.8	458.462	456.95	629.825	543.388	0.0115	0.0146	0.0014			0.0331
1634008_at	---	CG31018	FBgn0051018	99F6	227.4	2.875	115.138	252.7	3.3	128	291.825	2.6	147.213				0.0032		0.0237	0.0453
1634019_at	---	CG2064	FBgn0033205	43E9	692.2	531.575	611.888	874.075	687.125	780.6	413.45	332.425	372.938	0.0073	0.0173	0.0012	0.0003	0.0041	0.0001	0.0001	0.0001	0.0001
1634033_s_at	Glucose transporter 1	Glut1	FBgn0025593	61D4--E1	133.75	302.975	218.363	127	323	225	150.6	409.475	280.038					0.0002	0.0008		0.0009	0.0019
1634036_at	---	CG8788	FBgn0028955	45A11--12	2644.55	2857	2750.78	2743.93	2672.18	2708.05	2362.93	2574.57	2468.75						0.014	0.0178		0.0313
1634041_at	---	CG31548	FBgn0051548	83B7	1641.92	2540.78	2091.35	1468.97	2313.6	1891.29	1425.6	2070.62	1748.11		0.0295	0.0096	0.0366	0.0003	0.0002		0.0215	0.0481
1634045_at	---	CG10748	FBgn0036327	69F2	432.925	13.325	223.125	549.6	12.625	281.113	478.125	4.7	241.412	0.0001		0.0001	0.0088			0.0003		0.0022
1634048_a_at	bubblegum	bgm	FBgn0027348	34F1	2276.45	3592.88	2934.66	2633.38	3725.32	3179.35	1752.85	3269.2	2511.03	0.0356		0.0405	0.0046		0.0018	0.0001	0.0106	0.0001
1634053_at	---	CG8408	FBgn0030850	16B9	991.25	1874.55	1432.9	1206.35	2360.43	1783.39	1119.1	2739.45	1929.28	0.0064	0.0001	0.0001		0.0001	0.0001		0.0001	0.0082
1634054_at	neither inactivation nor afterpotential C	ninaC	FBgn0002938	27F3	1023.77	708.7	866.237	962.65	637.925	800.288	995.65	579.8	787.725					0.0468
1634064_at	---	CG13311	FBgn0035929	66D15	314.375	121.675	218.025	157.725	116.625	137.175	409.225	122.95	266.087	0.0001		0.0018	0.0063		0.0355	0.0001		0.0001
1634072_s_at	HMG Coenzyme A synthase	Hmgs	FBgn0010611	53C1	2184.28	2426.75	2305.51	2123.72	2664	2393.86	1860.53	2564.97	2212.75		0.0082		0.001			0.0043		0.0052
1634074_a_at	yin	yin	FBgn0015565	3F3--4	335.575	5978.08	3156.82	215.9	5065.48	2640.69	300.125	5942.48	3121.3		0.0034	0.0132					0.0044	0.0191
1634083_at	Neurofibromin 1	Nf1	FBgn0015269	96F9	254.1	272.675	263.387	207.8	179.7	193.75	239.45	216.3	227.875		0.0068	0.0048
1634087_at	---	CG1311	FBgn0035523	64A12	561.675	828.9	695.288	673.525	1002.42	837.975	482.2	839.3	660.75	0.007	0.0003	0.0001	0.0398			0.0001	0.0005	0.0001
1634095_at	Elongation factor 1ß	Ef1ß	FBgn0028737	53D14	9824.22	16375.5	13099.9	8570.92	13951.8	11261.4	10679.5	13746.4	12213		0.0018	0.0011		0.001		0.0046		0.0468
1634096_at	Acetaldehyde dehydrogenase	Aldh	FBgn0012036	30B1	6904.88	6643.1	6773.99	6155.05	5262.68	5708.86	9854.4	7697.2	8775.8		0.0035	0.0019	0.0001	0.0169	0.0001	0.0001	0.0001	0.0001
1634097_s_at	///	CG11659 /// CG6300	FBgn0038731	92B2	424.225	155.4	289.812	376.075	141.1	258.587	515.975	208.8	362.387				0.0061		0.003	0.0003	0.0307	0.0002
1634099_at	retinal degeneration B	rdgB	FBgn0003218	12C1--4	2312.95	1548.8	1930.88	1846.4	1051.97	1449.19	1855.92	1017.02	1436.47	0.0073	0.0049	0.0005	0.0082	0.0032	0.0004
1634106_at	---	CG11686	FBgn0040551	87E3	933.1	689.375	811.237	1222.42	722.525	972.475	957.15	535.6	746.375	0.011		0.0356				0.0175		0.0061
1634107_at	Peroxiredoxin 6005	Prx6005	FBgn0031479	23C1	356.5	618.55	487.525	418.075	821.7	619.888	493.15	771.975	632.562	0.0475	0.0001	0.0001	0.0004	0.0001	0.0001	0.0196
1634112_a_at	---	CG5174	FBgn0034345	55C8--9	1894.38	2526.85	2210.61	1726.47	2680.9	2203.69	1927.7	2800.7	2364.2	0.0018	0.0032			0.0001	0.0002	0.0004	0.0146	0.0002
1634113_at	geko	gk	FBgn0020300	75B11--12	1406.4	387.65	897.025	1853.58	487.625	1170.6	1474.4	395.325	934.862	0.0001		0.0001				0.0001		0.0003
1634118_at	---	CG15149	FBgn0032659	36E3	425.3	13.7	219.5	422.925	22.025	222.475	322.475	23.15	172.812				0.0001		0.0004	0.0001		0.0002
1634134_at	---	CG6114	FBgn0036544	72A4--B1	136.525	81.925	109.225	127.725	69.95	98.8375	200.95	86.375	143.662				0.0001		0.0012	0.0001		0.0001
1634142_at	---	CG6403	FBgn0039453	97D1	213.3	236.45	224.875	296.2	348.825	322.512	309.35	237.75	273.55	0.0164	0.0026	0.0006	0.0072		0.039		0.0028	0.0381
1634143_at	---	Cyp6w1	FBgn0033065	42A12	3205.15	2250.47	2727.81	6193.45	2641.32	4417.39	3275.55	1313.2	2294.38	0.0001	0.0095	0.0001		0.0001	0.0004	0.0001	0.0001	0.0001
1634152_at	Glutathione S transferase D5	GstD5	FBgn0010041	87B8	187.775	56.275	122.025	157.025	63.65	110.338	229	50.85	139.925							0.0116
1634158_at	---	CG6164	FBgn0039154	95E1	1480	950.65	1215.33	993.625	907.05	950.337	1250.55	920.975	1085.76	0.0013		0.0072				0.0469
1634162_at	---	CG40198	FBgn0058198	81F	320.175	341.35	330.762	203.7	189.5	196.6	147.625	196.325	171.975	0.0235	0.0055	0.0012	0.0023	0.0072	0.0003
1634174_at	---	CG9702	FBgn0039787	99F9	662.2	163.65	412.925	453.25	175.4	314.325	756.95	212.275	484.613	0.0008		0.012				0.0001		0.0003
1634180_s_at	---	CG9664	FBgn0031515	23E1	178.925	83.6	131.262	222.275	102.1	162.188	199.15	98.65	148.9	0.011		0.0105
1634188_a_at	timeless	tim	FBgn0014396	23F6	1000.15	763.6	881.875	1032.22	597.2	814.712	851.225	631.6	741.413		0.0001	0.0088	0.0004	0.001	0.0001	0.0001		0.0052
1634193_at	---	CG13142	FBgn0032251	31E2	199.35	414.475	306.913	215.025	517.775	366.4	189.9	464.425	327.163		0.0049	0.0161
1634195_at	---	CG11093	FBgn0039932	102C6	85.275	89.525	87.4	58.95	81.8	70.375	71.05	100.675	85.8625	0.0163		0.0253						0.0386
1634205_at	---	CG15254	FBgn0028949	35D3	265.725	245.05	255.387	147.8	208.625	178.213	299.8	349.675	324.738	0.0069		0.0108		0.0136	0.0191	0.0012	0.0021	0.0001
1634207_at	///	CG16799 /// DpseGA14157	FBgn0034538	57A9	1396.65	1105.35	1251	1677.03	1057.65	1367.34	1464.25	1148.75	1306.5	0.0164
1634216_at	Adenosine deaminase-related growth factor C	Adgf-C	FBgn0038173	87F12	203.025	95.1	149.062	185.725	62.825	124.275	214.475	64.6	139.537		0.0057	0.0033		0.008		0.0112		0.0441
1634218_at	---	CG17270	FBgn0038828	93A1	236.25	1276.5	756.375	259	1646.65	952.825	194.3	1766.8	980.55		0.0082	0.0354		0.0013	0.0191
1634224_at	---	CG9997	FBgn0039597	98E3	1985.97	3.075	994.525	1413.95	4.075	709.013	1862.22	3.025	932.625	0.0001		0.0006				0.0003		0.0036
1634232_at	mitochondrial ribosomal protein L13	mRpL13	FBgn0032720	37B1	825.4	1811.2	1318.3	820.875	1646.6	1233.74	799.25	1584.28	1191.76		0.0017	0.013		0.0001	0.0009
1634241_at	---	CG4860	FBgn0037999	87B2	137.35	403.45	270.4	118.55	461.35	289.95	124.3	543.125	333.712		0.0038			0.0001	0.0001		0.0003	0.0024
1634253_at	---	CG9917	FBgn0030740	14B12	1781.47	2790.07	2285.78	2155.2	2979.65	2567.43	1803.4	3059.4	2431.4	0.003		0.0019		0.0201		0.0044
1634255_at	---	CG12721	FBgn0030373	11A3	31.15	213.75	122.45	27.175	170.475	98.825	28.375	216.125	122.25		0.0002	0.0018					0.0001	0.0019
1634258_at	modifier of mdg4	mod(mdg4)	FBgn0002781	93D7--9	225.2	539.85	382.525	225.2	637.575	431.387	234.4	652.6	443.5		0.0001	0.0006		0.0001	0.0001
1634269_at	---	CG13784	FBgn0031897	27E4--5	1139.92	1087.47	1113.7	909.225	929.325	919.275	939.05	951.25	945.15	0.0019	0.0188	0.0005	0.0048	0.0376	0.0015
1634271_at	Defensin	Def	FBgn0010385	46D9	227.85	554.375	391.113	44.35	490.075	267.212	319.375	882.775	601.075					0.0432			0.0192	0.007
1634278_at	---	CG6409	FBgn0036106	67F1	10098.8	8626.6	9362.67	9889.62	6950.7	8420.16	10177.6	6112.12	8144.85		0.0028	0.0116		0.0001	0.0023
1634289_at	ruby	rb	FBgn0003210	4C7	455.7	599.55	527.625	425.8	598.35	512.075	538.7	804.55	671.625					0.0003	0.0003	0.0182	0.0003	0.0001
1634296_s_at	---	CG17646	FBgn0031362	22B1--2	2374.25	1813.65	2093.95	2036.3	1505.33	1770.81	1912.42	1351.03	1631.72	0.0443		0.0103	0.0097	0.0096	0.001
1634298_at	---	CG12375	FBgn0031987	28E5	1067.08	1282	1174.54	1276.17	1447.95	1362.06	1117.38	1422.95	1270.16	0.0002	0.0012	0.0001		0.0039	0.0051	0.0017		0.0065
1634318_at	---	CG33110	FBgn0053110	94B4	1286.12	571.25	928.688	1710	560.725	1135.36	1509.03	628.15	1068.59	0.0005		0.0068	0.0286		0.0475	0.0446
1634321_s_at	---	CG2051	FBgn0037376	83C4	277.575	655.375	466.475	275.475	935.85	605.663	288.375	889.4	588.888		0.0005	0.0062		0.002	0.013
1634324_at	---	---			262.6	2.5	132.55	279.575	2.5	141.037	292.125	1.65	146.887				0.0453
1634325_a_at	Misexpression suppressor of KSR 2	MESK2	FBgn0043070	57E8--9	889.75	469.35	679.55	762.925	462.7	612.812	797.525	440.1	618.812	0.0131
1634329_at	---	CG32579	FBgn0052579	14B12--13	137.65	919.875	528.763	192.4	1011.02	601.712	117.475	1094.33	605.9		0.0477	0.0281		0.0012	0.0216
1634344_at	lethal (2) 35Bg	l(2)35Bg	FBgn0001977	35B8	91.775	97.65	94.7125	70.225	88.75	79.4875	117.3	139.525	128.412	0.0028		0.0028	0.0008	0.0001	0.0001	0.0001	0.0001	0.0001
1634364_s_at	---	CG32130	FBgn0052130	70B2	1566.22	967.575	1266.9	1501.58	865.1	1183.34	1894.62	1051.03	1472.83				0.0009		0.0023	0.0002	0.0297	0.0002
1634387_at	---	CG14691	FBgn0037829	86C5	146.475	4.275	75.375	166.425	7	86.7125	215.775	29.9	122.838				0.0002		0.0002	0.0024		0.0019
1634398_a_at	Delta	Dl	FBgn0000463	92A1--2	150.15	896.9	523.525	200.225	1168.12	684.175	154.575	519.525	337.05		0.004	0.0116		0.0003	0.0048		0.0001	0.0001
1634399_at	---	CG18367	FBgn0034460	56E1	130.1	115.725	122.912	90.125	76.725	83.425	99.675	101.4	100.537	0.0007	0.0008	0.0001	0.0047		0.0036		0.0158	0.0174
1634402_at	Sarcoglycan ß	Scgß	FBgn0038042	87B9	225.95	166.925	196.438	230.8	140.1	185.45	223.725	130.95	177.338					0.0181
1634421_at	---	CG8414	FBgn0034073	52E4--5	138.125	796.9	467.512	125.175	677.7	401.438	133.1	894.25	513.675		0.0007	0.0041		0.0031	0.0293		0.0001	0.0001
1634430_at	---	CG14614	FBgn0031186	20B1	253.525	558.675	406.1	223.525	630.575	427.05	272.7	825.15	548.925		0.0061			0.0001	0.0001	0.0424	0.0001	0.0001
1634443_a_at	Rab-protein 1	Rab1	FBgn0016700	93D2	2539.03	1957.88	2248.45	2378.65	1540.35	1959.5	2192.95	1449.42	1821.19		0.0024	0.0028	0.0081	0.0006	0.0001
1634449_at	---	CG9459	FBgn0037764	85E10	942.475	506.725	724.6	1764.2	662.025	1213.11	392.775	432	412.387	0.0018		0.0057	0.0202			0.0001		0.0001
1634450_a_at	---	---			187.075	113.825	150.45	229.4	148.675	189.037	168.9	114.625	141.762			0.0197				0.0115		0.0064
1634460_at	---	---			965.6	3.45	484.525	839.125	4.375	421.75	988.525	1.25	494.887	0.0406						0.019
1634465_a_at	---	GluCla	FBgn0024963	92B1--2	119.3	70.5	94.9	98.1	59.725	78.9125	84.2	57.55	70.875	0.0109		0.0075	0.0003		0.0004
1634468_at	---	CG13397	FBgn0014417	29C3	125.975	543.275	334.625	126	461.825	293.913	216.6	830.95	523.775					0.0001	0.0001		0.0001	0.0001
1634486_at	---	CG30047	FBgn0050047	49A1	170.675	179.125	174.9	150.725	173.3	162.012	216.9	199.7	208.3				0.0206		0.0185	0.0025		0.0027
1634507_s_at	---	CG17549	FBgn0032774	37D4	3809.82	3048.7	3429.26	4997.48	2931.03	3964.25	3706.32	2308.72	3007.52	0.0016		0.0237		0.0263		0.0008		0.0006
1634512_at	---	CG5226	FBgn0034355	55D1	608.3	389.8	499.05	844.375	503.675	674.025	877	538.625	707.812	0.0006	0.0454	0.0004	0.0002	0.0129	0.0001
1634514_at	---	---			2522.72	1484.15	2003.44	3194.98	2067.65	2631.31	2612.6	1548.7	2080.65	0.005	0.0115	0.0007				0.0117	0.0212	0.0018
1634515_at	---	CG8093	FBgn0033999	51E7	1473.12	520.975	997.05	966.975	532.775	749.875	1333.55	596.775	965.163	0.0001		0.0003				0.0002		0.0008
1634518_at	---	CG13886	FBgn0035163	61D2	414.125	399.175	406.65	434.825	496.825	465.825	403.15	565.025	484.087		0.0008	0.0024		0.0001	0.0003		0.0088
1634521_at	?COP	?COP	FBgn0040512	73B5--6	117	132	124.5	139.9	124.625	132.262	101.475	108.625	105.05							0.0112		0.0111
1634529_at	---	CG3290	FBgn0034711	58D1	1925.08	1439.88	1682.47	597.05	844.825	720.938	2233.6	977.825	1605.71	0.0001	0.0018	0.0001		0.0092		0.0001		0.0001
1634548_at	---	CG10029	FBgn0037498	84D3	882.6	30.225	456.413	550.1	28.9	289.5	716.425	30.95	373.688	0.0001		0.0001	0.0004		0.0052	0.0004		0.0047
1634549_at	---	CG11750	FBgn0030294	10B5	294.2	1527.03	910.612	165.25	690.35	427.8	233.3	2054.28	1143.79		0.0001	0.0001		0.0001	0.0001		0.0001	0.0001
1634551_at	---	CG6188	FBgn0038074	87C5	6106.02	2298.55	4202.29	9846.75	2620.53	6233.64	6594.45	2179.05	4386.75	0.0001		0.0001				0.0001		0.0003
1634573_a_at	grainy head	grh	FBgn0004586	54E10--F1	410.775	273.425	342.1	375.75	210.65	293.2	431.2	286.225	358.712		0.0446	0.0295					0.0193	0.0062
1634583_s_at	---	CG4822	FBgn0031220	21B2	885.125	656.575	770.85	800.925	416.15	608.538	716.225	526.95	621.587		0.0004	0.0005	0.0048	0.0213	0.001		0.0431
1634591_at	---	CG11878	FBgn0039310	96C8	2034.6	1087.8	1561.2	2075.95	1339.42	1707.69	2593.1	1161.08	1877.09				0.0007		0.0034	0.0012
1634606_a_at	---	CG9535	FBgn0027501	26D7	1429.35	1623.33	1526.34	1641.67	1792.55	1717.11	1390.9	1933.88	1662.39	0.0043	0.016	0.0008		0.0002	0.0078	0.0013	0.0374
1634614_at	halfway	hfw	FBgn0001189	2B5--6	634.125	772.8	703.462	601	634.65	617.825	598.1	682.15	640.125		0.0001	0.0001	0.0422	0.0001	0.0001		0.0111
1634623_a_at	---	Cyp6a14	FBgn0033302	44D3	405.65	343.825	374.738	283.625	201.8	242.713	479.3	362.1	420.7	0.0014	0.0004	0.0001	0.0288		0.0489	0.0001	0.0002	0.0001
1634629_at	---	CG13359	FBgn0025616	1C5	204.325	6.375	105.35	343.15	7.675	175.412	194.175	5.975	100.075	0.0001		0.0001				0.0001		0.0001
1634630_at	---	CG5707	FBgn0026593	62D2	786.85	840.325	813.587	476.2	472.875	474.538	638.725	659.725	649.225	0.0003	0.0001	0.0001	0.0329	0.0124	0.0026	0.0214	0.0103	0.0017
1634633_s_at	---	---			1885.33	1183.7	1534.51	1233.4	984.5	1108.95	1265.05	763.25	1014.15	0.0001	0.0354	0.0001	0.0001	0.0003	0.0001		0.0219
1634641_a_at	---	Cyt-b5	FBgn0033189	43D3	9842.33	8661.45	9251.89	11911	8587.22	10249.1	9056.17	7007.3	8031.74	0.0011		0.0128		0.005	0.0038	0.0001	0.0067	0.0001
1634650_at	---	galectin	FBgn0031213	21B1	1329.65	2159.25	1744.45	1265.55	1758.05	1511.8	1201.45	2016.22	1608.84		0.0001	0.0003			0.0137		0.0022
1634651_at	---	Acp53C14c	FBgn0053530	53D6	1153.7	2.725	578.212	1458.6	2.025	730.312	1783.78	2.1	892.938	0.0068		0.0399	0.0001		0.0005	0.0045		0.0299
1634660_at	martik	mrt	FBgn0039507	97F1	689.425	1006.25	847.837	749.575	1159.47	954.525	754.375	1218.3	986.337		0.0207	0.0223		0.0031	0.0052
1634662_at	---	Cyp313a1	FBgn0038236	88C4	2391.3	1266.6	1828.95	3912.5	1079.75	2496.12	2598.3	633.35	1615.83	0.0001		0.0013		0.0159		0.0001		0.0001
1634664_at	---	Cyp309a2	FBgn0041337	23A1	471.425	152.15	311.788	417.1	85.1	251.1	449.55	106.75	278.15		0.0381	0.0115
1634667_at	---	CG11099	FBgn0034485	56F10--11	398.025	243.775	320.9	305.9	201.125	253.512	295.45	143.625	219.537	0.0037		0.003	0.0018	0.0021	0.0001		0.0448
1634672_at	---	CG5064	FBgn0035947	66E6	1135.97	2181.32	1658.65	1033.12	2067.4	1550.26	978.975	2086.82	1532.9			0.0255	0.0228		0.012
1634692_at	---	CG18336	FBgn0040763	47F1	2391.95	55.475	1223.71	2963.18	51.825	1507.5	2491.75	66.425	1279.09	0.0001		0.0004				0.0001		0.0021
1634697_at	---	CG32667	FBgn0052667	10A7	4369.52	3603.75	3986.64	3476.4	2207.97	2842.19	3560.75	2016.1	2788.43	0.0073	0.0003	0.0001	0.0129	0.0001	0.0001
1634699_a_at	---	---			898.225	802.75	850.487	996.45	789.325	892.888	914.825	575.625	745.225					0.0058	0.0487		0.0084	0.0096
1634717_at	---	CG17580	FBgn0040755	49D3	216.025	11.175	113.6	183.75	8.9	96.325	181.075	8.575	94.825	0.0298			0.0205
1634725_at	---	beat-IV	FBgn0039089	95A2	343.15	207.45	275.3	306.75	174.625	240.688	276.075	128.175	202.125			0.0278	0.005	0.0016	0.0002		0.0351	0.0164
1634728_at	---	CG17821	FBgn0034383	55E11	293.85	25.175	159.512	371.1	71.9	221.5	249.175	63.575	156.375	0.0021	0.0356	0.0008	0.043			0.0001		0.0005
1634736_at	hu li tai shao	hts	FBgn0004873	56D3--5	47.8	1399.62	723.712	52.675	1580.17	816.425	39.975	1604.8	822.388		0.0208			0.0106
1634738_s_at	---	CG31751	FBgn0051751	36F10--11	751.75	476.925	614.337	726.5	542.6	634.55	646.5	434.975	540.737		0.0193		0.001		0.0011	0.0064	0.0008	0.0001
1634742_at	Sorbitol dehydrogenase-2	Sodh-2	FBgn0022359	86C7	291.8	269.2	280.5	207.15	216.375	211.762	270.025	243.35	256.688	0.0154		0.0071
1634762_a_at	---	CG15096	FBgn0034394	55F5	4503.98	3590.02	4047	4908.48	3465.93	4187.2	4234.23	2629.9	3432.06					0.0222	0.0349		0.0412	0.0128
1634766_at	Serrate	Ser	FBgn0004197	97E6--8	70.825	30.8	50.8125	52.875	31.375	42.125	77.575	50.075	63.825	0.005		0.0368		0.0031	0.0042	0.0005	0.0038	0.0001
1634786_at	---	lectin-28C	FBgn0040099	28D2	794.5	408.975	601.737	941.575	496.775	719.175	1002.08	656.225	829.15						0.0164
1634787_at	---	CG32638	FBgn0052638	11E1	619.475	636.625	628.05	471.85	428.575	450.212	483.625	555.05	519.337	0.0007	0.0001	0.0001	0.0013	0.0278	0.0005		0.0022	0.0111
1634794_at	---	CG10924	FBgn0034356	55D1--2	111.3	199.1	155.2	1193.2	522.725	857.962	447.45	284.175	365.812	0.0001	0.0002	0.0001	0.0002		0.0005	0.0001	0.0025	0.0001
1634796_at	---	CG17219	FBgn0031494	23C4--5	95.4	214.325	154.863	74.375	173.275	123.825	97.575	201.275	149.425		0.0131	0.009						0.0248
1634804_at	---	CG15819	FBgn0031919	28A1	739.45	690.375	714.913	604.45	555.025	579.737	690.8	722.275	706.538	0.0271	0.0268	0.0039					0.0089	0.0059
1634806_at	---	---			213.45	257.675	235.562	347.5	267.9	307.7	172.625	247.725	210.175	0.0003		0.0027				0.0001		0.0003
1634809_s_at	---	CG30194	FBgn0050194	59C2	369.475	31.425	200.45	394.425	21.725	208.075	270.825	28.425	149.625				0.0001		0.0012	0.0001		0.0004
1634820_at	Proteasome 29kD subunit	Pros29	FBgn0003150	57B5	2508.72	3981.53	3245.12	3066.07	4252.27	3659.17	2329.1	4088.35	3208.73	0.0102		0.0077				0.0017		0.0046
1634822_a_at	---	CG10344	FBgn0034729	58E1	282.925	364.575	323.75	295.875	428.925	362.4	321.775	443.45	382.613		0.0213	0.0441		0.007	0.005
1634828_at	polypeptide GalNAc transferase 8	pgant8	FBgn0036529	71F1	123.85	39.775	81.8125	108.925	26.875	67.9	143.425	43.3	93.3625			0.0223	0.0228			0.0006	0.049	0.0004
1634831_at	---	antdh	FBgn0026268	10A10	486.875	404.525	445.7	532.625	368.15	450.387	580.825	380	480.413				0.006
1634834_at	---	CG4053	FBgn0038482	89F1	185.05	320.1	252.575	154.125	296.625	225.375	181.35	284.55	232.95			0.0274		0.0388
1634842_a_at	---	CG11160	FBgn0030257	10A3	192.025	167.375	179.7	121.025	101.6	111.312	147.1	110.125	128.613	0.0016	0.0027	0.0001	0.0247	0.0067	0.0014
1634848_at	---	CG16705	FBgn0039102	95A7	1954.88	1705.3	1830.09	2631.95	1823.5	2227.72	1790.8	1180.42	1485.61	0.0131		0.0326		0.0437		0.0036	0.0172	0.0007
1634854_at	---	CG16989	FBgn0025621	1C5	237.25	393.85	315.55	318.925	550.325	434.625	195.2	346.5	270.85	0.0019	0.0001	0.0001		0.041	0.01	0.0001	0.0001	0.0001
1634855_s_at	---	CG9813	FBgn0038143	87E8	1572.38	868.75	1220.56	1163.88	619.425	891.65	1488.3	646.125	1067.21	0.0001	0.0058	0.0001		0.0113	0.0131	0.0009		0.006
1634862_at	---	CG10470	FBgn0032746	37B12	1361.05	1941.55	1651.3	1270.95	2037.2	1654.08	1114.62	1799.42	1457.03				0.0007	0.0237	0.0003	0.0147	0.001	0.0003
1634866_at	---	CG4880	FBgn0030803	15B4	469.675	990.925	730.3	276.75	760.05	518.4	371.7	1159	765.35	0.0213	0.0081	0.0014		0.0398			0.0001	0.0004
1634874_at	Allatostatin Receptor 2	AR-2	FBgn0039595	98E2--3	155.125	126.475	140.8	112	108.5	110.25	163.275	108.7	135.988	0.0015		0.0015				0.0004		0.0047
1634883_at	---	CG6750	FBgn0032292	32A5	1132.6	1543.17	1337.89	1245.95	1728.95	1487.45	1030.5	1721.78	1376.14		0.0227	0.0116		0.0273		0.0104		0.0469
1634890_at	---	CG15261	FBgn0028510	35D1	2440.2	2744.1	2592.15	2022	2409.88	2215.94	2403.95	2743.97	2573.96	0.0078	0.0256	0.0016				0.0131	0.0257	0.0023
1634903_at	---	CG9981	FBgn0030746	14C3--4	60.1	76.15	68.125	53.125	66.65	59.8875	74.325	82.85	78.5875									0.0189
1634906_at	Tropomyosin 1// Tubulin at 84D	Tm1	FBgn0003721	88E12--13	456.1	957.675	706.888	482.45	1289.1	885.775	419.975	1321.6	870.788		0.0001	0.0005		0.0001	0.0009
1634913_s_at	---	CG7228	FBgn0031969	28D3	619.925	1690.88	1155.4	591.15	2057.32	1324.24	504.1	2064.78	1284.44		0.0001	0.0014		0.0001	0.0081
1634916_at	---	CG8910	FBgn0025833	53D15--E1	182.25	101.55	141.9	142.375	87.725	115.05	203.775	106.1	154.938	0.0047		0.0064				0.0002		0.0004
1634919_at	---	CG11123	FBgn0033169	43C1	129.9	513.425	321.663	160.6	514.45	337.525	178.35	540.3	359.325	0.0378			0.0031		0.0016			0.0372
1634939_at	---	CG13077	FBgn0032810	37F1--2	328.175	338.925	333.55	597.025	332.825	464.925	340.875	263.525	302.2	0.0001		0.0001		0.0369		0.0001		0.0001
1634952_s_at	---	CG15094	FBgn0034392	55F3	402.9	439.25	421.075	437.9	567.125	502.512	347.325	485.425	416.375		0.0001	0.0001	0.0209	0.0475		0.001	0.0021	0.0001
1634954_at	---	CG4756	FBgn0030788	15A8	316.1	814.025	565.062	255.2	854.075	554.638	308.5	1207.53	758.013					0.0001	0.0004		0.0001	0.0002
1634955_at	mitochondrial acyl carrier protein 1	mtacp1	FBgn0011361	61F6	4004.15	5219.35	4611.75	5688.5	5302.62	5495.56	3780.9	3506.38	3643.64					0.0488		0.0311	0.0403	0.0058
1634960_at	---	CG14375	FBgn0038147	87E8	1076.33	460.85	768.587	912.575	408.975	660.775	1228.95	645.275	937.112	0.0345		0.0464	0.0463	0.0198	0.0046	0.0006	0.0049	0.0001
1634988_a_at	---	CG17352	FBgn0035880	66C8	632.375	439.3	535.837	732.9	464.95	598.925	582.975	344.775	463.875							0.0102	0.0312	0.0022
1635007_at	Sulfated	Sulf1	FBgn0040271	89B12	336.125	379.875	358	303.4	334.9	319.15	452.175	484.125	468.15				0.0082	0.0149	0.0011	0.0016	0.0016	0.0001
1635033_at	---	CG30083	FBgn0050083	52C2	99.525	83.125	91.325	30.25	9.925	20.0875	229.675	136.675	183.175	0.0124	0.0091	0.0011	0.0001	0.0422	0.0001	0.0001	0.0002	0.0001
1635049_at	---	CG13877	FBgn0035112	61B2	592.65	362.975	477.812	472.925	281.175	377.05	424.825	303	363.913	0.0021	0.0203	0.0006	0.0001		0.0002
1635072_at	---	CG7214	FBgn0031940	28C2	2336.3	3458.95	2897.62	2437.5	2428.15	2432.82	1577.53	3434.18	2505.85		0.0498
1635075_at	---	CG6852	FBgn0036820	75E2	2438.82	2291.78	2365.3	2125.4	1974.05	2049.72	2935.28	2606.35	2770.81	0.0343	0.0323	0.0053	0.0026	0.0338	0.0009	0.0001	0.0004	0.0001
1635084_at	---	CG31413	FBgn0051413	95A8--9	351.125	10.225	180.675	228	5	116.5	337.875	12.925	175.4	0.0001		0.0001				0.0001		0.0001
1635109_at	---	CG5888	FBgn0028523	35F12--36A1	206.55	179.8	193.175	235.125	164	199.562	168.925	137.325	153.125					0.0356	0.0083	0.0031		0.0033
1635110_at	---	Cyp6a13	FBgn0033304	44D3	811.05	725.625	768.337	629.325	479.55	554.438	700.775	503.3	602.038	0.0015	0.0001	0.0001	0.0289	0.0003	0.0002
1635115_at	---	CG30325	FBgn0050325	54F5	122.5	14.375	68.4375	153.675	10.45	82.0625	144.7	14.05	79.375	0.0017		0.0287	0.0143
1635117_at	fused	fu	FBgn0001079	17D1	159.575	650.825	405.2	141.325	853.2	497.262	157.025	1018.25	587.638		0.0002	0.0048		0.0001	0.0001		0.0009	0.0054
1635137_a_at	---	CG5946	FBgn0036211	68E1	3579.2	2756.25	3167.72	3789.35	2564.88	3177.11	4775.33	2946.28	3860.8				0.0001		0.0001	0.0001	0.0385	0.0001
1635160_at	---	CG17763	FBgn0029777	5A8	604.125	4.85	304.488	527.5	2.875	265.188	474.425	8.675	241.55	0.0006		0.0058	0.0001		0.0002	0.0077
1635163_at	---	CG5731	FBgn0032192	31B1	292.95	49.625	171.287	223.6	42.45	133.025	327.875	54.7	191.287	0.0001		0.0008	0.0135		0.0372	0.0001		0.0001
1635165_a_at	---	CG12090	FBgn0035227	62A3	463.975	405.975	434.975	585.3	544.9	565.1	449.375	448.6	448.988	0.0045	0.0018	0.0002				0.0021	0.0172	0.0005
1635189_at	Drosomycin	Drs	FBgn0010381	63D2	2638.7	12948.9	7793.79	7783.72	12799.3	10291.5	4105.43	12424.5	8264.98	0.0002		0.0035				0.0026		0.0123
1635196_at	---	CG6836	FBgn0036834	75F1	443.1	329.175	386.137	420.95	283.15	352.05	373.275	256.55	314.913		0.0448	0.037	0.0053	0.0041	0.0004	0.0388		0.0252
1635199_at	---	CG6014	FBgn0027542	78C9--D1	723.5	674.35	698.925	693.075	564.625	628.85	741.625	655.375	698.5		0.0161	0.0265					0.0392	0.0273
1635208_at	---	CG9934	FBgn0032467	34A4	834.925	909.325	872.125	976.225	995.825	986.025	984.075	996.525	990.3	0.0001	0.0016	0.0001	0.0001	0.0015	0.0001
1635211_at	scribbler	sbb	FBgn0010575	55C2	792.725	951.6	872.163	591.85	713.975	652.913	566.925	667.775	617.35	0.0156	0.006	0.001	0.0081	0.0018	0.0003
1635216_at	---	CG1407	FBgn0033474	46D5--7	164.725	115.825	140.275	122.35	117.8	120.075	179	129.175	154.088	0.0014		0.0162				0.0001		0.0005
1635218_at	---	CG11009	FBgn0036318	69E6	2233.45	1793.3	2013.38	2065.53	1745.22	1905.38	2382.57	1733.92	2058.25	0.0073		0.0126	0.0144			0.0001		0.0014
1635219_at	---	CG12883	FBgn0039538	98B1	117.075	287.05	202.062	118.625	338.8	228.713	91.65	265.075	178.363		0.0002	0.0019	0.0206	0.04	0.0043	0.0153	0.0001	0.0001
1635223_at	---	CG30285	FBgn0050285	57F8	701.475	547.225	624.35	538.45	380.125	459.288	745.6	473.325	609.462	0.0054	0.0046	0.0004				0.001		0.0008
1635226_at	lysyl oxidase-like 2	lox2	FBgn0034660	58A1	182.5	177.775	180.137	168	128.425	148.213	220.425	134.05	177.238		0.0267	0.0395		0.045		0.02
1635227_at	Ecdysone-inducible gene L3	ImpL3	FBgn0001258	65A11	514.1	229.925	372.012	789.975	391.475	590.725	440.05	222.125	331.087	0.0012	0.0302	0.0005				0.0002	0.0242	0.0001
1635233_at	---	CG15258	FBgn0032563	35D2	829.3	7.7	418.5	660.525	10.175	335.35	939.85	12.85	476.35	0.0006		0.0073	0.0105		0.0446	0.0001		0.0001
1635238_s_at	Myosin binding subunit	Mbs	FBgn0005536	72D1	868.325	666.25	767.288	832.65	568.625	700.638	919	630.275	774.638		0.0201	0.0238				0.0354		0.014
1635256_s_at	---	CG1275	FBgn0035321	62D4	1965.03	2317.88	2141.45	1954.92	2401.25	2178.09	1788.53	2360.85	2074.69				0.0021			0.0031		0.0071
1635258_s_at	---	---			412.975	187.175	300.075	354.925	250.425	302.675	423.05	156.125	289.587								0.0486
1635260_at	Signal transducing adaptor molecule	Stam	FBgn0027363	32B2--3	900.025	1005	952.513	932.65	1171.6	1052.12	664.225	894.375	779.3		0.0044	0.0119	0.0003	0.0384	0.0002	0.0001	0.0001	0.0001
1635264_s_at	lilliputian	lilli	FBgn0041111	23C1--3	261.95	89.6	175.775	212.125	143.75	177.938	281.725	167.525	224.625		0.0407			0.0063	0.0127	0.0122		0.0161
1635266_at	---	GV1	FBgn0027790	62B4--6	773.15	687.4	730.275	831.25	589	710.125	836.35	518.125	677.237					0.0105
1635272_a_at	---	CG10205	FBgn0033970	51C4	385.075	272.225	328.65	589.35	275.225	432.288	488.675	226.375	357.525	0.0001		0.0001	0.0005			0.0007	0.047	0.0004
1635278_at	---	CG4972	FBgn0032217	31D5--6	1006.98	1569.72	1288.35	882.725	1409.47	1146.1	816.1	1402.62	1109.36			0.0247	0.0314		0.0072
1635280_at	---	CG4685	FBgn0039349	96E6	1450.08	1191.65	1320.86	1277.4	1088.75	1183.08	1503.72	1153.9	1328.81	0.002	0.0372	0.0008				0.0002		0.0005
1635283_at	---	CG31839	FBgn0028543	34E5	1493.05	1642.62	1567.84	2777.85	1765.97	2271.91	1382.05	1180.22	1281.14	0.0001		0.0002		0.0294		0.0001	0.0087	0.0001
1635312_at	---	---			13.2	12.25	12.725	67.625	69.375	68.5	117.05	88.05	102.55	0.0001	0.0001	0.0001	0.0001	0.0001	0.0001	0.0001	0.0252	0.0001
1635314_at	Saccharomyces cerevisiae UAS construct a of Veraksa	maf-S	FBgn0034534	57A8	3306.53	3101.6	3204.06	3057.23	2667.05	2862.14	3138.7	2674.93	2906.81		0.004	0.002		0.0045	0.005
1635321_at	---	CG14688	FBgn0037819	86C4	840.15	1334.65	1087.4	1239.8	1435.9	1337.85	778.6	1040.4	909.5	0.0003		0.0009		0.0035	0.0092	0.0001	0.0004	0.0001
1635330_at	---	CG5428	FBgn0034887	59F6	186.725	136.65	161.688	182.7	124.775	153.738	132.5	84.25	108.375				0.0236	0.0277	0.0036	0.0336		0.0098
1635343_a_at	CKII-a subunit interactor-3	CkIIa-i3	FBgn0025676	61C8	171.675	249.75	210.713	215.35	438	326.675	316.55	417.275	366.913		0.0001	0.0001	0.0004	0.0001	0.0001	0.0056
1635348_at	---	CG8086	FBgn0032010	28F5--29A1	165.95	90.325	128.137	118.775	40.8	79.7875	121.15	72.9	97.025	0.025	0.0197	0.003	0.0316		0.0343
1635355_a_at	X box binding protein-1	Xbp1	FBgn0021872	57C3--4	2762.3	2418.65	2590.47	2976.72	2381.68	2679.2	2552.82	2219.28	2386.05							0.0273		0.0303
1635360_at	---	CG10830	FBgn0038839	93A2	545.55	307.025	426.288	455.875	249.9	352.887	532.625	327.075	429.85	0.0089		0.0036				0.0204	0.0199	0.0026
1635368_at	---	CG11398	FBgn0040366	1E4	32.55	283.775	158.162	36.4	347.55	191.975	29.95	298.325	164.137		0.0094	0.0392					0.0346
1635370_at	Tetraspanin 42El	Tsp42El	FBgn0033134	42E5	726.5	588.175	657.337	1031.6	662.125	846.862	786.75	572.725	679.737	0.0002		0.0005				0.001		0.0013
1635376_at	---	CG9086	FBgn0030809	15C5--6	243.5	507.825	375.663	237.3	623.175	430.238	211.075	632.675	421.875		0.0001	0.0016		0.0001	0.005
1635377_at	---	CG13344	FBgn0033884	50C6	102.625	391.6	247.113	95.6	367.55	231.575	94.75	462.1	278.425					0.0294			0.0062	0.0386
1635379_at	---	CG31300	FBgn0051300	96C9	672.025	411.975	542	429.925	328.15	379.038	302.825	188.825	245.825	0.0064		0.0086	0.0003	0.0104	0.0001			0.0249
1635382_at	discs large 1	dlg1	FBgn0001624	10B6--10	962.75	539.625	751.188	771	509.125	640.062	817	446.25	631.625	0.0406
1635389_s_at	Imaginal disc growth factor 4	Idgf4	FBgn0026415	9A3	5149.32	5137.57	5143.45	6584.35	5189.12	5886.74	5886.73	4618.6	5252.66	0.0007		0.0062	0.0387			0.0485		0.0154
1635390_s_at	---	CG9331	FBgn0032889	38F1	5094.62	3079.4	4087.01	4125.2	2798.65	3461.92	4686.93	2943.6	3815.26	0.0036		0.0065
1635393_s_at	Ecdysone-induced protein 75B	Eip75B	FBgn0000568	75A10--B6	654.6	935.9	795.25	483.2	881.3	682.25	707.75	985.725	846.737	0.013		0.0188				0.0025		0.0019
1635394_at	---	CG31301	FBgn0051301	88F1	649.2	1675.78	1162.49	677.275	1744.17	1210.72	577.4	1479.97	1028.69								0.0158	0.018
1635406_at	cGMP-dependent protein kinase 21D	Pkg21D	FBgn0000442	21E2	149.275	94.45	121.862	114.2	81.725	97.9625	161.425	102.35	131.887	0.0081		0.0101				0.0011		0.001
1635410_at	---	CG12766	FBgn0035476	64A1	1001.25	407.275	704.263	786.575	390.15	588.362	671.15	247.875	459.512				0.0089		0.0067
1635441_at	---	CG33337	FBgn0053337	95A3	40.975	28.1	34.5375	46.325	88	67.1625	146.225	99.375	122.8		0.0001	0.0009	0.0001	0.0001	0.0001	0.0001		0.0001
1635444_at	---	CG32663	FBgn0052663	10E6--F1	134.575	353.125	243.85	155.425	446.175	300.8	170.05	529.7	349.875		0.0132	0.0272		0.0001	0.0005		0.0229
1635448_at	no mitochondrial derivative	nmd	FBgn0005322	31D1	984.3	1880.65	1432.47	787.65	1427.6	1107.62	946.875	1886.3	1416.59	0.0119	0.0001	0.0001				0.0337	0.0001	0.0001
1635450_a_at	Senescence marker protein-30	smp-30	FBgn0038257	88D2	4800.57	2119.57	3460.07	3305.03	1624.2	2464.61	3939.82	1609.38	2774.6	0.0001	0.0337	0.0001	0.0013	0.0296	0.0005	0.0097
1635455_at	---	CG14529	FBgn0039609	98F1	75.625	88.45	82.0375	50.725	29.375	40.05	61.125	29.625	45.375	0.0195	0.0001	0.0001		0.0001	0.0001
1635461_at	---	CG3362	FBgn0034988	60C2	279.35	513.125	396.238	291.025	573.8	432.413	299.35	508.975	404.163		0.0195	0.0422					0.0138
1635468_a_at	---	CG7730	FBgn0036689	73E4	280.075	667.725	473.9	342.6	868.825	605.712	380.925	997.2	689.062		0.0025	0.0041		0.0001	0.0001		0.0315	0.0452
1635469_at	---	CG18228	FBgn0037560	84F6	561.95	372.5	467.225	731.825	444.9	588.362	530.95	332.325	431.637	0.0004		0.0004				0.0001	0.0079	0.0001
1635482_at	---	CG2976	FBgn0031633	25A8	743.025	990.025	866.525	772.475	1222.95	997.712	732.5	1101.55	917.025		0.0001	0.0002		0.0088			0.0052	0.0077
1635483_at	---	CG16884	FBgn0028544	34E4	144.15	254.025	199.088	207.65	168.425	188.037	76.075	166.475	121.275	0.0404	0.0092		0.0299	0.0081	0.0018	0.0005		0.0051
1635492_at	---	CG33259	FBgn0036495	71C4	408.725	4.9	206.812	205.225	8.3	106.763	309.2	3.2	156.2	0.0001		0.0001	0.0001		0.0001	0.0001		0.0001
1635498_at	---	CG9259	FBgn0032913	39A1	2716.93	1957.4	2337.16	1479.42	1302.88	1391.15	2669.02	1823.92	2246.47	0.0001	0.0001	0.0001				0.0001	0.0001	0.0001
1635512_at	---	CG11893	FBgn0039316	96C9	1245.8	611.125	928.462	555.2	319.625	437.413	1517.15	689.35	1103.25	0.0011		0.0011				0.0001	0.0423	0.0001
1635518_at	no on or off transient A	nonA	FBgn0004227	14B18--C1	164.85	144.425	154.637	137.95	141.1	139.525	203.9	192.2	198.05				0.0189	0.0061	0.0011	0.0006	0.004	0.0001
1635525_at	---	CG9672	FBgn0030777	15A3	1316.9	1415.85	1366.38	766.925	837.85	802.388	1316.58	1136.03	1226.3	0.0001	0.0001	0.0001		0.0047	0.0307	0.0001	0.0031	0.0001
1635531_at	rolling stone	rost	FBgn0011705	29F6--7	465.375	1952.83	1209.1	329	1578.85	953.925	399.025	1700.38	1049.7	0.006	0.0001	0.0001		0.0001	0.0001		0.0117	0.0062
1635544_s_at	---	---			1175.58	1208.05	1191.81	1157.35	1119.83	1138.59	1026.28	914.825	970.55				0.039	0.0007	0.0004		0.0079	0.0031
1635548_s_at	///	CG13845 /// CG15281	FBgn0038971	94A15	10862.8	9324.78	10093.8	10288.5	5873.5	8081.02	9135.9	5020.2	7078.05		0.0001	0.0004	0.0113	0.0001	0.0001			0.0304
1635551_at	---	CG8386	FBgn0034061	52D12	736.05	1048.53	892.288	908.475	1189.1	1048.79	715	900.95	807.975	0.0052	0.0168	0.0009		0.013	0.0365	0.0024	0.0001	0.0001
1635552_s_at	---	CG31472	FBgn0051472	84E1	1272.47	1468.88	1370.67	991.075	1283.92	1137.5	1086.67	1326.62	1206.65	0.0001	0.0029	0.0001	0.0028	0.0141	0.0005
1635584_s_at	Tropomyosin 1	Tm1	FBgn0003721	88E12--13	11000.4	10494.8	10747.5	11376.3	8371.3	9873.81	10442.7	7731.48	9087.09		0.0233			0.0054	0.014
1635588_at	---	CG14977	FBgn0035469	63F5	1114.58	1203.53	1159.05	1251.72	1151.12	1201.42	1232.1	1220.47	1226.29	0.0064			0.0154		0.0414
1635593_at	---	Cyp6d2	FBgn0034756	58F4	383.275	372.2	377.738	223.15	250.8	236.975	268.075	251.65	259.863	0.0001	0.0002	0.0001	0.0003	0.0002	0.0001
1635610_at	---	CG8310	FBgn0040377	3A6	482.325	358.6	420.462	448.95	242.7	345.825	436.025	260.8	348.413		0.0006	0.0013		0.0022	0.0017
1635623_at	---	CG9665	FBgn0036680	73D7--E1	209.4	106.45	157.925	334.85	135.575	235.213	233.425	106.175	169.8	0.0001		0.0001				0.0001		0.0002
1635636_at	takeout ///	to /// Dyak	FBgn0039298	96C7	1938.53	1275.7	1607.11	1567.88	829.55	1198.71	1499.9	736.075	1117.99	0.0028	0.0007	0.0001	0.0008	0.0001	0.0001
1635637_at	---	CG9773	FBgn0037609	85A5	306.125	554.15	430.137	258.675	626.1	442.387	253.8	565.4	409.6	0.019	0.0015		0.0113				0.0047	0.0213
1635647_at	---	CG2617	FBgn0032877	38D5	161.25	592.525	376.887	182.575	671.575	427.075	200.775	701.95	451.363		0.0062	0.0116		0.0006	0.0008
1635652_at	---	CG3585	FBgn0023458	5E1--3	612.225	946.2	779.212	496.475	675.7	586.087	509.075	808.725	658.9	0.0217	0.0001	0.0001	0.0367	0.0087	0.0022		0.0104	0.037
1635666_at	///	His2B:CG17949 /// His2B:CG33910	FBgn0061209	39D3	1129.92	1956.22	1543.08	744.05	2162.75	1453.4	1381.72	2864.95	2123.34					0.002	0.0039	0.0171	0.0101	0.0014
1635671_at	---	CG33290	FBgn0053290	78D5	1204.38	6.775	605.575	1059.33	7.025	533.175	2025.08	11.7	1018.39				0.0001		0.0001	0.0001		0.0001
1635678_at	---	CG11299	FBgn0034897	59F6--7	1042.4	1751.38	1396.89	770.225	1310.33	1040.28	955.825	1403.55	1179.69	0.0038	0.0001	0.0001		0.0006	0.0016	0.031		0.0234
1635688_at	---	CG15210	FBgn0040850	9F4	341.375	230	285.688	268.525	167.3	217.912	332.1	225.075	278.587	0.0004	0.0013	0.0001				0.0011	0.0023	0.0001
1635695_at	---	Sdic:CG32823	FBgn0052823	19C1	1297.22	28.025	662.625	1453.33	18.25	735.788	1387	27.225	707.112	0.0325
1635701_at	Glutathione S transferase D3	GstD3	FBgn0010039	87B8	840	953.525	896.763	755.425	907.45	831.438	857.325	1132.3	994.812	0.0102		0.0061		0.0001	0.0003	0.0032	0.0001	0.0001
1635725_a_at	---	unc-115	FBgn0037733	85E4	1427.7	1017.42	1222.56	1513.92	1096.9	1305.41	2311.38	1542.47	1926.92				0.0001	0.0002	0.0001	0.0001	0.0007	0.0001
1635729_a_at	Protein tyrosine phosphatase 61F	Ptp61F	FBgn0003138	61F7--62A1	330.45	574.45	452.45	376.975	907.475	642.225	414.625	837.575	626.1		0.0001	0.0001	0.0362	0.0001	0.0001
1635730_at	---	CG30069	FBgn0050069	50E2--3	860.35	586.075	723.212	780.275	475.775	628.025	842	541.75	691.875	0.0458	0.0098	0.0028						0.0273
1635740_at	Hemomucin	Hmu	FBgn0015737	97F1	1451.88	2017.15	1734.51	1810.92	2472.95	2141.94	1376.8	2310.53	1843.66	0.0015	0.0002	0.0001		0.0059		0.0003		0.0004
1635741_a_at	---	Patsas	FBgn0029137	33C4	139	136.675	137.838	137.475	149.375	143.425	138.95	202.475	170.713					0.001	0.0101		0.0045	0.0264
1635744_at	---	CG9342	FBgn0032904	38F5	616.25	716.45	666.35	598.65	690.4	644.525	504.475	598.125	551.3					0.0423	0.0088			0.0264
1635745_a_at	---	CG4389	FBgn0028479	30B12	2430.4	3920.82	3175.61	3074.35	4476.9	3775.62	2779.4	4357.52	3568.46	0.0002	0.0006	0.0001	0.0142	0.0037	0.0007	0.0322		0.0332
1635756_at	---	CG32039	FBgn0052039	67B2	947.95	1121.38	1034.66	920.125	1154.15	1037.14	1034.65	1307.45	1171.05					0.005	0.004		0.0153	0.0045
1635757_at	---	CG11440	FBgn0037163	79E4	398.875	434.375	416.625	472.75	412.325	442.538	467.275	390.175	428.725	0.0033			0.0054	0.049
1635808_s_at	---	CG8790	FBgn0027610	87E8	2583.53	2390.55	2487.04	2217.25	1987.8	2102.53	2308.88	2054.97	2181.93	0.01	0.0057	0.0007	0.0409	0.0161	0.0037
1635813_at	TBP-associated factor 6-like	Taf6L	FBgn0014342	83B1	251.7	137.175	194.438	244.825	123.05	183.938	249.675	92.1	170.887					0.0049	0.0258		0.0359
1635815_at	?Trypsin	?Try	FBgn0011555	47F3--4	1555.83	1679.5	1617.66	1132.17	1352.17	1242.17	1280.42	1278.12	1279.28	0.0015	0.0084	0.0003	0.0212	0.0023	0.0006
1635840_s_at	male-specific lethal 2	msl-2	FBgn0005616	23F3	223.85	92.125	157.988	125.825	57.35	91.5875	164.575	79.55	122.062	0.0001		0.0001	0.0043		0.0109	0.0407		0.0255
1635842_at	---	CG9311	FBgn0036448	70F4--5	708.325	1118.75	913.538	756.175	1324.4	1040.29	841.525	1528.17	1184.85		0.0006	0.0017	0.0112	0.0001	0.0001		0.0006	0.0006
1635851_at	---	CG15352	FBgn0040930	8B7	171.2	188.7	179.95	157.35	170.075	163.713	136.475	144.25	140.363				0.025	0.0066	0.0014			0.0314
1635870_at	---	CG1628	FBgn0030218	9D3--4	378.775	454.9	416.837	298.05	311.625	304.837	368.175	288.975	328.575	0.0102	0.0002	0.0001		0.0001	0.0005	0.0215
1635886_s_at	---	---			855.65	671.75	763.7	439.725	341.45	390.587	460.825	350.725	405.775	0.0001	0.0001	0.0001	0.0001	0.0001	0.0001
1635892_at	---	CG12321	FBgn0038577	90F6	1292.35	1240.1	1266.22	1813.6	1697.65	1755.62	1202.08	1427.97	1315.03	0.0001	0.0001	0.0001		0.0405		0.0001	0.0064	0.0001
1635894_at	---	CG30148	FBgn0050148	57A5	111.8	169.475	140.637	145	192.3	168.65	119.975	137.125	128.55	0.0416		0.0185		0.0462			0.0026	0.0021
1635897_at	---	CG15399	FBgn0031460	23A5	418.1	27.175	222.637	304.45	39.525	171.988	387.55	51.75	219.65	0.0001		0.0001	0.0178	0.0476		0.0001		0.0001
1635918_at	---	CG32542	FBgn0052542	17F2	357.575	423.325	390.45	324.775	382.25	353.512	322.65	454.025	388.337								0.0213
1635936_at	---	CG13822	FBgn0039098	95A7	317.4	481.15	399.275	302	395.375	348.688	422.95	612.625	517.788		0.0314		0.0111	0.0029	0.0005	0.0049	0.0001	0.0001
1635944_a_at	Synaptobrevin	Syb	FBgn0003660	46F8	1461.7	1692.1	1576.9	1538.83	1952.88	1745.85	1467.75	1806.2	1636.97		0.0021	0.0039					0.049	0.0403
1635945_at	---	CG15394	FBgn0031439	23A1	3072.78	193.725	1633.25	3521.32	238.825	1880.08	3536.57	150.2	1843.39	0.0017		0.0086	0.0013		0.0204
1635953_at	---	CG31524	FBgn0051524	99F6--7	296.65	18.1	157.375	200.65	6.475	103.562	269.325	10.8	140.062	0.0001		0.0001	0.031		0.0491	0.0001		0.0006
1635960_at	supernumerary limbs	slmb	FBgn0023423	93B13--C1	396.725	754.025	575.375	365.8	798.125	581.962	460.05	1004.3	732.175					0.0001	0.0003		0.0005	0.0004
1635963_a_at	---	CG7990	FBgn0030997	18A7--B1	476.475	290.2	383.337	404.5	276.75	340.625	477.925	290.75	384.337	0.0167		0.038				0.0151		0.0344
1635965_at	---	CG17917	FBgn0037431	83E4	391.85	5.975	198.912	472.7	5.25	238.975	348.65	6.9	177.775	0.0002		0.0026	0.0135			0.0001		0.0001
1635968_at	---	CG3604	FBgn0031562	24B3	252.1	192.95	222.525	452.925	378.025	415.475	337.75	228.075	282.913	0.0001	0.0001	0.0001	0.0035		0.0035	0.0004	0.0001	0.0001
1635987_at	---	CG12116	FBgn0030041	7F1	4559.95	7456.75	6008.35	5394.35	6419.85	5907.1	4245.05	5913.55	5079.3		0.0303			0.0033	0.009	0.0185		0.0169
1635996_at	---	CG6638	FBgn0035911	66D7	388	777.075	582.538	412.3	733.15	572.725	311.425	800.6	556.013							0.0147
1636009_at	---	CG12910	FBgn0033502	46F9	156.85	142.9	149.875	147.675	139.1	143.387	203.4	170.075	186.738				0.0031		0.0014	0.0008	0.0302	0.0004
1636015_s_at	---	CG32850	FBgn0052850	102B3	902.65	621.8	762.225	522.725	344.375	433.55	1514.9	895	1204.95	0.0019	0.0135	0.0004	0.0001	0.0147	0.0001	0.0001	0.0001	0.0001
1636019_at	---	CG14061	FBgn0039598	98E3	2432.8	25.175	1228.99	1621.8	18.775	820.288	2223.68	11.575	1117.62	0.0001		0.0002				0.0001		0.0023
1636020_s_at	Adh transcription factor 1	Adf1	FBgn0000054	42C3	871.65	1841	1356.33	886.325	2077.97	1482.15	1717	2490.72	2103.86				0.0004	0.0026	0.0001	0.0004	0.0336	0.0003
1636031_at	---	CG1294	FBgn0033030	41F6	43.375	60.225	51.8	43.625	53.725	48.675	34.95	82.5	58.725					0.0013			0.0002	0.0212
1636040_at	---	CG10527	FBgn0034583	57B16	3539.7	3699.32	3619.51	4233.95	3869.48	4051.71	4012.43	3500.22	3756.32	0.0105		0.0205
1636061_at	---	---			319.75	369.3	344.525	354.25	444.775	399.512	371.125	438.5	404.812		0.0081	0.0068		0.0133	0.0038
1636071_a_at	cap binding protein 80	Cbp80	FBgn0022942	4C11	186.125	599.7	392.913	261.475	893.9	577.688	168.075	737.925	453		0.0001	0.0001		0.0062		0.0447	0.0028	0.0012
1636087_at	---	CG31872	FBgn0051872	32A2	1722.78	5.075	863.925	382.2	4.125	193.162	4325.65	2.475	2164.06	0.0021		0.0175	0.0001		0.0002	0.0001		0.0001
1636088_at	Distal-less	Dll	FBgn0000157	60E2	52.175	50.45	51.3125	63.85	41.775	52.8125	76.4	56.2	66.3				0.0049		0.0108			0.019
1636093_a_at	estrogen-related receptor	ERR	FBgn0035849	66B11	188.3	215.75	202.025	185.275	208.025	196.65	251.625	333.125	292.375				0.0006	0.0001	0.0001	0.0004	0.0001	0.0001
1636119_at	---	CG1468	FBgn0030157	9A3	2750.6	2184.85	2467.72	3725.32	2042.7	2884.01	2856.53	1724.9	2290.71	0.0034		0.0487				0.0071		0.0088
1636123_at	---	CG7870	FBgn0032012	29A3	1153.78	1242.88	1198.33	1166.55	1239.85	1203.2	780.95	1008.5	894.725				0.0002	0.0059	0.0001	0.0001	0.0064	0.0001
1636130_at	Arflike at 72A	Arf72A	FBgn0000115	72C1	880.925	1394.3	1137.61	804.275	1488.72	1146.5	825.8	1425.35	1125.58		0.0322
1636131_at	---	CG17227	FBgn0038035	87B9	220.825	283.8	252.312	255.35	337.075	296.212	269.275	385.75	327.512		0.0285	0.0133	0.0429	0.0005	0.0003		0.0421
1636137_at	defective in the avoidance of repellents	dare	FBgn0015582	47F1	160.35	438.6	299.475	176.8	557.625	367.212	138.1	507.025	322.562		0.0003	0.0018		0.0147				0.0221
1636149_at	---	CG31705	FBgn0028490	32F2	4647.65	4175.75	4411.7	5498.4	3957.18	4727.79	4193.15	3344.35	3768.75	0.0113				0.0128	0.0077	0.0006		0.0005
1636152_a_at	---	CG11138	FBgn0030400	11B1--2	188.925	510.15	349.538	193.175	562.775	377.975	273.05	898.775	585.913					0.0001	0.0001		0.0001	0.0001
1636153_at	---	CG6984	FBgn0034191	53F7	117.65	330.65	224.15	156.125	403.675	279.9	128.325	385.575	256.95	0.0106	0.0001	0.0001		0.001	0.0033	0.0494		0.0254
1636168_s_at	---	CG13101	FBgn0032084	29F6	425.025	359.675	392.35	393.375	234.3	313.837	336	369.675	352.837		0.0001	0.0003	0.0017		0.027	0.0239	0.0001	0.0287
1636174_at	Glutathione S transferase D9	GstD9	FBgn0038020	87B8	1258.75	694.025	976.388	903.475	402.4	652.938	1701.75	805.625	1253.69	0.0001	0.0001	0.0001	0.0001	0.0098	0.0001	0.0001	0.0001	0.0001
1636180_at	yippee interacting protein 2	yip2	FBgn0040064	30E4	3294.75	4153.8	3724.28	3829.02	4713.42	4271.22	2718.5	3986.5	3352.5	0.0392	0.0321	0.0058	0.0282		0.042	0.0004	0.0084	0.0001
1636202_s_at	Ecdysone-inducible gene L2	ImpL2	FBgn0001257	64A10	3475.35	2168.53	2821.94	3889.03	2242.88	3065.95	2776.93	2128.95	2452.94				0.0089		0.0381	0.0003		0.0022
1636206_at	---	CG17737	FBgn0035423	63C1	5816.65	8358.1	7087.38	6232.18	8111.95	7172.06	5718.42	7678.32	6698.38					0.0118	0.0336	0.0448		0.0128
1636211_at	---	CG12782	FBgn0034838	59D4	223.925	17.45	120.688	214.375	20.3	117.338	317.5	11.9	164.7				0.0003		0.006	0.0001		0.0037
1636217_at	---	CG30503	FBgn0050503	43C1	918.225	910.75	914.487	1000.05	663.25	831.65	929.475	639.55	784.513		0.0071			0.004	0.0333
1636219_at	Adenylyl cyclase 35C	Ac13E	FBgn0022710	13C7--8	1145.17	797.025	971.1	660.55	435.45	548	961.2	572.65	766.925	0.0001	0.0002	0.0001	0.0183	0.006	0.0011	0.0008		0.0006
1636240_at	---	CG7678	FBgn0038613	91A5	412.4	471.725	442.062	409.375	385.175	397.275	291.675	317.575	304.625		0.0489		0.01	0.0021	0.0004	0.0115		0.0061
1636242_at	Saccharomyces cerevisiae UAS construct a of Ikeya	Ilp6	FBgn0044047	3A1	213.325	237.125	225.225	266.6	209.825	238.213	233.85	277.375	255.613	0.0162					0.0437		0.0041
1636244_s_at	---	CG5191	FBgn0038803	92F1--2	2588.2	2322.65	2455.43	2913.95	2838.95	2876.45	2634.43	2205.7	2420.06	0.0443	0.0039	0.0015					0.0009	0.0008
1636246_a_at	---	CG8009	FBgn0036090	67E5	706	945.4	825.7	673.7	903.675	788.688	722.65	1027.1	874.875					0.036			0.0039	0.0042
1636248_at	---	CG15628	FBgn0031632	25A7--8	1069	530.625	799.812	1266.3	624.85	945.575	1521.4	647.1	1084.25	0.0126		0.0099	0.0001		0.0001	0.0026		0.0131
1636249_at	construct a of Hwang	7B2	FBgn0041707	83A1	1526.88	876.725	1201.8	1442.97	680.6	1061.79	1614.92	665.475	1140.2		0.014	0.0133		0.0093		0.027
1636254_s_at	---	CG9924	FBgn0038192	88A3--4	509.625	1268.12	888.875	412.75	1523.2	967.975	461.65	1707.78	1084.71		0.0034			0.0001	0.0019		0.0219	0.0364
1636257_at	---	CG10688	FBgn0036300	69C6	596.275	681.35	638.812	487.85	767.675	627.763	546.875	751.4	649.138	0.0351
1636262_at	---	CG3428	FBgn0036005	67B10	335.425	603.65	469.538	312.725	628.3	470.512	341.8	671.15	506.475					0.0021	0.0107		0.0292	0.0124
1636264_at	---	VAChT	FBgn0015323	91C1--5	542.225	294.525	418.375	513.5	286.7	400.1	685.975	297.675	491.825				0.0019		0.0146	0.0005		0.0039
1636267_at	---	CG13914	FBgn0035209	61F6	143.75	626.475	385.113	168.425	634.775	401.6	161.7	871.425	516.562					0.0001	0.0002		0.0001	0.0005
1636275_a_at	---	CG33528	FBgn0053528	50A14--B1	215.65	166.325	190.988	189.875	109.725	149.8	294.45	144.85	219.65		0.0139	0.0119	0.0017			0.0002		0.0003
1636281_at	Saccharomyces cerevisiae UAS construct a of Winberg	Sema-1b	FBgn0016059	54D4--5	905.25	857.85	881.55	1298.97	1283.45	1291.21	1035.17	1034.1	1034.64	0.0005	0.0003	0.0001			0.0245	0.0086	0.0119	0.001
1636286_at	---	CG7382	FBgn0031708	25E5	977.675	1050.65	1014.16	1053.75	1054.5	1054.12	1093.42	1014.77	1054.1	0.0175			0.0013
1636287_at	---	CG10592	FBgn0035619	64D5	1086.4	902.675	994.538	1422.67	1635.03	1528.85	1046.25	731.325	888.788		0.0025	0.002					0.0005	0.0005
1636291_at	---	Rae1	FBgn0034646	57F6	379.725	1101.45	740.587	330.375	1076.88	703.625	650.925	1289.65	970.288				0.0004	0.0055	0.0001	0.0001	0.0025	0.0001
1636293_at	---	CG2217	FBgn0027544	99F3--4	394.425	239.575	317	612.875	376.475	494.675	452.575	338.425	395.5	0.0202		0.0096
1636311_at	Glycerol 3 phosphate dehydrogenase	Gpdh	FBgn0001128	26A3	7820.85	6206.6	7013.73	6963.17	5221.3	6092.24	5536.9	3956.28	4746.59			0.0431	0.0019	0.0021	0.0001	0.0292	0.0486	0.0063
1636320_at	---	Arp11	FBgn0031050	18D12	317.825	454	385.913	393.025	651.8	522.413	306.225	511.425	408.825	0.0258	0.0001	0.0001				0.0125	0.0005	0.0002
1636321_s_at	---	CG13624	FBgn0039209	96A7--9	488.45	566.5	527.475	517.3	554.2	535.75	607.625	781.775	694.7				0.0202	0.0004	0.0002		0.0003	0.0003
1636330_at	---	CG17107	FBgn0032281	32A4	259	124.2	191.6	735.625	201	468.312	285.025	122.975	204	0.0001		0.0001				0.0001		0.0001
1636335_at	---	CG12923	FBgn0033461	46C2	734.75	8.35	371.55	905.55	22.375	463.962	760.15	13.375	386.762	0.0001		0.0007				0.0003		0.0027
1636336_at	---	CG14618	FBgn0031189	20B3	117.1	412.9	265	144.575	496.425	320.5	121.975	448.4	285.188		0.0017	0.0027					0.0397	0.0336
1636338_at	---	CG15021	FBgn0035544	64B6	1466.85	868.325	1167.59	2317	965.925	1641.46	1340.88	682.35	1011.61	0.0001		0.0008				0.0001		0.0001
1636343_at	---	CG6283	FBgn0039474	97D14	1504.55	839.3	1171.92	2122.4	1004.42	1563.41	1148.75	523.75	836.25	0.0001		0.0001	0.0033	0.0071	0.0004	0.0001	0.0003	0.0001
1636344_at	chaoptic	chp	FBgn0000313	100B5--6	2961.02	1750.47	2355.75	2570.12	1355.4	1962.76	2876.43	1612.1	2244.26			0.0127
1636348_s_at	Actin 87E	Act87E	FBgn0000046	87E11	13363.8	11354.9	12359.3	12341.5	8586.05	10463.8	13169.4	9523.75	11346.6		0.0057	0.0069		0.0464
1636352_at	---	CG15443	FBgn0031609	24F3	186.7	424.075	305.387	197.825	513.825	355.825	183.6	407.175	295.387		0.0048	0.018					0.0015	0.0066
1636367_at	---	CG11018	FBgn0034464	56E1	1286.45	15.975	651.212	1079.42	25.9	552.663	1446.38	9.9	728.138	0.0004		0.0065	0.0027		0.0247	0.0001		0.0001
1636378_a_at	Synapsin	Syn	FBgn0004575	85F16--86A1	1124.88	571.15	848.013	812.55	480.375	646.462	1015.42	495.5	755.462	0.0003		0.0006				0.0068		0.029
1636382_at	---	CG17574	FBgn0033777	49D4--6	2126.93	2730.65	2428.79	1814.25	2720.15	2267.2	2333.12	3016.22	2674.68						0.0421	0.0053		0.0027
1636383_at	---	CG13856	FBgn0038959	94A12	166.175	119.35	142.762	159.675	102.65	131.162	117.7	76.175	96.9375				0.0047	0.0095	0.0006	0.0112		0.0048
1636391_at	---	CG15609	FBgn0034180	53E4	1019.2	857.2	938.2	987.525	808.975	898.25	1162.28	904.25	1033.26				0.002		0.0031	0.0004	0.0225	0.0002
1636409_at	---	CG11034	FBgn0031741	25F5	697.3	597.975	647.638	172.8	174.125	173.463	317.075	275	296.038	0.0001	0.0001	0.0001	0.0001	0.0002	0.0001	0.0317		0.0129
1636429_at	---	CG5928	FBgn0029836	5D3	80.975	30.9	55.9375	71.15	16.175	43.6625	55.05	30.275	42.6625		0.0154	0.006	0.0003		0.0037	0.0095	0.0193
1636449_at	---	CG32984	FBgn0052984	29F6	303.6	369.55	336.575	111.175	280.175	195.675	210.95	369.05	290	0.0004	0.0443	0.0003	0.0382			0.0275	0.0453	0.0058
1636488_at	---	CG4468	FBgn0038749	92B6	792.85	500.55	646.7	635.525	340	487.762	885.875	498.3	692.087	0.0012	0.001	0.0001	0.0277			0.0001	0.0011	0.0001
1636490_at	---	PGRP-SB1	FBgn0043578	73C1	878.1	1138.47	1008.29	1443.03	1350.17	1396.6	994.575	614.1	804.337								0.0281	0.0148
1636502_at	---	CG7718	FBgn0038649	91C5	433.025	799.15	616.087	414.175	822.4	618.288	476.55	1064.97	770.763					0.0001	0.0002		0.0001	0.0003
1636505_at	---	CG15083	FBgn0034399	55F6	1311.95	1896.55	1604.25	1718.92	2015.47	1867.2	1619.47	1796.6	1708.04	0.0001	0.0044	0.0001	0.0001	0.0124	0.001	0.0128	0.0001	0.0001
1636512_s_at	---	---			469.9	9.525	239.713	555.25	12.55	283.9	532.85	4.025	268.438	0.0018		0.013	0.0125
1636523_at	---	CG7276	FBgn0036499	71D3	674.675	16.7	345.688	778.7	6.125	392.413	625.85	11.175	318.512	0.0026		0.0333				0.0001		0.0025
1636528_at	Glycoprotein 93	Gp93	FBgn0039562	98B6	1841.9	1917	1879.45	1647	2078.55	1862.78	1581.03	1648.75	1614.89	0.0169	0.0404		0.003	0.0025	0.0002		0.0001	0.0003
1636539_at	---	Dak1	FBgn0028833	96F10	2039.72	2372.8	2206.26	2423.8	2838.93	2631.36	1701.15	1924.45	1812.8	0.0025	0.0006	0.0001	0.0057	0.0008	0.0001	0.0001	0.0001	0.0001
1636545_at	---	CheB38c	FBgn0032888	38F1	253.4	264.65	259.025	287.475	161.25	224.363	385.65	235.2	310.425		0.0032		0.0005		0.0243	0.0046	0.0224	0.001
1636547_at	---	---			208.025	173.375	190.7	172.15	135	153.575	143.95	127.8	135.875	0.019	0.0134	0.0019	0.0004	0.0049	0.0001
1636551_at	---	CG14683	FBgn0037822	86C4	559.375	1028.42	793.9	566.05	865.05	715.55	610.9	977.225	794.062		0.0008	0.0106					0.0099	0.0105
1636583_at	---	CG5932	FBgn0036996	77C4	5084.8	4260.32	4672.56	4069.05	4993.32	4531.19	3733.9	3960.68	3847.29	0.0252			0.0053		0.0124		0.0233	0.0315
1636589_s_at	///	CG31960 /// CG31958	FBgn0051960	24C4	587.225	9.025	298.125	348.7	2.275	175.488	464.35	5.425	234.887	0.0001		0.0001	0.0022		0.0154	0.0033		0.0212
1636591_at	---	skpB	FBgn0026176	48E2	1796.28	851.575	1323.92	2142.32	578.225	1360.28	1955.6	547.975	1251.79	0.0042	0.0166			0.0094
1636611_at	Trypsin 29F	Try29F	FBgn0015316	29F7	117.5	74.55	96.025	90.95	35.675	63.3125	254.425	134	194.213				0.001		0.0009	0.0002	0.009	0.0001
1636620_s_at	---	l(2)08717	FBgn0010651	55F3--4	1147.88	785.35	966.612	1100.28	726.6	913.438	924.05	588.6	756.325				0.0023	0.0054	0.0003	0.0104	0.0351	0.0024
1636626_s_at	---	---			2391.47	3916.35	3153.91	2207.75	3552.77	2880.26	2234.88	3493.15	2864.01		0.0039	0.0026		0.0013	0.0017
1636632_at	---	CG9784	FBgn0030761	14F2	260.8	501.175	380.988	274.15	518.1	396.125	213.625	394.725	304.175					0.0015	0.0013	0.0386	0.0005	0.0003
1636650_at	---	CG10176	FBgn0032682	36F5	161.55	101.775	131.662	197.85	128.475	163.162	158.575	95.775	127.175	0.0027	0.0172	0.0006				0.0016	0.0054	0.0002
1636651_a_at	Cysteine string protein	Csp	FBgn0004179	79D3	1485.33	1610.97	1548.15	1457.4	1612.05	1534.72	1557.2	1772.1	1664.65					0.0224	0.0201		0.0232	0.0113
1636653_at	necrotic	nec	FBgn0002930	42F3	1864.28	1470.3	1667.29	3038.38	2101	2569.69	2029.55	1305.92	1667.74	0.0001	0.0021	0.0001				0.0001	0.0004	0.0001
1636674_at	---	CG11407	FBgn0038733	92B2	841.225	455.075	648.15	717.15	319.85	518.5	1211.53	505.075	858.3	0.0307	0.0205	0.0035	0.0001		0.0001	0.0001	0.0033	0.0001
1636677_s_at	---	CG11876	FBgn0039635	98F10	634.575	764.375	699.475	525.775	650.125	587.95	507	595.75	551.375	0.0012	0.0009	0.0001	0.0004	0.0001	0.0001
1636688_at	---	Cyp4s3	FBgn0030615	13A12	179.25	97.75	138.5	96.9	76.525	86.7125	140.8	105.475	123.138	0.0001		0.0003	0.0202			0.01		0.0037
1636689_at	---	CG4259	FBgn0031389	22C3	176.55	390.425	283.488	270.7	442.675	356.688	99.525	262.35	180.938	0.0083		0.0047	0.0241	0.0011	0.0004	0.0001	0.0001	0.0001
1636695_at	Protein kinase-like 17E	Pk17E	FBgn0004462	17D6--E1	287.275	810.125	548.7	281.275	927.125	604.2	355.55	1096.88	726.212		0.0002	0.0048	0.0111	0.0001	0.0001	0.0068	0.0001	0.0001
1636708_at	---	CG3061	FBgn0038195	88A4	2595.9	1899.7	2247.8	2031.03	1585.7	1808.36	2073.2	1655.75	1864.47	0.0002	0.0114	0.0001	0.0003	0.039	0.0002
1636722_at	---	CG31917	FBgn0031668	25C1	782.65	874.975	828.812	670.275	805.825	738.05	734.575	892.55	813.562	0.0142		0.0067					0.0472	0.0185
1636724_at	---	CG8292	FBgn0032004	28F3	802.075	2.75	402.413	545.525	3.225	274.375	719.4	2.425	360.913	0.0001		0.0001	0.0145			0.0001		0.0012
1636740_at	Formaldehyde dehydrogenase	Fdh	FBgn0011768	86C7	2042.97	3717.28	2880.12	2038.5	3322.45	2680.47	1688.28	3589.78	2639.03		0.0457
1636756_at	---	CG31627	FBgn0051627	39A7	496.275	33.825	265.05	658.8	22.625	340.712	503.95	33.925	268.938	0.0001		0.0001				0.0001		0.0001
1636758_s_at	/// photorepair	CG18853 /// phr	FBgn0042173	43E18	60.35	414.075	237.213	380.375	973	676.688	80.45	541.15	310.8	0.0001	0.0001	0.0001		0.0081	0.0235	0.0001	0.0001	0.0001
1636759_at	---	CG8303	FBgn0034143	53C9	258.125	397.35	327.738	237.15	510.425	373.788	247.45	483.3	365.375		0.0056			0.0249
1636764_at	---	CG31075	FBgn0051075	97D12	753.775	794.625	774.2	658.25	888.175	773.212	739.975	927.3	833.638	0.0467				0.0095
1636767_at	Lysozyme P	LysP	FBgn0004429	61F4	1972.53	2496.07	2234.3	1440.35	2388.85	1914.6	754.325	998.225	876.275	0.031			0.0001	0.0001	0.0001	0.0084	0.0001	0.0001
1636775_at	---	CG18622	FBgn0038460	89E5--6	276.225	171.25	223.738	217.9	190	203.95	397.7	262.05	329.875				0.0016	0.0107	0.0003	0.0001	0.0338	0.0001
1636791_s_at	---	CG6718	FBgn0036053	67C11	996.475	1726.22	1361.35	1106.92	1756.97	1431.95	1133.92	2043.5	1588.71	0.0455			0.0167	0.0001	0.0001		0.0001	0.0008
1636793_at	Cytochrome P450-4d2	Cyp4d2	FBgn0011576	2E1	1049.72	627.175	838.45	1166.53	614.2	890.362	1299.88	586.125	943	0.0229			0.0001		0.0063	0.0115
1636798_at	---	CG13482	FBgn0036419	70D5	1773.85	1628.55	1701.2	1067.45	906.95	987.2	1545.45	1638.28	1591.86	0.0006	0.0005	0.0001				0.0091	0.0005	0.0001
1636800_at	---	CG13610	FBgn0029146	95F8	190.875	143.8	167.338	153.225	105.65	129.438	111.175	49.775	80.475	0.0092	0.0085	0.0008	0.0001	0.0001	0.0001	0.0047	0.0006	0.0001
1636806_at	Alpha 3 glucosyltransferase	Alg10	FBgn0052076	68A9	312.85	562.075	437.462	343.275	653.65	498.462	307.1	550.7	428.9		0.0199	0.0265					0.0107	0.0138
1636812_at	---	CG10103	FBgn0035715	65C3--4	728.3	981.775	855.038	699.725	996.125	847.925	789.975	1106.58	948.275				0.0013	0.0001	0.0001	0.0001	0.0001	0.0001
1636826_at	---	CG14072	FBgn0032318	32C1	1461.4	25.425	743.413	1181.83	6.55	594.188	1137.22	27.05	582.138	0.0016		0.01	0.0005		0.0063
1636829_at	---	CG31902	FBgn0051902	28D2	528.775	2.925	265.85	290.3	1.525	145.912	469.075	2.525	235.8	0.0001		0.0001	0.0001		0.0001	0.0001		0.0001
1636835_at	---	CG16700	FBgn0030816	15E2--3	444.05	539.5	491.775	278.2	322.275	300.238	465.075	471.6	468.337	0.0001	0.0001	0.0001		0.0368		0.0001	0.0002	0.0001
1636837_at	---	CG32177	FBgn0052177	74E4	999.8	1149.8	1074.8	935.55	1072.58	1004.06	1091.67	1237.58	1164.62							0.0321	0.0249	0.0042
1636843_a_at	---	CG10512	FBgn0037057	78C2	1631.8	799.525	1215.66	1631.2	744.45	1187.83	1474.03	698.8	1086.41				0.0395		0.0202	0.0401
1636851_at	---	CG1722	FBgn0031168	19F2	611.2	173.625	392.413	541.75	107.725	324.738	518.225	120.525	319.375			0.0209	0.0241		0.0142
1636853_at	---	CG13214	FBgn0033603	47E4--5	376.35	256.85	316.6	539.375	241.2	390.288	529.425	294.65	412.038	0.0001		0.0014	0.0001		0.0002
1636864_at	corto	corto	FBgn0010313	82E7	1923.92	2461.1	2192.51	1596.88	2613.72	2105.3	1987.1	3195.3	2591.2					0.0004	0.0029	0.0241	0.0023	0.0007
1636869_at	---	---			1231	1070.72	1150.86	957.275	780.6	868.938	1237.42	950.325	1093.88	0.0155	0.0113	0.0015				0.0137		0.0066
1636884_s_at	---	CG4658	FBgn0032170	30F2	1050.62	1180.1	1115.36	1020.55	1175.75	1098.15	1155.78	1400.42	1278.1				0.0322	0.0003	0.0002	0.0089	0.0002	0.0001
1636888_a_at	Alkaline phosphatase 4	Aph-4	FBgn0016123	100B1	5342.95	3434.6	4388.77	2668.82	2316.28	2492.55	5324.3	3405.82	4365.06	0.0001	0.0041	0.0001				0.0001	0.0048	0.0001
1636896_a_at	---	CG12576	FBgn0031190	20B3	1835.35	2450.8	2143.07	1830.5	2304.45	2067.47	2176.55	2777.97	2477.26				0.0033	0.0044	0.0003	0.003	0.0003	0.0001
1636899_s_at	---	CG1623	FBgn0033448	46B4	1296.55	1189.35	1242.95	1164.35	1059.22	1111.79	1265.78	1059.47	1162.62			0.0228
1636905_at	leak	lea	FBgn0002543	22A1	264.975	241.3	253.137	173.925	135	154.463	266.8	176.7	221.75	0.0089	0.0034	0.0005		0.0473		0.008		0.0069
1636910_at	---	CG13704	FBgn0035583	64C2	1167.42	1107.28	1137.35	1033.33	811.6	922.462	1354.28	1133.97	1244.12		0.019	0.0165				0.0123	0.0121	0.0013
1636921_at	---	l(2)06496	FBgn0010622	59C2--3	416.025	520.5	468.262	296.2	401.475	348.837	472.425	792.25	632.337	0.0185	0.0191	0.0024		0.0001	0.0002	0.0017	0.0001	0.0001
1636923_a_at	---	CG11198	FBgn0033246	44A1--2	6902.3	5778.77	6340.54	6080	4789.1	5434.55	6067.98	4840.27	5454.12	0.0199	0.0072	0.0013	0.0185	0.0099	0.0015
1636928_s_at	---	CG1486	FBgn0031174	19F4	803.35	957	880.175	565.625	797.1	681.362	774.5	1094.08	934.288	0.0019	0.0208	0.0005		0.0416		0.0046	0.0003	0.0001
1636942_at	---	CG8498	FBgn0031992	28E9	676.15	930.7	803.425	723.35	1048.62	885.987	624.8	988.7	806.75		0.0216	0.0227				0.0476		0.0275
1636946_at	---	CG6687	FBgn0038299	88E3	378.525	479.15	428.837	814.825	528.025	671.425	373.95	450.9	412.425	0.0001		0.0001				0.0001		0.0001
1636953_a_at	Limpet	Lmpt	FBgn0036672	73D3--6	5623.92	3873.33	4748.62	6382.35	3512.27	4947.31	3940.93	2098.03	3019.48	0.0307			0.0002	0.0001	0.0001	0.0001	0.0006	0.0001
1636956_at	Heat shock protein cognate 1	Hsc70-1	FBgn0001216	70C9	3053.4	2401.47	2727.44	3402.88	1841.53	2622.2	3370.45	1721.67	2546.06					0.0275
1636957_s_at	---	---			816.25	9.1	412.675	802.575	23.9	413.238	676.325	15.85	346.087				0.0004		0.0067	0.0009		0.0063
1636960_a_at	midlife-crisis	micr	FBgn0033522	47A7	1379.6	1439.08	1409.34	1245.28	1224.67	1234.97	1214.2	1286.4	1250.3	0.0198	0.0011	0.0003	0.0062	0.01	0.0007
1636961_a_at	---	CG9027	FBgn0033631	47F7--8	760.8	1881.83	1321.31	1032.55	2163.15	1597.85	901.725	1911.5	1406.61	0.012	0.0099	0.0011					0.018	0.0123
1636963_at	---	CG12111	FBgn0030050	7F4--5	938.25	16.525	477.387	950.025	19.35	484.688	826.1	13.55	419.825				0.0034		0.0213	0.0017		0.0114
1636967_a_at	---	CG5315	FBgn0038984	94B3	5186.23	4178.35	4682.29	4842.25	2706.8	3774.53	4131.25	2397	3264.12		0.0001	0.0005	0.0021	0.0001	0.0001	0.0218		0.0202
1636971_at	---	CG12464	FBgn0033861	50B5--6	592.95	29.475	311.212	752.45	37.75	395.1	537.5	41.55	289.525	0.0001		0.0002	0.0334			0.0001		0.0001
1636986_at	lethal (2) 35Df	l(2)35Df	FBgn0001986	35D4	226.7	640.825	433.762	236.95	829.65	533.3	225.375	749.1	487.238		0.0003	0.0031		0.0149
1636990_at	brother of tout-velu	botv	FBgn0027535	56B5	233.575	511.925	372.75	229.9	649.65	439.775	206.475	566.375	386.425		0.0001	0.0013		0.0342			0.0033	0.0062
1637022_at	---	CG3532	FBgn0037979	87A5	305.4	425.225	365.312	568.025	559.1	563.562	314.1	491.175	402.637	0.0001	0.0047	0.0001				0.0001		0.0001
1637032_at	Metallothionein A promoter construct of Haines	4GalNAcTB	FBgn0039625	98F5	225.175	476.25	350.712	226.325	482.95	354.637	148.275	419.75	284.012				0.0002	0.0022	0.0001	0.0002	0.001	0.0001
1637037_at	adenosine 3	ade3	FBgn0000053	27D4	425.15	850.175	637.663	566.325	808.425	687.375	575.4	860.25	717.825	0.0071			0.0049		0.0233
1637041_a_at	---	CG3332	FBgn0031514	23E1	328.45	315.45	321.95	254.625	271.3	262.962	318	273.5	295.75	0.0072		0.0033				0.0169
1637048_at	---	CG1662	FBgn0030481	11F1	703.625	913.65	808.638	651.675	768.25	709.962	813.075	1016	914.538		0.0013	0.0017	0.0084	0.0123	0.001	0.0006	0.0001	0.0001
1637051_at	---	RhoGAP71E	FBgn0036518	71E1--2	126.8	272.35	199.575	118.2	259.475	188.838	168.225	321.4	244.812				0.0428	0.0199	0.0044	0.0181	0.0054	0.001
1637057_at	neuromusculin	nrm	FBgn0005629	80C2--4	328.55	266.3	297.425	316.3	235.625	275.962	324	218.525	271.262					0.0498
1637059_s_at	DnaJ-like-1	DnaJ-1	FBgn0015657	64E5	3389.3	3775.23	3582.26	3058.45	4042.55	3550.5	3432.22	5145.3	4288.76					0.0001	0.0001		0.0001	0.0001
1637066_at	---	CG8239	FBgn0030683	13E14	84.6	423.675	254.137	108.75	553.675	331.212	69.6	496.75	283.175		0.0006	0.0024		0.0247				0.0344
1637076_at	---	CG8861	FBgn0037676	85D8--11	221.625	134.6	178.113	156.325	81.075	118.7	249.675	121.1	185.387	0.0072	0.0213	0.0013				0.0006		0.0005
1637084_at	---	CG14883	FBgn0038432	89B17	328.875	913.2	621.038	303.775	1158.33	731.05	316.575	1196.7	756.638		0.0001	0.0009		0.0001	0.0002
1637092_a_at	---	Upf3	FBgn0034923	60A8--9	202.35	356.925	279.637	225.025	418.4	321.712	262.525	349.525	306.025		0.0001	0.0001	0.0001		0.0044	0.0042	0.0001
1637109_s_at	---	CG3961	FBgn0036821	75E3--4	1999.33	1571.65	1785.49	2318.85	1421.42	1870.14	2677.12	1692.95	2185.04				0.0011		0.0038	0.0429		0.0156
1637125_at	---	CG2004	FBgn0030060	8A2	592.225	723.925	658.075	605.6	904.775	755.188	436.975	644.95	540.962		0.0007	0.0047	0.0021		0.0013	0.0011	0.0001	0.0001
1637129_at	/// Glutathione S transferase E3	DyakGstE3 /// GstE3	FBgn0063497	55C7	6234.65	3569.1	4901.87	5781.08	2984.4	4382.74	5172.57	2362.32	3767.45			0.0422	0.0065	0.0028	0.0003			0.0195
1637142_at	---	CG9547	FBgn0031824	26D9	661.35	839.525	750.438	525.8	723	624.4	809.275	917.875	863.575	0.0033	0.0086	0.0004	0.0018		0.001	0.0001	0.0002	0.0001
1637149_s_at	Fermitin 1 /// Tubulin at 85D promoter construct of Kusano	Fit1 /// ran	FBgn0035498	64A6	2056	2234.8	2145.4	2204.03	2609.93	2406.97	2443.8	2507.47	2475.64	0.0492	0.0001	0.0001	0.0001	0.0017	0.0001	0.004
1637151_at	meiotic recombination 11	mre11	FBgn0020270	32E2	97.05	384.9	240.975	109.15	431.35	270.25	236.125	661.2	448.663				0.0022	0.0001	0.0001	0.0041	0.0001	0.0001
1637154_at	---	CG7470	FBgn0037146	79A5--6	3740.62	2445.38	3093	3327.68	1711.65	2519.66	3971.88	1899.83	2935.85	0.0118	0.0002	0.0001		0.002		0.0006		0.0012
1637155_at	---	CG32407	FBgn0052407	64F5	1200.83	800.4	1000.61	646.925	409.85	528.388	640.75	364.7	502.725	0.0001	0.0001	0.0001	0.0001	0.0001	0.0001
1637159_at	---	CG9065	FBgn0030610	13A9	2201.85	2341.93	2271.89	2889.57	2096.8	2493.19	2037.28	1603.5	1820.39	0.0081				0.0053	0.0124	0.002	0.0424	0.0009
1637162_at	---	CG12054	FBgn0039831	100B8	527.975	685.75	606.862	499.075	755.05	627.062	516.45	762.55	639.5		0.0323			0.0199
1637163_at	---	CG7003	FBgn0036486	71B6	123.825	685.775	404.8	100.275	834.8	467.538	107.675	746.3	426.988		0.0044
1637165_at	---	CG6022	FBgn0038925	94A1	3506.27	3828.28	3667.27	4218.2	3611.35	3914.78	3022.57	2680.55	2851.56	0.0097				0.0003	0.0003	0.0002	0.0017	0.0001
1637180_at	---	CG17977	FBgn0040778	44A4	288.275	196.85	242.562	243.675	190.4	217.037	319.325	218.35	268.837	0.0059		0.0192	0.0384		0.0166	0.0001		0.0001
1637188_s_at	---	CG30492	FBgn0050492	43E5--7	1080.38	678	879.188	872.875	573.45	723.163	1146.45	568.2	857.325	0.0017		0.0011				0.0002		0.0031
1637192_at	---	CG16732	FBgn0039086	95A1	89.25	61.45	75.35	62.7	55.25	58.975	97.525	102.15	99.8375								0.0362	0.0132
1637193_at	---	eIF3-S8	FBgn0034258	54D4	1711.67	2856.6	2284.14	1569.58	2760.53	2165.05	1629.75	2636.5	2133.12	0.0255		0.0106		0.0019	0.0024		0.0461
1637194_at	---	CG3957	FBgn0034876	59E3	807.025	1303.9	1055.46	865.425	1488.62	1177.03	707.75	1144.88	926.312		0.0035	0.0055		0.0088	0.0037	0.0092	0.0001	0.0001
1637209_at	---	CG11112	FBgn0033164	43B2	985.575	23	504.288	897.45	17.075	457.262	926.275	8.35	467.312	0.0404
1637215_at	---	CG10881	FBgn0038796	92E8	567.95	18.45	293.2	567.475	28.9	298.188	640.575	15.275	327.925				0.0155			0.015
1637223_s_at	---	CG8929	FBgn0034504	56F16	691.3	1354.58	1022.94	636.925	1357.17	997.05	727.6	1485.42	1106.51					0.0068	0.0122	0.043	0.0076	0.0023
1637224_at	---	CG13905	FBgn0035176	61D4	419.775	388.525	404.15	365.475	246.75	306.113	236.9	151.85	194.375		0.0462		0.0142	0.003	0.0006			0.0291
1637229_a_at	---	CG11796	FBgn0036992	77C3	1931.45	983.975	1457.71	3451.97	897.975	2174.97	3346.93	1311.35	2329.14	0.0001		0.0001	0.0001		0.0001		0.0177
1637256_at	---	---			555.5	649.275	602.388	560.95	612.975	586.962	648.875	704.475	676.675				0.0014	0.031	0.0006	0.0021	0.0016	0.0001
1637257_at	---	CG9009	FBgn0027601	13A1	3004.35	2440.75	2722.55	3097.97	2584.9	2841.44	3420.4	2844.5	3132.45			0.0408	0.0001	0.0001	0.0001	0.0009	0.0041	0.0001
1637263_at	mitochondrial ribosomal protein L45	mRpL45	FBgn0038996	94B6	483.1	721.425	602.263	460.45	629.075	544.763	440.75	597.775	519.263		0.0197	0.0355		0.0036	0.0051
1637269_at	---	CG6310	FBgn0036121	68A4	119.05	290.25	204.65	154.5	270.475	212.488	99.025	175.225	137.125					0.0001	0.0006	0.0206	0.0006	0.0003
1637282_at	---	CG6171	FBgn0026737	88F1	221.75	593.725	407.738	239.35	758.675	499.012	273.475	806.05	539.763		0.0003	0.0021		0.0001	0.0001
1637286_a_at	raw	raw	FBgn0003209	29E4--6	1463.5	1714.85	1589.17	1515.15	1580	1547.58	1552.17	1699.55	1625.86		0.0045		0.0409				0.0094	0.0143
1637298_at	---	CG5567	FBgn0036760	75A4	1295.28	1559.5	1427.39	1392.17	1529.22	1460.7	1210.7	1657.33	1434.01							0.0131
1637301_a_at	slowpoke	slo	FBgn0003429	96A14--17	502.4	365.375	433.887	312.65	229.25	270.95	373.625	234.375	304	0.0001	0.0002	0.0001	0.0003	0.0003	0.0001	0.0372
1637307_at	---	CG31694	FBgn0051694	23B7--8	1851.22	2496.57	2173.9	1853.97	2702.98	2278.47	1837.22	2978.53	2407.88					0.0011	0.0128		0.0316
1637313_at	---	CG32595	FBgn0052595	12F3	279.325	35.625	157.475	200.625	9.65	105.138	312.6	23	167.8	0.0023		0.0034				0.0001		0.0009
1637342_s_at	---	l(2)03709	FBgn0010551	55F5--6	2856.97	6384.45	4620.71	2195.38	5173.58	3684.48	2507.78	5233.35	3870.56	0.0011	0.0001	0.0001	0.0436	0.0001	0.0001
1637351_at	---	CG15631	FBgn0031626	25A4	903.4	36.275	469.837	1101.45	26.225	563.837	1054.3	14.3	534.3	0.001		0.0134	0.0065
1637352_a_at	---	CG18812	FBgn0042135	43E12--13	2450.35	2328.62	2389.49	1889.42	1981.03	1935.22	2287.2	2591.32	2439.26	0.0001	0.0001	0.0001	0.0086	0.0003		0.0001	0.0001	0.0001
1637357_at	---	CG9463	FBgn0032066	29F1	223.075	95.7	159.387	297.675	186.45	242.062	121.15	32.7	76.925			0.036			0.0364	0.0039	0.0091	0.0005
1637359_at	Lipid storage droplet-2	Lsd-2	FBgn0030608	13A8--9	3829.55	8089.45	5959.5	3047.25	6604.85	4826.05	4796.23	9817.23	7306.73	0.0111	0.0001	0.0001	0.003	0.0001	0.0001	0.0001	0.0001	0.0001
1637374_at	---	---			185.35	147.75	166.55	136.55	89.3	112.925	203.4	132.325	167.863	0.0005	0.0001	0.0001				0.0001	0.0014	0.0001
1637378_s_at	---	ia2	FBgn0031294	21E3	5375.6	2296.4	3836	1803.72	907.725	1355.72	5039.82	2092.45	3566.14	0.0001	0.013	0.0001				0.0001	0.0287	0.0001
1637385_a_at	---	CG9780	FBgn0037230	82A1	1366.03	1000.02	1183.03	1192.3	679.625	935.962	1679.45	868.925	1274.19	0.0348	0.0009	0.0004	0.001			0.0001	0.0235	0.0001
1637386_at	retinal degeneration C	rdgC	FBgn0004366	77B1	691	390.25	540.625	579.55	349.475	464.512	628.15	353.325	490.738	0.0003		0.0004	0.0146		0.0076	0.0478
1637393_at	---	CG33528	FBgn0053528	50A14--B1	239.55	99	169.275	102.525	45.05	73.7875	362.175	142.6	252.387	0.0003		0.0003	0.0007		0.0009	0.0001	0.0035	0.0001
1637407_at	---	CG32243	FBgn0052243	64B9	267.225	559.9	413.562	281.575	751.825	516.7	353.3	662.9	508.1		0.0031	0.0158			0.0244
1637410_s_at	lethal (2) giant larvae	l(2)gl	FBgn0002121	21A5	522.275	801.275	661.775	458.55	683.65	571.1	571.525	935.95	753.737		0.0078	0.0046		0.0033	0.0042	0.0098	0.0001	0.0001
1637417_at	---	CG6565	FBgn0032513	34B8	1578.78	1578.05	1578.41	1688.22	1694.35	1691.29	1464.6	1509.4	1487			0.042				0.0078	0.0217	0.0014
1637421_at	Chitinase 2	Cht2	FBgn0022702	62B1	98.975	614.3	356.637	126.875	553.825	340.35	89.825	810.525	450.175					0.0001	0.0029		0.0001	0.0009
1637435_at	kekkon4	kek4	FBgn0032484	34A9--10	165.8	94.125	129.963	114.95	51.925	83.4375	176.725	98.675	137.7	0.0003	0.0014	0.0001				0.0001	0.0006	0.0001
1637442_at	tout-velu	ttv	FBgn0020245	51A6--B4	184.975	659.6	422.288	171.8	716.8	444.3	257.425	904.15	580.788		0.0294		0.0087	0.0001	0.0001	0.003	0.0001	0.0001
1637454_a_at	Odorant-binding protein 19a	Obp19a	FBgn0031109	19D1	344.375	329.175	336.775	303.65	273.225	288.438	526.5	420.425	473.462				0.001		0.0006	0.0002	0.0046	0.0001
1637465_at	---	CG31157	FBgn0051157	87D10	314.8	74.95	194.875	312.15	72.375	192.262	351.875	394.075	372.975					0.0063	0.023		0.006	0.0215
1637469_at	presenilin enhancer	pen-2	FBgn0053198	55C2	357.45	594.025	475.738	315.825	756.275	536.05	345.85	902.5	624.175		0.017			0.0002	0.0038		0.0281
1637476_at	---	CG15579	FBgn0040906	4B6	163.875	5.75	84.8125	137.4	9.65	73.525	175.875	5.425	90.65	0.0106						0.0009		0.0171
1637483_at	---	CG8736	FBgn0033308	44D4	137.575	247.225	192.4	212.3	163.025	187.662	77.275	196.05	136.662							0.0236
1637487_at	Death caspase-1	Dcp-1	FBgn0010501	59E3	136.55	911.725	524.138	102.5	989.35	545.925	114.7	1102.55	608.625		0.027			0.0001	0.0022		0.0032	0.0139
1637491_s_at	---	CG3835	FBgn0023507	2D4	3678.85	2662.9	3170.88	3620.97	2544.85	3082.91	4397.77	2665.93	3531.85				0.0006		0.0067	0.0003		0.0016
1637494_at	---	CG3071	FBgn0023527	2F2	279.675	1936.03	1107.85	219.75	1628.6	924.175	266.65	1955.58	1111.11		0.0052	0.0138					0.0035	0.0125
1637501_a_at	---	CG1835	FBgn0031127	19E1	1375.47	52.325	713.9	1314.38	39.325	676.85	1490.42	66.3	778.362				0.0151		0.0442	0.001		0.0041
1637513_at	---	CG11275	FBgn0034706	58C5	382.2	311.7	346.95	377.125	222.65	299.887	456.5	302.8	379.65		0.0018	0.0113	0.0059			0.0039	0.0036	0.0003
1637526_s_at	G protein ? 30A	G?30A	FBgn0028433	30A7	5486.7	3514.45	4500.57	4775.85	2405.28	3590.56	5111.88	2748.55	3930.21	0.0064	0.0002	0.0001		0.004	0.0028			0.0459
1637531_at	---	CG1440	FBgn0030038	7E9	1381.72	1818.55	1600.14	1329.92	1920.9	1625.41	1570.03	2167.53	1868.78					0.0157	0.0099			0.0169
1637534_at	---	olf186-F	FBgn0041585	54F1--3	254.9	437.15	346.025	827.95	821.6	824.775	416.6	889.9	653.25	0.0001	0.0007	0.0001		0.0002	0.0003	0.0004		0.0145
1637536_at	---	CG14303	FBgn0038633	91B7--8	55	514.7	284.85	55.075	408.45	231.762	69.875	682.725	376.3		0.0021	0.0172		0.0001	0.0005		0.0001	0.0001
1637545_at	---	CG1837	FBgn0030329	10D7--8	1677.05	1534.83	1605.94	1570.83	1703.95	1637.39	1662.65	1700.97	1681.81		0.0127			0.0139
1637554_a_at	DP transcription factor	Dp	FBgn0011763	49F10--11	396.1	1462.78	929.438	404	1690.6	1047.3	334.8	1763.1	1048.95		0.0003	0.0031		0.0001	0.0029
1637555_at	---	CG7319	FBgn0036197	68D2	1420.47	1926.28	1673.38	1509.92	2015.05	1762.49	1142.97	1489.25	1316.11				0.011	0.0005	0.0001	0.0018	0.0001	0.0001
1637562_at	---	GCR(ich)	FBgn0029170	97D14	133.2	138.725	135.963	138	89.35	113.675	130.5	119.25	124.875		0.0007	0.0135					0.0178
1637571_at	---	CG11577	FBgn0036847	75F7	335.375	654.15	494.762	293.4	796.85	545.125	311.675	870.7	591.188		0.0088			0.0005	0.0113
1637576_s_at	---	CG8839	FBgn0033717	48F10--11	1318.5	1288.62	1303.56	1151.25	1162.12	1156.69	1311.4	1301.7	1306.55	0.0057	0.0259	0.0013				0.0074	0.0159	0.0011
1637587_at	---	CG16716	FBgn0034459	56E1	1214.72	20.25	617.487	1602.85	16.725	809.788	1945.2	21.1	983.15	0.0008		0.0091	0.0001		0.0001	0.0021		0.0161
1637598_at	---	CG15715	FBgn0036538	72A2	1925.12	3011.62	2468.38	2086.35	3434.15	2760.25	2052.72	3541.05	2796.89		0.0009	0.0011		0.0001	0.0004
1637602_at	---	CG3810	FBgn0023511	2B15	390.7	401.8	396.25	473.575	600.9	537.237	330.7	378.55	354.625	0.0122	0.0001	0.0001				0.0003	0.0001	0.0001
1637606_at	---	CG12795	FBgn0031535	23F3	370.075	1579.7	974.888	528.8	1902.45	1215.62	431.475	1958.78	1195.12		0.0051	0.0036		0.0017	0.0064
1637619_s_at	Down syndrome cell adhesion molecule	Dscam	FBgn0033159	43A4--B1	236.2	134.525	185.363	201.1	120	160.55	211.05	120.775	165.912	0.0224		0.0224
1637620_s_at	---	CG9186	FBgn0035206	61F6	895.75	1230.38	1063.06	741.775	1249.78	995.775	619.125	885.75	752.438	0.0128			0.0002	0.0001	0.0001	0.0382	0.0001	0.0001
1637622_s_at	---	---			45.8	38.45	42.125	35.6	38.525	37.0625	63.8	47.725	55.7625				0.0057		0.0037	0.0002		0.0004
1637631_at	turtle	tutl	FBgn0010473	24E1	346.575	207.5	277.038	262.4	168.65	215.525	330.175	179.325	254.75	0.0026		0.0021				0.0102		0.0283
1637638_s_at	---	CG10702	FBgn0032752	37B13	179.775	302.9	241.338	175.875	267.425	221.65	241.975	369.075	305.525				0.0171	0.0123	0.0016	0.0124	0.0007	0.0002
1637641_at	Mitogen-activated protein kinase phosphatase 3	Mkp3	FBgn0036844	75F6	148.6	115.975	132.287	71.35	73.4	72.375	201.6	207.35	204.475	0.0011	0.0376	0.0006	0.0131	0.0003	0.0001	0.0001	0.0001	0.0001
1637647_at	---	CG31148	FBgn0051148	95A8	652.325	265.725	459.025	530.425	610.65	570.538	584.475	487.875	536.175		0.0024			0.0298
1637650_at	---	CG4164	FBgn0031256	21C2	700.35	922.575	811.462	697.85	1042.45	870.15	591.275	929.825	760.55		0.0018	0.0173	0.0035		0.0339	0.004	0.0028	0.0002
1637660_at	---	CG5150	FBgn0035620	64D5	669.425	491.525	580.475	1315.03	1377.42	1346.22	718.95	418.675	568.812	0.0009	0.0001	0.0001				0.0016	0.0001	0.0001
1637680_at	Tetraspanin 42Eq	Tsp42Eq	FBgn0033138	42E5	822.725	601.1	711.913	674.6	513.875	594.237	926.675	575.75	751.212	0.0018	0.0368	0.0008	0.0161			0.0001		0.0001
1637689_at	---	CG5317	FBgn0032404	33C1	1209.58	3575.73	2392.65	1370.42	3373.3	2371.86	1165.7	3025.35	2095.53		0.026			0.0001	0.0002	0.0247	0.0009	0.0004
1637706_at	---	CG7330	FBgn0036780	75B13	283.325	96.075	189.7	239.725	91.025	165.375	186.35	86.9	136.625				0.0015		0.0082	0.0441
1637710_at	karst	kst	FBgn0004167	63D2	783.775	743.85	763.812	585.425	576.75	581.087	732.7	707.1	719.9	0.0002	0.0008	0.0001				0.0021	0.0047	0.0002
1637715_a_at	methyltransferase-like	metl	FBgn0035247	62A9	278.225	716.475	497.35	235.3	607.5	421.4	252.55	657.4	454.975		0.0009	0.0011		0.0362	0.034
1637721_at	---	CG3301	FBgn0038878	93D2	188.525	73.875	131.2	119.75	60.325	90.0375	99	40.25	69.625	0.0001		0.0004	0.0001	0.0149	0.0001			0.0312
1637753_at	---	CG14748	FBgn0033305	44D3	65.725	44.325	55.025	51.15	30.6	40.875	94.825	48.45	71.6375			0.0224	0.0025		0.0096	0.0001	0.0376	0.0001
1637771_s_at	---	CG7220	FBgn0033544	47B7--9	2144.43	1927.55	2035.99	1691.92	1677.8	1684.86	2062.4	1821.2	1941.8	0.0003	0.0173	0.0001				0.0015		0.0017
1637774_s_at	---	CG8389	FBgn0034063	52D12--13	456.45	578.575	517.513	464.825	708.4	586.612	455.55	701.275	578.413		0.0001	0.0007		0.0001	0.0018
1637785_at	Lobe	L	FBgn0001332	51A4	999.8	2924.25	1962.03	611.025	1986.2	1298.61	1112.33	3516.07	2314.2	0.0008	0.0001	0.0001		0.0001	0.0001	0.0001	0.0001	0.0001
1637807_at	inactivation no afterpotential C	inaC	FBgn0004784	53E1	1230.1	758.5	994.3	1155.42	623.775	889.6	1337.1	703.65	1020.38		0.0258	0.0162				0.005		0.0045
1637821_at	---	CG32023	FBgn0052023	66D15	1829.12	1068.28	1448.7	1561.58	1065.58	1313.58	2366.55	1033.28	1699.91				0.0029		0.0298	0.0001		0.0026
1637833_at	Juvenile hormone esterase ///	Jhe /// CG30095	FBgn0050095	52E5	88	50.6	69.3	279.075	184.675	231.875	67.275	28.8	48.0375	0.0001	0.0001	0.0001			0.045	0.0001	0.0001	0.0001
1637835_at	---	CG12177	FBgn0030510	12B2	326.15	445.3	385.725	223.075	280.65	251.863	305.4	444.425	374.913	0.0104	0.0004	0.0001				0.032	0.0004	0.0003
1637839_at	---	CG1751	FBgn0030306	10B15--16	1902.12	1498.5	1700.31	1661.4	1721.6	1691.5	1808.35	1487.55	1647.95	0.0002	0.0004					0.0071	0.0002
1637852_at	---	CG12442	FBgn0033770	49C1	208.15	4.9	106.525	184.25	5.175	94.7125	273.05	12.6	142.825				0.0002		0.0012	0.0001		0.0001
1637857_at	---	lectin-24A	FBgn0040104	24C1	140.125	160.675	150.4	230.25	156.025	193.137	259.8	218.525	239.162				0.0148		0.0114
1637873_at	SCP-containing protein C	scpr-C	FBgn0037879	86D8	1427.97	60.7	744.337	1687.7	67.25	877.475	1486.38	63.675	775.025	0.0161
1637893_at	---	Vps28	FBgn0021814	44A4	1709.58	941.075	1325.33	1672.62	867.7	1270.16	1825.42	981.125	1403.28				0.0146		0.0189	0.0027	0.0164	0.0006
1637906_at	---	---			148.575	5.8	77.1875	125.45	10.175	67.8125	157.925	3.1	80.5125	0.0154						0.0019		0.0488
1637923_at	---	CG31938	FBgn0051938	22B1	212.4	762.35	487.375	208.075	684.225	446.15	183.375	595	389.188		0.0113	0.0455		0.0001	0.0002		0.0051	0.0095
1637928_at	Organic anion transporting polypeptide 58Db	Oatp58Db	FBgn0034715	58D2	543	378	460.5	361.45	304.75	333.1	614.45	444.7	529.575	0.0001	0.0148	0.0001	0.0168	0.0237	0.0026	0.0001	0.0002	0.0001
1637940_s_at	---	CG4452	FBgn0035981	67B2	697.6	1131.58	914.587	730.5	1111.53	921.013	941.775	1422.4	1182.09				0.005	0.0015	0.0002	0.0118	0.0009	0.0002
1637945_at	---	---			190.625	108.675	149.65	191.975	105.575	148.775	254.675	125.1	189.887				0.0057		0.0115	0.0066		0.0102
1637955_a_at	---	CG1827	FBgn0033431	45F5	894.325	424.125	659.225	1071.92	436.025	753.975	839.725	374.3	607.013	0.0008		0.0058				0.0001		0.0002
1637963_at	---	CG14191	FBgn0030981	18A3	148.625	139.7	144.162	283.775	163.85	223.812	205.05	113.625	159.338	0.0002		0.0007	0.0432			0.0083		0.0033
1637966_at	slipper	slpr	FBgn0030018	7D17	317.7	896.325	607.013	302.225	869.15	585.688	338.45	1184.65	761.55					0.0002	0.0015		0.0001	0.0006
1637969_at	---	CG16984	FBgn0062517	62E7	1386.92	6.925	696.925	1679.38	9.425	844.4	1461.47	17.125	739.3	0.0001		0.0002				0.0001		0.0025
1637971_a_at	---	CG8129	FBgn0037684	85D12--13	1073.45	745.85	909.65	492.35	279.925	386.137	896.85	553.325	725.087	0.0001	0.0001	0.0001	0.0008	0.0004	0.0001	0.0001	0.0001	0.0001
1637986_at	---	CG15253	FBgn0028948	35D3	74.625	89.175	81.9	46.6	72.2	59.4	65.075	48.95	57.0125	0.0132		0.0063		0.0013	0.0033		0.0329
1638001_a_at	---	CG8889	FBgn0033675	48D7	1035.03	960.775	997.9	964.1	820.05	892.075	1048.72	991.275	1020		0.0028	0.0018				0.044	0.0007	0.0004
1638006_at	---	CG10211	FBgn0032685	36F6	94.95	78.775	86.8625	148.45	71.975	110.213	112.05	74.1	93.075	0.0001		0.0005	0.0311			0.0002		0.0047
1638012_at	rotated abdomen	rt	FBgn0003292	68C13	32.35	522.275	277.312	17.725	822.65	420.188	21.625	738.7	380.163		0.0004	0.0067		0.0043	0.0363
1638020_at	---	CG10467	FBgn0035679	65A6	1646.72	1311.88	1479.3	1329.75	1182.22	1255.99	1330.22	1163.08	1246.65	0.0001	0.0345	0.0001	0.0001	0.0181	0.0001
1638021_at	---	CG4757	FBgn0027584	86D5	76.25	206.55	141.4	515	668.825	591.913	230.5	202.3	216.4	0.0004	0.0003	0.0001				0.009	0.0003	0.0001
1638023_s_at	---	CG14880	FBgn0038422	89B13	127.15	104.15	115.65	124.525	88.025	106.275	121.65	70.575	96.1125					0.0089	0.0247
1638028_at	---	CG30485	FBgn0050485	50C6	187.65	15.075	101.362	192.975	19.4	106.188	346.975	17.65	182.312				0.0001		0.0001	0.0001		0.0001
1638053_at	Cytochrome P450-4p1	Cyp4p1	FBgn0015037	45B7	1991	1292.6	1641.8	2472.3	1278.42	1875.36	2225.5	1201.62	1713.56	0.0019		0.0186
1638054_at	---	CG13056	FBgn0040794	72E1	183.75	174.15	178.95	203.35	130.2	166.775	132.25	82.475	107.362				0.0295	0.0009	0.0004	0.0052	0.041	0.0017
1638060_at	---	CG10077	FBgn0035720	65D3--4	1697.08	1208.28	1452.67	1466.58	917.55	1192.06	1405.05	874.675	1139.86			0.019		0.0305	0.0069
1638063_at	---	CG3950	FBgn0029875	6B2--3	198.525	129.675	164.1	178.05	112.525	145.287	90.525	81.625	86.075				0.0001	0.0055	0.0001	0.0001		0.0001
1638066_at	Olfactory-specific E	Os-E	FBgn0010403	83D1	2251.2	1248.28	1749.74	2217.57	1049.72	1633.65	3370.55	1194.83	2282.69				0.0001		0.0015	0.0001		0.0003
1638073_at	mitochondrial ribosomal protein L38	mRpL38	FBgn0030552	12E5	359.475	940.975	650.225	459.625	1233.4	846.513	399.25	1121.53	760.388	0.0191	0.0001	0.0001		0.0004	0.0012		0.0106	0.0064
1638079_at	---	l(2)05510	FBgn0028622	57A5--6	733.35	736.025	734.688	723.125	649.325	686.225	740.575	672.875	706.725		0.0057	0.021		0.0308
1638080_at	---	CG13658	FBgn0039315	96C9	425.675	282.55	354.113	332.9	237.375	285.137	217.375	133.125	175.25	0.0147		0.0112	0.0001	0.0006	0.0001	0.004	0.0076	0.0005
1638086_at	---	CG3746	FBgn0034755	58F4	192.225	194.75	193.488	191.5	139.9	165.7	163.175	147.7	155.438		0.0034	0.0229		0.0088	0.0039
1638090_at	---	CG4592	FBgn0032162	30F1	477.7	513.85	495.775	506.15	579.125	542.638	586.725	744.975	665.85				0.0076	0.0001	0.0001	0.0356	0.0004	0.0003
1638096_at	---	CG14315	FBgn0038568	90F4	81.8	23.725	52.7625	94.525	12.95	53.7375	113.15	18.65	65.9				0.0002		0.0093	0.0091		0.0142
1638110_at	---	CG40467	FBgn0067895	--	338.85	229.175	284.012	321	155.725	238.363	335.775	168.5	252.137		0.0005	0.0015		0.0023	0.0143
1638113_at	---	4GalNAcTA	FBgn0027538	50E6	278.175	589.075	433.625	288.75	771.375	530.062	214.725	717.5	466.113		0.0006	0.0048		0.007				0.0413
1638120_at	---	CG1927	FBgn0027547	62B12	2651.25	2548.22	2599.74	2025.25	2031	2028.12	2133.28	1886.78	2010.03	0.0001	0.0001	0.0001	0.0001	0.0001	0.0001
1638143_a_at	PDGF- and VEGF-receptor related	Pvr	FBgn0032006	28F4--5	603.575	496.625	550.1	597.975	486.15	542.062	531.25	451.6	491.425				0.0187		0.0089	0.0275		0.0196
1638154_at	---	CG2187	FBgn0017448	100D2	1049.28	749.375	899.325	671.1	649.6	660.35	967.95	770.8	869.375	0.0001		0.0002				0.0006		0.0006
1638171_s_at	---	CG1753	FBgn0031148	19E7	562.2	2155.7	1358.95	521.9	1957.15	1239.53	507.375	2105.15	1306.26		0.001	0.0031					0.0072
1638173_s_at	---	CG2950	FBgn0031637	25A8--B1	2610.45	2035.53	2322.99	3026.28	1961.5	2493.89	2424.28	1746.7	2085.49	0.002		0.0417		0.0185	0.0081	0.0001		0.0001
1638179_at	---	CG12107	FBgn0033209	43E9	1149.05	2421.85	1785.45	1158.67	2680	1919.34	1172.65	2700.45	1936.55		0.0014	0.0108		0.0008	0.0052
1638183_at	---	CG13868	FBgn0034501	56F16	678.475	438.45	558.462	392.475	337.675	365.075	672.75	507	589.875	0.0112		0.0143				0.0126		0.0061
1638208_at	---	CG17019	FBgn0033783	49E1	588	1169.2	878.6	561.65	1409	985.325	608.1	1692.5	1150.3		0.0139			0.0001	0.0006		0.0053	0.0161
1638218_at	---	CG10909	FBgn0038090	87D4	326.425	9.1	167.762	328.1	21.325	174.713	368.85	13.325	191.088				0.0069		0.0264	0.0087
1638226_at	---	CG10562	FBgn0039326	96D1	1309.4	903.3	1106.35	942.3	581.25	761.775	1070.4	689.625	880.013	0.0001	0.0003	0.0001	0.003	0.0062	0.0003			0.0235
1638238_at	---	CG5778	FBgn0038930	94A2	2499.72	1796.1	2147.91	5742.62	3536.38	4639.5	2739.78	1681.35	2210.56	0.0001	0.0001	0.0001				0.0001	0.0001	0.0001
1638260_s_at	---	CG2269	FBgn0033484	46E4	1001.73	568.875	785.3	850.175	438.975	644.575	1092.55	515.575	804.062	0.0053	0.013	0.0008				0.0002		0.0003
[truncated: 461 more rows]
