# Supplementary material for: Phenotypic and transcriptional response to selection for alcohol sensitivity in Drosophila melanogaster
Source: Genome Biol. 2007 Oct 31;8(10):R231. doi: 10.1186/gb-2007-8-10-r231 (PMC2246305; doi:10.1186/gb-2007-8-10-r231)
Supplement: Additional data file 3 — The 121 probe sets with larger than two-fold differences in transcript abundance between selection lines. [file gb-2007-8-10-r231-S3.xls]

## Sheet: 121 signf probe sets
Additional data file 3. 121 probe sets with larger than two-fold differences in transcript abundance between selection lines.
Probe Set ID	Gene Title	Gene Symbol	log2(R/S)	p-value	log(1/p)	R≠S	GO Biological Process Description	GO Molecular Function Description
1624819_s_at	---	---	5.44317	4.30527e-14	13.366	R>S	---	high affinity inorganic phosphate:sodium symporter activity /// high affinity inorganic phosphate:sodium symporter activity /// phosphate transporter activity /// protein binding /// transporter activity /// sodium ion binding /// high affinity inorganic phosphate:sodium symporter activity
1625124_at	Attacin-A	AttA	3.76109	0.000820257	3.08605	R>S	antibacterial humoral response (sensu Protostomia) /// antibacterial humoral response (sensu Protostomia) /// defense response to bacteria /// defense response to Gram-negative bacteria /// defense response to Gram-negative bacteria /// antibacterial humoral response (sensu Protostomia)	monooxygenase activity /// oxidoreductase activity /// iron ion binding /// heme binding /// metal ion binding
1636087_at	CG31872	CG31872	3.48586	3.35714e-06	5.47403	R>S	lipid metabolism /// lipid catabolism	sugar binding
1635033_at	CG30083	CG30083	3.18885	4.49821e-07	6.34696	R>S	proteolysis	---
1625538_at	Jonah 66Ci	Jon66Ci	2.78668	5.02505e-06	5.29886	R>S	proteolysis /// intracellular signaling cascade /// cyclic nucleotide biosynthesis /// proteolysis	DNA binding /// protein binding /// transcription regulator activity /// histone lysine N-methyltransferase activity (H3-K9 specific) /// histone lysine N-methyltransferase activity (H3-K27 specific) /// histone lysine N-methyltransferase activity (H3-K9 specific) /// histone lysine N-methyltransferase activity (H3-K27 specific) /// DNA binding
1626699_at	CG34002	CG34002	2.67047	1.20615e-11	10.9186	R>S	---	receptor signaling protein activity /// receptor binding
1623068_at	Cytochrome P450-4e3	Cyp4e3	2.16388	9.37821e-10	9.02788	R>S	electron transport /// steroid metabolism	---
1626435_at	CG15263	CG15263	1.87671	6.87385e-05	4.1628	R>S	---	odorant binding /// odorant binding /// odorant binding /// odorant binding
1627080_at	CG17752	CG17752	1.80864	3.51318e-11	10.4543	R>S	cation transport /// extracellular transport /// transport	serine-type endopeptidase activity /// trypsin activity /// serine-type endopeptidase activity
1637393_at	CG33528	CG33528	1.77419	7.16853e-07	6.14457	R>S	transport /// neurotransmitter transport /// transmission of nerve impulse /// neurotransmitter transport	monooxygenase activity /// oxidoreductase activity /// iron ion binding /// heme binding /// metal ion binding
1623519_at	extra sexcombs	esc	1.73182	2.31574e-08	7.63531	R>S	chromatin silencing /// chromatin silencing /// chromatin silencing /// regulation of transcription from RNA polymerase II promoter /// cell surface receptor linked signal transduction /// gene silencing /// gene silencing /// gene silencing /// histone methylation /// transcription /// regulation of transcription, DNA-dependent /// development /// chromatin modification /// chromatin-mediated ma…	GTPase activity /// GTPase activity /// GTPase activity /// GTP binding /// protein binding /// nucleotide binding /// GTPase activity
1630291_at	Metallothionein B	MtnB	1.68328	1.23393e-06	5.90871	R>S	metal ion homeostasis	serine-type endopeptidase activity /// chymotrypsin activity /// trypsin activity /// protein binding /// serine-type endopeptidase activity
1626394_at	Jonah 99Fi	Jon99Fi	1.67417	3.60496e-08	7.4431	R>S	proteolysis /// larval development (sensu Insecta) /// molting cycle (sensu Insecta)	---
1632452_at	CG18258	CG18258	1.62015	6.11857e-09	8.21335	R>S	lipid metabolism /// phospholipid metabolism /// development /// gametogenesis /// female gamete generation	DNA binding
1636611_at	Trypsin 29F	Try29F	1.61707	7.67591e-05	4.11487	R>S	proteolysis /// proteolysis	---
1641634_at	Larval serum protein 2	Lsp2	1.5841	0.00190265	2.72064	R>S	proteolysis /// transport	---
1631098_at	CG7194	CG7194	1.53742	3.24355e-06	5.48898	R>S	gonad development	serine-type endopeptidase activity /// chymotrypsin activity /// trypsin activity /// elastase activity /// lyase activity /// phosphorus-oxygen lyase activity /// serine-type endopeptidase activity /// peptidase activity /// hydrolase activity /// serine-type endopeptidase activity
1637641_at	Mitogen-activated protein kinase phosphatase 3	Mkp3	1.49836	2.72433e-07	6.56474	R>S	MAPKKK cascade /// glycolysis /// protein amino acid dephosphorylation /// protein amino acid dephosphorylation /// protein amino acid dephosphorylation	glucuronosyltransferase activity /// transferase activity /// transferase activity, transferring glycosyl groups /// transferase activity, transferring hexosyl groups /// glucuronosyltransferase activity
1629313_at	CG8661	CG8661	1.47588	8.91107e-08	7.05007	R>S	---	ubiquitin-protein ligase activity /// zinc ion binding /// protein binding
1631349_s_at	---	---	1.47525	1.14781e-08	7.94013	R>S	RNA-dependent DNA replication	DNA binding
1636015_s_at	CG32850	CG32850	1.4747	8.7448e-08	7.05825	R>S	ubiquitin cycle	---
1633256_at	---	---	1.44652	1.27215e-08	7.89546	R>S	---	---
1638413_at	CG18180	CG18180	1.44521	1.58016e-05	4.8013	R>S	proteolysis /// proteolysis	serine-type endopeptidase activity /// chymotrypsin activity /// trypsin activity /// transcription factor activity /// serine-type endopeptidase activity /// peptidase activity /// hydrolase activity
1634549_at	CG11750	CG11750	1.41881	8.82978e-10	9.05405	R>S	---	monooxygenase activity /// oxidoreductase activity /// iron ion binding /// heme binding /// metal ion binding
1637378_s_at	ia2	ia2	1.3953	2.70894e-05	4.5672	R>S	protein amino acid dephosphorylation /// protein amino acid dephosphorylation	transporter activity
1635512_at	CG11893	CG11893	1.33469	8.67002e-05	4.06198	R>S	---	---
1641464_s_at	CG32850	CG32850	1.31156	1.66291e-08	7.77913	R>S	ubiquitin cycle	---
1633386_s_at	methuselah-like 8	mthl8	1.3021	8.22224e-09	8.08501	R>S	response to stress /// G-protein coupled receptor protein signaling pathway /// determination of adult life span /// response to stress /// signal transduction /// G-protein coupled receptor protein signaling pathway /// response to stress /// G-protein coupled receptor protein signaling pathway /// determination of adult life span	organic cation porter activity /// carbohydrate transporter activity /// transporter activity /// organic cation porter activity
1640758_at	CG32613	CG32613	1.2971	1.26724e-06	5.89714	R>S	---	chymotrypsin activity /// chymotrypsin activity /// trypsin activity /// serine-type endopeptidase activity /// peptidase activity /// hydrolase activity /// chymotrypsin activity
1631274_at	CG18095	CG18095	1.29432	1.54757e-07	6.81035	R>S	cell adhesion /// transmission of nerve impulse	chitin binding
1623329_at	CG14500	CG14500	1.26197	2.62494e-06	5.58088	R>S	---	glucosidase activity /// protein binding
1626257_at	CG13656	CG13656	1.24402	1.11353e-06	5.9533	R>S	---	caspase activity /// caspase activity /// caspase activity /// caspase activity /// caspase activity /// peptidase activity /// caspase activity
1627119_at	CG8329	CG8329	1.23813	1.1164e-06	5.95218	R>S	proteolysis /// proteolysis	---
1633020_at	unkempt	unk	1.20596	2.70957e-06	5.5671	R>S	larval development /// eye development (sensu Endopterygota) /// wing morphogenesis /// bristle morphogenesis /// protein ubiquitination /// development	---
1629083_at	CG16704	CG16704	1.20538	3.5311e-05	4.45209	R>S	transport	---
1633959_s_at	CG9766	CG9766	1.20017	1.45546e-13	12.837	R>S	---	DNA binding
1629327_at	CG5693	CG5693	1.19458	5.34503e-07	6.27205	R>S	---	receptor activity /// N-acetylmuramoyl-L-alanine amidase activity /// peptidoglycan binding /// peptidoglycan binding /// protein binding /// N-acetylmuramoyl-L-alanine amidase activity /// peptidoglycan binding /// peptidoglycan binding /// protein binding /// zinc ion binding /// hydrolase activity /// metal ion binding /// peptidoglycan binding
1623675_at	Odorant-binding protein 99b	Obp99b	1.17565	5.55392e-05	4.2554	R>S	transport /// sensory perception of chemical stimulus /// response to pheromone /// salivary gland cell autophagic cell death /// olfactory behavior /// autophagic cell death /// sensory perception of smell /// response to stimulus /// sensory perception of chemical stimulus /// response to pheromone /// olfactory behavior	---
1634271_at	Defensin	Def	1.16956	0.00696145	2.1573	R>S	antibacterial humoral response (sensu Protostomia) /// antibacterial humoral response (sensu Protostomia) /// anti-Gram-positive bacterial polypeptide induction /// defense response to bacteria /// defense response to bacteria /// defense response to Gram-positive bacteria /// defense response to Gram-positive bacteria /// defense response /// immune response /// response to pest, pathogen or par…	metal ion binding
1624321_at	Rac2	Rac2	1.16813	3.3961e-08	7.46902	R>S	morphogenesis of an epithelium /// G-protein coupled receptor protein signaling pathway /// small GTPase mediated signal transduction /// dorsal closure /// tracheal system development (sensu Insecta) /// tracheal outgrowth (sensu Insecta) /// myoblast fusion /// oocyte microtubule cytoskeleton polarization /// protein localization /// rhabdomere development /// pole plasm oskar mRNA localization…	protein binding
1633631_at	CG9682	CG9682	1.16191	8.45026e-06	5.07313	R>S	---	serine-type endopeptidase inhibitor activity /// transporter activity /// serine-type endopeptidase inhibitor activity /// serine-type endopeptidase inhibitor activity
1634529_at	CG3290	CG3290	1.15527	2.27709e-06	5.64262	R>S	skeletal development /// mesoderm development /// metabolism	---
1623035_at	Na<up>+</up>-dependent inorganic phosphate cotransporter	NaPi-T	1.1508	0.000106719	3.97176	R>S	phosphate metabolism /// cation transport /// phosphate transport /// extracellular transport /// transport /// sodium ion transport	---
1638908_at	CG15635	CG15635	1.13751	1.71337e-06	5.76615	R>S	DNA methylation	G-protein coupled receptor activity /// signal transducer activity /// receptor activity /// G-protein coupled receptor activity /// G-protein coupled receptor activity
1632808_at	CG6012	CG6012	1.12575	9.52467e-05	4.02115	R>S	steroid metabolism	---
1633639_at	Cyp28d1	Cyp28d1	1.11757	2.39414e-07	6.62085	R>S	electron transport /// steroid metabolism	nucleic acid binding /// zinc ion binding
1641398_s_at	Lamin B receptor	LBR	1.09824	7.31813e-06	5.1356	R>S	---	serine-type endopeptidase inhibitor activity
1627463_at	Death associated molecule related to Mch2	Damm	1.09607	3.27552e-05	4.48472	R>S	proteolysis /// apoptosis /// induction of apoptosis /// intracellular signaling cascade /// programmed cell death	sugar porter activity /// glucose transporter activity /// protein binding /// transporter activity /// sugar porter activity /// glucose transporter activity /// glucose transporter activity
1629362_at	methuselah-like 8	mthl8	1.082	5.06093e-07	6.29577	R>S	response to stress /// G-protein coupled receptor protein signaling pathway /// determination of adult life span /// response to stress /// signal transduction /// G-protein coupled receptor protein signaling pathway /// response to stress /// G-protein coupled receptor protein signaling pathway /// determination of adult life span	---
1641463_at	CG6583	CG6583	1.06737	2.29731e-06	5.63878	R>S	---	copper ion binding /// metal ion binding /// copper ion binding /// zinc ion binding /// cadmium ion binding /// metal ion binding
1624573_at	CG4998	CG4998	1.06563	0.000221901	3.65384	R>S	proteolysis	hydrolase activity /// pantetheinase activity /// hydrolase activity /// pantetheinase activity
1633153_at	CG7134	CG7134	1.06225	3.01856e-07	6.5202	R>S	regulation of progression through cell cycle /// protein amino acid dephosphorylation /// mitosis /// protein amino acid dephosphorylation	zinc ion binding
1631858_at	---	---	1.05413	4.52022e-05	4.34484	R>S	---	nucleic acid binding /// deoxyribodipyrimidine photo-lyase activity /// deoxyribodipyrimidine photo-lyase activity /// protein binding /// deoxyribodipyrimidine photo-lyase activity /// DNA photolyase activity /// lyase activity /// deoxyribodipyrimidine photo-lyase activity
1640696_at	CG17803	CG17803	1.04317	8.69421e-06	5.06077	R>S	nucleobase, nucleoside, nucleotide and nucleic acid metabolism /// regulation of transcription from RNA polymerase II promoter /// transcription from RNA polymerase II promoter	---
1626418_a_at	CG14691	CG14691	1.03759	2.52406e-08	7.5979	R>S	transport /// neurotransmitter secretion	---
1640077_at	Calpain C	CalpC	1.03692	2.17265e-05	4.66301	R>S	proteolysis /// proteolysis	RNA binding /// RNA-directed DNA polymerase activity
1641307_at	CG14419	CG14419	1.0367	1.26809e-06	5.89685	R>S	eye development (sensu Endopterygota) /// regulation of striated muscle development /// cell adhesion /// homophilic cell adhesion /// myoblast fusion /// retinal cell programmed cell death /// retinal cell programmed cell death (sensu Endopterygota)	---
1628446_at	Metallothionein C	MtnC	1.03292	8.2503e-08	7.08353	R>S	---	choline dehydrogenase activity /// FAD binding /// oxidoreductase activity /// oxidoreductase activity, acting on CH-OH group of donors /// choline dehydrogenase activity
1638742_at	CG18348	CG18348	1.03084	2.80744e-05	4.55169	R>S	---	---
1630702_at	CG14590	CG14590	1.02894	7.03526e-07	6.15272	R>S	---	metal ion binding /// copper ion binding /// zinc ion binding /// cadmium ion binding
1629574_at	Serine protease inhibitor 7	Spn7	1.02675	1.83345e-06	5.73673	R>S	---	lipase activity /// hydrolase activity /// catalytic activity
1641137_at	Drop	Dr	1.02449	6.422e-07	6.19233	R>S	regulation of transcription from RNA polymerase II promoter /// pattern specification /// ectoderm development /// nervous system development /// neuroblast fate determination /// central nervous system development /// ventral cord development /// ventral cord development /// brain development /// dorsal/ventral pattern formation, imaginal disc /// wing morphogenesis /// muscle development /// mu…	---
1631962_at	Metallothionein D	MtnD	1.01822	1.81147e-06	5.74197	R>S	---	oxidoreductase activity, acting on the CH-OH group of donors, NAD or NADP as acceptor /// oxidoreductase activity, acting on the CH-OH group of donors, NAD or NADP as acceptor
1631420_at	CG9509	CG9509	1.00396	1.31562e-06	5.88087	R>S	electron transport /// mesoderm development	DNA binding /// ubiquitin-protein ligase activity /// zinc ion binding /// protein binding /// nucleic acid binding /// protein binding /// zinc ion binding /// DNA binding /// metal ion binding
1623871_at	CG18563	CG18563	-1.01577	0.00163279	2.78707	S>R	proteolysis	---
1634398_a_at	Delta	Dl	-1.0214	3.24183e-05	4.48921	S>R	cell fate specification /// establishment of planar polarity /// cell adhesion /// Notch signaling pathway /// Notch signaling pathway /// oocyte anterior/posterior axis determination /// ectoderm development /// ectoderm development /// nervous system development /// central nervous system development /// ventral cord development /// peripheral nervous system development /// peripheral nervous s…	protein tyrosine phosphatase activity /// protein tyrosine/serine/threonine phosphatase activity /// phosphoprotein phosphatase activity
1628376_x_at	CG13947	CG13947	-1.02762	0.000356016	3.44853	S>R	---	---
1623620_a_at	rhomboid-6	rho-6	-1.04141	1.85763e-05	4.73104	S>R	development /// gametogenesis /// female gamete generation /// ectoderm development /// nervous system development	amidase activity /// fatty acid amide hydrolase activity /// protein binding /// fatty acid amide hydrolase activity
1625050_s_at	---	---	-1.05006	1.26509e-08	7.89788	S>R	DNA integration	receptor activity /// sugar binding /// galactose binding /// galactose binding /// protein binding /// sugar binding
1623669_at	CG16836	CG16836	-1.05064	6.14611e-07	6.2114	S>R	---	G-protein coupled receptor activity /// signal transducer activity /// receptor activity /// G-protein coupled receptor activity /// G-protein coupled receptor activity
1630088_at	CG16743	CG16743	-1.06392	3.81918e-05	4.41803	S>R	---	monooxygenase activity /// oxidoreductase activity /// oxidoreductase activity /// heme binding /// 1-alpha,25-dihydroxyvitamin D3 (1,25-(OH)2D3) 24-hydroxylase activity /// iron ion binding /// heme binding /// metal ion binding
1634019_at	CG2064	CG2064	-1.06565	2.80543e-07	6.552	S>R	metabolism	peroxidase activity /// peroxidase activity /// glutathione peroxidase activity /// antioxidant activity /// antioxidant activity /// peroxidase activity /// antioxidant activity /// oxidoreductase activity /// peroxidase activity /// glutathione peroxidase activity /// antioxidant activity
1638238_at	CG5778	CG5778	-1.06956	5.37551e-08	7.26958	S>R	---	N-acetylmuramoyl-L-alanine amidase activity /// peptidoglycan binding /// peptidoglycan binding /// peptidoglycan binding
1639729_s_at	---	---	-1.07284	1.16346e-06	5.93425	S>R	RNA-dependent DNA replication /// proteolysis /// DNA integration	---
1633357_at	CG7910	CG7910	-1.09786	1.08775e-05	4.96347	S>R	nitrogen compound metabolism	monooxygenase activity /// oxidoreductase activity /// protein binding /// iron ion binding /// heme binding /// metal ion binding
1636758_s_at	photorepair	phr	-1.1225	2.15318e-08	7.66692	S>R	DNA repair /// nucleobase, nucleoside, nucleotide and nucleic acid metabolism /// DNA metabolism /// DNA repair /// DNA repair	---
1636767_at	Lysozyme P	LysP	-1.12759	2.0751e-05	4.68296	S>R	antimicrobial humoral response (sensu Protostomia) /// cell wall catabolism /// carbohydrate metabolism /// response to pest, pathogen or parasite /// cytolysis /// defense response to bacteria	oxidoreductase activity
1627936_s_at	---	---	-1.1452	0.000563832	3.24885	S>R	---	---
1630728_a_at	photorepair	phr	-1.15271	1.71348e-07	6.76612	S>R	DNA repair /// DNA repair /// DNA repair	signal transducer activity /// receptor binding /// Notch binding /// Notch binding /// Notch binding /// calcium ion binding /// protein binding
1640626_at	CG32387	CG32387	-1.18716	0.000219457	3.65865	S>R	homophilic cell adhesion /// ectoderm development /// nervous system development /// cell proliferation /// homophilic cell adhesion	acyltransferase activity /// transferase activity
1639069_at	Cyp12d1-d	Cyp12d1-d	-1.18916	1.16172e-09	8.9349	S>R	electron transport /// electron transport	alkaline phosphatase activity /// nucleotide phosphatase activity /// magnesium ion binding /// zinc ion binding /// hydrolase activity /// alkaline phosphatase activity
1625174_at	CG15067	CG15067	-1.19305	2.50726e-07	6.6008	S>R	---	protein binding
1633401_s_at	Cyp12d1-p /// Cyp12d1-d	Cyp12d1-p /// Cyp12d1-d	-1.19651	3.64754e-09	8.438	S>R	electron transport /// electron transport	phosphoenolpyruvate carboxykinase (GTP) activity /// transporter activity /// GTP binding /// protein binding /// phosphoenolpyruvate carboxykinase activity /// phosphoenolpyruvate carboxykinase (GTP) activity
1636330_at	CG17107	CG17107	-1.1989	8.93717e-06	5.0488	S>R	---	serine-type endopeptidase activity /// chymotrypsin activity /// trypsin activity /// serine-type endopeptidase activity
1633471_at	Peroxiredoxin 2540	Prx2540-2	-1.21199	1.44534e-06	5.84003	S>R	oxygen and reactive oxygen species metabolism /// defense response	protein binding /// nucleotide binding /// kinase activity /// transferase activity
1631370_at	CG30026	CG30026	-1.21799	9.15419e-07	6.03838	S>R	---	protein binding /// zinc ion binding /// metal ion binding
1641389_at	CG14959	CG14959	-1.21895	7.43036e-06	5.12899	S>R	chitin metabolism	triacylglycerol lipase activity /// hydrolase activity /// carboxylic ester hydrolase activity /// triacylglycerol lipase activity
1641292_at	CG32834	CG32834	-1.21983	1.09438e-10	9.96083	S>R	proteolysis /// proteolysis	---
1639098_s_at	CG2837	CG2837	-1.22214	7.77499e-08	7.1093	S>R	---	chymotrypsin activity /// trypsin activity /// trypsin activity /// peptidase activity /// serine-type peptidase activity /// serine-type endopeptidase activity /// hydrolase activity /// trypsin activity
1634794_at	CG10924	CG10924	-1.22981	1.16926e-07	6.93209	S>R	gluconeogenesis /// transport /// gluconeogenesis /// gluconeogenesis	nucleic acid binding /// deoxyribodipyrimidine photo-lyase activity /// deoxyribodipyrimidine photo-lyase activity /// deoxyribodipyrimidine photo-lyase activity /// DNA photolyase activity /// protein binding /// lyase activity /// deoxyribodipyrimidine photo-lyase activity
1625873_at	CG15661	CG15661	-1.23197	1.83464e-08	7.73645	S>R	polysaccharide metabolism /// defense response /// steroid metabolism /// response to toxin /// metabolism	lysozyme activity /// lysozyme activity /// lysozyme activity /// catalytic activity /// hydrolase activity /// hydrolase activity, acting on glycosyl bonds /// lysozyme activity
1641474_s_at	Adult cuticle protein 1	Acp1	-1.23502	0.000463095	3.33433	S>R	transport /// neurotransmitter transport	alpha-mannosidase activity /// hydrolase activity, hydrolyzing N-glycosyl compounds /// alpha-mannosidase activity /// mannosidase activity /// hydrolase activity /// hydrolase activity, acting on glycosyl bonds /// alpha-mannosidase activity
1628918_at	CG17478	CG17478	-1.23582	0.00027227	3.565	S>R	---	protein tyrosine phosphatase activity /// transmembrane receptor protein tyrosine phosphatase activity /// transmembrane receptor protein tyrosine phosphatase activity /// phosphoprotein phosphatase activity /// protein tyrosine phosphatase activity /// transmembrane receptor protein tyrosine phosphatase activity
1637660_at	CG5150	CG5150	-1.24289	7.26608e-06	5.1387	S>R	skeletal development /// mesoderm development /// metabolism	monoamine transporter activity /// transporter activity /// monoamine transporter activity
1629573_at	CG33975	CG33975	-1.2606	2.47988e-05	4.60557	S>R	---	protein tyrosine/serine/threonine phosphatase activity /// protein tyrosine/serine/threonine phosphatase activity /// phosphoric monoester hydrolase activity /// MAP kinase phosphatase activity /// kinase inhibitor activity /// phosphoprotein phosphatase activity /// protein tyrosine/serine/threonine phosphatase activity /// MAP kinase phosphatase activity /// protein tyrosine/serine/threonine ph…
1633378_at	Galactose-specific C-type lectin	Lectin-galC1	-1.26737	0.000110065	3.95835	S>R	defense response	alkaline phosphatase activity /// nucleotide phosphatase activity /// alkaline phosphatase activity
1627613_at	Metchnikowin	Mtk	-1.27552	0.00088638	3.05238	S>R	defense response /// antibacterial humoral response (sensu Protostomia) /// antibacterial humoral response (sensu Protostomia) /// antifungal humoral response (sensu Protostomia) /// antifungal humoral response (sensu Protostomia) /// antifungal humoral response /// defense response to Gram-positive bacteria /// defense response to Gram-positive bacteria /// defense response to Gram-positive bact…	juvenile-hormone esterase activity /// juvenile-hormone esterase activity /// juvenile-hormone esterase activity /// serine esterase activity /// hydrolase activity /// carboxylesterase activity /// juvenile-hormone esterase activity
1633545_at	PGRP-SD	PGRP-SD	-1.31347	8.26571e-07	6.08272	S>R	defense response /// immune response /// peptidoglycan catabolism /// peptidoglycan catabolism /// defense response to Gram-positive bacteria /// immune response	carboxylesterase activity /// serine esterase activity /// hydrolase activity /// carboxylesterase activity
1639442_a_at	Transferrin 1	Tsf1	-1.34168	1.68353e-07	6.77378	S>R	iron ion transport /// iron ion homeostasis /// defense response /// iron ion transport /// iron ion homeostasis /// iron ion homeostasis	---
1623364_at	CG4250	CG4250	-1.35924	1.62589e-05	4.78891	S>R	---	chymotrypsin activity /// trypsin activity /// serine-type endopeptidase activity
1629963_at	sugar transporter 1	sut1	-1.38305	4.52022e-05	4.34484	S>R	carbohydrate metabolism /// carbohydrate transport /// transport	chitin binding /// structural constituent of peritrophic membrane (sensu Insecta) /// structural constituent of peritrophic membrane (sensu Insecta)
1626133_s_at	---	---	-1.39417	4.25893e-07	6.3707	S>R	DNA integration	structural constituent of cuticle
1625935_at	Trim9	Trim9	-1.41624	8.10308e-06	5.09135	S>R	protein ubiquitination	DNA binding /// N-methyltransferase activity
1627986_s_at	PGRP-SC1b /// PGRP-SC1a	PGRP-SC1b /// PGRP-SC1a	-1.41681	0.000114504	3.94118	S>R	defense response /// immune response /// peptidoglycan catabolism /// peptidoglycan catabolism /// innate immune response /// detection of bacteria /// innate immune response /// immune response /// innate immune response /// peptidoglycan catabolism /// innate immune response /// immune response /// peptidoglycan catabolism /// innate immune response	---
1638021_at	CG4757	CG4757	-1.45168	8.41647e-05	4.07487	S>R	---	monooxygenase activity /// oxidoreductase activity /// oxidoreductase activity /// heme binding /// 1-alpha,25-dihydroxyvitamin D3 (1,25-(OH)2D3) 24-hydroxylase activity /// iron ion binding /// heme binding /// metal ion binding
1627959_a_at	don juan	dj	-1.49921	4.45092e-06	5.35155	S>R	spermatogenesis /// spermatid development /// sperm individualization	---
1634449_at	CG9459	CG9459	-1.55664	0.000134286	3.87197	S>R	lipid metabolism /// fatty acid metabolism	iron ion transporter activity /// iron ion transporter activity /// carrier activity /// ferric iron binding /// ferric iron binding /// iron ion transporter activity /// ferric iron binding
1637357_at	CG9463	CG9463	-1.65386	0.000502273	3.29906	S>R	carbohydrate metabolism /// mannose metabolism	DNA binding /// RNA binding /// RNA-directed DNA polymerase activity /// aspartic-type endopeptidase activity
1627140_at	CG31883	CG31883	-1.69163	2.22382e-07	6.6529	S>R	chitin metabolism	calpain activity /// calcium ion binding /// calmodulin binding /// calpain activity
1624101_at	Cyp6a23	Cyp6a23	-1.7104	1.06165e-08	7.97402	S>R	electron transport /// steroid metabolism	---
1632531_at	CG5770	CG5770	-1.72019	1.44877e-05	4.839	S>R	---	nucleic acid binding /// zinc ion binding /// transcription regulator activity /// protein binding /// metal ion binding
1633053_at	Immune induced molecule 1	IM1	-1.72907	4.81981e-09	8.31697	S>R	defense response	---
1639019_s_at	Immune induced molecule 10	IM10 /// CG33470	-1.76937	3.51641e-09	8.4539	S>R	defense response /// Toll signaling pathway /// antibacterial humoral response /// immune response /// innate immune response	DNA binding /// DNA binding /// transcription factor activity /// transcription factor activity /// sequence-specific DNA binding /// DNA binding /// transcription factor activity
1626401_at	Cytochrome P450-6a2	Cyp6a2	-1.90106	7.42506e-11	10.1293	S>R	electron transport /// steroid metabolism /// response to insecticide	chymotrypsin activity /// trypsin activity /// serine-type peptidase activity /// serine-type peptidase activity
1629530_at	Immune induced molecule 23	IM23	-1.92968	2.22746e-08	7.65219	S>R	defense response /// Toll signaling pathway /// antibacterial humoral response /// immune response /// innate immune response	protein binding /// protein binding
1627817_at	CG33109	CG33109	-2.05614	1.55973e-06	5.80695	S>R	---	chitin binding
1638716_a_at	CG10725	CG10725	-2.25724	3.35568e-05	4.47422	S>R	chitin metabolism	receptor activity /// lamin binding /// delta14-sterol reductase activity /// lamin binding /// chromatin binding /// DNA binding /// receptor activity
1637833_at	Juvenile hormone esterase	Jhe /// CG30095	-2.27111	2.05324e-10	9.68756	S>R	juvenile hormone catabolism /// signal transduction /// cell-cell signaling	---
1626392_s_at	---	---	-2.28587	1.35021e-12	11.8696	S>R	---	protein binding /// zinc ion binding /// metal ion binding
1627271_at	CG13422	CG13422	-2.57041	1.59206e-08	7.79804	S>R	polysaccharide metabolism /// defense response /// defense response to Gram-negative bacteria /// defense response to Gram-negative bacteria	structural constituent of adult cuticle (sensu Insecta) /// structural molecule activity /// structural constituent of cuticle /// neurotransmitter:sodium symporter activity /// symporter activity
1630310_at	CG32751	CG32751	-2.70142	4.94573e-06	5.30577	S>R	coenzyme metabolism /// nitrogen compound metabolism /// cell motility /// cytoskeleton organization and biogenesis /// signal transduction /// vitamin biosynthesis /// cell-cell adhesion /// prosthetic group metabolism	carboxypeptidase A activity /// oxygen transporter activity /// nutrient reservoir activity /// protein binding /// nutrient reservoir activity
