# Supplementary material for: Phenotypic and transcriptional response to selection for alcohol sensitivity in Drosophila melanogaster
Source: Genome Biol. 2007 Oct 31;8(10):R231. doi: 10.1186/gb-2007-8-10-r231 (PMC2246305; doi:10.1186/gb-2007-8-10-r231)
Supplement: Additional data file 4 — Biological processes GO categories of genes in Additional data file 3. [file gb-2007-8-10-r231-S4.xls]

## Sheet: 122log_biol
Additional data file 4. Biological processes GO categories of 121 probe sets with larger than two-fold differences in transcript abundance between selection lines.
over-represented
under-represented
GO categories	Total Probe Sets On Array	Observed	Expected by chance	Chi2	p-value	log(1/p)
all biological processes	8773	83	0.00946085
response to bacteria	86	9	0.813646	82.3655	8.57038e-17	16.067
defense response to bacteria	80	8	0.75688	69.3145	1.1102e-16	15.9546
DNA integration	13	3	0.122993	67.2979	2.22024e-16	15.6536
antibacterial humoral response	44	5	0.416284	50.4714	1.20921e-12	11.9175
defense response to Gram-positive bacteria	17	3	0.160837	50.1181	1.44777e-12	11.8393
antimicrobial humoral response	67	6	0.633887	45.4263	1.58489e-11	10.8
innate immune response	49	5	0.463589	44.3907	2.68968e-11	10.5703
response to other organism	146	9	1.38131	42.0215	9.02818e-11	10.0444
humoral immune response	82	6	0.775802	35.1794	3.00677e-09	8.5219
immune response	139	8	1.31508	33.9814	5.56416e-09	8.2546
antibacterial humoral response (sensu Protostomia)	24	3	0.227064	33.8635	5.91153e-09	8.2283
negative regulation of fusion cell fate specification	3	1	0.028383	33.2607	8.05935e-09	8.0937
peptidoglycan catabolism	12	2	0.113532	31.3459	2.15914e-08	7.66572
antimicrobial humoral response (sensu Protostomia)	44	4	0.416284	30.8516	2.78548e-08	7.5551
humoral defense mechanism (sensu Protostomia)	52	4	0.491972	25.0141	5.69115e-07	6.2448
isoprenoid catabolism	4	1	0.037844	24.4621	7.57862e-07	6.12041
juvenile hormone catabolism	4	1	0.037844	24.4621	7.57862e-07	6.12041
polyisoprenoid catabolism	4	1	0.037844	24.4621	7.57862e-07	6.12041
terpene catabolism	4	1	0.037844	24.4621	7.57862e-07	6.12041
terpenoid catabolism	4	1	0.037844	24.4621	7.57862e-07	6.12041
alkene catabolism	4	1	0.037844	24.4621	7.57879e-07	6.1204
anti-Gram-positive bacterial polypeptide induction	4	1	0.037844	24.4621	7.57879e-07	6.1204
cytolysis	4	1	0.037844	24.4621	7.57879e-07	6.1204
RNA-dependent DNA replication	4	1	0.037844	24.4621	7.57879e-07	6.1204
sesquiterpene catabolism	4	1	0.037844	24.4621	7.57879e-07	6.1204
sesquiterpenoid catabolism	4	1	0.037844	24.4621	7.57879e-07	6.1204
defense response to Gram-negative bacteria	16	2	0.151376	22.5756	2.02023e-06	5.6946
response to pest, pathogen or parasite	116	6	1.09748	21.9	2.8721e-06	5.5418
peptidoglycan metabolism	18	2	0.170298	19.6585	9.25891e-06	5.03344
detection of bacteria	5	1	0.047305	19.1867	1.18522e-05	4.9262
detection of biotic stimulus	5	1	0.047305	19.1867	1.18522e-05	4.9262
fusion cell fate specification	5	1	0.047305	19.1867	1.18522e-05	4.9262
hormone catabolism	5	1	0.047305	19.1867	1.18522e-05	4.9262
retinal cell programmed cell death (sensu Endopterygota)	19	2	0.179759	18.4318	1.76116e-05	4.7542
myoblast fusion	21	2	0.198681	16.3315	5.31741e-05	4.2743
iron ion transport	6	1	0.056766	15.6729	7.52939e-05	4.12324
negative regulation of terminal cell fate specification	6	1	0.056766	15.6729	7.52939e-05	4.12324
steroid metabolism	146	6	1.38131	15.4436	8.50041e-05	4.07056
dorsal/ventral pattern formation, imaginal disc	22	2	0.208142	15.4258	8.58025e-05	4.0665
defense response	554	14	5.24139	14.636	0.000130407	3.8847
response to biotic stimulus	567	14	5.36439	13.9016	0.000192619	3.7153
retinal cell programmed cell death	24	2	0.227064	13.8432	0.000198701	3.7018
cell-cell signaling during cell fate commitment	7	1	0.066227	13.1658	0.000285102	3.545
gluconeogenesis	7	1	0.066227	13.1658	0.000285102	3.545
lateral inhibition	7	1	0.066227	13.1658	0.000285102	3.545
mannose metabolism	7	1	0.066227	13.1658	0.000285102	3.545
terminal cell fate specification	7	1	0.066227	13.1658	0.000285102	3.545
regulation of cell fate specification	28	2	0.264908	11.3645	0.000748618	3.12574
skeletal development	28	2	0.264908	11.3645	0.000748686	3.1257
R8 development	8	1	0.075688	11.2878	0.000780171	3.10781
regulation of R8 spacing	8	1	0.075688	11.2878	0.000780171	3.10781
restriction of R8 fate	8	1	0.075688	11.2878	0.000780189	3.1078
response to stress	402	10	3.80332	10.0961	0.00148594	2.828
myoblast development	31	2	0.293291	9.93162	0.00162465	2.78924
myoblast maturation	31	2	0.293291	9.93162	0.00162465	2.78924
dorsal/ventral lineage restriction, imaginal disc	9	1	0.085149	9.82927	0.00171751	2.7651
sesquiterpene metabolism	9	1	0.085149	9.82927	0.00171751	2.7651
sesquiterpenoid metabolism	9	1	0.085149	9.82927	0.00171751	2.7651
chromatin-mediated maintenance of transcription	9	1	0.085149	9.82927	0.00171755	2.76509
iron ion homeostasis	9	1	0.085149	9.82927	0.00171755	2.76509
juvenile hormone metabolism	9	1	0.085149	9.82927	0.00171755	2.76509
positive regulation of gene expression, epigenetic	9	1	0.085149	9.82927	0.00171755	2.76509
tracheal epithelial cell type specification	9	1	0.085149	9.82927	0.00171755	2.76509
transition metal ion homeostasis	9	1	0.085149	9.82927	0.00171755	2.76509
myoblast differentiation	32	2	0.302752	9.51489	0.00203812	2.69077
cell organization and biogenesis	1746	4	16.5189	9.48749	0.00206876	2.68429
ventral cord development	33	2	0.312213	9.12398	0.00252278	2.59812
cellular lipid catabolism	10	1	0.09461	8.66432	0.00324504	2.48878
neurotransmitter transport	35	2	0.331135	8.4108	0.00373001	2.42829
regulation of physiological process	1722	5	16.2918	7.82635	0.00514897	2.28828
cation homeostasis	37	2	0.350057	7.77677	0.00529176	2.2764
cell ion homeostasis	37	2	0.350057	7.77677	0.00529225	2.27636
cell maturation	37	2	0.350057	7.77677	0.00529225	2.27636
metal ion homeostasis	37	2	0.350057	7.77677	0.00529225	2.27636
alcohol biosynthesis	11	1	0.104071	7.7129	0.00548277	2.261
alkene metabolism	11	1	0.104071	7.7129	0.00548277	2.261
antifungal humoral response (sensu Protostomia)	11	1	0.104071	7.7129	0.00548277	2.261
hexose biosynthesis	11	1	0.104071	7.7129	0.00548277	2.261
monosaccharide biosynthesis	11	1	0.104071	7.7129	0.00548277	2.261
oocyte localization during oogenesis	11	1	0.104071	7.7129	0.00548277	2.261
polyisoprenoid metabolism	11	1	0.104071	7.7129	0.00548277	2.261
terpene metabolism	11	1	0.104071	7.7129	0.00548277	2.261
terpenoid metabolism	11	1	0.104071	7.7129	0.00548277	2.261
carbohydrate metabolism	582	12	5.5063	7.65815	0.00565197	2.2478
cellular lipid metabolism	390	9	3.68979	7.64226	0.00570164	2.244
regulation of metabolism	1348	3	12.7534	7.45912	0.00631161	2.19986
regulation of cellular physiological process	1665	5	15.7526	7.33961	0.00674512	2.17101
homophilic cell adhesion	39	2	0.368979	7.2097	0.00725103	2.1396
regulation of cellular metabolism	1300	3	12.2993	7.03105	0.00801088	2.09632
muscle cell differentiation	40	2	0.37844	6.94815	0.00839054	2.07621
response to pheromone	12	1	0.113532	6.92162	0.0085153	2.0698
cell wall catabolism	12	1	0.113532	6.92162	0.00851589	2.06977
leg joint morphogenesis	12	1	0.113532	6.92162	0.00851589	2.06977
R8 cell fate commitment	12	1	0.113532	6.92162	0.00851589	2.06977
regulation of cellular process	1764	6	16.6892	6.84629	0.0088826	2.05146
ion homeostasis	42	2	0.397362	6.46375	0.0110098	1.95822
lipid catabolism	42	2	0.397362	6.46375	0.0110098	1.95822
cone cell fate commitment (sensu Endopterygota)	13	1	0.122993	6.25354	0.0123937	1.9068
response to xenobiotic stimulus	13	1	0.122993	6.25354	0.0123937	1.9068
cone cell fate commitment	13	1	0.122993	6.25354	0.0123945	1.90677
regulation of striated muscle development	13	1	0.122993	6.25354	0.0123945	1.90677
transition metal ion transport	13	1	0.122993	6.25354	0.0123945	1.90677
xenobiotic metabolism	13	1	0.122993	6.25354	0.0123945	1.90677
transcription	1211	3	11.4573	6.2428	0.0124698	1.90414
biopolymer methylation	43	2	0.406823	6.23911	0.0124968	1.9032
cellular carbohydrate metabolism	362	8	3.42488	6.11166	0.0134292	1.87195
Toll signaling pathway	44	2	0.416284	6.02511	0.0141036	1.85067
regulation of nucleobase, nucleoside, nucleotide and nucleic acid metabolism	1179	3	11.1545	5.96137	0.0146228	1.83497
imaginal disc lineage restriction	14	1	0.132454	5.68224	0.0171356	1.7661
response to insecticide	14	1	0.132454	5.68224	0.0171356	1.7661
stalk formation (sensu Insecta)	14	1	0.132454	5.68224	0.0171356	1.7661
R3/R4 cell differentiation (sensu Endopterygota)	14	1	0.132454	5.68224	0.0171376	1.76605
R3/R4 cell fate commitment	14	1	0.132454	5.68224	0.0171376	1.76605
nucleobase, nucleoside, nucleotide and nucleic acid metabolism	2206	10	20.871	5.66231	0.0173332	1.76112
regulation of biological process	1915	8	18.1178	5.65025	0.017453	1.75813
transcription, DNA-dependent	1137	3	10.7572	5.59381	0.018024	1.74415
biosynthesis	1118	3	10.5774	5.42827	0.0198153	1.703
regulation of transcription	1102	3	10.426	5.28925	0.0214575	1.66842
cone cell differentiation	15	1	0.141915	5.18839	0.0227384	1.64324
cone cell differentiation (sensu Endopterygota)	15	1	0.141915	5.18839	0.0227384	1.64324
histone methylation	15	1	0.141915	5.18839	0.0227405	1.6432
polysaccharide metabolism	204	5	1.93004	4.88312	0.0271206	1.5667
leg segmentation	16	1	0.151376	4.75744	0.0291716	1.53504
oocyte microtubule cytoskeleton polarization	16	1	0.151376	4.75744	0.0291716	1.53504
R8 cell differentiation	16	1	0.151376	4.75744	0.0291716	1.53504
tracheal outgrowth (sensu Insecta)	16	1	0.151376	4.75744	0.0291716	1.53504
antifungal humoral response	16	1	0.151376	4.75744	0.0291743	1.535
appendage segmentation	16	1	0.151376	4.75744	0.0291743	1.535
rhabdomere development	16	1	0.151376	4.75744	0.0291743	1.535
cellular biosynthesis	1040	3	9.83944	4.75413	0.0292281	1.5342
regulation of transcription, DNA-dependent	1035	3	9.79214	4.71124	0.0299661	1.52337
protein localization	690	1	6.52809	4.68127	0.030493	1.5158
cellular carbohydrate catabolism	99	3	0.936639	4.54546	0.0330058	1.48141
carbohydrate catabolism	99	3	0.936639	4.54546	0.0330065	1.4814
wing vein specification	17	1	0.160837	4.37831	0.036399	1.43891
chitin metabolism	101	3	0.955561	4.37411	0.0364888	1.43784
determination of adult life span	55	2	0.520355	4.20741	0.0402439	1.3953
aging	55	2	0.520355	4.20741	0.0402717	1.395
eye photoreceptor development (sensu Endopterygota)	56	2	0.529816	4.07961	0.043401	1.3625
sperm individualization	18	1	0.170298	4.04236	0.0443711	1.3529
pyruvate metabolism	18	1	0.170298	4.04236	0.0443721	1.35289
lipid metabolism	566	10	5.35493	4.02932	0.0447157	1.34954
macromolecule biosynthesis	610	1	5.77121	3.94448	0.0470251	1.32767
organelle organization and biogenesis	943	3	8.92172	3.9305	0.0474176	1.32406
cell-cell adhesion	164	4	1.5516	3.86351	0.0493469	1.30674
skeletal muscle development	58	2	0.548738	3.83819	0.0500956	1.3002
skeletal muscle fiber development	58	2	0.548738	3.83819	0.0500956	1.3002
muscle fiber development	58	2	0.548738	3.83819	0.050098	1.30018
N-acetylglucosamine metabolism	109	3	1.03125	3.75853	0.0525388	1.27952
glucosamine metabolism	109	3	1.03125	3.75853	0.0525412	1.2795
hexose metabolism	109	3	1.03125	3.75853	0.0525412	1.2795
isoprenoid metabolism	19	1	0.179759	3.74276	0.0530371	1.27542
defense response to fungi	19	1	0.179759	3.74276	0.0530396	1.2754
regulation of cell differentiation	59	2	0.558199	3.7241	0.0536327	1.27057
amino sugar metabolism	110	3	1.04071	3.68865	0.0547898	1.2613
cell cycle	577	1	5.459	3.64218	0.0563378	1.2492
regulation of development	111	3	1.05017	3.6202	0.0570821	1.2435
larval development	60	2	0.56766	3.61413	0.0572902	1.24192
protein amino acid dephosphorylation	112	3	1.05963	3.55315	0.0594333	1.22597
eye photoreceptor cell development	61	2	0.577121	3.50808	0.0610661	1.2142
photoreceptor cell morphogenesis (sensu Endopterygota)	61	2	0.577121	3.50808	0.0610703	1.21417
antibacterial polypeptide induction	20	1	0.18922	3.47407	0.0623448	1.2052
DNA alkylation	20	1	0.18922	3.47407	0.0623448	1.2052
DNA methylation	20	1	0.18922	3.47407	0.0623448	1.2052
response to fungi	20	1	0.18922	3.47407	0.0623448	1.2052
response to stimulus	1399	20	13.2359	3.45669	0.0629941	1.2007
wing vein morphogenesis	21	1	0.198681	3.23187	0.0722188	1.14135
imaginal disc pattern formation	64	2	0.605504	3.21157	0.0731139	1.136
cellular polysaccharide metabolism	119	3	1.12586	3.11976	0.0773482	1.11155
transcription from RNA polymerase II promoter	834	3	7.89047	3.03109	0.0816827	1.08787
negative regulation of cell fate specification	22	1	0.208142	3.01255	0.0826228	1.0829
death	391	7	3.69925	2.94518	0.086139	1.0648
cell fate specification	68	2	0.643348	2.86082	0.0907612	1.0421
proteolysis	865	13	8.18377	2.83441	0.0922656	1.03496
regulation of axonogenesis	23	1	0.217603	2.81313	0.0934953	1.02921
apposition of dorsal and ventral wing surfaces	23	1	0.217603	2.81313	0.0934975	1.0292
photoreceptor cell development	69	2	0.652809	2.78018	0.0954377	1.02028
embryonic development	459	1	4.3426	2.57288	0.108718	0.9637
striated muscle development	72	2	0.681192	2.55325	0.110068	0.95834
electron transport	411	7	3.88847	2.48983	0.114578	0.9409
protein amino acid alkylation	25	1	0.236525	2.46441	0.116453	0.93385
protein amino acid methylation	25	1	0.236525	2.46441	0.116453	0.93385
monosaccharide metabolism	132	3	1.24885	2.45547	0.117117	0.93138
DNA modification	26	1	0.245986	2.31126	0.12844	0.8913
wing morphogenesis	138	3	1.30562	2.19891	0.138108	0.85978
hormone metabolism	27	1	0.255447	2.17015	0.140702	0.8517
leg morphogenesis (sensu Endopterygota)	27	1	0.255447	2.17015	0.140712	0.85167
dephosphorylation	139	3	1.31508	2.15877	0.141742	0.8485
oocyte anterior/posterior axis determination	78	2	0.737958	2.15832	0.141798	0.84833
glucose metabolism	79	2	0.747419	2.09917	0.147367	0.8316
antennal development	28	1	0.264908	2.0398	0.153215	0.8147
cyclic nucleotide biosynthesis	28	1	0.264908	2.0398	0.153215	0.8147
negative regulation of cell differentiation	28	1	0.264908	2.0398	0.153229	0.81466
ommatidial rotation	28	1	0.264908	2.0398	0.153229	0.81466
wing disc morphogenesis	143	3	1.35292	2.00519	0.156762	0.80476
cytoskeleton organization and biogenesis	550	2	5.20355	1.97226	0.160214	0.7953
regulation of gene expression, epigenetic	82	2	0.775802	1.93176	0.164566	0.78366
chromatin silencing	29	1	0.274369	1.9191	0.165955	0.78001
leg disc morphogenesis	29	1	0.274369	1.9191	0.165955	0.78001
limb morphogenesis (sensu Endopterygota)	29	1	0.274369	1.9191	0.165955	0.78001
negative regulation of gene expression, epigenetic	29	1	0.274369	1.9191	0.165955	0.78001
oocyte microtubule cytoskeleton organization	29	1	0.274369	1.9191	0.165955	0.78001
establishment and/or maintenance of cytoskeleton polarity	29	1	0.274369	1.9191	0.165959	0.78
establishment and/or maintenance of microtubule cytoskeleton polarity	29	1	0.274369	1.9191	0.165959	0.78
heterochromatin formation	29	1	0.274369	1.9191	0.165959	0.78
locomotion	384	1	3.63302	1.90828	0.167155	0.77688
regulation of transcription from RNA polymerase II promoter	690	3	6.52809	1.90675	0.167325	0.77644
cell motility	379	1	3.58572	1.8646	0.172096	0.76423
localization of cell	379	1	3.58572	1.8646	0.172096	0.76423
neurophysiological process	815	4	7.71072	1.78575	0.181443	0.74126
generation of precursor metabolites and energy	614	9	5.80905	1.7528	0.185524	0.7316
M phase	362	1	3.42488	1.71686	0.190099	0.72102
larval or pupal development (sensu Insecta)	457	7	4.32368	1.65662	0.198061	0.7032
neuroblast differentiation	32	1	0.302752	1.60579	0.205083	0.68807
neuroblast fate commitment	32	1	0.302752	1.60579	0.205083	0.68807
neuroblast fate determination	32	1	0.302752	1.60579	0.205083	0.68807
eye development (sensu Endopterygota)	229	4	2.16657	1.55152	0.212912	0.6718
eye photoreceptor cell differentiation (sensu Endopterygota)	90	2	0.85149	1.54914	0.213255	0.6711
organismal physiological process	1152	15	10.8991	1.54303	0.214166	0.66925
carboxylic acid metabolism	493	2	4.66427	1.52186	0.21732	0.6629
organic acid metabolism	493	2	4.66427	1.52186	0.21734	0.66286
muscle development	158	3	1.49484	1.51556	0.218293	0.66096
bristle morphogenesis	33	1	0.312213	1.51515	0.218374	0.6608
wing disc development	159	3	1.5043	1.48715	0.222659	0.65236
sensory perception	335	1	3.16944	1.48495	0.222998	0.6517
post-embryonic development	469	7	4.43721	1.48019	0.223743	0.65025
regulation of neurogenesis	34	1	0.321674	1.43041	0.231697	0.63508
cellular morphogenesis	481	2	4.55074	1.42972	0.231809	0.63487
di-, tri-valent inorganic cation homeostasis	35	1	0.331135	1.35105	0.245076	0.6107
leg morphogenesis	35	1	0.331135	1.35105	0.245092	0.61067
mitotic cell cycle	315	1	2.98022	1.31576	0.251356	0.59971
cell homeostasis	96	2	0.908256	1.3123	0.251976	0.59864
appendage development (sensu Endopterygota)	166	3	1.57053	1.30109	0.254039	0.5951
appendage morphogenesis (sensu Endopterygota)	166	3	1.57053	1.30109	0.254039	0.5951
eye development	241	4	2.2801	1.29733	0.254683	0.594
ubiquitin cycle	242	4	2.28956	1.2778	0.258309	0.58786
covalent chromatin modification	36	1	0.340596	1.27663	0.258523	0.5875
histone modification	36	1	0.340596	1.27663	0.258523	0.5875
molting cycle (sensu Insecta)	36	1	0.340596	1.27663	0.258529	0.58749
eye photoreceptor cell differentiation	97	2	0.917717	1.27636	0.258583	0.5874
phosphate metabolism	731	4	6.91599	1.22947	0.26751	0.57266
phosphorus metabolism	731	4	6.91599	1.22947	0.26751	0.57266
appendage development	169	3	1.59891	1.22775	0.267855	0.5721
appendage morphogenesis	169	3	1.59891	1.22775	0.267855	0.5721
cofactor metabolism	304	1	2.87614	1.22383	0.268609	0.57088
DNA metabolism	489	7	4.62643	1.21775	0.269774	0.569
development of primary sexual characteristics	37	1	0.350057	1.20673	0.271957	0.5655
gonad development	37	1	0.350057	1.20673	0.271957	0.5655
limb morphogenesis	37	1	0.350057	1.20673	0.271982	0.56546
vitamin biosynthesis	37	1	0.350057	1.20673	0.271982	0.56546
imaginal disc morphogenesis	327	5	3.09375	1.17456	0.278484	0.5552
negative regulation of physiological process	294	1	2.78153	1.14105	0.28543	0.5445
molting cycle	39	1	0.368979	1.07916	0.298882	0.5245
molting cycle (sensu Protostomia and Nematoda)	39	1	0.368979	1.07916	0.298882	0.5245
mesoderm development	254	4	2.40309	1.06118	0.302949	0.51863
oogenesis	431	2	4.07769	1.05864	0.303529	0.5178
tissue development	503	7	4.75888	1.05542	0.304264	0.51675
dorsal/ventral pattern formation	104	2	0.983944	1.04922	0.305703	0.5147
compound eye development (sensu Endopterygota)	177	3	1.6746	1.04902	0.305731	0.51466
compound eye morphogenesis (sensu Endopterygota)	177	3	1.6746	1.04902	0.305731	0.51466
cell death	336	5	3.1789	1.04326	0.307044	0.5128
negative regulation of cellular physiological process	280	1	2.64908	1.02657	0.310964	0.50729
larval development (sensu Insecta)	40	1	0.37844	1.02087	0.312313	0.50541
negative regulation of development	40	1	0.37844	1.02087	0.312313	0.50541
wing margin morphogenesis	40	1	0.37844	1.02087	0.312313	0.50541
synaptic transmission	279	1	2.63962	1.01846	0.312882	0.50462
homeostasis	106	2	1.00287	0.991435	0.319374	0.4957
metamorphosis (sensu Insecta)	340	5	3.21674	0.988584	0.320088	0.49473
coenzyme metabolism	273	1	2.58285	0.970022	0.324676	0.48855
eye photoreceptor cell fate commitment	41	1	0.387901	0.965878	0.325687	0.4872
eye photoreceptor fate commitment (sensu Endopterygota)	41	1	0.387901	0.965878	0.325687	0.4872
metamorphosis	342	5	3.23566	0.962056	0.326671	0.48589
M phase of mitotic cell cycle	270	1	2.55447	0.945941	0.330758	0.48049
ion transport	552	3	5.22247	0.945794	0.330796	0.48044
behavior	269	1	2.54501	0.937935	0.332813	0.4778
mitosis	268	1	2.53555	0.92994	0.334881	0.47511
oocyte axis determination	109	2	1.03125	0.910041	0.340103	0.46839
photoreceptor cell differentiation (sensu Endopterygota)	109	2	1.03125	0.910041	0.340103	0.46839
chromosome organization and biogenesis	264	1	2.4977	0.898072	0.343297	0.46433
secretion	263	1	2.48824	0.890133	0.345462	0.4616
cell differentiation	802	5	7.58772	0.882519	0.347512	0.45903
oogenesis (sensu Insecta)	405	2	3.83171	0.875627	0.349406	0.45667
cyclic nucleotide metabolism	43	1	0.406823	0.864894	0.352371	0.453
establishment of localization	2475	19	23.416	0.8328	0.361493	0.4419
eye morphogenesis (sensu Endopterygota)	189	3	1.78813	0.821323	0.364754	0.438
embryonic development (sensu Metazoa)	251	1	2.37471	0.795815	0.372306	0.4291
intracellular signaling cascade	658	4	6.22534	0.79548	0.372452	0.42893
catabolism	442	6	4.18176	0.790573	0.373938	0.4272
eye-antennal disc morphogenesis	191	3	1.80705	0.787541	0.374887	0.4261
oocyte construction	114	2	1.07855	0.787223	0.374938	0.42604
establishment of ommatidial polarity (sensu Endopterygota)	45	1	0.425745	0.774569	0.378791	0.4216
oocyte development	115	2	1.08802	0.764435	0.381944	0.418
secretory pathway	246	1	2.32741	0.757069	0.384238	0.4154
apoptosis	243	1	2.29902	0.73399	0.391562	0.4072
negative regulation of biological process	384	2	3.63302	0.734035	0.39158	0.40718
pole plasm oskar mRNA localization	46	1	0.435206	0.732968	0.391922	0.4068
organ morphogenesis	448	6	4.23853	0.732043	0.39222	0.40647
localization	2555	20	24.1729	0.720342	0.396032	0.40227
chromosome organization and biogenesis (sensu Eukaryota)	241	1	2.2801	0.718678	0.396579	0.40167
protein ubiquitination	120	2	1.13532	0.658556	0.417071	0.37979
leg disc development	48	1	0.454128	0.65615	0.417927	0.3789
phosphate transport	48	1	0.454128	0.65615	0.417927	0.3789
spermatid development	48	1	0.454128	0.65615	0.417927	0.3789
spermatid differentiation	48	1	0.454128	0.65615	0.417927	0.3789
regulation of cell cycle	232	1	2.19495	0.650543	0.419923	0.37683
microtubule-based process	231	1	2.18549	0.643054	0.42261	0.37406
regulation of progression through cell cycle	231	1	2.18549	0.643054	0.42261	0.37406
signal transduction	1596	12	15.0998	0.636334	0.425011	0.3716
eye morphogenesis	201	3	1.90166	0.634366	0.425794	0.3708
monovalent inorganic cation transport	229	1	2.16657	0.628128	0.428046	0.36851
main pathways of carbohydrate metabolism	122	2	1.15424	0.61972	0.431152	0.36537
cell division	225	1	2.12873	0.59849	0.439157	0.35738
transmission of nerve impulse	493	3	4.66427	0.593834	0.440941	0.35562
morphogenesis	866	6	8.19323	0.5871	0.443547	0.35306
di-, tri-valent inorganic cation transport	50	1	0.47305	0.586991	0.443609	0.353
DNA packaging	220	1	2.08142	0.561861	0.453524	0.3434
establishment and/or maintenance of chromatin architecture	220	1	2.08142	0.561861	0.453524	0.3434
oocyte differentiation	126	2	1.19209	0.547549	0.459325	0.33788
cell communication	1918	15	18.1462	0.54549	0.460151	0.3371
ectoderm development	293	4	2.77207	0.543927	0.460787	0.3365
neuron differentiation	214	1	2.02465	0.518566	0.471455	0.32656
amine metabolism	478	3	4.52236	0.51247	0.474024	0.3242
extracellular transport	129	2	1.22047	0.497898	0.480397	0.3184
gene silencing	53	1	0.501433	0.495717	0.481393	0.3175
glycolysis	53	1	0.501433	0.495717	0.481393	0.3175
eye-antennal disc development	212	3	2.00573	0.492872	0.482614	0.3164
cellular catabolism	387	5	3.66141	0.489383	0.484206	0.31497
negative regulation of cellular process	344	2	3.25458	0.48362	0.486788	0.31266
chromatin remodeling	54	1	0.510894	0.468247	0.493799	0.30645
DNA repair	131	2	1.23939	0.466783	0.494425	0.3059
pole plasm mRNA localization	55	1	0.520355	0.44212	0.506104	0.29576
vitamin metabolism	55	1	0.520355	0.44212	0.506104	0.29576
neurite morphogenesis	203	1	1.92058	0.441258	0.506512	0.29541
neuron development	203	1	1.92058	0.441258	0.506512	0.29541
neuron morphogenesis during differentiation	203	1	1.92058	0.441258	0.506512	0.29541
cell proliferation	336	2	3.1789	0.437194	0.508475	0.29373
photoreceptor cell differentiation	133	2	1.25831	0.437172	0.508487	0.29372
cellular physiological process	7454	65	70.5223	0.432427	0.510799	0.29175
cell adhesion	395	5	3.7371	0.426783	0.51357	0.2894
response to toxin	134	2	1.26777	0.42291	0.515466	0.2878
photoreceptor cell fate commitment	56	1	0.529816	0.417264	0.51831	0.28541
photoreceptor fate commitment (sensu Endopterygota)	56	1	0.529816	0.417264	0.51831	0.28541
pole plasm RNA localization	56	1	0.529816	0.417264	0.51831	0.28541
cellular macromolecule catabolism	219	3	2.07196	0.415674	0.519099	0.28475
nucleotide metabolism	199	1	1.88274	0.41388	0.520008	0.28399
reproduction	700	5	6.6227	0.397595	0.528336	0.27709
sensory perception of chemical stimulus	196	1	1.85436	0.393627	0.530396	0.2754
protein modification	1055	8	9.98136	0.39331	0.530567	0.27526
cation transport	454	3	4.29529	0.39061	0.531986	0.2741
alcohol metabolism	222	3	2.10034	0.385358	0.534811	0.2718
negative regulation of metabolism	192	1	1.81651	0.367018	0.544641	0.26389
energy derivation by oxidation of organic compounds	139	2	1.31508	0.356721	0.550301	0.2594
protein metabolism	2638	22	24.9581	0.350606	0.553771	0.25667
detection of external stimulus	59	1	0.558199	0.349675	0.554243	0.2563
establishment of planar polarity	59	1	0.558199	0.349675	0.554243	0.2563
establishment of tissue polarity	59	1	0.558199	0.349675	0.554243	0.2563
imaginal disc development	407	5	3.85063	0.343076	0.558085	0.2533
Notch signaling pathway	60	1	0.56766	0.329278	0.566083	0.24712
carbohydrate biosynthesis	60	1	0.56766	0.329278	0.566109	0.2471
cellular process	8032	71	75.9908	0.327772	0.56697	0.24644
pole plasm assembly (sensu Insecta)	61	1	0.577121	0.30986	0.577763	0.23825
response to DNA damage stimulus	143	2	1.35292	0.309484	0.577963	0.2381
chromatin assembly	62	1	0.586582	0.291373	0.589346	0.22963
egg chamber formation (sensu Insecta)	63	1	0.596043	0.273774	0.600759	0.2213
inorganic anion transport	63	1	0.596043	0.273774	0.600814	0.22126
pole plasm assembly	63	1	0.596043	0.273774	0.600814	0.22126
negative regulation of cellular metabolism	177	1	1.6746	0.271756	0.602157	0.22029
transport	2146	18	20.3033	0.261298	0.609228	0.21522
detection of stimulus	64	1	0.605504	0.257021	0.612209	0.2131
regulation of programmed cell death	174	1	1.64621	0.253668	0.614497	0.21148
positive regulation of biological process	301	2	2.84776	0.252373	0.615404	0.21084
oocyte anterior/posterior axis determination (sensu Insecta)	65	1	0.614965	0.241074	0.623433	0.20521
prosthetic group metabolism	65	1	0.614965	0.241074	0.623433	0.20521
sodium ion transport	65	1	0.614965	0.241074	0.623448	0.2052
programmed cell death	331	4	3.13159	0.240815	0.62362	0.20508
tracheal system development (sensu Insecta)	150	2	1.41915	0.237739	0.62585	0.20353
axonogenesis	170	1	1.60837	0.230117	0.631393	0.1997
chromatin assembly or disassembly	168	1	1.58945	0.218597	0.640118	0.19374
ovarian follicle cell development (sensu Insecta)	168	1	1.58945	0.218597	0.640118	0.19374
embryonic development (sensu Insecta)	168	1	1.58945	0.218597	0.640177	0.1937
brain development	67	1	0.633887	0.211455	0.645654	0.19
protein kinase cascade	165	1	1.56107	0.201653	0.653386	0.18483
biopolymer modification	1104	9	10.4449	0.199892	0.654787	0.1839
monosaccharide catabolism	68	1	0.643348	0.197717	0.656568	0.18272
glucose catabolism	68	1	0.643348	0.197717	0.656599	0.1827
hexose catabolism	68	1	0.643348	0.197717	0.656599	0.1827
macromolecule catabolism	248	3	2.34633	0.182109	0.669561	0.17421
asymmetric cell division	70	1	0.66227	0.172228	0.67811	0.1687
intracellular mRNA localization	70	1	0.66227	0.172228	0.678141	0.16868
sexual reproduction	636	5	6.0172	0.171955	0.678422	0.1685
anterior/posterior axis specification	158	2	1.49484	0.170713	0.679516	0.1678
primary metabolism	5481	49	51.8557	0.157268	0.691688	0.16009
nucleotide biosynthesis	156	1	1.47592	0.153461	0.695248	0.15786
regulation of apoptosis	156	1	1.47592	0.153461	0.695248	0.15786
gland development	155	1	1.46646	0.148372	0.700164	0.1548
gametogenesis	627	5	5.93205	0.146444	0.70194	0.1537
negative regulation of nucleobase, nucleoside, nucleotide and nucleic acid metabolism	154	1	1.45699	0.143339	0.704985	0.15182
macromolecule metabolism	3779	38	35.7531	0.141204	0.707082	0.15053
segmentation	153	1	1.44753	0.138364	0.709905	0.1488
organ development	842	9	7.96616	0.13417	0.714151	0.14621
germ cell development	164	2	1.5516	0.129581	0.718787	0.1434
olfactory behavior	74	1	0.700114	0.128453	0.720046	0.14264
positive regulation of cellular process	271	2	2.56393	0.124035	0.724703	0.13984
chemosensory behavior	75	1	0.709575	0.118869	0.730264	0.13652
oocyte axis determination (sensu Insecta)	75	1	0.709575	0.118869	0.730264	0.13652
response to endogenous stimulus	167	2	1.57999	0.111653	0.738244	0.1318
system development	839	7	7.93778	0.11079	0.739248	0.13121
oocyte construction (sensu Insecta)	76	1	0.719036	0.109787	0.740389	0.13054
alcohol catabolism	76	1	0.719036	0.109787	0.740457	0.1305
response to chemical stimulus	359	4	3.3965	0.107232	0.743361	0.1288
cell surface receptor linked signal transduction	836	7	7.9094	0.104559	0.746432	0.12701
cellular protein metabolism	2491	22	23.5674	0.104237	0.74681	0.12679
cellular morphogenesis during differentiation	265	2	2.50717	0.102593	0.748738	0.12567
morphogenesis of a polarized epithelium	77	1	0.728497	0.101186	0.750412	0.1247
embryonic morphogenesis	144	1	1.36238	0.0963914	0.756136	0.1214
cell fate determination	143	1	1.35292	0.0920634	0.76157	0.11829
regulation of neurotransmitter levels	142	1	1.34346	0.0878076	0.766991	0.11521
central nervous system development	172	2	1.62729	0.0853634	0.770158	0.11342
morphogenesis of an epithelium	172	2	1.62729	0.0853634	0.770158	0.11342
G-protein coupled receptor protein signaling pathway	375	3	3.54788	0.0846047	0.771081	0.1129
response to external stimulus	141	1	1.334	0.0836256	0.772503	0.1121
small GTPase mediated signal transduction	140	1	1.32454	0.0795191	0.778037	0.109
sex differentiation	80	1	0.75688	0.0780934	0.77983	0.108
spermatogenesis	139	1	1.31508	0.0754896	0.78343	0.106
male gamete generation	139	1	1.31508	0.0754896	0.783502	0.10596
negative regulation of transcription	139	1	1.31508	0.0754896	0.783502	0.10596
biopolymer metabolism	2137	19	20.2182	0.0733947	0.786502	0.1043
DNA replication	138	1	1.30562	0.0715388	0.789042	0.1029
secondary metabolism	81	1	0.766341	0.0712431	0.789587	0.1026
cell fate commitment	255	2	2.41256	0.0705483	0.790533	0.10208
anterior/posterior pattern formation	176	2	1.66514	0.0673422	0.795243	0.0995
positive regulation of physiological process	253	2	2.39363	0.064733	0.799172	0.09736
cell-cell signaling	590	5	5.58199	0.0606795	0.805434	0.09397
oxygen and reactive oxygen species metabolism	83	1	0.785263	0.0587217	0.808519	0.09231
cell development	477	4	4.5129	0.0582915	0.809226	0.09193
exocrine system development	134	1	1.26777	0.0565581	0.812082	0.0904
salivary gland development	134	1	1.26777	0.0565581	0.812082	0.0904
positive regulation of cellular physiological process	249	2	2.35579	0.0537339	0.816695	0.08794
neurogenesis	248	2	2.34633	0.0511195	0.821126	0.08559
MAPKKK cascade	132	1	1.24885	0.0495874	0.823778	0.08419
positive regulation of transcription, DNA-dependent	85	1	0.804185	0.04768	0.827142	0.08242
response to abiotic stimulus	469	4	4.43721	0.0430793	0.835603	0.078
development	2106	19	19.9249	0.0429301	0.835795	0.0779
carbohydrate transport	86	1	0.813646	0.0426817	0.836373	0.0776
neurotransmitter secretion	129	1	1.22047	0.0398261	0.841821	0.07478
regulated secretory pathway	129	1	1.22047	0.0398261	0.841821	0.07478
metabolism	6079	59	57.5134	0.0384245	0.844598	0.07335
nervous system development	686	6	6.49025	0.0370311	0.847403	0.07191
autophagic cell death	88	1	0.832568	0.0336711	0.854476	0.0683
salivary gland cell autophagic cell death	88	1	0.832568	0.0336711	0.854476	0.0683
salivary gland histolysis	88	1	0.832568	0.0336711	0.854476	0.0683
phospholipid metabolism	89	1	0.842029	0.0296366	0.863316	0.06383
tissue death	90	1	0.85149	0.0259019	0.872148	0.05941
histolysis	90	1	0.85149	0.0259019	0.872168	0.0594
nitrogen compound metabolism	493	5	4.66427	0.0241651	0.876456	0.05727
negative regulation of transcription, DNA-dependent	123	1	1.1637	0.0230288	0.879387	0.05582
female gamete generation	456	4	4.31422	0.0228852	0.879832	0.0556
RNA localization	122	1	1.15424	0.0206114	0.885931	0.0526
sensory perception of smell	92	1	0.870412	0.0192932	0.889611	0.0508
peripheral nervous system development	193	2	1.82597	0.0165859	0.897532	0.04695
cellular metabolism	5594	52	52.9248	0.016161	0.898835	0.04632
physiological process	8127	78	76.8895	0.0160374	0.899228	0.04613
positive regulation of programmed cell death	119	1	1.12586	0.0140697	0.905587	0.04307
pattern specification	338	3	3.19782	0.0122371	0.911927	0.04004
metal ion transport	196	2	1.85436	0.0114391	0.914829	0.03866
fatty acid metabolism	117	1	1.10694	0.0103308	0.918967	0.0367
chromatin modification	115	1	1.08802	0.00711998	0.93276	0.03023
cellular macromolecule metabolism	2602	25	24.6175	0.00594249	0.938556	0.02754
induction of apoptosis	98	1	0.927178	0.00571955	0.939723	0.027
sensory organ development	98	1	0.927178	0.00571955	0.939723	0.027
induction of programmed cell death	113	1	1.06909	0.00446532	0.946673	0.0238
dorsal closure	99	1	0.936639	0.00428619	0.947764	0.0233
anion transport	112	1	1.05963	0.00335586	0.953894	0.0205
positive regulation of apoptosis	100	1	0.9461	0.00307072	0.955807	0.01963
establishment and/or maintenance of cell polarity	101	1	0.955561	0.00206667	0.963829	0.016
microtubule cytoskeleton organization and biogenesis	109	1	1.03125	0.00094691	0.975461	0.01079
morphogenesis of embryonic epithelium	109	1	1.03125	0.00094691	0.975461	0.01079
positive regulation of cellular metabolism	109	1	1.03125	0.00094691	0.975461	0.01079
positive regulation of metabolism	109	1	1.03125	0.00094691	0.975461	0.01079
membrane lipid metabolism	103	1	0.974483	0.000668167	0.979377	0.00905
positive regulation of transcription	105	1	0.993405	4.37828e-05	0.994718	0.0023
axis specification	212	2	2.00573	1.6381e-05	0.996782	0.0014
positive regulation of nucleobase, nucleoside, nucleotide and nucleic acid metabolism	106	1	1.00287	8.19048e-06	0.997723	0.00099
