# Supplementary material for: Phenotypic and transcriptional response to selection for alcohol sensitivity in Drosophila melanogaster
Source: Genome Biol. 2007 Oct 31;8(10):R231. doi: 10.1186/gb-2007-8-10-r231 (PMC2246305; doi:10.1186/gb-2007-8-10-r231)
Supplement: Additional data file 5 — Biological processes GO categories of genes in Additional data file 2. [file gb-2007-8-10-r231-S5.xls]

## Sheet: GO_biol_processes_S>R
Additional data file 5 . Biological processes GO categories of probe sets expressed at a higher level in Sensitive lines compared to Resistant lines.
over-represented
under-represented
GO categories	Total Probe Sets On Array	Observed	Expected by chance	Chi2	p-value	log(1/p)	Probe Set(s)
all biological processes	8848	473	0.0534584
fatty acid oxidation	24	9	1.2816	46.4838	9.23847e-12	11.0344	1636180_at /// 1636153_at /// 1636967_a_at /// 1639943_at /// 1628744_s_at /// 1630640_at /// 1633476_at /// 1632952_at /// 1635745_a_at
cellular lipid metabolism	393	52	20.9862	45.8328	1.28795e-11	10.8901	1634662_at /// 1641570_s_at /// 1641629_at /// 1634955_at /// 1636180_at /// 1634728_at /// 1626414_at /// 1640755_at /// 1625873_at /// 1625233_at /// 1636942_at /// 1636153_at /// 1628402_a_at /// 1626401_at /// 1630993_at /// 1632980_at /// 1641000_a_at /// 1637833_at /// 1634641_a_at /// 1641558_at /// 1636137_at /// 1633476_at /// 1627844_at /// 1634449_at /// 1634048_a_at /// 1641412_at ///…
fatty acid metabolism	115	22	6.141	40.9555	1.55733e-10	9.80762	1630640_at /// 1634955_at /// 1636153_at /// 1633677_at /// 1632952_at /// 1634809_s_at /// 1636942_at /// 1634449_at /// 1634728_at /// 1624776_a_at /// 1628744_s_at /// 1636180_at /// 1636967_a_at /// 1640755_at /// 1634048_a_at /// 1632980_at /// 1639943_at /// 1633476_at /// 1639230_at /// 1635745_a_at /// 1633675_at /// 1629961_s_at
regulation of nucleobase, nucleoside, nucleotide and nucleic acid metabolism	1198	15	63.9732	37.4903	9.18692e-10	9.03683	1624729_at /// 1631722_at /// 1635355_a_at /// 1633592_a_at /// 1639798_at /// 1639006_at /// 1625759_at /// 1624550_at /// 1627314_s_at /// 1627446_at /// 1626502_s_at /// 1625044_at /// 1634188_a_at /// 1627898_at /// 1632643_at
fatty acid beta-oxidation	23	8	1.2282	37.337	9.93802e-10	9.0027	1636153_at /// 1628744_s_at /// 1633476_at /// 1635745_a_at /// 1630640_at /// 1639943_at /// 1636180_at /// 1632952_at
terpenoid catabolism	4	3	0.2136	36.3484	1.65014e-09	8.78248	1627773_a_at /// 1626414_at /// 1637833_at
terpene catabolism	4	3	0.2136	36.3484	1.65014e-09	8.78248	1627773_a_at /// 1626414_at /// 1637833_at
sesquiterpenoid catabolism	4	3	0.2136	36.3484	1.65014e-09	8.78248	1627773_a_at /// 1626414_at /// 1637833_at
sesquiterpene catabolism	4	3	0.2136	36.3484	1.65014e-09	8.78248	1627773_a_at /// 1626414_at /// 1637833_at
polyisoprenoid catabolism	4	3	0.2136	36.3484	1.65014e-09	8.78248	1627773_a_at /// 1626414_at /// 1637833_at
juvenile hormone catabolism	4	3	0.2136	36.3484	1.65014e-09	8.78248	1627773_a_at /// 1626414_at /// 1637833_at
isoprenoid catabolism	4	3	0.2136	36.3484	1.65014e-09	8.78248	1627773_a_at /// 1626414_at /// 1637833_at
alkene catabolism	4	3	0.2136	36.3484	1.65014e-09	8.78248	1627773_a_at /// 1626414_at /// 1637833_at
transcription	1229	17	65.6286	36.0322	1.94089e-09	8.712	1624729_at /// 1631722_at /// 1635355_a_at /// 1633592_a_at /// 1639798_at /// 1639006_at /// 1625759_at /// 1627314_s_at /// 1624550_at /// 1627446_at /// 1626502_s_at /// 1632142_at /// 1634188_a_at /// 1631342_at /// 1628101_s_at /// 1627898_at /// 1632643_at
transcription, DNA-dependent	1158	15	61.8372	35.4758	2.58238e-09	8.58798	1624729_at /// 1631722_at /// 1635355_a_at /// 1639798_at /// 1639006_at /// 1625759_at /// 1624550_at /// 1627314_s_at /// 1626502_s_at /// 1632142_at /// 1634188_a_at /// 1631342_at /// 1627898_at /// 1628101_s_at /// 1632643_at
lipid metabolism	568	63	30.3312	35.1866	2.99571e-09	8.5235	1634662_at /// 1641570_s_at /// 1641629_at /// 1634955_at /// 1636180_at /// 1626707_a_at /// 1634728_at /// 1626414_at /// 1640755_at /// 1625233_at /// 1625873_at /// 1636942_at /// 1636153_at /// 1628402_a_at /// 1626401_at /// 1630993_at /// 1632980_at /// 1641000_a_at /// 1637833_at /// 1634641_a_at /// 1641558_at /// 1636137_at /// 1628290_s_at /// 1633476_at /// 1627844_at /// 1636583_at /…
regulation of transcription	1121	14	59.8614	35.1356	3.07525e-09	8.51212	1624729_at /// 1631722_at /// 1635355_a_at /// 1633592_a_at /// 1639798_at /// 1639006_at /// 1625759_at /// 1624550_at /// 1627314_s_at /// 1627446_at /// 1626502_s_at /// 1634188_a_at /// 1627898_at /// 1632643_at
regulation of transcription, DNA-dependent	1056	12	56.3904	34.944	3.3932e-09	8.46939	1624729_at /// 1635355_a_at /// 1631722_at /// 1639798_at /// 1639006_at /// 1625759_at /// 1627314_s_at /// 1624550_at /// 1626502_s_at /// 1634188_a_at /// 1627898_at /// 1632643_at
regulation of cellular metabolism	1319	22	70.4346	33.3062	7.873e-09	8.10386	1634188_a_at /// 1626502_s_at /// 1625044_at /// 1624729_at /// 1627898_at /// 1627458_at /// 1627539_at /// 1627314_s_at /// 1631722_at /// 1633592_a_at /// 1627446_at /// 1629515_at /// 1624550_at /// 1625759_at /// 1635355_a_at /// 1632643_at /// 1639798_at /// 1637689_at /// 1636206_at /// 1639006_at /// 1640650_at /// 1634848_at
regulation of metabolism	1367	24	72.9978	32.8884	9.76023e-09	8.01054	1634188_a_at /// 1626502_s_at /// 1625044_at /// 1624729_at /// 1627898_at /// 1627458_at /// 1627539_at /// 1627314_s_at /// 1631722_at /// 1633592_a_at /// 1627446_at /// 1629515_at /// 1624550_at /// 1625759_at /// 1635355_a_at /// 1632643_at /// 1639798_at /// 1637689_at /// 1636206_at /// 1639006_at /// 1640650_at /// 1636653_at /// 1634848_at /// 1629906_s_at
regulation of cellular physiological process	1685	37	89.979	31.1937	2.33507e-08	7.6317	1629515_at /// 1634848_at /// 1627314_s_at /// 1627446_at /// 1627539_at /// 1637534_at /// 1630502_at /// 1639798_at /// 1639006_at /// 1625044_at /// 1630827_s_at /// 1636206_at /// 1633592_a_at /// 1629876_at /// 1637689_at /// 1638063_at /// 1630949_s_at /// 1630932_at /// 1638996_at /// 1624729_at /// 1638876_at /// 1641082_at /// 1640650_at /// 1640119_a_at /// 1634188_a_at /// 1635355_a_at…
regulation of cellular process	1826	44	97.5084	29.3631	6.00067e-08	7.2218	1629515_at /// 1634848_at /// 1627314_s_at /// 1627446_at /// 1627539_at /// 1637534_at /// 1635260_at /// 1630502_at /// 1639798_at /// 1639006_at /// 1625044_at /// 1630827_s_at /// 1636206_at /// 1633592_a_at /// 1629876_at /// 1637689_at /// 1638063_at /// 1630949_s_at /// 1630932_at /// 1638996_at /// 1624729_at /// 1638876_at /// 1641082_at /// 1629842_at /// 1640650_at /// 1640119_a_at ///…
regulation of physiological process	1742	41	93.0228	29.0936	6.89604e-08	7.1614	1629515_at /// 1634848_at /// 1627314_s_at /// 1626707_a_at /// 1627446_at /// 1627539_at /// 1637534_at /// 1630502_at /// 1639798_at /// 1639006_at /// 1625044_at /// 1630827_s_at /// 1636206_at /// 1633592_a_at /// 1629876_at /// 1637689_at /// 1638063_at /// 1630949_s_at /// 1630932_at /// 1638996_at /// 1624729_at /// 1629906_s_at /// 1638876_at /// 1641082_at /// 1640650_at /// 1640119_a_at…
regulation of biological process	1978	51	105.625	28.25	1.06611e-07	6.9722	1629515_at /// 1634848_at /// 1627314_s_at /// 1626707_a_at /// 1627446_at /// 1627539_at /// 1637534_at /// 1635260_at /// 1630502_at /// 1639798_at /// 1639006_at /// 1632303_a_at /// 1625044_at /// 1630827_s_at /// 1636206_at /// 1633592_a_at /// 1629876_at /// 1637689_at /// 1638063_at /// 1630949_s_at /// 1630932_at /// 1638996_at /// 1633890_at /// 1624729_at /// 1629906_s_at /// 1638876_at…
hormone catabolism	5	3	0.267	27.9749	1.22902e-07	6.91044	1627773_a_at /// 1626414_at /// 1637833_at
nucleobase, nucleoside, nucleotide and nucleic acid metabolism	2225	62	118.815	27.1678	1.86552e-07	6.7292	1623347_at /// 1637555_at /// 1631342_at /// 1632904_at /// 1639729_s_at /// 1632901_s_at /// 1636528_at /// 1637923_at /// 1627314_s_at /// 1627627_at /// 1627446_at /// 1639798_at /// 1636539_at /// 1639006_at /// 1636758_s_at /// 1625044_at /// 1624518_at /// 1625997_s_at /// 1630728_a_at /// 1628011_a_at /// 1633592_a_at /// 1641745_a_at /// 1625436_at /// 1627032_a_at /// 1624729_at /// 1627…
transcription from RNA polymerase II promoter	835	10	44.589	26.8317	2.21968e-07	6.65371	1624729_at /// 1639798_at /// 1639006_at /// 1624550_at /// 1627314_s_at /// 1626502_s_at /// 1632142_at /// 1634188_a_at /// 1631342_at /// 1628101_s_at
organic acid metabolism	495	53	26.433	26.7017	2.37411e-07	6.6245	1629515_at /// 1634848_at /// 1634955_at /// 1636180_at /// 1634728_at /// 1640755_at /// 1631227_at /// 1636942_at /// 1636153_at /// 1627343_a_at /// 1633492_at /// 1632980_at /// 1639126_at /// 1627665_at /// 1623652_at /// 1631452_at /// 1639819_at /// 1626489_s_at /// 1633476_at /// 1634551_at /// 1634449_at /// 1625465_a_at /// 1624836_at /// 1634048_a_at /// 1625652_s_at /// 1625228_at ///…
carboxylic acid metabolism	495	53	26.433	26.7017	2.37411e-07	6.6245	1629515_at /// 1634848_at /// 1634955_at /// 1636180_at /// 1634728_at /// 1640755_at /// 1631227_at /// 1636942_at /// 1636153_at /// 1627343_a_at /// 1633492_at /// 1632980_at /// 1639126_at /// 1627665_at /// 1623652_at /// 1631452_at /// 1639819_at /// 1626489_s_at /// 1633476_at /// 1634551_at /// 1634449_at /// 1625465_a_at /// 1624836_at /// 1634048_a_at /// 1625652_s_at /// 1625228_at ///…
regulation of transcription from RNA polymerase II promoter	691	7	36.8994	24.2273	8.56091e-07	6.06748	1626502_s_at /// 1624729_at /// 1627314_s_at /// 1624550_at /// 1639798_at /// 1639006_at /// 1634188_a_at
cellular catabolism	389	43	20.7726	23.7841	1.07771e-06	5.9675	1635389_s_at /// 1629515_at /// 1627278_s_at /// 1640462_at /// 1624478_at /// 1631227_at /// 1626414_at /// 1624372_at /// 1635227_at /// 1633492_at /// 1624577_at /// 1629118_at /// 1623652_at /// 1626745_at /// 1624518_at /// 1631452_at /// 1637833_at /// 1633010_s_at /// 1633545_at /// 1639819_at /// 1636137_at /// 1634820_at /// 1636490_at /// 1625465_a_at /// 1636311_at /// 1630788_at /// 1…
ATP-dependent proteolysis	20	6	1.068	22.7759	1.82037e-06	5.73984	1641485_at /// 1639784_at /// 1631376_at /// 1634820_at /// 1623021_at /// 1630788_at
cellular lipid catabolism	10	4	0.534	22.4965	2.10523e-06	5.6767	1636137_at /// 1627773_a_at /// 1626414_at /// 1637833_at
development	2099	63	112.087	21.4967	3.54405e-06	5.4505	1635389_s_at /// 1636281_at /// 1641350_at /// 1638811_at /// 1630509_at /// 1631628_s_at /// 1624478_at /// 1627446_at /// 1623620_a_at /// 1630502_at /// 1630808_at /// 1639798_at /// 1637660_at /// 1632303_a_at /// 1639006_at /// 1638113_at /// 1630231_at /// 1626416_a_at /// 1630949_s_at /// 1631718_at /// 1623271_a_at /// 1635370_at /// 1622970_at /// 1624729_at /// 1636953_a_at /// 1627685_…
protein retention in ER	3	2	0.1602	21.129	4.29388e-06	5.36715	1638890_at /// 1641295_s_at
innate immune response	49	10	2.6166	20.8341	5.00818e-06	5.30032	1627613_at /// 1629118_at /// 1635189_at /// 1639071_a_at /// 1640360_at /// 1629530_at /// 1626345_at /// 1636490_at /// 1639019_s_at /// 1627986_s_at
cell differentiation	780	13	41.652	19.7094	9.0155e-06	5.04501	1638113_at /// 1623271_a_at /// 1624729_at /// 1636281_at /// 1641350_at /// 1639071_a_at /// 1638143_a_at /// 1627959_a_at /// 1641303_at /// 1628008_a_at /// 1625542_a_at /// 1640119_a_at /// 1634398_a_at
catabolism	447	45	23.8698	18.705	1.52581e-05	4.8165	1635389_s_at /// 1629515_at /// 1627278_s_at /// 1640462_at /// 1624478_at /// 1631227_at /// 1626414_at /// 1624372_at /// 1635227_at /// 1633492_at /// 1624577_at /// 1629118_at /// 1623652_at /// 1626745_at /// 1624518_at /// 1631452_at /// 1637833_at /// 1633010_s_at /// 1633545_at /// 1639819_at /// 1629676_at /// 1636137_at /// 1634820_at /// 1636490_at /// 1636583_at /// 1625465_a_at /// 1…
defense response	558	53	29.7972	18.0678	2.13157e-05	4.6713	1641563_at /// 1626742_at /// 1631628_s_at /// 1635894_at /// 1636528_at /// 1626414_at /// 1625873_at /// 1625233_at /// 1633427_at /// 1630886_at /// 1626345_at /// 1629118_at /// 1630067_a_at /// 1627271_at /// 1638006_at /// 1624732_at /// 1633545_at /// 1633471_at /// 1626416_a_at /// 1636490_at /// 1636961_a_at /// 1629530_at /// 1627242_at /// 1627773_a_at /// 1637650_at /// 1639019_s_at /…
peptidoglycan catabolism	12	4	0.6408	17.6096	2.71219e-05	4.56668	1636490_at /// 1633545_at /// 1627986_s_at /// 1629118_at
electron transport	404	41	21.5736	17.4929	2.88403e-05	4.54	1634662_at /// 1627180_at /// 1638403_at /// 1634955_at /// 1633401_s_at /// 1640755_at /// 1626401_at /// 1632834_a_at /// 1627497_at /// 1632980_at /// 1626196_at /// 1634939_at /// 1639819_at /// 1634641_a_at /// 1636137_at /// 1623175_at /// 1639170_at /// 1633476_at /// 1627844_at /// 1635256_s_at /// 1634143_at /// 1639495_at /// 1636311_at /// 1634699_a_at /// 1624159_at /// 1639943_at ///…
cell communication	1963	63	104.824	16.6876	4e-05	4.3559	1641563_at /// 1630310_at /// 1635389_s_at /// 1636281_at /// 1626742_at /// 1627314_s_at /// 1624478_at /// 1640435_at /// 1625233_at /// 1627539_at /// 1635260_at /// 1630808_at /// 1639798_at /// 1624577_at /// 1639006_at /// 1637833_at /// 1630930_a_at /// 1626050_at /// 1630169_a_at /// 1630949_s_at /// 1628831_at /// 1635370_at /// 1622970_at /// 1629898_s_at /// 1626988_at /// 1624729_at /…
protein import into mitochondrial matrix	1	1	0.0534	16.78	4.1974e-05	4.37702	1641511_at
lauric acid metabolism	1	1	0.0534	16.78	4.1974e-05	4.37702	1640755_at
porphyrin catabolism	1	1	0.0534	16.78	4.1974e-05	4.37702	1640462_at
heme oxidation	1	1	0.0534	16.78	4.1974e-05	4.37702	1640462_at
protein-tetrapyrrole linkage	1	1	0.0534	16.78	4.1974e-05	4.37702	1637165_at
protein-heme linkage	1	1	0.0534	16.78	4.1974e-05	4.37702	1637165_at
cytochrome c-heme linkage	1	1	0.0534	16.78	4.1974e-05	4.37702	1637165_at
hormone-mediated signaling	1	1	0.0534	16.78	4.1974e-05	4.37702	1636967_a_at
negative regulation of Toll signaling pathway	1	1	0.0534	16.78	4.1974e-05	4.37702	1636653_at
sterol catabolism	1	1	0.0534	16.78	4.1974e-05	4.37702	1636137_at
steroid catabolism	1	1	0.0534	16.78	4.1974e-05	4.37702	1636137_at
cholesterol catabolism	1	1	0.0534	16.78	4.1974e-05	4.37702	1636137_at
anaerobic glycolysis	1	1	0.0534	16.78	4.1974e-05	4.37702	1635227_at
protein amino acid phosphopantetheinylation	1	1	0.0534	16.78	4.1974e-05	4.37702	1633677_at
SRP-dependent cotranslational protein targeting to membrane, signal sequence recognition	1	1	0.0534	16.78	4.1974e-05	4.37702	1633320_at
spermidine catabolism to deoxyhypusine, using deoxyhypusine synthase	1	1	0.0534	16.78	4.1974e-05	4.37702	1631965_at
spermidine catabolism	1	1	0.0534	16.78	4.1974e-05	4.37702	1631965_at
polyamine catabolism	1	1	0.0534	16.78	4.1974e-05	4.37702	1631965_at
hypusine metabolism	1	1	0.0534	16.78	4.1974e-05	4.37702	1631965_at
hypusine biosynthesis from peptidyl-lysine	1	1	0.0534	16.78	4.1974e-05	4.37702	1631965_at
hypusine biosynthesis	1	1	0.0534	16.78	4.1974e-05	4.37702	1631965_at
transmembrane receptor protein tyrosine phosphatase signaling pathway	1	1	0.0534	16.78	4.1974e-05	4.37702	1631569_s_at
folic acid and derivative catabolism	1	1	0.0534	16.78	4.1974e-05	4.37702	1631452_at
10-formyltetrahydrofolate catabolism	1	1	0.0534	16.78	4.1974e-05	4.37702	1631452_at
protein amino acid palmitoylation	1	1	0.0534	16.78	4.1974e-05	4.37702	1630808_at
peptidyl-cysteine modification	1	1	0.0534	16.78	4.1974e-05	4.37702	1630808_at
patched ligand processing	1	1	0.0534	16.78	4.1974e-05	4.37702	1630808_at
N-terminal protein palmitoylation	1	1	0.0534	16.78	4.1974e-05	4.37702	1630808_at
N-terminal peptidyl-L-cysteine N-palmitoylation	1	1	0.0534	16.78	4.1974e-05	4.37702	1630808_at
negative regulation of neuroblast proliferation	1	1	0.0534	16.78	4.1974e-05	4.37702	1630502_at
endoplasmic reticulum organization and biogenesis	1	1	0.0534	16.78	4.1974e-05	4.37702	1628008_a_at
endoplasmic reticulum membrane fusion	1	1	0.0534	16.78	4.1974e-05	4.37702	1628008_a_at
viral infectious cycle	1	1	0.0534	16.78	4.1974e-05	4.37702	1627212_at
pupal cuticle biosynthesis (sensu Insecta)	1	1	0.0534	16.78	4.1974e-05	4.37702	1626984_at
heterocycle biosynthesis	1	1	0.0534	16.78	4.1974e-05	4.37702	1625436_at
allantoin metabolism	1	1	0.0534	16.78	4.1974e-05	4.37702	1625436_at
allantoin biosynthesis	1	1	0.0534	16.78	4.1974e-05	4.37702	1625436_at
synaptic transmission, cholinergic	1	1	0.0534	16.78	4.1974e-05	4.37702	1624577_at
response to carbamate	1	1	0.0534	16.78	4.1974e-05	4.37702	1624577_at
acetylcholine catabolism in synaptic cleft	1	1	0.0534	16.78	4.1974e-05	4.37702	1624577_at
acetylcholine catabolism	1	1	0.0534	16.78	4.1974e-05	4.37702	1624577_at
transcription initiation from RNA polymerase III promoter	1	1	0.0534	16.78	4.1974e-05	4.37702	1624550_at
misfolded or incompletely synthesized protein catabolism	1	1	0.0534	16.78	4.1974e-05	4.37702	1624372_at
ER-associated protein catabolism	1	1	0.0534	16.78	4.1974e-05	4.37702	1624372_at
response to biotic stimulus	570	53	30.438	16.724	4.32315e-05	4.3642	1641563_at /// 1626742_at /// 1631628_s_at /// 1635894_at /// 1636528_at /// 1626414_at /// 1625873_at /// 1625233_at /// 1633427_at /// 1630886_at /// 1626345_at /// 1629118_at /// 1630067_a_at /// 1627271_at /// 1638006_at /// 1624732_at /// 1633545_at /// 1633471_at /// 1626416_a_at /// 1636490_at /// 1636961_a_at /// 1629530_at /// 1627242_at /// 1637650_at /// 1627773_a_at /// 1639019_s_at /…
carbohydrate metabolism	587	54	31.3458	16.3726	5.20355e-05	4.2837	1635389_s_at /// 1636620_s_at /// 1629515_at /// 1630499_at /// 1635894_at /// 1627139_at /// 1627140_at /// 1625873_at /// 1635227_at /// 1628402_a_at /// 1639126_at /// 1629118_at /// 1627271_at /// 1623652_at /// 1626745_at /// 1638113_at /// 1624518_at /// 1635740_at /// 1633545_at /// 1638432_a_at /// 1636490_at /// 1623900_a_at /// 1633086_s_at /// 1636311_at /// 1634952_s_at /// 1625477_a_…
xenobiotic metabolism	13	4	0.6942	15.7423	7.25822e-05	4.13917	1627613_at /// 1634662_at /// 1635189_at /// 1640755_at
response to xenobiotic stimulus	13	4	0.6942	15.7423	7.25822e-05	4.13917	1627613_at /// 1634662_at /// 1635189_at /// 1640755_at
lipoprotein biosynthesis	33	7	1.7622	15.5684	7.95756e-05	4.09922	1630808_at /// 1629084_at /// 1632828_at /// 1629195_at /// 1631083_at /// 1635482_at /// 1633215_at
protein amino acid lipidation	33	7	1.7622	15.5684	7.95756e-05	4.09922	1630808_at /// 1629084_at /// 1632828_at /// 1629195_at /// 1631083_at /// 1633215_at /// 1635482_at
lipoprotein metabolism	33	7	1.7622	15.5684	7.95793e-05	4.0992	1630808_at /// 1629084_at /// 1632828_at /// 1629195_at /// 1631083_at /// 1635482_at /// 1633215_at
immune response	139	18	7.4226	15.0731	0.0001	3.98536	1627986_s_at /// 1633545_at /// 1626708_at /// 1626382_s_at /// 1636767_at /// 1639071_a_at /// 1639019_s_at /// 1627613_at /// 1629118_at /// 1636490_at /// 1626345_at /// 1630067_a_at /// 1622893_at /// 1636653_at /// 1629530_at /// 1635189_at /// 1633427_at /// 1640360_at
signal transduction	1639	52	87.5226	14.4175	0.000146454	3.8343	1641563_at /// 1630310_at /// 1636281_at /// 1635389_s_at /// 1626742_at /// 1627314_s_at /// 1624478_at /// 1640435_at /// 1625233_at /// 1627539_at /// 1635260_at /// 1630808_at /// 1639798_at /// 1637833_at /// 1630930_a_at /// 1626050_at /// 1630949_s_at /// 1628831_at /// 1622970_at /// 1629898_s_at /// 1626988_at /// 1633890_at /// 1623376_s_at /// 1629530_at /// 1637194_at /// 1631569_s_at…
generation of precursor metabolites and energy	607	54	32.4138	14.3755	0.000149727	3.8247	1634662_at /// 1627180_at /// 1629515_at /// 1638403_at /// 1634955_at /// 1633401_s_at /// 1640755_at /// 1635227_at /// 1626401_at /// 1632834_a_at /// 1627497_at /// 1639126_at /// 1632980_at /// 1626196_at /// 1623652_at /// 1626745_at /// 1624518_at /// 1634939_at /// 1639819_at /// 1634641_a_at /// 1623175_at /// 1636137_at /// 1639170_at /// 1633476_at /// 1627844_at /// 1635256_s_at /// 1…
response to insecticide	14	4	0.7476	14.1494	0.00016885	3.7725	1626401_at /// 1634662_at /// 1624577_at /// 1640755_at
organ development	875	21	46.725	14.1632	0.00017	3.77568	1636953_a_at /// 1631569_s_at /// 1628008_a_at /// 1640119_a_at /// 1627898_at /// 1630949_s_at /// 1629837_at /// 1632152_at /// 1627446_at /// 1639798_at /// 1640202_at /// 1640798_a_at /// 1638143_a_at /// 1630231_at /// 1636287_at /// 1641350_at /// 1630509_at /// 1635389_s_at /// 1637660_at /// 1625276_a_at /// 1634398_a_at
protein folding	167	20	8.9178	13.7719	0.00021	3.68529	1641055_at /// 1625875_at /// 1623514_a_at /// 1633836_a_at /// 1637650_at /// 1626002_at /// 1638456_at /// 1640995_at /// 1626416_a_at /// 1628831_at /// 1627242_at /// 1639086_s_at /// 1641286_s_at /// 1638872_at /// 1627497_at /// 1636528_at /// 1629752_at /// 1641511_at /// 1638415_at /// 1631379_a_at
protein targeting to ER	21	5	1.1214	13.415	0.000249626	3.60271	1630929_at /// 1633100_a_at /// 1628429_at /// 1627382_at /// 1633320_at
cotranslational protein targeting to membrane	21	5	1.1214	13.415	0.000249626	3.60271	1630929_at /// 1633100_a_at /// 1628429_at /// 1627382_at /// 1633320_at
isoprenoid metabolism	21	5	1.1214	13.415	0.000249626	3.60271	1627773_a_at /// 1637066_at /// 1641558_at /// 1626414_at /// 1637833_at
sesquiterpenoid metabolism	9	3	0.4806	13.2072	0.000278875	3.55459	1627773_a_at /// 1626414_at /// 1637833_at
sesquiterpene metabolism	9	3	0.4806	13.2072	0.000278875	3.55459	1627773_a_at /// 1626414_at /// 1637833_at
juvenile hormone metabolism	9	3	0.4806	13.2072	0.000278875	3.55459	1627773_a_at /// 1626414_at /// 1637833_at
intracellular signaling cascade	685	15	36.579	12.7301	0.000359824	3.44391	1630949_s_at /// 1635260_at /// 1638262_at /// 1626050_at /// 1629898_s_at /// 1625675_a_at /// 1639858_s_at /// 1626988_at /// 1632790_at /// 1633890_at /// 1636967_a_at /// 1626708_at /// 1622970_at /// 1629842_at /// 1625233_at
morphogenesis	850	22	45.39	12.0531	0.00052	3.28647	1626708_at /// 1636953_a_at /// 1624729_at /// 1628008_a_at /// 1640119_a_at /// 1627898_at /// 1622970_at /// 1630949_s_at /// 1627446_at /// 1633677_at /// 1635944_a_at /// 1639798_at /// 1631718_at /// 1640798_a_at /// 1638143_a_at /// 1630231_at /// 1627685_a_at /// 1641350_at /// 1630509_at /// 1636281_at /// 1634398_a_at /// 1625880_at
response to bacteria	86	12	4.5924	11.9486	0.000546903	3.26209	1627271_at /// 1636767_at /// 1627613_at /// 1635189_at /// 1639071_a_at /// 1641540_a_at /// 1629530_at /// 1622893_at /// 1630067_a_at /// 1633545_at /// 1627986_s_at /// 1639019_s_at
protein targeting to membrane	23	5	1.2282	11.5832	0.000665503	3.17685	1630929_at /// 1633100_a_at /// 1628429_at /// 1627382_at /// 1633320_at
DNA integration	16	4	0.8544	11.581	0.0006663	3.17633	1632683_s_at /// 1639729_s_at /// 1625050_s_at /// 1626133_s_at
locomotion	380	5	20.292	11.524	0.000687037	3.16302	1624729_at /// 1630310_at /// 1636281_at /// 1639006_at /// 1638143_a_at
nitrogen compound metabolism	499	44	26.6466	11.3013	0.000774462	3.111	1630310_at /// 1635389_s_at /// 1634848_at /// 1627139_at /// 1631227_at /// 1627140_at /// 1627343_a_at /// 1633492_at /// 1624577_at /// 1627665_at /// 1638113_at /// 1631452_at /// 1639819_at /// 1626489_s_at /// 1634551_at /// 1625436_at /// 1641318_at /// 1625465_a_at /// 1624836_at /// 1625652_s_at /// 1625228_at /// 1639636_at /// 1640650_at /// 1640594_at /// 1623861_at /// 1634450_a_at /…
localization of cell	375	5	20.025	11.2734	0.000786231	3.10445	1624729_at /// 1630310_at /// 1636281_at /// 1639006_at /// 1638143_a_at
cell motility	375	5	20.025	11.2734	0.000786231	3.10445	1624729_at /// 1630310_at /// 1636281_at /// 1639006_at /// 1638143_a_at
RNA-dependent DNA replication	5	2	0.267	11.2483	0.000796966	3.09856	1639729_s_at /// 1625997_s_at
biogenic amine catabolism	5	2	0.267	11.2483	0.000796966	3.09856	1631965_at /// 1624577_at
system development	799	21	42.6666	11.0026	0.00091	3.04102	1623620_a_at /// 1624729_at /// 1640119_a_at /// 1625542_a_at /// 1622970_at /// 1629837_at /// 1635370_at /// 1631722_at /// 1632152_at /// 1633677_at /// 1635944_a_at /// 1639798_at /// 1632303_a_at /// 1628323_s_at /// 1638143_a_at /// 1630502_at /// 1640626_at /// 1636281_at /// 1629055_a_at /// 1625276_a_at /// 1634398_a_at
cell organization and biogenesis	1740	61	92.916	10.9629	0.000929608	3.0317	1630310_at /// 1636281_at /// 1641350_at /// 1637022_at /// 1636523_at /// 1630509_at /// 1632901_s_at /// 1632361_at /// 1637923_at /// 1625233_at /// 1637534_at /// 1635260_at /// 1632834_a_at /// 1630993_at /// 1639798_at /// 1634521_at /// 1639006_at /// 1633785_at /// 1630949_s_at /// 1631718_at /// 1641295_s_at /// 1626988_at /// 1622970_at /// 1624729_at /// 1627685_a_at /// 1634699_a_at /…
neurophysiological process	823	22	43.9482	10.9612	0.00093	3.03132	1629445_at /// 1626050_at /// 1626503_at /// 1631569_s_at /// 1624729_at /// 1632809_at /// 1640119_a_at /// 1623376_s_at /// 1635370_at /// 1626739_s_at /// 1633677_at /// 1635944_a_at /// 1628831_at /// 1630169_a_at /// 1626586_at /// 1635260_at /// 1624074_at /// 1624577_at /// 1639006_at /// 1624670_at /// 1629208_at /// 1629055_a_at
steroid metabolism	146	17	7.7964	10.8648	0.00098	3.00873	1634662_at /// 1629877_at /// 1625873_at /// 1630802_at /// 1641412_at /// 1640755_at /// 1627844_at /// 1640870_s_at /// 1641570_s_at /// 1624101_at /// 1634641_a_at /// 1626401_at /// 1636137_at /// 1634072_s_at /// 1632021_at /// 1637066_at /// 1641664_at
cellular macromolecule catabolism	220	23	11.748	10.7769	0.00102773	2.98812	1627986_s_at /// 1633545_at /// 1635227_at /// 1623021_at /// 1624518_at /// 1625995_a_at /// 1639784_at /// 1629118_at /// 1639636_at /// 1640549_at /// 1634045_at /// 1634820_at /// 1631376_at /// 1640202_at /// 1641485_at /// 1636490_at /// 1624372_at /// 1624478_at /// 1633010_s_at /// 1637955_a_at /// 1630788_at /// 1635389_s_at /// 1627278_s_at
defense response to bacteria	80	11	4.272	10.596	0.00113334	2.94564	1627271_at /// 1636767_at /// 1627613_at /// 1635189_at /// 1639071_a_at /// 1641540_a_at /// 1629530_at /// 1622893_at /// 1630067_a_at /// 1633545_at /// 1639019_s_at
protein amino acid phosphorylation	355	5	18.957	10.2758	0.00134788	2.87035	1629515_at /// 1640243_at /// 1626742_at /// 1638143_a_at /// 1633622_at
antifungal humoral response (sensu Protostomia)	11	3	0.5874	9.90916	0.0016446	2.78394	1636653_at /// 1627613_at /// 1635189_at
terpenoid metabolism	11	3	0.5874	9.90916	0.0016446	2.78394	1627773_a_at /// 1626414_at /// 1637833_at
terpene metabolism	11	3	0.5874	9.90916	0.0016446	2.78394	1627773_a_at /// 1626414_at /// 1637833_at
polyisoprenoid metabolism	11	3	0.5874	9.90916	0.0016446	2.78394	1627773_a_at /// 1626414_at /// 1637833_at
alkene metabolism	11	3	0.5874	9.90916	0.0016446	2.78394	1627773_a_at /// 1626414_at /// 1637833_at
aromatic compound catabolism	11	3	0.5874	9.90916	0.0016446	2.78394	1627773_a_at /// 1626414_at /// 1633492_at
nervous system development	640	16	34.176	9.66664	0.00187646	2.72666	1640626_at /// 1624729_at /// 1628323_s_at /// 1636281_at /// 1631722_at /// 1623620_a_at /// 1639798_at /// 1630502_at /// 1635370_at /// 1632303_a_at /// 1629837_at /// 1638143_a_at /// 1625542_a_at /// 1640119_a_at /// 1629055_a_at /// 1634398_a_at
peptidoglycan metabolism	18	4	0.9612	9.60706	0.0019383	2.71258	1636490_at /// 1633545_at /// 1627986_s_at /// 1629118_at
cell development	480	10	25.632	9.53337	0.00201767	2.69515	1638113_at /// 1624729_at /// 1641350_at /// 1636281_at /// 1639071_a_at /// 1627959_a_at /// 1641303_at /// 1628008_a_at /// 1625542_a_at /// 1634398_a_at
sensory perception	340	5	18.156	9.53296	0.00201813	2.69505	1629208_at /// 1626503_at /// 1623376_s_at /// 1624074_at /// 1626586_at
cellular carbohydrate metabolism	364	33	19.4376	9.46304	0.00209652	2.6785	1634142_at /// 1627986_s_at /// 1633545_at /// 1638113_at /// 1628296_at /// 1635227_at /// 1639126_at /// 1624518_at /// 1626745_at /// 1634794_at /// 1625995_a_at /// 1636990_at /// 1638716_a_at /// 1630499_at /// 1629118_at /// 1639636_at /// 1629515_at /// 1640549_at /// 1634045_at /// 1640202_at /// 1636490_at /// 1638432_a_at /// 1637032_at /// 1624509_at /// 1626984_at /// 1627139_at /// 1…
organ morphogenesis	448	9	23.9232	9.30903	0.00228034	2.642	1641350_at /// 1630231_at /// 1639798_at /// 1627446_at /// 1640798_a_at /// 1628008_a_at /// 1640119_a_at /// 1636953_a_at /// 1634398_a_at
antibacterial humoral response	44	7	2.3496	9.20421	0.00241457	2.61716	1622893_at /// 1627613_at /// 1635189_at /// 1630067_a_at /// 1629530_at /// 1639019_s_at /// 1639071_a_at
organelle organization and biogenesis	966	30	51.5844	9.03154	0.00265363	2.57616	1640826_at /// 1636320_at /// 1624729_at /// 1628008_a_at /// 1641303_at /// 1640119_a_at /// 1634699_a_at /// 1627898_at /// 1622970_at /// 1628598_s_at /// 1626988_at /// 1637923_at /// 1625759_at /// 1630310_at /// 1632901_s_at /// 1639228_at /// 1631718_at /// 1628628_at /// 1640445_at /// 1638143_a_at /// 1639006_at /// 1622893_at /// 1627685_a_at /// 1634450_a_at /// 1641350_at /// 1624888_…
post-embryonic development	467	10	24.9378	8.94778	0.00277805	2.55626	1641350_at /// 1630231_at /// 1639798_at /// 1625276_a_at /// 1632152_at /// 1626984_at /// 1627446_at /// 1628008_a_at /// 1640119_a_at /// 1634398_a_at
amine metabolism	484	41	25.8456	8.88568	0.00287409	2.5415	1635389_s_at /// 1634848_at /// 1627139_at /// 1631227_at /// 1627140_at /// 1627343_a_at /// 1633492_at /// 1624577_at /// 1627665_at /// 1638113_at /// 1631452_at /// 1639819_at /// 1626489_s_at /// 1634551_at /// 1625436_at /// 1625465_a_at /// 1624836_at /// 1625652_s_at /// 1625228_at /// 1639636_at /// 1640650_at /// 1640594_at /// 1623861_at /// 1634450_a_at /// 1638716_a_at /// 1640202_at…
nitrogen compound catabolism	65	9	3.471	8.80721	0.00300054	2.5228	1639819_at /// 1631452_at /// 1625465_a_at /// 1634450_a_at /// 1631227_at /// 1624577_at /// 1631965_at /// 1633492_at /// 1637955_a_at
amine catabolism	65	9	3.471	8.80721	0.00300054	2.5228	1639819_at /// 1631452_at /// 1625465_a_at /// 1634450_a_at /// 1631227_at /// 1624577_at /// 1631965_at /// 1633492_at /// 1637955_a_at
amino acid derivative catabolism	6	2	0.3204	8.80479	0.00300442	2.52224	1631965_at /// 1624577_at
SRP-dependent cotranslational protein targeting to membrane, translocation	6	2	0.3204	8.80479	0.00300442	2.52224	1628429_at /// 1627382_at
macromolecule catabolism	249	24	13.2966	8.61594	0.00333235	2.47725	1627986_s_at /// 1633545_at /// 1635227_at /// 1623021_at /// 1624518_at /// 1625995_a_at /// 1639784_at /// 1629118_at /// 1629676_at /// 1639636_at /// 1640549_at /// 1634045_at /// 1634820_at /// 1631376_at /// 1640202_at /// 1641485_at /// 1636490_at /// 1624372_at /// 1624478_at /// 1633010_s_at /// 1637955_a_at /// 1630788_at /// 1635389_s_at /// 1627278_s_at
cell division	229	2	12.2286	8.5557	0.00344445	2.46288	1634398_a_at /// 1634450_a_at
cellular carbohydrate catabolism	99	12	5.2866	8.52528	0.00350243	2.45563	1639636_at /// 1640202_at /// 1635389_s_at /// 1629118_at /// 1635227_at /// 1634045_at /// 1640549_at /// 1633545_at /// 1624518_at /// 1636490_at /// 1627986_s_at /// 1625995_a_at
carbohydrate catabolism	99	12	5.2866	8.52528	0.00350243	2.45563	1639636_at /// 1640202_at /// 1635389_s_at /// 1629118_at /// 1635227_at /// 1634045_at /// 1640549_at /// 1633545_at /// 1624518_at /// 1636490_at /// 1627986_s_at /// 1625995_a_at
G-protein coupled receptor protein signaling pathway	376	7	20.0784	8.51883	0.0035148	2.4541	1633890_at /// 1626050_at /// 1635965_at /// 1628598_s_at /// 1630949_s_at /// 1638262_at /// 1623376_s_at
cell fate commitment	258	3	13.7772	8.43045	0.00368986	2.43299	1634398_a_at /// 1640119_a_at /// 1641303_at
larval or pupal development (sensu Insecta)	455	10	24.297	8.41273	0.00372598	2.42876	1641350_at /// 1630231_at /// 1639798_at /// 1625276_a_at /// 1632152_at /// 1626984_at /// 1627446_at /// 1628008_a_at /// 1640119_a_at /// 1634398_a_at
gametogenesis	632	17	33.7488	8.31207	0.00394	2.4047	1638113_at /// 1623620_a_at /// 1639071_a_at /// 1639006_at /// 1640445_at /// 1638143_a_at /// 1626502_s_at /// 1626708_at /// 1636137_at /// 1627959_a_at /// 1641303_at /// 1628008_a_at /// 1627898_at /// 1625542_a_at /// 1640119_a_at /// 1627458_at /// 1634398_a_at
antimicrobial humoral response	67	9	3.5778	8.21741	0.00414859	2.3821	1636653_at /// 1636767_at /// 1627613_at /// 1635189_at /// 1639071_a_at /// 1629530_at /// 1622893_at /// 1630067_a_at /// 1639019_s_at
alcohol metabolism	226	22	12.0684	8.17314	0.00425158	2.37145	1637066_at /// 1635227_at /// 1640479_at /// 1624518_at /// 1634072_s_at /// 1638285_a_at /// 1634794_at /// 1627458_at /// 1625995_a_at /// 1630499_at /// 1640549_at /// 1634045_at /// 1636137_at /// 1638432_a_at /// 1624509_at /// 1636311_at /// 1628269_at /// 1626984_at /// 1629877_at /// 1634450_a_at /// 1641570_s_at /// 1637357_at
SRP-dependent cotranslational protein targeting to membrane	20	4	1.068	8.04927	0.00455219	2.34178	1628429_at /// 1633100_a_at /// 1627382_at /// 1633320_at
cell migration	280	4	14.952	8.02209	0.00462104	2.33526	1624729_at /// 1636281_at /// 1639006_at /// 1638143_a_at
sexual reproduction	641	18	34.2294	7.69495	0.00554	2.25668	1638113_at /// 1626502_s_at /// 1623620_a_at /// 1626708_at /// 1628008_a_at /// 1641303_at /// 1640119_a_at /// 1625542_a_at /// 1627898_at /// 1639071_a_at /// 1627458_at /// 1636137_at /// 1640445_at /// 1630805_at /// 1638143_a_at /// 1639006_at /// 1627959_a_at /// 1634398_a_at
pentose-phosphate shunt	13	3	0.6942	7.65876	0.00564976	2.24797	1624518_at /// 1640549_at /// 1625995_a_at
NADPH regeneration	13	3	0.6942	7.65876	0.00564976	2.24797	1624518_at /// 1640549_at /// 1625995_a_at
NADP metabolism	13	3	0.6942	7.65876	0.00564976	2.24797	1624518_at /// 1640549_at /// 1625995_a_at
regulation of translational initiation by iron	2	1	0.1068	7.4701	0.00627321	2.20251	1640650_at
pentose-phosphate shunt, non-oxidative branch	2	1	0.1068	7.4701	0.00627321	2.20251	1640549_at
regulation of NFAT protein import into nucleus	2	1	0.1068	7.4701	0.00627321	2.20251	1637534_at
regulation of ion transport	2	1	0.1068	7.4701	0.00627321	2.20251	1637534_at
regulation of calcium ion transport	2	1	0.1068	7.4701	0.00627321	2.20251	1637534_at
positive regulation of NFAT protein import into nucleus	2	1	0.1068	7.4701	0.00627321	2.20251	1637534_at
positive regulation of ion transport	2	1	0.1068	7.4701	0.00627321	2.20251	1637534_at
positive regulation of calcium ion transport	2	1	0.1068	7.4701	0.00627321	2.20251	1637534_at
NFAT protein import into nucleus	2	1	0.1068	7.4701	0.00627321	2.20251	1637534_at
cytochrome complex assembly	2	1	0.1068	7.4701	0.00627321	2.20251	1637165_at
triacylglycerol metabolism	2	1	0.1068	7.4701	0.00627321	2.20251	1635744_at
peptidyl-lysine modification	2	1	0.1068	7.4701	0.00627321	2.20251	1631965_at
storage protein import into fat body	2	1	0.1068	7.4701	0.00627321	2.20251	1631627_at
10-formyltetrahydrofolate metabolism	2	1	0.1068	7.4701	0.00627321	2.20251	1631452_at
riboflavin metabolism	2	1	0.1068	7.4701	0.00627321	2.20251	1631313_at
riboflavin biosynthesis	2	1	0.1068	7.4701	0.00627321	2.20251	1631313_at
riboflavin and derivative metabolism	2	1	0.1068	7.4701	0.00627321	2.20251	1631313_at
riboflavin and derivative biosynthesis	2	1	0.1068	7.4701	0.00627321	2.20251	1631313_at
peptidyl-methionine modification	2	1	0.1068	7.4701	0.00627321	2.20251	1630886_at
protein palmitoylation	2	1	0.1068	7.4701	0.00627321	2.20251	1630808_at
aspartate metabolism	2	1	0.1068	7.4701	0.00627321	2.20251	1629055_a_at
posttranslational protein folding	2	1	0.1068	7.4701	0.00627321	2.20251	1628831_at
chaperone cofactor-dependent protein folding	2	1	0.1068	7.4701	0.00627321	2.20251	1628831_at
rRNA pseudouridine synthesis	2	1	0.1068	7.4701	0.00627321	2.20251	1628723_at
heme transport	2	1	0.1068	7.4701	0.00627321	2.20251	1628389_at
membrane fusion	2	1	0.1068	7.4701	0.00627321	2.20251	1628008_a_at
asparagine metabolism	2	1	0.1068	7.4701	0.00627321	2.20251	1627665_at
asparagine biosynthesis	2	1	0.1068	7.4701	0.00627321	2.20251	1627665_at
regulation of catecholamine metabolism	2	1	0.1068	7.4701	0.00627321	2.20251	1627458_at
viral life cycle	2	1	0.1068	7.4701	0.00627321	2.20251	1627212_at
prolyl-tRNA aminoacylation	2	1	0.1068	7.4701	0.00627321	2.20251	1626523_a_at
response to organophosphorus	2	1	0.1068	7.4701	0.00627321	2.20251	1624577_at
neurotransmitter catabolism	2	1	0.1068	7.4701	0.00627321	2.20251	1624577_at
citrate metabolism	2	1	0.1068	7.4701	0.00627321	2.20251	1623652_at
reproduction	706	21	37.7004	7.39789	0.00653	2.18508	1638113_at /// 1634188_a_at /// 1626502_s_at /// 1623620_a_at /// 1626708_at /// 1628008_a_at /// 1641303_at /// 1640119_a_at /// 1639071_a_at /// 1625542_a_at /// 1627898_at /// 1627458_at /// 1633779_s_at /// 1636137_at /// 1640445_at /// 1630805_at /// 1638143_a_at /// 1626984_at /// 1639006_at /// 1627959_a_at /// 1634398_a_at
proteolysis during cellular protein catabolism	93	11	4.9662	7.33091	0.00677782	2.16891	1627278_s_at /// 1624372_at /// 1639784_at /// 1631376_at /// 1634820_at /// 1633010_s_at /// 1623021_at /// 1630788_at /// 1641485_at /// 1637955_a_at /// 1624478_at
cellular protein catabolism	93	11	4.9662	7.33091	0.00677782	2.16891	1627278_s_at /// 1624372_at /// 1639784_at /// 1631376_at /// 1634820_at /// 1633010_s_at /// 1623021_at /// 1630788_at /// 1641485_at /// 1637955_a_at /// 1624478_at
cell cycle	580	16	30.972	7.23753	0.00713954	2.14633	1630949_s_at /// 1632901_s_at /// 1634450_a_at /// 1637022_at /// 1630932_at /// 1638063_at /// 1629876_at /// 1630827_s_at /// 1627856_at /// 1629842_at /// 1629445_at /// 1628008_a_at /// 1638876_at /// 1627898_at /// 1640119_a_at /// 1638996_at
humoral immune response	82	10	4.3788	7.21611	0.0072252	2.14115	1636653_at /// 1626382_s_at /// 1636767_at /// 1627613_at /// 1635189_at /// 1639071_a_at /// 1629530_at /// 1622893_at /// 1630067_a_at /// 1639019_s_at
rRNA modification	7	2	0.3738	7.07471	0.0078179	2.10691	1637555_at /// 1628723_at
response to other organism	144	15	7.6896	6.9499	0.00838243	2.07663	1627271_at /// 1636653_at /// 1626382_s_at /// 1636767_at /// 1627613_at /// 1635189_at /// 1639071_a_at /// 1641540_a_at /// 1629530_at /// 1622893_at /// 1626708_at /// 1630067_a_at /// 1633545_at /// 1627986_s_at /// 1639019_s_at
metamorphosis	340	7	18.156	6.85483	0.00884097	2.0535	1634398_a_at /// 1630231_at /// 1640119_a_at /// 1627446_at /// 1628008_a_at /// 1639798_at /// 1641350_at
metamorphosis (sensu Insecta)	338	7	18.0492	6.764	0.00930251	2.0314	1634398_a_at /// 1630231_at /// 1640119_a_at /// 1627446_at /// 1628008_a_at /// 1639798_at /// 1641350_at
cholesterol metabolism	31	5	1.6554	6.75749	0.00933555	2.02986	1634072_s_at /// 1636137_at /// 1641570_s_at /// 1637066_at /// 1629877_at
chromosome organization and biogenesis	277	5	14.7918	6.48193	0.0108976	1.96267	1627898_at /// 1624729_at /// 1625759_at /// 1627685_a_at /// 1639006_at
mRNA metabolism	276	5	14.7384	6.43465	0.0111915	1.95111	1636071_a_at /// 1627812_s_at /// 1630805_at /// 1627627_at /// 1623347_at
phosphorylation	559	16	29.8506	6.42664	0.0112422	1.94915	1633622_at /// 1624776_a_at /// 1638403_at /// 1629961_s_at /// 1638432_a_at /// 1636946_at /// 1629515_at /// 1634955_at /// 1623689_a_at /// 1640243_at /// 1633890_at /// 1638143_a_at /// 1625233_at /// 1637066_at /// 1626742_at /// 1641659_s_at
imaginal disc development	409	10	21.8406	6.41923	0.0112891	1.94734	1630949_s_at /// 1640202_at /// 1641350_at /// 1630231_at /// 1639798_at /// 1635389_s_at /// 1627446_at /// 1628008_a_at /// 1640119_a_at /// 1634398_a_at
ubiquitin-dependent protein catabolism	86	10	4.5924	6.36751	0.0116228	1.93469	1627278_s_at /// 1624372_at /// 1639784_at /// 1631376_at /// 1633010_s_at /// 1623021_at /// 1634820_at /// 1630788_at /// 1641485_at /// 1624478_at
cytoskeleton organization and biogenesis	555	16	29.637	6.27485	0.0122464	1.91199	1636523_at /// 1632901_s_at /// 1634450_a_at /// 1636320_at /// 1637022_at /// 1628628_at /// 1639228_at /// 1622893_at /// 1640445_at /// 1626988_at /// 1638143_a_at /// 1622970_at /// 1641303_at /// 1628008_a_at /// 1630310_at /// 1640119_a_at
tissue development	506	14	27.0204	6.27418	0.012251	1.91183	1640626_at /// 1636281_at /// 1632854_s_at /// 1635283_at /// 1637660_at /// 1623620_a_at /// 1639798_at /// 1635370_at /// 1629837_at /// 1636287_at /// 1638143_a_at /// 1631628_s_at /// 1636953_a_at /// 1634398_a_at
protein catabolism	111	12	5.9274	6.22136	0.0126218	1.89888	1627278_s_at /// 1624372_at /// 1639784_at /// 1631376_at /// 1634820_at /// 1623021_at /// 1633010_s_at /// 1630788_at /// 1629676_at /// 1641485_at /// 1637955_a_at /// 1624478_at
imaginal disc morphogenesis	325	7	17.355	6.17839	0.012933	1.8883	1634398_a_at /// 1630231_at /// 1640119_a_at /// 1627446_at /// 1628008_a_at /// 1639798_at /// 1641350_at
transition metal ion transport	15	3	0.801	6.03696	0.0140094	1.85358	1637159_at /// 1639442_a_at /// 1632430_at
peroxisome organization and biogenesis	15	3	0.801	6.03696	0.0140094	1.85358	1624888_at /// 1640826_at /// 1634699_a_at
neurogenesis	267	5	14.2578	6.01123	0.0142151	1.84725	1624729_at /// 1630502_at /// 1640119_a_at /// 1636281_at /// 1625542_a_at
modification-dependent protein catabolism	88	10	4.6992	5.97942	0.0144737	1.83942	1627278_s_at /// 1624372_at /// 1639784_at /// 1631376_at /// 1633010_s_at /// 1623021_at /// 1634820_at /// 1630788_at /// 1641485_at /// 1624478_at
modification-dependent macromolecule catabolism	88	10	4.6992	5.97942	0.0144737	1.83942	1627278_s_at /// 1624372_at /// 1639784_at /// 1631376_at /// 1633010_s_at /// 1623021_at /// 1634820_at /// 1630788_at /// 1641485_at /// 1624478_at
cell fate determination	146	1	7.7964	5.92466	0.0149304	1.82593	1641303_at
lipid biosynthesis	113	12	6.0342	5.89818	0.0151565	1.8194	1624776_a_at /// 1633215_at /// 1628402_a_at /// 1641000_a_at /// 1633677_at /// 1634955_at /// 1639230_at /// 1632828_at /// 1641558_at /// 1625344_at /// 1636137_at /// 1637066_at
iron ion transport	8	2	0.4272	5.7905	0.0161131	1.79282	1632430_at /// 1639442_a_at
mRNA processing	262	5	13.9908	5.77769	0.0162308	1.78966	1636071_a_at /// 1630805_at /// 1627812_s_at /// 1627627_at /// 1623347_at
tricarboxylic acid cycle intermediate metabolism	24	4	1.2816	5.76599	0.0163392	1.78677	1635227_at /// 1623652_at /// 1639126_at /// 1634045_at
neuron development	204	3	10.8936	5.71977	0.0167749	1.77534	1624729_at /// 1636281_at /// 1625542_a_at
neurite development	204	3	10.8936	5.71977	0.0167749	1.77534	1624729_at /// 1636281_at /// 1625542_a_at
cofactor catabolism	55	7	2.937	5.62069	0.0177497	1.75081	1629515_at /// 1631452_at /// 1640650_at /// 1640462_at /// 1623652_at /// 1626745_at /// 1634045_at
embryonic development	464	13	24.7776	5.59828	0.0179784	1.74525	1627242_at /// 1626416_a_at /// 1636281_at /// 1639798_at /// 1633677_at /// 1636990_at /// 1638143_a_at /// 1626502_s_at /// 1630808_at /// 1634072_s_at /// 1629842_at /// 1640798_a_at /// 1640119_a_at
establishment and/or maintenance of chromatin architecture	230	4	12.282	5.58472	0.018118	1.74189	1627898_at /// 1624729_at /// 1627685_a_at /// 1639006_at
DNA packaging	230	4	12.282	5.58472	0.018118	1.74189	1627898_at /// 1624729_at /// 1627685_a_at /// 1639006_at
neuron morphogenesis during differentiation	171	2	9.1314	5.56945	0.0182764	1.73811	1624729_at /// 1636281_at
neurite morphogenesis	171	2	9.1314	5.56945	0.0182764	1.73811	1624729_at /// 1636281_at
axonogenesis	171	2	9.1314	5.56945	0.0182764	1.73811	1624729_at /// 1636281_at
RNA processing	362	9	19.3308	5.521	0.0187888	1.7261	1627812_s_at /// 1627627_at /// 1636071_a_at /// 1639514_at /// 1630805_at /// 1636336_at /// 1637923_at /// 1623347_at /// 1628723_at
embryonic development (sensu Metazoa)	256	5	13.6704	5.49917	0.0190257	1.72066	1634072_s_at /// 1640119_a_at /// 1633677_at /// 1639798_at /// 1636281_at
chromosome organization and biogenesis (sensu Eukaryota)	254	5	13.5636	5.40677	0.020059	1.69769	1627898_at /// 1624729_at /// 1625759_at /// 1627685_a_at /// 1639006_at
antifungal humoral response	16	3	0.8544	5.38811	0.0202745	1.69305	1636653_at /// 1627613_at /// 1635189_at
defense response to Gram-negative bacteria	16	3	0.8544	5.38811	0.0202745	1.69305	1635189_at /// 1627271_at /// 1639071_a_at
phosphate transport	45	6	2.403	5.38427	0.0203189	1.6921	1634952_s_at /// 1634762_a_at /// 1638432_a_at /// 1636620_s_at /// 1628494_a_at /// 1632317_at
sensory perception of chemical stimulus	197	3	10.5198	5.37533	0.0204235	1.68987	1629208_at /// 1624074_at /// 1626586_at
sensory organ development	305	7	16.287	5.29553	0.0213801	1.66999	1627898_at /// 1634398_a_at /// 1631569_s_at /// 1630231_at /// 1628008_a_at /// 1639798_at /// 1641350_at
generation of neurons	251	5	13.4034	5.2686	0.0217135	1.66327	1624729_at /// 1630502_at /// 1640119_a_at /// 1636281_at /// 1625542_a_at
protein kinase cascade	165	2	8.811	5.26498	0.0217586	1.66237	1629842_at /// 1635260_at
MAPKKK cascade	132	1	7.0488	5.19067	0.0227086	1.64381	1629842_at
amino acid and derivative metabolism	360	29	19.224	4.9714	0.0257697	1.58889	1628389_at /// 1627458_at /// 1631227_at /// 1631965_at /// 1624836_at /// 1625465_a_at /// 1638624_at /// 1626489_s_at /// 1633492_at /// 1623861_at /// 1632818_at /// 1627665_at /// 1624577_at /// 1640594_at /// 1631452_at /// 1625228_at /// 1625652_s_at /// 1627343_a_at /// 1640650_at /// 1634450_a_at /// 1639819_at /// 1623193_at /// 1634848_at /// 1637955_a_at /// 1626523_a_at /// 1629055_a_…
muscle development	159	2	8.4906	4.96171	0.0259143	1.58646	1636953_a_at /// 1630509_at
eye development	243	5	12.9762	4.9028	0.0268133	1.57165	1634398_a_at /// 1631569_s_at /// 1628008_a_at /// 1639798_at /// 1641350_at
neuron differentiation	215	4	11.481	4.87461	0.0272546	1.56456	1624729_at /// 1640119_a_at /// 1636281_at /// 1625542_a_at
sulfur amino acid metabolism	17	3	0.9078	4.82188	0.0281009	1.55128	1632818_at /// 1623861_at /// 1625276_a_at
proteoglycan biosynthesis	17	3	0.9078	4.82188	0.0281009	1.55128	1627139_at /// 1636990_at /// 1628402_a_at
nicotinamide metabolism	17	3	0.9078	4.82188	0.0281009	1.55128	1624518_at /// 1640549_at /// 1625995_a_at
gland development	156	2	8.3304	4.81057	0.0282859	1.54843	1625276_a_at /// 1632152_at
glycine metabolism	9	2	0.4806	4.80353	0.0284014	1.54666	1640594_at /// 1639819_at
transition metal ion homeostasis	9	2	0.4806	4.80353	0.0284014	1.54666	1639442_a_at /// 1632430_at
protein prenylation	9	2	0.4806	4.80353	0.0284014	1.54666	1635482_at /// 1631083_at
toxin metabolism	9	2	0.4806	4.80353	0.0284014	1.54666	1634662_at /// 1640755_at
insecticide metabolism	9	2	0.4806	4.80353	0.0284014	1.54666	1634662_at /// 1640755_at
retrograde vesicle-mediated transport, Golgi to ER	9	2	0.4806	4.80353	0.0284014	1.54666	1633785_at /// 1641295_s_at
iron ion homeostasis	9	2	0.4806	4.80353	0.0284014	1.54666	1632430_at /// 1639442_a_at
protein amino acid prenylation	9	2	0.4806	4.80353	0.0284014	1.54666	1631083_at /// 1635482_at
Golgi organization and biogenesis	9	2	0.4806	4.80353	0.0284014	1.54666	1628008_a_at /// 1628598_s_at
response to toxin	134	13	7.1556	4.77347	0.0289015	1.53908	1634662_at /// 1625873_at /// 1631058_s_at /// 1627773_a_at /// 1640755_at /// 1640870_s_at /// 1626401_at /// 1624577_at /// 1626414_at /// 1624732_at /// 1625744_at /// 1624800_at /// 1641664_at
eye-antennal disc development	212	4	11.3208	4.73413	0.0295699	1.52915	1634398_a_at /// 1628008_a_at /// 1639798_at /// 1641350_at
polysaccharide metabolism	204	18	10.8936	4.63583	0.03131	1.5043	1634142_at /// 1638113_at /// 1628296_at /// 1627271_at /// 1640957_at /// 1636990_at /// 1638716_a_at /// 1640870_s_at /// 1639636_at /// 1641664_at /// 1640202_at /// 1623018_at /// 1637032_at /// 1635894_at /// 1625873_at /// 1635389_s_at /// 1641389_at /// 1627140_at
glycoprotein metabolism	96	10	5.1264	4.63327	0.0313581	1.50365	1638113_at /// 1637032_at /// 1628402_a_at /// 1637602_at /// 1636806_at /// 1636123_at /// 1630630_at /// 1637955_a_at /// 1628296_at /// 1627139_at
microtubule-based process	237	5	12.6558	4.63118	0.0313957	1.50313	1641303_at /// 1628008_a_at /// 1636523_at /// 1640445_at /// 1634450_a_at
female gamete generation	461	14	24.6174	4.57925	0.0323616	1.48997	1623620_a_at /// 1639006_at /// 1640445_at /// 1638143_a_at /// 1626502_s_at /// 1626708_at /// 1636137_at /// 1641303_at /// 1628008_a_at /// 1627898_at /// 1625542_a_at /// 1640119_a_at /// 1627458_at /// 1634398_a_at
cellular morphogenesis during differentiation	235	5	12.549	4.54119	0.0330887	1.48032	1634398_a_at /// 1624729_at /// 1628008_a_at /// 1636281_at /// 1641350_at
pattern specification	338	9	18.0492	4.53693	0.0331742	1.4792	1636990_at /// 1626502_s_at /// 1626708_at /// 1630808_at /// 1629842_at /// 1641303_at /// 1628008_a_at /// 1625542_a_at /// 1634398_a_at
oogenesis	434	13	23.1756	4.46775	0.0345406	1.46167	1639006_at /// 1640445_at /// 1638143_a_at /// 1626502_s_at /// 1626708_at /// 1636137_at /// 1641303_at /// 1628008_a_at /// 1627898_at /// 1625542_a_at /// 1640119_a_at /// 1627458_at /// 1634398_a_at
M phase	361	10	19.2774	4.46482	0.0345995	1.46093	1632901_s_at /// 1634450_a_at /// 1637022_at /// 1629876_at /// 1630827_s_at /// 1629445_at /// 1629842_at /// 1628008_a_at /// 1627898_at /// 1638996_at
cell proliferation	336	9	17.9424	4.45685	0.0347616	1.4589	1640626_at /// 1630949_s_at /// 1638063_at /// 1630502_at /// 1626010_at /// 1638143_a_at /// 1640119_a_at /// 1624478_at /// 1634398_a_at
cellular morphogenesis	457	14	24.4038	4.43534	0.0352022	1.45343	1630949_s_at /// 1624729_at /// 1636281_at /// 1641350_at /// 1639798_at /// 1633677_at /// 1630509_at /// 1638143_a_at /// 1631718_at /// 1627685_a_at /// 1628008_a_at /// 1640119_a_at /// 1625880_at /// 1634398_a_at
positive regulation of transcription factor import into nucleus	3	1	0.1602	4.4024	0.0358881	1.44505	1637534_at
positive regulation of protein transport	3	1	0.1602	4.4024	0.0358881	1.44505	1637534_at
positive regulation of protein import into nucleus	3	1	0.1602	4.4024	0.0358881	1.44505	1637534_at
positive regulation of nucleocytoplasmic transport	3	1	0.1602	4.4024	0.0358881	1.44505	1637534_at
heparin metabolism	3	1	0.1602	4.4024	0.0358881	1.44505	1636990_at
heparin biosynthesis	3	1	0.1602	4.4024	0.0358881	1.44505	1636990_at
organic cation transport	3	1	0.1602	4.4024	0.0358881	1.44505	1636800_at
long-chain fatty acid transport	3	1	0.1602	4.4024	0.0358881	1.44505	1634809_s_at
fatty acid transport	3	1	0.1602	4.4024	0.0358881	1.44505	1634809_s_at
negative regulation of fusion cell fate specification	3	1	0.1602	4.4024	0.0358881	1.44505	1634398_a_at
tyrosine catabolism	3	1	0.1602	4.4024	0.0358881	1.44505	1633492_at
attachment of GPI anchor to protein	3	1	0.1602	4.4024	0.0358881	1.44505	1632828_at
peptidyl-arginine omega-N-methylation	3	1	0.1602	4.4024	0.0358881	1.44505	1632151_at
peptidyl-arginine N-methylation	3	1	0.1602	4.4024	0.0358881	1.44505	1632151_at
peptidyl-arginine modification	3	1	0.1602	4.4024	0.0358881	1.44505	1632151_at
peptidyl-arginine methylation, to asymmetrical-dimethyl arginine	3	1	0.1602	4.4024	0.0358881	1.44505	1632151_at
peptidyl-arginine methylation	3	1	0.1602	4.4024	0.0358881	1.44505	1632151_at
protein amino acid N-linked glycosylation via asparagine	3	1	0.1602	4.4024	0.0358881	1.44505	1630630_at
peptidyl-asparagine modification	3	1	0.1602	4.4024	0.0358881	1.44505	1630630_at
neurotransmitter receptor metabolism	3	1	0.1602	4.4024	0.0358881	1.44505	1629055_a_at
negative regulation of epidermal growth factor receptor activity	3	1	0.1602	4.4024	0.0358881	1.44505	1626708_at
glutamyl-tRNA aminoacylation	3	1	0.1602	4.4024	0.0358881	1.44505	1626523_a_at
gamma-aminobutyric acid metabolism	3	1	0.1602	4.4024	0.0358881	1.44505	1626489_s_at
butyrate metabolism	3	1	0.1602	4.4024	0.0358881	1.44505	1626489_s_at
humoral defense mechanism (sensu Vertebrata)	3	1	0.1602	4.4024	0.0358881	1.44505	1626382_s_at
B cell mediated immunity	3	1	0.1602	4.4024	0.0358881	1.44505	1626382_s_at
non-recombinational repair	3	1	0.1602	4.4024	0.0358881	1.44505	1625759_at
double-strand break repair via nonhomologous end joining	3	1	0.1602	4.4024	0.0358881	1.44505	1625759_at
acetylcholine metabolism	3	1	0.1602	4.4024	0.0358881	1.44505	1624577_at
peptide cross-linking	3	1	0.1602	4.4024	0.0358881	1.44505	1624371_a_at
cofactor biosynthesis	147	2	7.8498	4.35937	0.0368061	1.43408	1636946_at /// 1623689_a_at
positive regulation of cellular process	283	7	15.1122	4.35461	0.0369088	1.43287	1624729_at /// 1641082_at /// 1624550_at /// 1639798_at /// 1630949_s_at /// 1639006_at /// 1637534_at
sterol metabolism	38	5	2.0292	4.34933	0.0370237	1.43152	1634072_s_at /// 1636137_at /// 1637066_at /// 1641570_s_at /// 1629877_at
polysaccharide catabolism	18	3	0.9612	4.3245	0.0375673	1.42519	1640202_at /// 1635389_s_at /// 1639636_at
N-acetylglucosamine catabolism	18	3	0.9612	4.3245	0.0375673	1.42519	1640202_at /// 1635389_s_at /// 1639636_at
glucosamine catabolism	18	3	0.9612	4.3245	0.0375673	1.42519	1640202_at /// 1635389_s_at /// 1639636_at
chitin catabolism	18	3	0.9612	4.3245	0.0375673	1.42519	1640202_at /// 1635389_s_at /// 1639636_at
cellular polysaccharide catabolism	18	3	0.9612	4.3245	0.0375673	1.42519	1640202_at /// 1635389_s_at /// 1639636_at
amino sugar catabolism	18	3	0.9612	4.3245	0.0375673	1.42519	1640202_at /// 1635389_s_at /// 1639636_at
RNA modification	18	3	0.9612	4.3245	0.0375673	1.42519	1632818_at /// 1637555_at /// 1628723_at
sperm individualization	18	3	0.9612	4.3245	0.0375673	1.42519	1627959_a_at /// 1638113_at /// 1639071_a_at
pyridine nucleotide metabolism	18	3	0.9612	4.3245	0.0375673	1.42519	1624518_at /// 1640549_at /// 1625995_a_at
eye development (sensu Endopterygota)	230	5	12.282	4.3175	0.0377225	1.4234	1634398_a_at /// 1631569_s_at /// 1628008_a_at /// 1639798_at /// 1641350_at
cell surface receptor linked signal transduction	841	31	44.9094	4.30804	0.0379324	1.42099	1630808_at /// 1641563_at /// 1626708_at /// 1626050_at /// 1629842_at /// 1638262_at /// 1631569_s_at /// 1635965_at /// 1623376_s_at /// 1636990_at /// 1633763_at /// 1628598_s_at /// 1630949_s_at /// 1639019_s_at /// 1627314_s_at /// 1628831_at /// 1639798_at /// 1639303_at /// 1638143_a_at /// 1624478_at /// 1626742_at /// 1637194_at /// 1622893_at /// 1633890_at /// 1636653_at /// 1629530_at…
eye morphogenesis	202	4	10.7868	4.27009	0.0387891	1.41129	1634398_a_at /// 1628008_a_at /// 1639798_at /// 1641350_at
RNA splicing	201	4	10.7334	4.22407	0.0398547	1.39952	1636071_a_at /// 1630805_at /// 1627812_s_at /// 1623347_at
amino acid catabolism	62	7	3.3108	4.11085	0.0426089	1.3705	1625465_a_at /// 1631452_at /// 1631227_at /// 1634450_a_at /// 1639819_at /// 1637955_a_at /// 1633492_at
carbohydrate transport	87	9	4.6458	4.0809	0.0433711	1.3628	1623648_s_at /// 1634952_s_at /// 1632317_at /// 1633086_s_at /// 1625477_a_at /// 1629469_s_at /// 1634762_a_at /// 1629963_at /// 1623552_s_at
biopolymer catabolism	168	15	8.9712	4.05146	0.0441337	1.35523	1639636_at /// 1640202_at /// 1627278_s_at /// 1624372_at /// 1635389_s_at /// 1639784_at /// 1631376_at /// 1634820_at /// 1633010_s_at /// 1623021_at /// 1630788_at /// 1629676_at /// 1641485_at /// 1637955_a_at /// 1624478_at
amino acid metabolism	329	26	17.5686	4.04634	0.044267	1.35392	1628389_at /// 1631227_at /// 1624836_at /// 1625465_a_at /// 1638624_at /// 1626489_s_at /// 1633492_at /// 1623861_at /// 1632818_at /// 1627665_at /// 1640594_at /// 1631452_at /// 1625228_at /// 1625652_s_at /// 1627343_a_at /// 1640650_at /// 1634450_a_at /// 1639819_at /// 1623193_at /// 1634848_at /// 1637955_a_at /// 1626523_a_at /// 1629055_a_at /// 1625276_a_at /// 1636244_s_at /// 1634…
DNA replication	140	2	7.476	4.01105	0.0452033	1.34483	1639729_s_at /// 1625997_s_at
response to pest, pathogen or parasite	114	11	6.0876	3.96407	0.0464815	1.33272	1636653_at /// 1626382_s_at /// 1636767_at /// 1627613_at /// 1635189_at /// 1639071_a_at /// 1629530_at /// 1622893_at /// 1626708_at /// 1630067_a_at /// 1639019_s_at
positive regulation of biological process	323	9	17.2482	3.94434	0.0470327	1.3276	1630949_s_at /// 1624729_at /// 1637534_at /// 1639798_at /// 1641082_at /// 1639006_at /// 1624550_at /// 1633890_at /// 1633763_at
RNA splicing, via transesterification reactions with bulged adenosine as nucleophile	194	4	10.3596	3.90406	0.0481693	1.31723	1636071_a_at /// 1630805_at /// 1627812_s_at /// 1623347_at
RNA splicing, via transesterification reactions	194	4	10.3596	3.90406	0.0481693	1.31723	1636071_a_at /// 1630805_at /// 1627812_s_at /// 1623347_at
nuclear mRNA splicing, via spliceosome	194	4	10.3596	3.90406	0.0481693	1.31723	1630805_at /// 1627812_s_at /// 1636071_a_at /// 1623347_at
metabolism	6129	363	327.289	3.89657	0.04838	1.3153	1640755_at /// 1627660_a_at /// 1631083_at /// 1629469_s_at /// 1625935_at /// 1633215_at /// 1625588_s_at /// 1629194_s_at /// 1632643_at /// 1624478_at /// 1634848_at /// 1636620_s_at /// 1633675_at /// 1636071_a_at /// 1632904_at /// 1640957_at /// 1630614_s_at /// 1639086_s_at /// 1625675_a_at /// 1637955_a_at /// 1634041_at /// 1639489_at /// 1637650_at /// 1632479_at /// 1636946_at /// 1638…
defense response to fungi	19	3	1.0146	3.88509	0.0487169	1.31232	1636653_at /// 1627613_at /// 1635189_at
protein amino acid N-linked glycosylation	19	3	1.0146	3.88509	0.0487169	1.31232	1630630_at /// 1636806_at /// 1637602_at
proteoglycan metabolism	19	3	1.0146	3.88509	0.0487169	1.31232	1627139_at /// 1636990_at /// 1628402_a_at
response to protein stimulus	29	4	1.5486	3.88051	0.0488495	1.31114	1627242_at /// 1641055_at /// 1626416_a_at /// 1638872_at
response to unfolded protein	29	4	1.5486	3.88051	0.0488495	1.31114	1627242_at /// 1638872_at /// 1626416_a_at /// 1641055_at
ectoderm development	296	8	15.8064	3.85539	0.0495907	1.3046	1635370_at /// 1634398_a_at /// 1629837_at /// 1639798_at /// 1636281_at /// 1623620_a_at /// 1638143_a_at /// 1640626_at
smoothened signaling pathway	40	5	2.136	3.84012	0.0500403	1.30068	1630808_at /// 1624478_at /// 1639798_at /// 1636990_at /// 1640435_at
eye-antennal disc morphogenesis	191	4	10.1994	3.76812	0.0522384	1.28201	1634398_a_at /// 1628008_a_at /// 1639798_at /// 1641350_at
salivary gland development	135	2	7.209	3.76386	0.0523709	1.28091	1625276_a_at /// 1632152_at
exocrine system development	135	2	7.209	3.76386	0.0523709	1.28091	1625276_a_at /// 1632152_at
mitotic cell cycle	317	9	16.9278	3.71283	0.0540008	1.2676	1630949_s_at /// 1632901_s_at /// 1634450_a_at /// 1637022_at /// 1629876_at /// 1630827_s_at /// 1629842_at /// 1628008_a_at /// 1638996_at
eye morphogenesis (sensu Endopterygota)	189	4	10.0926	3.67792	0.0551379	1.25855	1634398_a_at /// 1628008_a_at /// 1639798_at /// 1641350_at
negative regulation of metabolism	214	5	11.4276	3.61529	0.0572506	1.24222	1626502_s_at /// 1627898_at /// 1633592_a_at /// 1627539_at /// 1634188_a_at
positive regulation of physiological process	265	7	14.151	3.61365	0.0573073	1.24179	1624729_at /// 1641082_at /// 1624550_at /// 1639798_at /// 1630949_s_at /// 1639006_at /// 1637534_at
cell-cell signaling	593	21	31.6662	3.59272	0.05803	1.23632	1629445_at /// 1626050_at /// 1631569_s_at /// 1624729_at /// 1632809_at /// 1640119_a_at /// 1635370_at /// 1626739_s_at /// 1633677_at /// 1635944_a_at /// 1628831_at /// 1630169_a_at /// 1640202_at /// 1635260_at /// 1624577_at /// 1639006_at /// 1624670_at /// 1637833_at /// 1635389_s_at /// 1629055_a_at /// 1634398_a_at
RNA metabolism	479	16	25.5786	3.58697	0.0582345	1.23482	1627812_s_at /// 1627627_at /// 1636071_a_at /// 1636244_s_at /// 1639514_at /// 1632818_at /// 1630805_at /// 1636336_at /// 1641745_a_at /// 1628389_at /// 1637923_at /// 1637555_at /// 1626523_a_at /// 1623347_at /// 1623193_at /// 1628723_at
hemopoietic or lymphoid organ development	101	1	5.3934	3.57881	0.0585208	1.23269	1638143_a_at
response to heat	53	6	2.8302	3.55015	0.0595402	1.22519	1637650_at /// 1641286_s_at /// 1627242_at /// 1638872_at /// 1626416_a_at /// 1641055_at
oogenesis (sensu Insecta)	407	13	21.7338	3.50971	0.0610099	1.2146	1639006_at /// 1640445_at /// 1638143_a_at /// 1626502_s_at /// 1626708_at /// 1636137_at /// 1641303_at /// 1628008_a_at /// 1627898_at /// 1640119_a_at /// 1625542_a_at /// 1627458_at /// 1634398_a_at
response to fungi	20	3	1.068	3.49497	0.0615559	1.21073	1636653_at /// 1627613_at /// 1635189_at
acyl-CoA metabolism	20	3	1.068	3.49497	0.0615559	1.21073	1632980_at /// 1636942_at /// 1628744_s_at
phenol metabolism	20	3	1.068	3.49497	0.0615559	1.21073	1627458_at /// 1634450_a_at /// 1628269_at
positive regulation of cellular physiological process	261	7	13.9374	3.45312	0.0631321	1.19975	1624729_at /// 1641082_at /// 1624550_at /// 1639798_at /// 1630949_s_at /// 1639006_at /// 1637534_at
membrane lipid metabolism	105	10	5.607	3.44185	0.0635638	1.19679	1633215_at /// 1629877_at /// 1628402_a_at /// 1641000_a_at /// 1632828_at /// 1641570_s_at /// 1630993_at /// 1625344_at /// 1625233_at /// 1641629_at
programmed cell death	333	10	17.7822	3.4058	0.0649681	1.1873	1626382_s_at /// 1625276_a_at /// 1639071_a_at /// 1641082_at /// 1639006_at /// 1632152_at /// 1632790_at /// 1640943_at /// 1622979_a_at /// 1634398_a_at
transmission of nerve impulse	496	17	26.4864	3.39766	0.06529	1.18516	1626739_s_at /// 1631569_s_at /// 1624729_at /// 1635260_at /// 1630169_a_at /// 1635944_a_at /// 1626050_at /// 1633677_at /// 1632809_at /// 1635370_at /// 1639006_at /// 1624577_at /// 1628831_at /// 1624670_at /// 1629445_at /// 1640119_a_at /// 1629055_a_at
synaptic vesicle targeting	11	2	0.5874	3.39707	0.0653131	1.185	1633677_at /// 1629445_at
heparan sulfate proteoglycan metabolism	11	2	0.5874	3.39707	0.0653131	1.185	1627139_at /// 1636990_at
heparan sulfate proteoglycan biosynthesis	11	2	0.5874	3.39707	0.0653131	1.185	1627139_at /// 1636990_at
'de novo' protein folding	11	2	0.5874	3.39707	0.0653131	1.185	1625875_at /// 1641286_s_at
glucose metabolism	79	8	4.2186	3.38951	0.0656145	1.183	1624518_at /// 1626984_at /// 1624509_at /// 1634794_at /// 1640549_at /// 1635227_at /// 1634045_at /// 1625995_a_at
visual perception	127	2	6.7818	3.37161	0.0663285	1.1783	1626503_at /// 1623376_s_at
sensory perception of light stimulus	127	2	6.7818	3.37161	0.0663285	1.1783	1626503_at /// 1623376_s_at
coenzyme catabolism	54	6	2.8836	3.36799	0.0664753	1.17734	1629515_at /// 1631452_at /// 1640650_at /// 1623652_at /// 1626745_at /// 1634045_at
cellular macromolecule metabolism	2628	162	140.335	3.34459	0.06743	1.1712	1640372_at /// 1641534_at /// 1641359_at /// 1639086_s_at /// 1638716_a_at /// 1628402_a_at /// 1634848_at /// 1626196_at /// 1640435_at /// 1641286_s_at /// 1624236_at /// 1629515_at /// 1623811_at /// 1627140_at /// 1638415_at /// 1633327_at /// 1636990_at /// 1636653_at /// 1627823_at /// 1630630_at /// 1641292_at /// 1633763_at /// 1636206_at /// 1631965_at /// 1626742_at /// 1632303_a_at ///…
negative regulation of nucleobase, nucleoside, nucleotide and nucleic acid metabolism	154	3	8.2236	3.31801	0.0685252	1.16415	1627898_at /// 1633592_a_at /// 1634188_a_at
glycoprotein biosynthesis	93	9	4.9662	3.27646	0.0702749	1.1532	1638113_at /// 1637032_at /// 1628402_a_at /// 1637602_at /// 1636806_at /// 1636123_at /// 1630630_at /// 1628296_at /// 1627139_at
transcription initiation	95	1	5.073	3.27012	0.0705521	1.15149	1624550_at
cytoskeleton-dependent intracellular transport	124	2	6.6216	3.22568	0.072492	1.13971	1636523_at /// 1640445_at
chromatin modification	124	2	6.6216	3.22568	0.072492	1.13971	1627898_at /// 1639006_at
organismal physiological process	1163	48	62.1042	3.20314	0.0735021	1.1337	1630509_at /// 1638811_at /// 1633427_at /// 1635260_at /// 1626345_at /// 1624577_at /// 1629118_at /// 1639006_at /// 1630067_a_at /// 1633545_at /// 1626050_at /// 1636137_at /// 1630169_a_at /// 1636490_at /// 1624074_at /// 1628831_at /// 1635370_at /// 1624729_at /// 1623376_s_at /// 1629530_at /// 1631569_s_at /// 1639019_s_at /// 1626503_at /// 1635944_a_at /// 1626586_at /// 1640119_a_at…
peptidyl-amino acid modification	43	5	2.2962	3.18375	0.0743738	1.12858	1630886_at /// 1630630_at /// 1630808_at /// 1631965_at /// 1632151_at
membrane lipid biosynthesis	43	5	2.2962	3.18375	0.0743738	1.12858	1625344_at /// 1628402_a_at /// 1632828_at /// 1641000_a_at /// 1633215_at
negative regulation of transcription, DNA-dependent	123	2	6.5682	3.17719	0.0746724	1.12684	1627898_at /// 1634188_a_at
transcription initiation from RNA polymerase II promoter	93	1	4.9662	3.16756	0.0751138	1.12428	1624550_at
macromolecule metabolism	3831	230	204.575	3.15977	0.07547	1.1222	1640372_at /// 1641534_at /// 1641359_at /// 1639086_s_at /// 1636311_at /// 1638716_a_at /// 1640870_s_at /// 1628402_a_at /// 1634848_at /// 1640435_at /// 1626196_at /// 1641286_s_at /// 1624236_at /// 1625050_s_at /// 1634952_s_at /// 1625995_a_at /// 1629515_at /// 1638432_a_at /// 1623811_at /// 1627140_at /// 1638415_at /// 1633327_at /// 1638285_a_at /// 1636990_at /// 1636653_at /// 1627…
cellular protein metabolism	2517	155	134.408	3.15487	0.0757	1.1209	1640372_at /// 1641534_at /// 1641359_at /// 1639086_s_at /// 1628402_a_at /// 1634848_at /// 1626196_at /// 1640435_at /// 1641286_s_at /// 1624236_at /// 1629515_at /// 1623811_at /// 1638415_at /// 1633327_at /// 1636990_at /// 1636653_at /// 1627823_at /// 1630630_at /// 1641292_at /// 1633763_at /// 1636206_at /// 1631965_at /// 1626742_at /// 1632303_a_at /// 1623514_a_at /// 1631728_s_at /…
compound eye morphogenesis (sensu Endopterygota)	177	4	9.4518	3.1446	0.0761781	1.11817	1634398_a_at /// 1628008_a_at /// 1639798_at /// 1641350_at
compound eye development (sensu Endopterygota)	177	4	9.4518	3.1446	0.0761781	1.11817	1634398_a_at /// 1628008_a_at /// 1639798_at /// 1641350_at
microtubule-based movement	122	2	6.5148	3.12879	0.0769201	1.11396	1640445_at /// 1636523_at
main pathways of carbohydrate metabolism	122	11	6.5148	3.0879	0.0788769	1.10305	1626745_at /// 1629515_at /// 1640650_at /// 1639126_at /// 1634794_at /// 1635227_at /// 1634045_at /// 1640549_at /// 1624518_at /// 1623652_at /// 1625995_a_at
axon guidance	121	2	6.4614	3.08046	0.0792374	1.10107	1624729_at /// 1636281_at
hemopoiesis	91	1	4.8594	3.06519	0.0799853	1.09699	1638143_a_at
localization	2210	99	118.014	3.06347	0.08007	1.0965	1633785_at /// 1626739_s_at /// 1633100_a_at /// 1636800_at /// 1641286_s_at /// 1631805_at /// 1630929_at /// 1627343_a_at /// 1628744_s_at /// 1633677_at /// 1634952_s_at /// 1635260_at /// 1637159_at /// 1627382_at /// 1625688_at /// 1628389_at /// 1632395_s_at /// 1638143_a_at /// 1629963_at /// 1638285_a_at /// 1630310_at /// 1639126_at /// 1626382_s_at /// 1634641_a_at /// 1634188_a_at /// …
regulation of programmed cell death	175	4	9.345	3.05715	0.0803822	1.09484	1622979_a_at /// 1641082_at /// 1640943_at /// 1639006_at
DNA metabolism	507	18	27.0738	3.04109	0.08118	1.09054	1630728_a_at /// 1624729_at /// 1625997_s_at /// 1627898_at /// 1639729_s_at /// 1625759_at /// 1625675_a_at /// 1627856_at /// 1632901_s_at /// 1636758_s_at /// 1632904_at /// 1636528_at /// 1632683_s_at /// 1639006_at /// 1627685_a_at /// 1624901_at /// 1626133_s_at /// 1625050_s_at
small GTPase mediated signal transduction	174	4	9.2916	3.01359	0.0825696	1.08318	1629842_at /// 1625675_a_at /// 1630949_s_at /// 1638262_at
protein biosynthesis	586	41	31.2924	3.01151	0.0826799	1.0826	1634662_at /// 1630630_at /// 1640142_at /// 1624278_at /// 1627139_at /// 1638073_at /// 1640435_at /// 1629084_at /// 1628402_a_at /// 1633427_at /// 1630808_at /// 1638113_at /// 1636206_at /// 1637689_at /// 1636806_at /// 1631718_at /// 1635482_at /// 1631636_at /// 1627823_at /// 1640650_at /// 1633215_at /// 1622893_at /// 1626933_s_at /// 1632828_at /// 1628621_at /// 1637602_at /// 16247…
N-acetylglucosamine metabolism	109	10	5.8206	3.00096	0.0832147	1.0798	1638113_at /// 1639636_at /// 1640202_at /// 1637032_at /// 1627140_at /// 1635389_s_at /// 1636990_at /// 1641389_at /// 1634142_at /// 1638716_a_at
glucosamine metabolism	109	10	5.8206	3.00096	0.0832147	1.0798	1638113_at /// 1639636_at /// 1640202_at /// 1637032_at /// 1627140_at /// 1635389_s_at /// 1636990_at /// 1641389_at /// 1634142_at /// 1638716_a_at
antimicrobial humoral response (sensu Protostomia)	44	5	2.3496	2.98971	0.0837954	1.07678	1636653_at /// 1627613_at /// 1635189_at /// 1636767_at /// 1630067_a_at
positive regulation of programmed cell death	119	2	6.3546	2.98407	0.0840872	1.07527	1641082_at /// 1639006_at
coenzyme biosynthesis	119	2	6.3546	2.98407	0.0840872	1.07527	1636946_at /// 1623689_a_at
negative regulation of cellular metabolism	198	5	10.5732	2.93767	0.0865346	1.06281	1626502_s_at /// 1627898_at /// 1633592_a_at /// 1627539_at /// 1634188_a_at
behavior	272	8	14.5248	2.93106	0.086896	1.061	1626984_at /// 1628323_s_at /// 1633794_a_at /// 1636137_at /// 1633779_s_at /// 1638113_at /// 1624074_at /// 1634188_a_at
central nervous system development	172	4	9.1848	2.92681	0.0871204	1.05988	1634398_a_at /// 1632303_a_at /// 1640119_a_at /// 1638143_a_at
macromolecule biosynthesis	621	43	33.1614	2.919	0.0875387	1.0578	1634662_at /// 1630630_at /// 1640142_at /// 1624278_at /// 1627139_at /// 1638073_at /// 1640435_at /// 1629084_at /// 1628402_a_at /// 1633427_at /// 1630808_at /// 1638113_at /// 1636206_at /// 1637689_at /// 1636806_at /// 1631718_at /// 1635482_at /// 1631636_at /// 1627823_at /// 1640650_at /// 1634794_at /// 1633215_at /// 1622893_at /// 1626933_s_at /// 1632828_at /// 1628621_at /// 16376…
embryonic morphogenesis	145	3	7.743	2.90534	0.0882856	1.05411	1640798_a_at /// 1640119_a_at /// 1633677_at
amino sugar metabolism	110	10	5.874	2.89817	0.0886809	1.05217	1638113_at /// 1639636_at /// 1640202_at /// 1637032_at /// 1627140_at /// 1635389_s_at /// 1636990_at /// 1641389_at /// 1634142_at /// 1638716_a_at
nuclear envelope reassembly	4	1	0.2136	2.89525	0.0888403	1.05139	1641350_at
regulation of border follicle cell delamination	4	1	0.2136	2.89525	0.0888403	1.05139	1640119_a_at
border follicle cell delamination	4	1	0.2136	2.89525	0.0888403	1.05139	1640119_a_at
detection of calcium ion	4	1	0.2136	2.89525	0.0888403	1.05139	1639363_at
proline biosynthesis	4	1	0.2136	2.89525	0.0888403	1.05139	1638624_at
inositol and derivative phosphorylation	4	1	0.2136	2.89525	0.0888403	1.05139	1638432_a_at
cytolysis	4	1	0.2136	2.89525	0.0888403	1.05139	1636767_at
regulation of Toll signaling pathway	4	1	0.2136	2.89525	0.0888403	1.05139	1636653_at
glycerophosphate shuttle	4	1	0.2136	2.89525	0.0888403	1.05139	1636311_at
L-phenylalanine catabolism	4	1	0.2136	2.89525	0.0888403	1.05139	1633492_at
signal peptide processing	4	1	0.2136	2.89525	0.0888403	1.05139	1632479_at
ventral midline development	4	1	0.2136	2.89525	0.0888403	1.05139	1632303_a_at
pseudouridine synthesis	4	1	0.2136	2.89525	0.0888403	1.05139	1628723_at
35S primary transcript processing	4	1	0.2136	2.89525	0.0888403	1.05139	1628723_at
negative regulation of protein amino acid dephosphorylation	4	1	0.2136	2.89525	0.0888403	1.05139	1627539_at
negative regulation of dephosphorylation	4	1	0.2136	2.89525	0.0888403	1.05139	1627539_at
sperm storage	4	1	0.2136	2.89525	0.0888403	1.05139	1626984_at
pupal development (sensu Insecta)	4	1	0.2136	2.89525	0.0888403	1.05139	1626984_at
anterior region determination	4	1	0.2136	2.89525	0.0888403	1.05139	1626502_s_at
protein ubiquitination during ubiquitin-dependent protein catabolism	4	1	0.2136	2.89525	0.0888403	1.05139	1624478_at
glycosaminoglycan biosynthesis	12	2	0.6408	2.883	0.08952	1.04808	1627139_at /// 1636990_at
aminoglycan biosynthesis	12	2	0.6408	2.883	0.08952	1.04808	1627139_at /// 1636990_at
acetyl-CoA metabolism	57	6	3.0438	2.87112	0.090182	1.04488	1629515_at /// 1634072_s_at /// 1640650_at /// 1623652_at /// 1626745_at /// 1634045_at
appendage morphogenesis	170	4	9.078	2.8405	0.0919158	1.03661	1634398_a_at /// 1630231_at /// 1627446_at /// 1639798_at
appendage development	170	4	9.078	2.8405	0.0919158	1.03661	1634398_a_at /// 1630231_at /// 1627446_at /// 1639798_at
apoptosis	245	7	13.083	2.82832	0.0926147	1.03332	1626382_s_at /// 1622979_a_at /// 1641082_at /// 1640943_at /// 1639006_at /// 1639071_a_at /// 1632790_at
death	340	11	18.156	2.82046	0.0930701	1.03119	1626382_s_at /// 1636767_at /// 1625276_a_at /// 1639071_a_at /// 1641082_at /// 1639006_at /// 1632152_at /// 1632790_at /// 1640943_at /// 1622979_a_at /// 1634398_a_at
M phase of mitotic cell cycle	269	8	14.3646	2.82	0.0930894	1.0311	1632901_s_at /// 1629842_at /// 1628008_a_at /// 1630827_s_at /// 1637022_at /// 1634450_a_at /// 1638996_at /// 1629876_at
lipid catabolism	45	5	2.403	2.80666	0.0938728	1.02746	1636137_at /// 1627773_a_at /// 1626414_at /// 1636583_at /// 1637833_at
hexose metabolism	111	10	5.9274	2.7982	0.0943691	1.02517	1638432_a_at /// 1637357_at /// 1626984_at /// 1624509_at /// 1635227_at /// 1634794_at /// 1634045_at /// 1640549_at /// 1624518_at /// 1625995_a_at
chromatin assembly or disassembly	169	4	9.0246	2.79753	0.0944104	1.02498	1627898_at /// 1624729_at /// 1627685_a_at /// 1639006_at
coenzyme metabolism	274	21	14.6316	2.77184	0.09594	1.01802	1637165_at /// 1629271_at /// 1624518_at /// 1634072_s_at /// 1626745_at /// 1625995_a_at /// 1627123_at /// 1623689_a_at /// 1629515_at /// 1640549_at /// 1634045_at /// 1630310_at /// 1636942_at /// 1628744_s_at /// 1631452_at /// 1640650_at /// 1623652_at /// 1632980_at /// 1627106_a_at /// 1628320_at /// 1636946_at
sulfur metabolism	84	8	4.4856	2.75348	0.097051	1.013	1627139_at /// 1632818_at /// 1623861_at /// 1623175_at /// 1625276_a_at /// 1641629_at /// 1627497_at /// 1636990_at
cell death	338	11	18.0492	2.7531	0.0970666	1.01293	1626382_s_at /// 1636767_at /// 1625276_a_at /// 1639071_a_at /// 1641082_at /// 1639006_at /// 1632152_at /// 1632790_at /// 1640943_at /// 1622979_a_at /// 1634398_a_at
establishment of localization	2129	96	113.689	2.75214	0.09712	1.0127	1633785_at /// 1626739_s_at /// 1633100_a_at /// 1636800_at /// 1641286_s_at /// 1631805_at /// 1630929_at /// 1627343_a_at /// 1628744_s_at /// 1633677_at /// 1634952_s_at /// 1635260_at /// 1637159_at /// 1627382_at /// 1625688_at /// 1628389_at /// 1632395_s_at /// 1638143_a_at /// 1629963_at /// 1638285_a_at /// 1630310_at /// 1639126_at /// 1626382_s_at /// 1634641_a_at /// 1634188_a_at /// …
mitosis	267	8	14.2578	2.74657	0.0974541	1.0112	1632901_s_at /// 1629842_at /// 1637022_at /// 1630827_s_at /// 1628008_a_at /// 1638996_at /// 1634450_a_at /// 1629876_at
appendage morphogenesis (sensu Endopterygota)	167	4	8.9178	2.71196	0.0995979	1.00175	1634398_a_at /// 1630231_at /// 1627446_at /// 1639798_at
appendage development (sensu Endopterygota)	167	4	8.9178	2.71196	0.0995979	1.00175	1634398_a_at /// 1630231_at /// 1627446_at /// 1639798_at
induction of programmed cell death	113	2	6.0342	2.69709	0.100531	0.9977	1641082_at /// 1639006_at
spermatogenesis	140	3	7.476	2.67985	0.101625	0.993	1627959_a_at /// 1639071_a_at /// 1638113_at
male gamete generation	140	3	7.476	2.67985	0.101625	0.993	1627959_a_at /// 1639071_a_at /// 1638113_at
endocytosis	140	3	7.476	2.67985	0.101625	0.993	1625233_at /// 1635260_at /// 1630949_s_at
oxygen and reactive oxygen species metabolism	85	8	4.539	2.63902	0.104256	0.9819	1633471_at /// 1630886_at /// 1636961_a_at /// 1631628_s_at /// 1638006_at /// 1624732_at /// 1623193_at /// 1625744_at
negative regulation of transcription	139	3	7.4226	2.63511	0.104525	0.98078	1627898_at /// 1633592_a_at /// 1634188_a_at
germ cell development	165	4	8.811	2.62691	0.105065	0.97854	1634398_a_at /// 1641303_at /// 1628008_a_at /// 1625542_a_at
regulation of gene expression, epigenetic	82	1	4.3788	2.60717	0.106382	0.97313	1627898_at
gut development	81	1	4.3254	2.55659	0.109835	0.95926	1640798_a_at
actin filament organization	81	1	4.3254	2.55659	0.109835	0.95926	1638143_a_at
actin filament-based process	137	3	7.3158	2.54601	0.110573	0.95635	1628628_at /// 1622970_at /// 1638143_a_at
heart development	80	1	4.272	2.50608	0.113407	0.94536	1636953_a_at
sex differentiation	80	1	4.272	2.50608	0.113407	0.94536	1623271_a_at
actin cytoskeleton organization and biogenesis	136	3	7.2624	2.50166	0.113726	0.94414	1628628_at /// 1622970_at /// 1638143_a_at
vesicle targeting	13	2	0.6942	2.45623	0.11706	0.93159	1633677_at /// 1629445_at
GPI anchor metabolism	13	2	0.6942	2.45623	0.11706	0.93159	1632828_at /// 1633215_at
GPI anchor biosynthesis	13	2	0.6942	2.45623	0.11706	0.93159	1632828_at /// 1633215_at
Wnt receptor signaling pathway	79	1	4.2186	2.45565	0.117104	0.93143	1636990_at
inorganic anion transport	60	6	3.204	2.43996	0.11828	0.92709	1634952_s_at /// 1634762_a_at /// 1638432_a_at /// 1636620_s_at /// 1632317_at /// 1628494_a_at
proteolysis	869	57	46.4046	2.41921	0.119867	0.9213	1639729_s_at /// 1627278_s_at /// 1634848_at /// 1623459_at /// 1632593_at /// 1633955_at /// 1625598_at /// 1624478_at /// 1624372_at /// 1627627_at /// 1641292_at /// 1641534_at /// 1640372_at /// 1627212_at /// 1633010_s_at /// 1623871_at /// 1626857_at /// 1629676_at /// 1634820_at /// 1639489_at /// 1624236_at /// 1637689_at /// 1636689_at /// 1630217_at /// 1623756_at /// 1632710_s_at /// 1…
wing disc development	160	4	8.544	2.41666	0.120049	0.92064	1634398_a_at /// 1630231_at /// 1627446_at /// 1639798_at
photoreceptor cell differentiation	134	3	7.1556	2.41336	0.120304	0.91972	1634398_a_at /// 1628008_a_at /// 1641350_at
protein metabolism	2668	161	142.471	2.40973	0.12058	0.9187	1640372_at /// 1641534_at /// 1641359_at /// 1639086_s_at /// 1628402_a_at /// 1634848_at /// 1626196_at /// 1640435_at /// 1641286_s_at /// 1624236_at /// 1629515_at /// 1623811_at /// 1638415_at /// 1633327_at /// 1636990_at /// 1636653_at /// 1627823_at /// 1630630_at /// 1641292_at /// 1637159_at /// 1633763_at /// 1636206_at /// 1631965_at /// 1634450_a_at /// 1626742_at /// 1632303_a_at ///…
sex determination	106	2	5.6604	2.36706	0.12392	0.90686	1624729_at /// 1639006_at
negative regulation of cellular physiological process	303	10	16.1802	2.36059	0.124434	0.90506	1627539_at /// 1633592_a_at /// 1630502_at /// 1640943_at /// 1626502_s_at /// 1622979_a_at /// 1629445_at /// 1634188_a_at /// 1627898_at /// 1640119_a_at
potassium ion transport	77	1	4.1118	2.355	0.124882	0.9035	1631805_at
mesoderm development	256	8	13.6704	2.35205	0.125112	0.9027	1634398_a_at /// 1636953_a_at /// 1632854_s_at /// 1631628_s_at /// 1629837_at /// 1637660_at /// 1635283_at /// 1636287_at
antibacterial humoral response (sensu Protostomia)	24	3	1.2816	2.30407	0.129036	0.88929	1627613_at /// 1635189_at /// 1630067_a_at
response to chemical stimulus	362	26	19.3308	2.3009	0.1293	0.8884	1631058_s_at /// 1641055_at /// 1627613_at /// 1640870_s_at /// 1634113_at /// 1639363_at /// 1626416_a_at /// 1641664_at /// 1627242_at /// 1638872_at /// 1636137_at /// 1633794_a_at /// 1624074_at /// 1636967_a_at /// 1627773_a_at /// 1640755_at /// 1624577_at /// 1626401_at /// 1624800_at /// 1624732_at /// 1626414_at /// 1623193_at /// 1625873_at /// 1634662_at /// 1635189_at /// 1625744_at
embryonic pattern specification	157	4	8.3838	2.29224	0.130023	0.88598	1626502_s_at /// 1630808_at /// 1629842_at /// 1636990_at
regulation of apoptosis	157	4	8.3838	2.29224	0.130023	0.88598	1622979_a_at /// 1641082_at /// 1640943_at /// 1639006_at
cellular metabolism	5634	327	300.856	2.27195	0.13173	0.8803	1640755_at /// 1627660_a_at /// 1631083_at /// 1625935_at /// 1633215_at /// 1629194_s_at /// 1632643_at /// 1624478_at /// 1634848_at /// 1636620_s_at /// 1633675_at /// 1636071_a_at /// 1632904_at /// 1630614_s_at /// 1639086_s_at /// 1625675_a_at /// 1637955_a_at /// 1639489_at /// 1637650_at /// 1632479_at /// 1636946_at /// 1638403_at /// 1632790_at /// 1625044_at /// 1630993_at /// 1631313_…
calcium-mediated signaling	75	1	4.005	2.25469	0.133211	0.87546	1626988_at
fatty acid biosynthesis	36	4	1.9224	2.24533	0.134017	0.87284	1633677_at /// 1624776_a_at /// 1634955_at /// 1639230_at
phospholipid biosynthesis	36	4	1.9224	2.24533	0.134017	0.87284	1625344_at /// 1632828_at /// 1641000_a_at /// 1633215_at
phosphate metabolism	737	30	39.3558	2.22409	0.135872	0.86687	1637066_at /// 1641659_s_at /// 1640243_at /// 1634955_at /// 1624797_at /// 1627539_at /// 1631728_s_at /// 1626988_at /// 1623689_a_at /// 1629515_at /// 1636632_at /// 1633622_at /// 1624776_a_at /// 1628494_a_at /// 1640848_at /// 1625233_at /// 1638432_a_at /// 1636620_s_at /// 1638143_a_at /// 1626742_at /// 1634952_s_at /// 1633890_at /// 1627660_a_at /// 1632317_at /// 1638403_at /// 1639…
phosphorus metabolism	737	30	39.3558	2.22409	0.135872	0.86687	1637066_at /// 1641659_s_at /// 1640243_at /// 1634955_at /// 1624797_at /// 1627539_at /// 1631728_s_at /// 1626988_at /// 1623689_a_at /// 1629515_at /// 1636632_at /// 1633622_at /// 1624776_a_at /// 1628494_a_at /// 1640848_at /// 1625233_at /// 1638432_a_at /// 1636620_s_at /// 1626742_at /// 1638143_a_at /// 1634952_s_at /// 1633890_at /// 1627660_a_at /// 1632317_at /// 1638403_at /// 1639…
negative regulation of cellular process	367	13	19.5978	2.22122	0.136126	0.86606	1636653_at /// 1627539_at /// 1633592_a_at /// 1630502_at /// 1640943_at /// 1626502_s_at /// 1626708_at /// 1622979_a_at /// 1629445_at /// 1634188_a_at /// 1627898_at /// 1640119_a_at /// 1634398_a_at
response to stress	413	29	22.0542	2.18753	0.139133	0.85657	1630728_a_at /// 1626708_at /// 1626382_s_at /// 1641055_at /// 1636767_at /// 1639071_a_at /// 1630949_s_at /// 1639019_s_at /// 1627613_at /// 1637650_at /// 1625759_at /// 1625675_a_at /// 1626416_a_at /// 1627856_at /// 1627242_at /// 1636758_s_at /// 1639086_s_at /// 1641286_s_at /// 1638872_at /// 1641082_at /// 1636528_at /// 1630067_a_at /// 1622893_at /// 1636653_at /// 1623193_at /// 16…
biosynthesis	1133	72	60.5022	2.18503	0.13936	0.8559	1639230_at /// 1634662_at /// 1634551_at /// 1631313_at /// 1638400_at /// 1627665_at /// 1627823_at /// 1638624_at /// 1631965_at /// 1626933_s_at /// 1635482_at /// 1633677_at /// 1641000_a_at /// 1637032_at /// 1628389_at /// 1641558_at /// 1638073_at /// 1630630_at /// 1636806_at /// 1630310_at /// 1631636_at /// 1638883_at /// 1631083_at /// 1636539_at /// 1636206_at /// 1635740_at /// 16308…
response to temperature stimulus	62	6	3.3108	2.1843	0.139425	0.85566	1637650_at /// 1641286_s_at /// 1627242_at /// 1641055_at /// 1626416_a_at /// 1638872_at
germ cell migration	73	1	3.8982	2.15473	0.142131	0.84731	1639006_at
asymmetric cell division	73	1	3.8982	2.15473	0.142131	0.84731	1634398_a_at
phospholipid metabolism	90	8	4.806	2.12269	0.145144	0.8382	1625233_at /// 1625344_at /// 1641570_s_at /// 1641629_at /// 1629877_at /// 1632828_at /// 1641000_a_at /// 1633215_at
glutamine family amino acid biosynthesis	14	2	0.7476	2.09805	0.147486	0.83125	1638624_at /// 1629055_a_at
mitochondrial electron transport, ubiquinol to cytochrome c	14	2	0.7476	2.09805	0.147486	0.83125	1638403_at /// 1629961_s_at
stalk formation (sensu Insecta)	14	2	0.7476	2.09805	0.147486	0.83125	1634398_a_at /// 1627898_at
glycosaminoglycan metabolism	14	2	0.7476	2.09805	0.147486	0.83125	1627139_at /// 1636990_at
aminoglycan metabolism	14	2	0.7476	2.09805	0.147486	0.83125	1627139_at /// 1636990_at
positive regulation of apoptosis	100	2	5.34	2.08906	0.148358	0.82869	1641082_at /// 1639006_at
dorsal closure	100	2	5.34	2.08906	0.148358	0.82869	1640119_a_at /// 1633677_at
tracheal system development (sensu Insecta)	152	4	8.1168	2.08802	0.148457	0.8284	1634398_a_at /// 1633677_at /// 1635944_a_at /// 1622970_at
synaptic vesicle docking during exocytosis	25	3	1.335	2.07657	0.149575	0.82514	1633677_at /// 1635944_a_at /// 1629445_at
negative regulation of physiological process	317	11	16.9278	2.07581	0.149651	0.82492	1627539_at /// 1633592_a_at /// 1626707_a_at /// 1630502_at /// 1640943_at /// 1626502_s_at /// 1622979_a_at /// 1629445_at /// 1634188_a_at /// 1627898_at /// 1640119_a_at
monosaccharide metabolism	134	11	7.1556	2.06543	0.150671	0.82197	1638432_a_at /// 1630499_at /// 1637357_at /// 1626984_at /// 1624509_at /// 1635227_at /// 1634794_at /// 1634045_at /// 1640549_at /// 1624518_at /// 1625995_a_at
regulation of signal transduction	176	5	9.3984	2.05843	0.151367	0.81997	1636653_at /// 1629842_at /// 1625675_a_at /// 1635260_at /// 1626708_at
anterior/posterior pattern formation	176	5	9.3984	2.05843	0.151367	0.81997	1634398_a_at /// 1626502_s_at /// 1629842_at /// 1628008_a_at /// 1625542_a_at
negative regulation of biological process	405	15	21.627	2.03066	0.154152	0.81205	1636653_at /// 1627539_at /// 1633592_a_at /// 1626707_a_at /// 1630502_at /// 1632303_a_at /// 1640943_at /// 1626502_s_at /// 1626708_at /// 1622979_a_at /// 1629445_at /// 1634188_a_at /// 1627898_at /// 1640119_a_at /// 1634398_a_at
protein amino acid glycosylation	91	8	4.8594	2.02975	0.154241	0.8118	1627139_at /// 1630630_at /// 1636806_at /// 1628296_at /// 1637602_at /// 1638113_at /// 1636123_at /// 1637032_at
nuclear membrane organization and biogenesis	5	1	0.267	2.01232	0.156027	0.8068	1641350_at
induction of apoptosis by intracellular signals	5	1	0.267	2.01232	0.156027	0.8068	1641082_at
DNA damage response, signal transduction resulting in induction of apoptosis	5	1	0.267	2.01232	0.156027	0.8068	1641082_at
carbohydrate phosphorylation	5	1	0.267	2.01232	0.156027	0.8068	1638432_a_at
glycoprotein catabolism	5	1	0.267	2.01232	0.156027	0.8068	1637955_a_at
heparan sulfate proteoglycan biosynthesis, polysaccharide chain biosynthesis	5	1	0.267	2.01232	0.156027	0.8068	1636990_at
regulation of JAK-STAT cascade	5	1	0.267	2.01232	0.156027	0.8068	1635260_at
fusion cell fate specification	5	1	0.267	2.01232	0.156027	0.8068	1634398_a_at
entrainment of circadian clock	5	1	0.267	2.01232	0.156027	0.8068	1634188_a_at
striated muscle contraction	5	1	0.267	2.01232	0.156027	0.8068	1632854_s_at
spermidine metabolism	5	1	0.267	2.01232	0.156027	0.8068	1631965_at
glutamate biosynthesis	5	1	0.267	2.01232	0.156027	0.8068	1629055_a_at
phospholipid transport	5	1	0.267	2.01232	0.156027	0.8068	1628744_s_at
glycosphingolipid metabolism	5	1	0.267	2.01232	0.156027	0.8068	1628402_a_at
glycosphingolipid biosynthesis	5	1	0.267	2.01232	0.156027	0.8068	1628402_a_at
detection of biotic stimulus	5	1	0.267	2.01232	0.156027	0.8068	1627986_s_at
detection of bacteria	5	1	0.267	2.01232	0.156027	0.8068	1627986_s_at
cuticle biosynthesis during molting (sensu Protostomia and Nematoda)	5	1	0.267	2.01232	0.156027	0.8068	1626984_at
cuticle biosynthesis during molting (sensu Insecta)	5	1	0.267	2.01232	0.156027	0.8068	1626984_at
regulation of epidermal growth factor receptor activity	5	1	0.267	2.01232	0.156027	0.8068	1626708_at
regulation of coagulation	5	1	0.267	2.01232	0.156027	0.8068	1626707_a_at
negative regulation of coagulation	5	1	0.267	2.01232	0.156027	0.8068	1626707_a_at
ethanolamine and derivative metabolism	5	1	0.267	2.01232	0.156027	0.8068	1624577_at
regulation of transcription from RNA polymerase III promoter	5	1	0.267	2.01232	0.156027	0.8068	1624550_at
D-ribose metabolism	5	1	0.267	2.01232	0.156027	0.8068	1624518_at
proteasomal ubiquitin-dependent protein catabolism	5	1	0.267	2.01232	0.156027	0.8068	1624372_at
negative regulation of transcription from RNA polymerase II promoter	70	1	3.738	2.00552	0.156726	0.80486	1634188_a_at
cofactor metabolism	305	22	16.287	2.00395	0.156888	0.80441	1637165_at /// 1629271_at /// 1624518_at /// 1634072_s_at /// 1626745_at /// 1625995_a_at /// 1627123_at /// 1623689_a_at /// 1629515_at /// 1640549_at /// 1634045_at /// 1630310_at /// 1636942_at /// 1640462_at /// 1628744_s_at /// 1631452_at /// 1640650_at /// 1623652_at /// 1632980_at /// 1627106_a_at /// 1628320_at /// 1636946_at
induction of apoptosis	98	2	5.2332	1.99755	0.157554	0.80257	1641082_at /// 1639006_at
biopolymer glycosylation	92	8	4.9128	1.93999	0.163682	0.786	1627139_at /// 1630630_at /// 1628296_at /// 1636806_at /// 1637602_at /// 1636123_at /// 1638113_at /// 1637032_at
cell fate specification	68	1	3.6312	1.90659	0.167344	0.77639	1634398_a_at
RNA localization	122	3	6.5148	1.89627	0.168496	0.77341	1641303_at /// 1628008_a_at /// 1625542_a_at
embryonic development (sensu Insecta)	169	5	9.0246	1.79481	0.180343	0.7439	1634072_s_at /// 1640119_a_at /// 1633677_at /// 1639798_at /// 1636281_at
ovarian follicle cell development (sensu Insecta)	169	5	9.0246	1.79481	0.180343	0.7439	1627898_at /// 1634398_a_at /// 1640119_a_at /// 1638143_a_at /// 1626708_at
isoprenoid biosynthesis	15	2	0.801	1.79476	0.180347	0.74389	1641558_at /// 1637066_at
steroid biosynthesis	15	2	0.801	1.79476	0.180347	0.74389	1636137_at /// 1637066_at
sister chromatid cohesion	15	2	0.801	1.79476	0.180347	0.74389	1627898_at /// 1629842_at
humoral defense mechanism (sensu Protostomia)	52	5	2.7768	1.77997	0.182155	0.73956	1636653_at /// 1627613_at /// 1635189_at /// 1636767_at /// 1630067_a_at
sensory perception of smell	93	2	4.9662	1.77164	0.183177	0.73713	1624074_at /// 1626586_at
wing disc morphogenesis	144	4	7.6896	1.77033	0.183341	0.73674	1634398_a_at /// 1630231_at /// 1627446_at /// 1639798_at
positive regulation of metabolism	118	3	6.3012	1.7295	0.188473	0.72475	1624729_at /// 1624550_at /// 1639798_at
positive regulation of cellular metabolism	118	3	6.3012	1.7295	0.188473	0.72475	1624729_at /// 1624550_at /// 1639798_at
energy derivation by oxidation of organic compounds	139	11	7.4226	1.72417	0.189156	0.72318	1626745_at /// 1629515_at /// 1640650_at /// 1639126_at /// 1634794_at /// 1635227_at /// 1634045_at /// 1640549_at /// 1624518_at /// 1623652_at /// 1625995_a_at
imaginal disc pattern formation	64	1	3.4176	1.7102	0.190959	0.71906	1634398_a_at
hormone metabolism	27	3	1.4418	1.684	0.194393	0.71132	1627773_a_at /// 1626414_at /// 1637833_at
phosphoinositide metabolism	27	3	1.4418	1.684	0.194393	0.71132	1625233_at /// 1632828_at /// 1633215_at
oxidoreduction coenzyme metabolism	27	3	1.4418	1.684	0.194393	0.71132	1624518_at /// 1640549_at /// 1625995_a_at
synaptic transmission	281	10	15.0054	1.66967	0.196304	0.70707	1626739_s_at /// 1635260_at /// 1635944_a_at /// 1630169_a_at /// 1633677_at /// 1624577_at /// 1624670_at /// 1629445_at /// 1640119_a_at /// 1629055_a_at
tricarboxylic acid cycle	53	5	2.8302	1.6635	0.197133	0.70524	1629515_at /// 1640650_at /// 1623652_at /// 1626745_at /// 1634045_at
cellular respiration	53	5	2.8302	1.6635	0.197133	0.70524	1629515_at /// 1640650_at /// 1623652_at /// 1626745_at /// 1634045_at
aerobic respiration	53	5	2.8302	1.6635	0.197133	0.70524	1629515_at /// 1640650_at /// 1623652_at /// 1626745_at /// 1634045_at
acetyl-CoA catabolism	53	5	2.8302	1.6635	0.197133	0.70524	1629515_at /// 1640650_at /// 1623652_at /// 1626745_at /// 1634045_at
regulation of cell organization and biogenesis	63	1	3.3642	1.66145	0.197406	0.70464	1639006_at
axis specification	212	7	11.3208	1.64912	0.199067	0.701	1634398_a_at /// 1626502_s_at /// 1641303_at /// 1629842_at /// 1628008_a_at /// 1626708_at /// 1625542_a_at
growth	116	3	6.1944	1.64733	0.199324	0.70044	1631718_at /// 1632303_a_at /// 1630949_s_at
second-messenger-mediated signaling	116	3	6.1944	1.64733	0.199324	0.70044	1626988_at /// 1633890_at /// 1626050_at
tissue death	90	2	4.806	1.63829	0.200558	0.69776	1625276_a_at /// 1632152_at
histolysis	90	2	4.806	1.63829	0.200558	0.69776	1625276_a_at /// 1632152_at
wing morphogenesis	139	4	7.4226	1.57818	0.209021	0.67981	1634398_a_at /// 1627446_at /// 1630231_at /// 1639798_at
secondary metabolism	82	7	4.3788	1.56908	0.210329	0.6771	1634662_at /// 1636137_at /// 1627773_a_at /// 1640462_at /// 1640755_at /// 1626414_at /// 1637833_at
microtubule cytoskeleton organization and biogenesis	114	3	6.0876	1.56602	0.210785	0.67616	1641303_at /// 1628008_a_at /// 1634450_a_at
muscle contraction	114	3	6.0876	1.56602	0.210785	0.67616	1630509_at /// 1632854_s_at /// 1625542_a_at
cell projection organization and biogenesis	61	1	3.2574	1.56439	0.211023	0.67567	1638143_a_at
cellular localization	747	32	39.8898	1.56052	0.211592	0.6745	1627382_at /// 1634188_a_at /// 1626382_s_at /// 1633100_a_at /// 1638262_at /// 1641303_at /// 1628008_a_at /// 1640119_a_at /// 1634521_at /// 1628598_s_at /// 1630949_s_at /// 1626002_at /// 1641295_s_at /// 1635944_a_at /// 1632834_a_at /// 1632901_s_at /// 1628429_at /// 1641286_s_at /// 1633779_s_at /// 1635260_at /// 1637534_at /// 1630929_at /// 1640313_s_at /// 1625233_at /// 1640445_at …
salivary gland histolysis	88	2	4.6992	1.55041	0.213074	0.67147	1625276_a_at /// 1632152_at
salivary gland cell autophagic cell death	88	2	4.6992	1.55041	0.213074	0.67147	1625276_a_at /// 1632152_at
autophagic cell death	88	2	4.6992	1.55041	0.213074	0.67147	1625276_a_at /// 1632152_at
maintenance of protein localization	16	2	0.8544	1.53605	0.215209	0.66714	1638890_at /// 1641295_s_at
glycerol-3-phosphate metabolism	16	2	0.8544	1.53605	0.215209	0.66714	1636311_at /// 1638285_a_at
phosphoinositide biosynthesis	16	2	0.8544	1.53605	0.215209	0.66714	1632828_at /// 1633215_at
regulation of phosphorus metabolism	16	2	0.8544	1.53605	0.215209	0.66714	1629515_at /// 1627539_at
regulation of phosphate metabolism	16	2	0.8544	1.53605	0.215209	0.66714	1629515_at /// 1627539_at
rhabdomere development	16	2	0.8544	1.53605	0.215209	0.66714	1628008_a_at /// 1641350_at
intra-Golgi vesicle-mediated transport	16	2	0.8544	1.53605	0.215209	0.66714	1624027_at /// 1641295_s_at
larval development	60	1	3.204	1.51611	0.218208	0.66113	1640119_a_at
adult behavior	60	1	3.204	1.51611	0.218208	0.66113	1638113_at
aspartate family amino acid metabolism	28	3	1.4952	1.51446	0.218459	0.66063	1632818_at /// 1627665_at /// 1629055_a_at
skeletal development	28	3	1.4952	1.51446	0.218459	0.66063	1629837_at /// 1637660_at /// 1636287_at
primary metabolism	5522	316	294.875	1.51344	0.21862	0.6603	1640755_at /// 1627660_a_at /// 1631083_at /// 1629469_s_at /// 1625935_at /// 1633215_at /// 1625588_s_at /// 1629194_s_at /// 1632643_at /// 1624478_at /// 1634848_at /// 1636620_s_at /// 1633675_at /// 1636071_a_at /// 1632904_at /// 1640957_at /// 1630614_s_at /// 1639086_s_at /// 1625675_a_at /// 1637955_a_at /// 1639489_at /// 1637650_at /// 1632479_at /// 1636946_at /// 1632790_at /// 1625…
nucleoside triphosphate metabolism	87	2	4.6458	1.50679	0.219629	0.65831	1636946_at /// 1623689_a_at
establishment of cellular localization	744	32	39.7296	1.50383	0.22009	0.6574	1627382_at /// 1634188_a_at /// 1626382_s_at /// 1633100_a_at /// 1638262_at /// 1641303_at /// 1628008_a_at /// 1640119_a_at /// 1634521_at /// 1628598_s_at /// 1630949_s_at /// 1626002_at /// 1641295_s_at /// 1635944_a_at /// 1632834_a_at /// 1632901_s_at /// 1628429_at /// 1641286_s_at /// 1633779_s_at /// 1635260_at /// 1637534_at /// 1630929_at /// 1640313_s_at /// 1625233_at /// 1640445_at …
water-soluble vitamin metabolism	41	4	2.1894	1.49734	0.22108	0.65545	1624518_at /// 1640549_at /// 1631313_at /// 1625995_a_at
di-, tri-valent inorganic cation transport	55	5	2.937	1.44909	0.228676	0.64078	1637159_at /// 1623552_s_at /// 1639442_a_at /// 1632430_at /// 1637534_at
vitamin metabolism	55	5	2.937	1.44909	0.228676	0.64078	1624518_at /// 1630310_at /// 1640549_at /// 1631313_at /// 1625995_a_at
regulation of development	111	3	5.9274	1.44577	0.229208	0.63977	1634398_a_at /// 1630502_at /// 1638143_a_at
serine family amino acid catabolism	6	1	0.3204	1.4415	0.229895	0.63847	1639819_at
glycine catabolism	6	1	0.3204	1.4415	0.229895	0.63847	1639819_at
fumarate metabolism	6	1	0.3204	1.4415	0.229895	0.63847	1639126_at
positive regulation of transport	6	1	0.3204	1.4415	0.229895	0.63847	1637534_at
copper ion transport	6	1	0.3204	1.4415	0.229895	0.63847	1637159_at
polyol catabolism	6	1	0.3204	1.4415	0.229895	0.63847	1636311_at
glycerol-3-phosphate catabolism	6	1	0.3204	1.4415	0.229895	0.63847	1636311_at
glycerol catabolism	6	1	0.3204	1.4415	0.229895	0.63847	1636311_at
phototaxis	6	1	0.3204	1.4415	0.229895	0.63847	1636137_at
pheromone metabolism	6	1	0.3204	1.4415	0.229895	0.63847	1636137_at
ferredoxin metabolism	6	1	0.3204	1.4415	0.229895	0.63847	1636137_at
energy taxis	6	1	0.3204	1.4415	0.229895	0.63847	1636137_at
neutral lipid metabolism	6	1	0.3204	1.4415	0.229895	0.63847	1635744_at
acylglycerol metabolism	6	1	0.3204	1.4415	0.229895	0.63847	1635744_at
negative regulation of terminal cell fate specification	6	1	0.3204	1.4415	0.229895	0.63847	1634398_a_at
aromatic amino acid family catabolism	6	1	0.3204	1.4415	0.229895	0.63847	1633492_at
response to starvation	6	1	0.3204	1.4415	0.229895	0.63847	1630949_s_at
homologous chromosome segregation	6	1	0.3204	1.4415	0.229895	0.63847	1629445_at
receptor metabolism	6	1	0.3204	1.4415	0.229895	0.63847	1629055_a_at
sphingolipid biosynthesis	6	1	0.3204	1.4415	0.229895	0.63847	1628402_a_at
cofactor transport	6	1	0.3204	1.4415	0.229895	0.63847	1628389_at
negative regulation of phosphate metabolism	6	1	0.3204	1.4415	0.229895	0.63847	1627539_at
coagulation	6	1	0.3204	1.4415	0.229895	0.63847	1626707_a_at
maternal determination of anterior/posterior axis, embryo	6	1	0.3204	1.4415	0.229895	0.63847	1626502_s_at
phosphoinositide phosphorylation	6	1	0.3204	1.4415	0.229895	0.63847	1625233_at
pentose metabolism	6	1	0.3204	1.4415	0.229895	0.63847	1624518_at
ribonucleoside triphosphate metabolism	85	2	4.539	1.42025	0.233362	0.63197	1636946_at /// 1623689_a_at
purine ribonucleoside triphosphate metabolism	85	2	4.539	1.42025	0.233362	0.63197	1636946_at /// 1623689_a_at
purine nucleoside triphosphate metabolism	85	2	4.539	1.42025	0.233362	0.63197	1636946_at /// 1623689_a_at
positive regulation of transcription, DNA-dependent	85	2	4.539	1.42025	0.233362	0.63197	1624729_at /// 1624550_at
pigment metabolism	58	1	3.0972	1.42007	0.233394	0.63191	1640462_at
morphogenesis of embryonic epithelium	110	3	5.874	1.40618	0.235695	0.62765	1640798_a_at /// 1640119_a_at /// 1633677_at
monovalent inorganic cation transport	227	8	12.1218	1.40154	0.236483	0.6262	1631805_at /// 1634952_s_at /// 1636946_at /// 1632395_s_at /// 1623689_a_at /// 1636240_at /// 1629271_at /// 1628494_a_at
anterior/posterior axis specification	158	5	8.4372	1.40027	0.236679	0.62584	1634398_a_at /// 1626502_s_at /// 1629842_at /// 1628008_a_at /// 1625542_a_at
biogenic amine metabolism	42	4	2.2428	1.37674	0.240658	0.6186	1627458_at /// 1631965_at /// 1624577_at /// 1634450_a_at
developmental growth	57	1	3.0438	1.37234	0.241413	0.61724	1630949_s_at
intracellular transport	716	31	38.2344	1.36883	0.242014	0.61616	1627382_at /// 1634188_a_at /// 1626382_s_at /// 1633100_a_at /// 1638262_at /// 1628008_a_at /// 1640119_a_at /// 1634521_at /// 1628598_s_at /// 1630949_s_at /// 1626002_at /// 1641295_s_at /// 1635944_a_at /// 1632834_a_at /// 1632901_s_at /// 1628429_at /// 1641286_s_at /// 1633779_s_at /// 1635260_at /// 1637534_at /// 1630929_at /// 1640313_s_at /// 1625233_at /// 1640445_at /// 1641511_at …
photoreceptor cell differentiation (sensu Endopterygota)	109	3	5.8206	1.36683	0.242359	0.61554	1634398_a_at /// 1628008_a_at /// 1641350_at
nucleotide biosynthesis	157	5	8.3838	1.36574	0.242544	0.61521	1629194_s_at /// 1636539_at /// 1636946_at /// 1623013_s_at /// 1623689_a_at
glycerophospholipid metabolism	29	3	1.5486	1.3603	0.243484	0.61353	1625233_at /// 1632828_at /// 1633215_at
nucleoside triphosphate biosynthesis	83	2	4.4322	1.33469	0.24797	0.6056	1636946_at /// 1623689_a_at
tube development	108	3	5.7672	1.32775	0.249207	0.60344	1633677_at /// 1635944_a_at /// 1622970_at
photoreceptor fate commitment (sensu Endopterygota)	56	1	2.9904	1.3248	0.24973	0.60253	1634398_a_at
photoreceptor cell fate commitment	56	1	2.9904	1.3248	0.24973	0.60253	1634398_a_at
meiotic cell cycle	132	4	7.0488	1.31869	0.250825	0.60063	1627898_at /// 1632901_s_at /// 1629842_at /// 1629445_at
blastoderm segmentation	132	4	7.0488	1.31869	0.250825	0.60063	1626502_s_at /// 1630808_at /// 1629842_at /// 1636990_at
glycerophospholipid biosynthesis	17	2	0.9078	1.31406	0.251663	0.59918	1632828_at /// 1633215_at
defense response to Gram-positive bacteria	17	2	0.9078	1.31406	0.251663	0.59918	1627613_at /// 1633545_at
heterocycle metabolism	178	6	9.5052	1.2926	0.25557	0.59249	1625436_at /// 1629194_s_at /// 1631452_at /// 1636539_at /// 1640462_at /// 1640103_s_at
ribonucleoside triphosphate biosynthesis	82	2	4.3788	1.29229	0.255623	0.5924	1636946_at /// 1623689_a_at
purine ribonucleoside triphosphate biosynthesis	82	2	4.3788	1.29229	0.255623	0.5924	1636946_at /// 1623689_a_at
purine nucleoside triphosphate biosynthesis	82	2	4.3788	1.29229	0.255623	0.5924	1636946_at /// 1623689_a_at
nucleocytoplasmic transport	82	2	4.3788	1.29229	0.255623	0.5924	1634188_a_at /// 1637534_at
regulation of cell shape	107	3	5.7138	1.28893	0.256242	0.59135	1630509_at /// 1627685_a_at /// 1638143_a_at
M phase of meiotic cell cycle	131	4	6.9954	1.28262	0.257413	0.58937	1627898_at /// 1632901_s_at /// 1629842_at /// 1629445_at
chromatin remodeling	55	1	2.937	1.27748	0.258369	0.58776	1627898_at
dendrite development	55	1	2.937	1.27748	0.258369	0.58776	1625542_a_at
transmembrane receptor protein tyrosine kinase signaling pathway	154	5	8.2236	1.26363	0.260964	0.58342	1630930_a_at /// 1629842_at /// 1626742_at /// 1626708_at /// 1638143_a_at
cell adhesion	396	16	21.1464	1.25248	0.263081	0.57991	1640626_at /// 1631569_s_at /// 1624256_at /// 1636281_at /// 1635283_at /// 1630231_at /// 1632809_at /// 1633677_at /// 1636202_s_at /// 1630509_at /// 1627685_a_at /// 1629266_s_at /// 1626742_at /// 1630310_at /// 1640119_a_at /// 1634398_a_at
positive regulation of nucleobase, nucleoside, nucleotide and nucleic acid metabolism	106	3	5.6604	1.25039	0.263475	0.57926	1624729_at /// 1624550_at /// 1639798_at
segmentation	153	5	8.1702	1.2301	0.267387	0.57286	1634398_a_at /// 1626502_s_at /// 1630808_at /// 1629842_at /// 1636990_at
positive regulation of transcription	105	3	5.607	1.21214	0.270907	0.56718	1624729_at /// 1624550_at /// 1639798_at
chromosome segregation	152	5	8.1168	1.19683	0.273955	0.56232	1627898_at /// 1629842_at /// 1630827_s_at /// 1638996_at /// 1629445_at
rhythmic process	53	1	2.8302	1.18353	0.276637	0.55809	1634188_a_at
gene silencing	53	1	2.8302	1.18353	0.276637	0.55809	1627898_at
locomotory behavior	104	3	5.5536	1.17417	0.278548	0.5551	1636137_at /// 1638113_at /// 1634188_a_at
dorsal/ventral pattern formation	104	3	5.5536	1.17417	0.278548	0.5551	1634398_a_at /// 1641303_at /// 1626708_at
ATP metabolism	79	2	4.2186	1.16678	0.280066	0.55274	1636946_at /// 1623689_a_at
response to radiation	79	2	4.2186	1.16678	0.280066	0.55274	1636137_at /// 1628323_s_at
Toll signaling pathway	44	4	2.3496	1.15927	0.281618	0.55034	1636653_at /// 1622893_at /// 1629530_at /// 1639019_s_at
organic acid biosynthesis	44	4	2.3496	1.15927	0.281618	0.55034	1633677_at /// 1624776_a_at /// 1634955_at /// 1639230_at
carboxylic acid biosynthesis	44	4	2.3496	1.15927	0.281618	0.55034	1633677_at /// 1624776_a_at /// 1634955_at /// 1639230_at
protein processing	44	4	2.3496	1.15927	0.281618	0.55034	1630808_at /// 1628628_at /// 1632479_at /// 1633763_at
oocyte differentiation	127	4	6.7818	1.14106	0.28543	0.5445	1634398_a_at /// 1641303_at /// 1628008_a_at /// 1625542_a_at
meiosis	127	4	6.7818	1.14106	0.28543	0.5445	1627898_at /// 1632901_s_at /// 1629842_at /// 1629445_at
circadian rhythm	52	1	2.7768	1.13693	0.286306	0.54317	1634188_a_at
nucleoside phosphate metabolism	78	2	4.1652	1.12554	0.288729	0.53951	1636946_at /// 1623689_a_at
ATP biosynthesis	78	2	4.1652	1.12554	0.288729	0.53951	1636946_at /// 1623689_a_at
dicarboxylic acid metabolism	18	2	0.9612	1.12266	0.289348	0.53858	1639126_at /// 1634045_at
pyruvate metabolism	18	2	0.9612	1.12266	0.289348	0.53858	1629515_at /// 1634794_at
ion transport	557	24	29.7438	1.10918	0.29226	0.53423	1629271_at /// 1632430_at /// 1627458_at /// 1636240_at /// 1626739_s_at /// 1631456_at /// 1623689_a_at /// 1638506_at /// 1624836_at /// 1639442_a_at /// 1636800_at /// 1637534_at /// 1628494_a_at /// 1631805_at /// 1638432_a_at /// 1636620_s_at /// 1634952_s_at /// 1624670_at /// 1632317_at /// 1623552_s_at /// 1632395_s_at /// 1634762_a_at /// 1637159_at /// 1636946_at
detection of light stimulus	51	1	2.7234	1.09059	0.29634	0.52821	1628323_s_at
equator specification	7	1	0.3738	1.04903	0.305731	0.51466	1639798_at
detection of chemical stimulus	7	1	0.3738	1.04903	0.305731	0.51466	1639363_at
proline metabolism	7	1	0.3738	1.04903	0.305731	0.51466	1638624_at
hemocyte migration (sensu Arthropoda)	7	1	0.3738	1.04903	0.305731	0.51466	1638143_a_at
transcription factor import into nucleus	7	1	0.3738	1.04903	0.305731	0.51466	1637534_at
regulation of transcription factor import into nucleus	7	1	0.3738	1.04903	0.305731	0.51466	1637534_at
sterol biosynthesis	7	1	0.3738	1.04903	0.305731	0.51466	1637066_at
decapentaplegic receptor signaling pathway	7	1	0.3738	1.04903	0.305731	0.51466	1636990_at
cell acyl-CoA homeostasis	7	1	0.3738	1.04903	0.305731	0.51466	1636942_at
glycerolipid metabolism	7	1	0.3738	1.04903	0.305731	0.51466	1635744_at
glycerol ether metabolism	7	1	0.3738	1.04903	0.305731	0.51466	1635744_at
symbiosis, encompassing mutualism through parasitism	7	1	0.3738	1.04903	0.305731	0.51466	1635189_at
pathogenesis	7	1	0.3738	1.04903	0.305731	0.51466	1635189_at
interspecies interaction between organisms	7	1	0.3738	1.04903	0.305731	0.51466	1635189_at
gluconeogenesis	7	1	0.3738	1.04903	0.305731	0.51466	1634794_at
terminal cell fate specification	7	1	0.3738	1.04903	0.305731	0.51466	1634398_a_at
lateral inhibition	7	1	0.3738	1.04903	0.305731	0.51466	1634398_a_at
cell-cell signaling during cell fate commitment	7	1	0.3738	1.04903	0.305731	0.51466	1634398_a_at
tRNA modification	7	1	0.3738	1.04903	0.305731	0.51466	1632818_at
transposition, DNA-mediated	7	1	0.3738	1.04903	0.305731	0.51466	1632683_s_at
transposition	7	1	0.3738	1.04903	0.305731	0.51466	1632683_s_at
polyamine metabolism	7	1	0.3738	1.04903	0.305731	0.51466	1631965_at
IMP metabolism	7	1	0.3738	1.04903	0.305731	0.51466	1629194_s_at
IMP biosynthesis	7	1	0.3738	1.04903	0.305731	0.51466	1629194_s_at
'de novo' IMP biosynthesis	7	1	0.3738	1.04903	0.305731	0.51466	1629194_s_at
glycolipid metabolism	7	1	0.3738	1.04903	0.305731	0.51466	1628402_a_at
glycolipid biosynthesis	7	1	0.3738	1.04903	0.305731	0.51466	1628402_a_at
female germ-line cyst encapsulation (sensu Insecta)	7	1	0.3738	1.04903	0.305731	0.51466	1627898_at
regulation of protein amino acid dephosphorylation	7	1	0.3738	1.04903	0.305731	0.51466	1627539_at
regulation of dephosphorylation	7	1	0.3738	1.04903	0.305731	0.51466	1627539_at
lipid phosphorylation	7	1	0.3738	1.04903	0.305731	0.51466	1625233_at
base-excision repair	7	1	0.3738	1.04903	0.305731	0.51466	1624901_at
anti-apoptosis	50	1	2.67	1.04453	0.306768	0.51319	1622979_a_at
energy coupled proton transport, down electrochemical gradient	76	2	4.0584	1.04401	0.306888	0.51302	1636946_at /// 1623689_a_at
ATP synthesis coupled proton transport	76	2	4.0584	1.04401	0.306888	0.51302	1636946_at /// 1623689_a_at
nuclear transport	76	2	4.0584	1.04401	0.306888	0.51302	1634188_a_at /// 1637534_at
amino acid biosynthesis	105	8	5.607	1.0213	0.312176	0.5056	1634551_at /// 1640650_at /// 1640594_at /// 1634848_at /// 1626489_s_at /// 1627665_at /// 1638624_at /// 1629055_a_at
carbohydrate biosynthesis	60	5	3.204	1.00675	0.315682	0.50075	1627139_at /// 1628296_at /// 1634794_at /// 1628402_a_at /// 1636990_at
dorsal/ventral axis specification	75	2	4.005	1.00375	0.316403	0.49976	1641303_at /// 1626708_at
regulation of growth	75	2	4.005	1.00375	0.316403	0.49976	1632303_a_at /// 1630949_s_at
courtship behavior	49	1	2.6166	0.998775	0.317607	0.49811	1636137_at
response to external stimulus	145	5	7.743	0.971723	0.32425	0.48912	1636137_at /// 1628323_s_at /// 1627986_s_at /// 1630949_s_at /// 1626708_at
Golgi vesicle transport	46	4	2.4564	0.969997	0.324683	0.48854	1633785_at /// 1624027_at /// 1641295_s_at /// 1628598_s_at
sphingolipid metabolism	19	2	1.0146	0.95704	0.327937	0.48421	1630993_at /// 1628402_a_at
catecholamine metabolism	19	2	1.0146	0.95704	0.327937	0.48421	1627458_at /// 1634450_a_at
lipid modification	19	2	1.0146	0.95704	0.327937	0.48421	1625233_at /// 1639757_at
embryonic organ development	48	1	2.5632	0.953337	0.328874	0.48297	1638143_a_at
leg disc development	48	1	2.5632	0.953337	0.328874	0.48297	1634398_a_at
eye photoreceptor cell differentiation	98	3	5.2332	0.952989	0.328958	0.48286	1634398_a_at /// 1628008_a_at /// 1641350_at
regulation of neurotransmitter levels	144	5	7.6896	0.940744	0.332086	0.47875	1633677_at /// 1635260_at /// 1624577_at /// 1635944_a_at /// 1629445_at
alcohol catabolism	76	6	4.0584	0.928891	0.335151	0.47476	1624518_at /// 1640549_at /// 1635227_at /// 1636311_at /// 1634045_at /// 1625995_a_at
gut morphogenesis	47	1	2.5098	0.908238	0.340581	0.46778	1640798_a_at
ectodermal gut morphogenesis	47	1	2.5098	0.908238	0.340581	0.46778	1640798_a_at
ectodermal gut development	47	1	2.5098	0.908238	0.340581	0.46778	1640798_a_at
digestive tract morphogenesis	47	1	2.5098	0.908238	0.340581	0.46778	1640798_a_at
phototransduction	47	1	2.5098	0.908238	0.340581	0.46778	1628323_s_at
regulation of cell cycle	231	9	12.3354	0.901867	0.342295	0.4656	1638063_at /// 1630932_at /// 1629876_at /// 1630827_s_at /// 1629445_at /// 1627856_at /// 1638876_at /// 1640119_a_at /// 1638996_at
embryonic axis specification	72	2	3.8448	0.885166	0.346793	0.45993	1626502_s_at /// 1629842_at
regulation of progression through cell cycle	230	9	12.282	0.877017	0.34906	0.4571	1638063_at /// 1630932_at /// 1629876_at /// 1630827_s_at /// 1629445_at /// 1627856_at /// 1638876_at /// 1640119_a_at /// 1638996_at
cell-cell adhesion	164	6	8.7576	0.868315	0.351423	0.45417	1634398_a_at /// 1624256_at /// 1630310_at /// 1636281_at /// 1626742_at /// 1640626_at
nucleobase, nucleoside, nucleotide and nucleic acid transport	46	1	2.4564	0.8635	0.352761	0.45252	1625688_at
morphogenesis of a branching structure	46	1	2.4564	0.8635	0.352761	0.45252	1622970_at
amino acid derivative metabolism	62	5	3.3108	0.861845	0.353224	0.45195	1627458_at /// 1626489_s_at /// 1631965_at /// 1624577_at /// 1634450_a_at
cation transport	460	20	24.564	0.847993	0.35712	0.44718	1629271_at /// 1632430_at /// 1627458_at /// 1636240_at /// 1631456_at /// 1623689_a_at /// 1638506_at /// 1639442_a_at /// 1636800_at /// 1637534_at /// 1628494_a_at /// 1631805_at /// 1636620_s_at /// 1634952_s_at /// 1632317_at /// 1623552_s_at /// 1632395_s_at /// 1634762_a_at /// 1637159_at /// 1636946_at
regulation of exocytosis	45	1	2.403	0.819146	0.365426	0.4372	1630949_s_at
response to wounding	45	1	2.403	0.819146	0.365426	0.4372	1626708_at
response to light stimulus	70	2	3.738	0.808091	0.368689	0.43334	1636137_at /// 1628323_s_at
cellular biosynthesis	1054	63	56.2836	0.801477	0.370681	0.431	1630310_at /// 1634662_at /// 1630630_at /// 1640142_at /// 1624278_at /// 1634848_at /// 1634955_at /// 1638073_at /// 1627139_at /// 1640435_at /// 1629084_at /// 1628402_a_at /// 1633427_at /// 1630808_at /// 1627665_at /// 1636539_at /// 1638113_at /// 1636206_at /// 1631313_at /// 1626489_s_at /// 1637689_at /// 1636806_at /// 1631718_at /// 1634551_at /// 1625436_at /// 1635482_at /// 16316…
vesicle-mediated transport	353	15	18.8502	0.786413	0.375189	0.42575	1633785_at /// 1630949_s_at /// 1635260_at /// 1628598_s_at /// 1638262_at /// 1635944_a_at /// 1633677_at /// 1628429_at /// 1634521_at /// 1624027_at /// 1641295_s_at /// 1632834_a_at /// 1629445_at /// 1625233_at /// 1628008_a_at
oocyte development	116	4	6.1944	0.777378	0.377946	0.42257	1634398_a_at /// 1641303_at /// 1628008_a_at /// 1625542_a_at
receptor mediated endocytosis	44	1	2.3496	0.775204	0.378608	0.42181	1630949_s_at
neuron recognition	44	1	2.3496	0.775204	0.378608	0.42181	1624729_at
cell recognition	44	1	2.3496	0.775204	0.378608	0.42181	1624729_at
vesicle docking during exocytosis	34	3	1.8156	0.772639	0.379402	0.4209	1633677_at /// 1635944_a_at /// 1629445_at
vesicle docking	34	3	1.8156	0.772639	0.379402	0.4209	1633677_at /// 1635944_a_at /// 1629445_at
morphogenesis of follicular epithelium	34	3	1.8156	0.772639	0.379402	0.4209	1627898_at /// 1640119_a_at /// 1626708_at
oocyte nucleus migration during oocyte axis determination (sensu Insecta)	8	1	0.4272	0.768024	0.380829	0.41927	1641303_at
oocyte nucleus migration during oocyte axis determination	8	1	0.4272	0.768024	0.380829	0.41927	1641303_at
protein refolding	8	1	0.4272	0.768024	0.380829	0.41927	1641286_s_at
cytochrome c oxidase complex assembly	8	1	0.4272	0.768024	0.380829	0.41927	1637159_at
tracheal lumen formation	8	1	0.4272	0.768024	0.380829	0.41927	1635944_a_at
lumen formation	8	1	0.4272	0.768024	0.380829	0.41927	1635944_a_at
restriction of R8 fate	8	1	0.4272	0.768024	0.380829	0.41927	1634398_a_at
regulation of R8 spacing	8	1	0.4272	0.768024	0.380829	0.41927	1634398_a_at
R8 development	8	1	0.4272	0.768024	0.380829	0.41927	1634398_a_at
neuroblast proliferation	8	1	0.4272	0.768024	0.380829	0.41927	1630502_at
cell cycle arrest	8	1	0.4272	0.768024	0.380829	0.41927	1629445_at
sex comb development	8	1	0.4272	0.768024	0.380829	0.41927	1627898_at
sperm competition	8	1	0.4272	0.768024	0.380829	0.41927	1626984_at
elevation of cytosolic calcium ion concentration during G-protein signaling, coupled to IP3 second messenger (phospholipase C activating)	8	1	0.4272	0.768024	0.380829	0.41927	1626050_at
telomere organization and biogenesis	8	1	0.4272	0.768024	0.380829	0.41927	1625759_at
telomere maintenance	8	1	0.4272	0.768024	0.380829	0.41927	1625759_at
oocyte construction	115	4	6.141	0.746439	0.387606	0.41161	1634398_a_at /// 1641303_at /// 1628008_a_at /// 1625542_a_at
organelle localization	43	1	2.2962	0.731702	0.392329	0.40635	1641303_at
regulation of DNA metabolism	43	1	2.2962	0.731702	0.392329	0.40635	1639006_at
biopolymer methylation	43	1	2.2962	0.731702	0.392329	0.40635	1632151_at
branching morphogenesis of a tube	43	1	2.2962	0.731702	0.392329	0.40635	1622970_at
follicle cell migration (sensu Insecta)	42	1	2.2428	0.688671	0.406621	0.39081	1638143_a_at
wing vein morphogenesis	21	2	1.1214	0.68837	0.406715	0.39071	1634398_a_at /// 1627446_at
purine ribonucleoside monophosphate metabolism	21	2	1.1214	0.68837	0.406715	0.39071	1629194_s_at /// 1623013_s_at
purine ribonucleoside monophosphate biosynthesis	21	2	1.1214	0.68837	0.406715	0.39071	1629194_s_at /// 1623013_s_at
purine nucleoside monophosphate metabolism	21	2	1.1214	0.68837	0.406715	0.39071	1629194_s_at /// 1623013_s_at
purine nucleoside monophosphate biosynthesis	21	2	1.1214	0.68837	0.406715	0.39071	1629194_s_at /// 1623013_s_at
di-, tri-valent inorganic cation homeostasis	35	3	1.869	0.684409	0.408075	0.38926	1626050_at /// 1639442_a_at /// 1632430_at
eye photoreceptor cell differentiation (sensu Endopterygota)	90	3	4.806	0.678659	0.410053	0.38716	1634398_a_at /// 1628008_a_at /// 1641350_at
tube morphogenesis	90	3	4.806	0.678659	0.410053	0.38716	1633677_at /// 1635944_a_at /// 1622970_at
regulation of transport	66	2	3.5244	0.659345	0.416793	0.38008	1630949_s_at /// 1637534_at
peripheral nervous system development	112	4	5.9808	0.656027	0.417965	0.37886	1634398_a_at /// 1640119_a_at /// 1631722_at /// 1639798_at
purine nucleotide metabolism	112	4	5.9808	0.656027	0.417965	0.37886	1629194_s_at /// 1636946_at /// 1623013_s_at /// 1623689_a_at
establishment of organelle localization	41	1	2.1894	0.646146	0.421493	0.37521	1641303_at
synaptic vesicle endocytosis	41	1	2.1894	0.646146	0.421493	0.37521	1635260_at
wing margin morphogenesis	41	1	2.1894	0.646146	0.421493	0.37521	1634398_a_at
eye photoreceptor fate commitment (sensu Endopterygota)	41	1	2.1894	0.646146	0.421493	0.37521	1634398_a_at
eye photoreceptor cell fate commitment	41	1	2.1894	0.646146	0.421493	0.37521	1634398_a_at
regulation of protein metabolism	177	7	9.4518	0.635998	0.425207	0.3714	1636653_at /// 1626502_s_at /// 1637689_at /// 1640650_at /// 1629906_s_at /// 1627539_at /// 1636206_at
ribonucleotide metabolism	111	4	5.9274	0.626729	0.428558	0.36799	1629194_s_at /// 1636946_at /// 1623013_s_at /// 1623689_a_at
oocyte anterior/posterior axis determination (sensu Insecta)	65	2	3.471	0.623406	0.429784	0.36675	1628008_a_at /// 1625542_a_at
group transfer coenzyme metabolism	88	3	4.6992	0.61442	0.433132	0.36338	1631452_at /// 1636946_at /// 1623689_a_at
larval development (sensu Insecta)	40	1	2.136	0.604165	0.436988	0.35953	1640119_a_at
hemocyte differentiation (sensu Arthropoda)	40	1	2.136	0.604165	0.436988	0.35953	1638143_a_at
cell projection biogenesis	40	1	2.136	0.604165	0.436988	0.35953	1638143_a_at
serine family amino acid metabolism	22	2	1.1748	0.579635	0.446457	0.35022	1640594_at /// 1639819_at
polyol metabolism	22	2	1.1748	0.579635	0.446457	0.35022	1636311_at /// 1638285_a_at
glycerol metabolism	22	2	1.1748	0.579635	0.446457	0.35022	1636311_at /// 1638285_a_at
oocyte axis determination	109	4	5.8206	0.569458	0.450474	0.34633	1634398_a_at /// 1641303_at /// 1628008_a_at /// 1625542_a_at
purine ribonucleotide metabolism	109	4	5.8206	0.569458	0.450474	0.34633	1629194_s_at /// 1636946_at /// 1623013_s_at /// 1623689_a_at
purine nucleotide biosynthesis	109	4	5.8206	0.569458	0.450474	0.34633	1629194_s_at /// 1636946_at /// 1623013_s_at /// 1623689_a_at
neurotransmitter secretion	131	5	6.9954	0.569177	0.450588	0.34622	1633677_at /// 1635260_at /// 1624577_at /// 1635944_a_at /// 1629445_at
regulated secretory pathway	131	5	6.9954	0.569177	0.450588	0.34622	1633677_at /// 1624577_at /// 1635260_at /// 1635944_a_at /// 1629445_at
lipid transport	67	5	3.5778	0.565334	0.452116	0.34475	1634809_s_at /// 1636942_at /// 1628744_s_at /// 1623447_a_at /// 1635744_at
homophilic cell adhesion	39	1	2.0826	0.562769	0.453148	0.34376	1640626_at
oocyte nucleus localization during oocyte axis determination (sensu Insecta)	9	1	0.4806	0.561332	0.453722	0.34321	1641303_at
establishment of oocyte nucleus localization during oocyte axis determination (sensu Insecta)	9	1	0.4806	0.561332	0.453722	0.34321	1641303_at
establishment of oocyte nucleus localization during oocyte axis determination	9	1	0.4806	0.561332	0.453722	0.34321	1641303_at
establishment and/or maintenance of polarity of larval imaginal disc epithelium	9	1	0.4806	0.561332	0.453722	0.34321	1640119_a_at
phospholipid dephosphorylation	9	1	0.4806	0.561332	0.453722	0.34321	1639757_at
myo-inositol metabolism	9	1	0.4806	0.561332	0.453722	0.34321	1638432_a_at
mannose metabolism	9	1	0.4806	0.561332	0.453722	0.34321	1637357_at
mitotic spindle assembly	9	1	0.4806	0.561332	0.453722	0.34321	1634450_a_at
histidine family amino acid catabolism	9	1	0.4806	0.561332	0.453722	0.34321	1634450_a_at
histidine catabolism	9	1	0.4806	0.561332	0.453722	0.34321	1634450_a_at
tracheal epithelial cell type specification	9	1	0.4806	0.561332	0.453722	0.34321	1634398_a_at
dorsal/ventral lineage restriction, imaginal disc	9	1	0.4806	0.561332	0.453722	0.34321	1634398_a_at
regulation of circadian sleep/wake cycle, sleep	9	1	0.4806	0.561332	0.453722	0.34321	1634188_a_at
regulation of circadian sleep/wake cycle	9	1	0.4806	0.561332	0.453722	0.34321	1634188_a_at
regulation of circadian rhythm	9	1	0.4806	0.561332	0.453722	0.34321	1634188_a_at
circadian sleep/wake cycle, sleep	9	1	0.4806	0.561332	0.453722	0.34321	1634188_a_at
circadian sleep/wake cycle	9	1	0.4806	0.561332	0.453722	0.34321	1634188_a_at
peptide metabolism	9	1	0.4806	0.561332	0.453722	0.34321	1632479_at
folic acid and derivative metabolism	9	1	0.4806	0.561332	0.453722	0.34321	1631452_at
negative regulation of neurogenesis	9	1	0.4806	0.561332	0.453722	0.34321	1630502_at
negative regulation of Ras protein signal transduction	9	1	0.4806	0.561332	0.453722	0.34321	1629842_at
glutamate metabolism	9	1	0.4806	0.561332	0.453722	0.34321	1629055_a_at
germ-line cyst encapsulation	9	1	0.4806	0.561332	0.453722	0.34321	1627898_at
female germ-line cyst encapsulation	9	1	0.4806	0.561332	0.453722	0.34321	1627898_at
chondroitin sulfate proteoglycan metabolism	9	1	0.4806	0.561332	0.453722	0.34321	1627139_at
chondroitin sulfate proteoglycan biosynthesis	9	1	0.4806	0.561332	0.453722	0.34321	1627139_at
chondroitin sulfate metabolism	9	1	0.4806	0.561332	0.453722	0.34321	1627139_at
chondroitin sulfate biosynthesis	9	1	0.4806	0.561332	0.453722	0.34321	1627139_at
elevation of cytosolic calcium ion concentration	9	1	0.4806	0.561332	0.453722	0.34321	1626050_at
cytosolic calcium ion homeostasis	9	1	0.4806	0.561332	0.453722	0.34321	1626050_at
pole plasm assembly	63	2	3.3642	0.55319	0.457015	0.34007	1628008_a_at /// 1625542_a_at
morphogenesis of an epithelium	173	7	9.2382	0.542264	0.46153	0.3358	1634398_a_at /// 1627898_at /// 1640798_a_at /// 1640119_a_at /// 1633677_at /// 1639798_at /// 1626708_at
ribonucleotide biosynthesis	108	4	5.7672	0.54151	0.461806	0.33554	1629194_s_at /// 1636946_at /// 1623013_s_at /// 1623689_a_at
regulation of cellular biosynthesis	108	4	5.7672	0.54151	0.461806	0.33554	1626502_s_at /// 1637689_at /// 1640650_at /// 1636206_at
regulation of biosynthesis	108	4	5.7672	0.54151	0.461806	0.33554	1626502_s_at /// 1637689_at /// 1640650_at /// 1636206_at
response to abiotic stimulus	474	29	25.3116	0.537473	0.463479	0.33397	1631058_s_at /// 1641055_at /// 1627613_at /// 1637650_at /// 1640870_s_at /// 1634113_at /// 1639363_at /// 1626416_a_at /// 1641664_at /// 1627242_at /// 1641286_s_at /// 1638872_at /// 1636137_at /// 1633794_a_at /// 1624074_at /// 1628323_s_at /// 1636967_a_at /// 1627773_a_at /// 1640755_at /// 1624577_at /// 1626401_at /// 1624800_at /// 1624732_at /// 1626414_at /// 1623193_at /// 1625873_…
metal ion homeostasis	37	3	1.9758	0.530917	0.466219	0.33141	1626050_at /// 1639442_a_at /// 1632430_at
secretory pathway	250	16	13.35	0.52603	0.468285	0.32949	1630949_s_at /// 1633785_at /// 1635260_at /// 1628598_s_at /// 1635944_a_at /// 1633677_at /// 1628429_at /// 1633100_a_at /// 1624027_at /// 1641295_s_at /// 1630929_at /// 1624577_at /// 1633320_at /// 1629445_at /// 1628008_a_at /// 1627382_at
spindle organization and biogenesis	38	1	2.0292	0.522005	0.469991	0.32791	1634450_a_at
rhythmic behavior	38	1	2.0292	0.522005	0.469991	0.32791	1634188_a_at
regulation of organismal physiological process	38	1	2.0292	0.522005	0.469991	0.32791	1634188_a_at
torso signaling pathway	38	1	2.0292	0.522005	0.469991	0.32791	1629842_at
Notch signaling pathway	62	2	3.3108	0.518967	0.471281	0.32672	1634398_a_at /// 1633763_at
detection of abiotic stimulus	62	2	3.3108	0.518967	0.471281	0.32672	1628323_s_at /// 1639363_at
detection of external stimulus	62	2	3.3108	0.518967	0.471281	0.32672	1628323_s_at /// 1627986_s_at
chromatin assembly	62	2	3.3108	0.518967	0.471281	0.32672	1627898_at /// 1627685_a_at
regional subdivision	62	2	3.3108	0.518967	0.471281	0.32672	1626502_s_at /// 1629842_at
determination of anterior/posterior axis, embryo	62	2	3.3108	0.518967	0.471281	0.32672	1626502_s_at /// 1629842_at
monosaccharide catabolism	68	5	3.6312	0.515976	0.472563	0.32554	1624518_at /// 1640549_at /// 1635227_at /// 1634045_at /// 1625995_a_at
hexose catabolism	68	5	3.6312	0.515976	0.472563	0.32554	1624518_at /// 1640549_at /// 1635227_at /// 1634045_at /// 1625995_a_at
glucose catabolism	68	5	3.6312	0.515976	0.472563	0.32554	1624518_at /// 1640549_at /// 1635227_at /// 1634045_at /// 1625995_a_at
response to stimulus	1419	82	75.7746	0.511459	0.47451	0.3238	1634662_at /// 1641664_at /// 1639019_s_at /// 1641286_s_at /// 1627986_s_at /// 1629530_at /// 1627271_at /// 1626416_a_at /// 1636758_s_at /// 1624901_at /// 1626345_at /// 1626503_at /// 1634113_at /// 1630067_a_at /// 1630091_at /// 1636967_a_at /// 1626382_s_at /// 1634188_a_at /// 1639071_a_at /// 1625233_at /// 1641055_at /// 1624732_at /// 1636961_a_at /// 1626984_at /// 1629208_at /// 16…
purine ribonucleotide biosynthesis	106	4	5.6604	0.487055	0.485244	0.31404	1629194_s_at /// 1636946_at /// 1623013_s_at /// 1623689_a_at
negative regulation of signal transduction	61	2	3.2574	0.485373	0.485993	0.31337	1636653_at /// 1626708_at
pole plasm assembly (sensu Insecta)	61	2	3.2574	0.485373	0.485993	0.31337	1628008_a_at /// 1625542_a_at
ER to Golgi vesicle-mediated transport	23	2	1.2282	0.484999	0.486172	0.31321	1641295_s_at /// 1628598_s_at
ribonucleoside monophosphate metabolism	23	2	1.2282	0.484999	0.486172	0.31321	1629194_s_at /// 1623013_s_at
ribonucleoside monophosphate biosynthesis	23	2	1.2282	0.484999	0.486172	0.31321	1629194_s_at /// 1623013_s_at
oocyte dorsal/ventral axis determination	37	1	1.9758	0.481924	0.487551	0.31198	1641303_at
limb morphogenesis	37	1	1.9758	0.481924	0.487551	0.31198	1634398_a_at
chitin metabolism	101	7	5.3934	0.478578	0.489103	0.3106	1641389_at /// 1627140_at /// 1640202_at /// 1635389_s_at /// 1634142_at /// 1638716_a_at /// 1639636_at
extracellular structure organization and biogenesis	60	2	3.204	0.452439	0.501176	0.30001	1635370_at /// 1629055_a_at
purine base metabolism	60	2	3.204	0.452439	0.501176	0.30001	1629194_s_at /// 1625436_at
negative regulation of protein metabolism	60	2	3.204	0.452439	0.501176	0.30001	1626502_s_at /// 1627539_at
cellular polysaccharide metabolism	119	8	6.3546	0.426044	0.513925	0.2891	1641389_at /// 1627140_at /// 1640202_at /// 1635389_s_at /// 1638716_a_at /// 1634142_at /// 1636990_at /// 1639636_at
establishment of tissue polarity	59	2	3.1506	0.420199	0.516833	0.28665	1634398_a_at /// 1639798_at
establishment of planar polarity	59	2	3.1506	0.420199	0.516833	0.28665	1634398_a_at /// 1639798_at
regulation of cell differentiation	59	2	3.1506	0.420199	0.516833	0.28665	1634398_a_at /// 1638143_a_at
oocyte nucleus localization during oocyte axis determination	10	1	0.534	0.406659	0.523673	0.28094	1641303_at
protein kinase C activation	10	1	0.534	0.406659	0.523673	0.28094	1633890_at
tyrosine metabolism	10	1	0.534	0.406659	0.523673	0.28094	1633492_at
regulation of Ras protein signal transduction	10	1	0.534	0.406659	0.523673	0.28094	1629842_at
reproductive physiological process	10	1	0.534	0.406659	0.523673	0.28094	1626984_at
reproductive organismal physiological process	10	1	0.534	0.406659	0.523673	0.28094	1626984_at
insemination	10	1	0.534	0.406659	0.523673	0.28094	1626984_at
cell ion homeostasis	39	3	2.0826	0.404121	0.524965	0.27987	1626050_at /// 1639442_a_at /// 1632430_at
cation homeostasis	39	3	2.0826	0.404121	0.524965	0.27987	1626050_at /// 1639442_a_at /// 1632430_at
adult locomotory behavior	35	1	1.869	0.404045	0.525013	0.27983	1638113_at
leg morphogenesis	35	1	1.869	0.404045	0.525013	0.27983	1634398_a_at
circadian behavior	35	1	1.869	0.404045	0.525013	0.27983	1634188_a_at
neuromuscular synaptic transmission	35	1	1.869	0.404045	0.525013	0.27983	1624577_at
nucleoside monophosphate metabolism	24	2	1.2816	0.402699	0.525702	0.27926	1629194_s_at /// 1623013_s_at
nucleoside monophosphate biosynthesis	24	2	1.2816	0.402699	0.525702	0.27926	1629194_s_at /// 1623013_s_at
phosphoenolpyruvate-dependent sugar phosphotransferase system	24	2	1.2816	0.402699	0.525702	0.27926	1623552_s_at /// 1623648_s_at
translation	228	10	12.1752	0.388617	0.533028	0.27325	1636244_s_at /// 1640650_at /// 1636206_at /// 1638883_at /// 1640435_at /// 1628389_at /// 1626502_s_at /// 1637689_at /// 1626523_a_at /// 1623193_at
regulation of protein biosynthesis	102	4	5.4468	0.384305	0.535303	0.2714	1626502_s_at /// 1637689_at /// 1640650_at /// 1636206_at
enzyme linked receptor protein signaling pathway	207	9	11.0538	0.381597	0.536785	0.2702	1631569_s_at /// 1630930_a_at /// 1639858_s_at /// 1637194_at /// 1636990_at /// 1638143_a_at /// 1626708_at /// 1629842_at /// 1626742_at
transport	1797	90	95.9598	0.370147	0.54292	0.2653	1633785_at /// 1626739_s_at /// 1633100_a_at /// 1636800_at /// 1641286_s_at /// 1631805_at /// 1630929_at /// 1627343_a_at /// 1628744_s_at /// 1633677_at /// 1634952_s_at /// 1635260_at /// 1637159_at /// 1627382_at /// 1625688_at /// 1628389_at /// 1632395_s_at /// 1629963_at /// 1638285_a_at /// 1639126_at /// 1626382_s_at /// 1634641_a_at /// 1634188_a_at /// 1636523_at /// 1628494_a_at /// …
cell-substrate adhesion	34	1	1.8156	0.366382	0.544979	0.26362	1635283_at
cell-matrix adhesion	34	1	1.8156	0.366382	0.544979	0.26362	1635283_at
regulation of neurogenesis	34	1	1.8156	0.366382	0.544979	0.26362	1630502_at
positive regulation of transcription from RNA polymerase II promoter	34	1	1.8156	0.366382	0.544979	0.26362	1624550_at
nitrogen compound biosynthesis	121	8	6.4614	0.366374	0.545004	0.2636	1634551_at /// 1640650_at /// 1640594_at /// 1627665_at /// 1626489_s_at /// 1634848_at /// 1638624_at /// 1629055_a_at
amine biosynthesis	121	8	6.4614	0.366374	0.545004	0.2636	1634551_at /// 1640650_at /// 1640594_at /// 1627665_at /// 1626489_s_at /// 1634848_at /// 1638624_at /// 1629055_a_at
synaptic vesicle transport	101	4	5.3934	0.359989	0.548517	0.26081	1633677_at /// 1635260_at /// 1635944_a_at /// 1629445_at
ribosome biogenesis and assembly	57	2	3.0438	0.357947	0.549655	0.25991	1637923_at /// 1628723_at
protein targeting to mitochondrion	40	3	2.136	0.349483	0.554409	0.25617	1626002_at /// 1641511_at /// 1641286_s_at
regulation of translation	100	4	5.34	0.336255	0.562005	0.25026	1626502_s_at /// 1640650_at /// 1637689_at /// 1636206_at
phosphoinositide-mediated signaling	25	2	1.335	0.331255	0.564924	0.24801	1633890_at /// 1626050_at
G-protein signaling, coupled to IP3 second messenger (phospholipase C activating)	25	2	1.335	0.331255	0.564924	0.24801	1633890_at /// 1626050_at
intercellular junction assembly	33	1	1.7622	0.329672	0.565848	0.2473	1640119_a_at
border follicle cell migration (sensu Insecta)	33	1	1.7622	0.329672	0.565848	0.2473	1638143_a_at
negative regulation of cellular biosynthesis	33	1	1.7622	0.329672	0.565848	0.2473	1626502_s_at
negative regulation of biosynthesis	33	1	1.7622	0.329672	0.565848	0.2473	1626502_s_at
asymmetric protein localization	56	2	2.9904	0.328014	0.566826	0.24655	1640119_a_at /// 1640313_s_at
regulation of small GTPase mediated signal transduction	56	2	2.9904	0.328014	0.566826	0.24655	1629842_at /// 1625675_a_at
pole plasm RNA localization	56	2	2.9904	0.328014	0.566826	0.24655	1628008_a_at /// 1625542_a_at
nerve-nerve synaptic transmission	56	2	2.9904	0.328014	0.566826	0.24655	1624670_at /// 1624577_at
oocyte anterior/posterior axis determination	78	3	4.1652	0.325961	0.568041	0.24562	1634398_a_at /// 1628008_a_at /// 1625542_a_at
oocyte construction (sensu Insecta)	77	3	4.1118	0.300622	0.583499	0.23396	1641303_at /// 1628008_a_at /// 1625542_a_at
morphogenesis of a polarized epithelium	77	3	4.1118	0.300622	0.583499	0.23396	1634398_a_at /// 1640119_a_at /// 1639798_at
mating behavior	77	3	4.1118	0.300622	0.583499	0.23396	1626984_at /// 1636137_at /// 1634188_a_at
behavioral interaction between organisms	77	3	4.1118	0.300622	0.583499	0.23396	1626984_at /// 1636137_at /// 1634188_a_at
DNA recombination	57	4	3.0438	0.300387	0.583633	0.23386	1625759_at /// 1632683_s_at /// 1632901_s_at /// 1625675_a_at
aging	55	2	2.937	0.298934	0.584548	0.23318	1638872_at /// 1638811_at
determination of adult life span	55	2	2.937	0.298934	0.584548	0.23318	1638811_at /// 1638872_at
nuclear import	55	2	2.937	0.298934	0.584548	0.23318	1634188_a_at /// 1637534_at
pole plasm mRNA localization	55	2	2.937	0.298934	0.584548	0.23318	1628008_a_at /// 1625542_a_at
apical junction assembly	32	1	1.7088	0.294006	0.587665	0.23087	1640119_a_at
response to organic substance	32	1	1.7088	0.294006	0.587665	0.23087	1634113_at
regulation of transferase activity	32	1	1.7088	0.294006	0.587665	0.23087	1633890_at
regulation of protein kinase activity	32	1	1.7088	0.294006	0.587665	0.23087	1633890_at
regulation of kinase activity	32	1	1.7088	0.294006	0.587665	0.23087	1633890_at
organismal biosynthesis	32	1	1.7088	0.294006	0.587665	0.23087	1626984_at
cuticle biosynthesis	32	1	1.7088	0.294006	0.587665	0.23087	1626984_at
zygotic determination of anterior/posterior axis, embryo	32	1	1.7088	0.294006	0.587665	0.23087	1626502_s_at
response to oxidative stress	32	1	1.7088	0.294006	0.587665	0.23087	1623193_at
DNA damage response, signal transduction	11	1	0.5874	0.289817	0.590337	0.2289	1641082_at
L-serine biosynthesis	11	1	0.5874	0.289817	0.590337	0.2289	1640594_at
cytoplasmic transport, nurse cell to oocyte	11	1	0.5874	0.289817	0.590337	0.2289	1640445_at
cytoplasmic transport	11	1	0.5874	0.289817	0.590337	0.2289	1640445_at
morphogenesis of larval imaginal disc epithelium	11	1	0.5874	0.289817	0.590337	0.2289	1640119_a_at
basal protein localization	11	1	0.5874	0.289817	0.590337	0.2289	1640119_a_at
monosaccharide biosynthesis	11	1	0.5874	0.289817	0.590337	0.2289	1634794_at
hexose biosynthesis	11	1	0.5874	0.289817	0.590337	0.2289	1634794_at
alcohol biosynthesis	11	1	0.5874	0.289817	0.590337	0.2289	1634794_at
oocyte localization during oogenesis	11	1	0.5874	0.289817	0.590337	0.2289	1634398_a_at
L-phenylalanine metabolism	11	1	0.5874	0.289817	0.590337	0.2289	1633492_at
methionine metabolism	11	1	0.5874	0.289817	0.590337	0.2289	1632818_at
G-protein signaling, adenylate cyclase activating pathway	11	1	0.5874	0.289817	0.590337	0.2289	1626050_at
oxidative phosphorylation	160	7	8.544	0.279019	0.59731	0.2238	1638403_at /// 1641659_s_at /// 1629961_s_at /// 1636946_at /// 1624776_a_at /// 1623689_a_at /// 1634955_at
DNA repair	139	6	7.4226	0.272653	0.601561	0.22072	1624901_at /// 1625759_at /// 1630728_a_at /// 1627856_at /// 1625675_a_at /// 1636758_s_at
protein import into nucleus	54	2	2.8836	0.270755	0.602823	0.21981	1634188_a_at /// 1637534_at
negative regulation of programmed cell death	54	2	2.8836	0.270755	0.602823	0.21981	1622979_a_at /// 1640943_at
negative regulation of apoptosis	54	2	2.8836	0.270755	0.602823	0.21981	1622979_a_at /// 1640943_at
negative regulation of cell proliferation	26	2	1.3884	0.269414	0.603726	0.21916	1630502_at /// 1640119_a_at
oocyte fate determination	31	1	1.6554	0.259484	0.610478	0.21433	1641303_at
aromatic amino acid family metabolism	31	1	1.6554	0.259484	0.610478	0.21433	1633492_at
Ras protein signal transduction	31	1	1.6554	0.259484	0.610478	0.21433	1629842_at
intracellular protein transport	577	28	30.8118	0.256597	0.612463	0.21292	1627382_at /// 1634188_a_at /// 1626382_s_at /// 1633100_a_at /// 1638262_at /// 1628008_a_at /// 1640119_a_at /// 1634521_at /// 1628598_s_at /// 1630949_s_at /// 1626002_at /// 1635944_a_at /// 1632834_a_at /// 1632901_s_at /// 1628429_at /// 1641286_s_at /// 1633779_s_at /// 1635260_at /// 1637534_at /// 1630929_at /// 1640313_s_at /// 1625233_at /// 1641511_at /// 1633785_at /// 1633320_at //…
oocyte axis determination (sensu Insecta)	75	3	4.005	0.252191	0.615531	0.21075	1641303_at /// 1628008_a_at /// 1625542_a_at
chemosensory behavior	75	3	4.005	0.252191	0.615531	0.21075	1633794_a_at /// 1636137_at /// 1624074_at
ubiquitin cycle	282	17	15.0588	0.250236	0.61691	0.20978	1627278_s_at /// 1624888_at /// 1624372_at /// 1625935_at /// 1623889_at /// 1639784_at /// 1632303_a_at /// 1631376_at /// 1634820_at /// 1633010_s_at /// 1623021_at /// 1626708_at /// 1630788_at /// 1628101_s_at /// 1641485_at /// 1627898_at /// 1624478_at
glycolysis	53	2	2.8302	0.243528	0.62167	0.20644	1635227_at /// 1634045_at
nucleotide metabolism	198	9	10.5732	0.234078	0.628492	0.2017	1623013_s_at /// 1629194_s_at /// 1636946_at /// 1636539_at /// 1623689_a_at /// 1640103_s_at /// 1640549_at /// 1624518_at /// 1625995_a_at
olfactory behavior	74	3	3.9516	0.229158	0.63215	0.19918	1636137_at /// 1633794_a_at /// 1624074_at
oocyte differentiation (sensu Insecta)	30	1	1.602	0.22622	0.634337	0.19768	1641303_at
porphyrin metabolism	30	1	1.602	0.22622	0.634337	0.19768	1640462_at
establishment and/or maintenance of apical/basal cell polarity	30	1	1.602	0.22622	0.634337	0.19768	1640119_a_at
regulation of chromatin assembly or disassembly	30	1	1.602	0.22622	0.634337	0.19768	1639006_at
vacuole organization and biogenesis	30	1	1.602	0.22622	0.634337	0.19768	1630993_at
lysosome organization and biogenesis	30	1	1.602	0.22622	0.634337	0.19768	1630993_at
negative regulation of protein biosynthesis	30	1	1.602	0.22622	0.634337	0.19768	1626502_s_at
axon choice point recognition	30	1	1.602	0.22622	0.634337	0.19768	1624729_at
female meiosis	52	2	2.7768	0.217307	0.641106	0.19307	1629842_at /// 1629445_at
establishment and/or maintenance of polarity of follicular epithelium	27	2	1.4418	0.21611	0.642022	0.19245	1640119_a_at /// 1626708_at
glutamine family amino acid metabolism	27	2	1.4418	0.21611	0.642022	0.19245	1638624_at /// 1629055_a_at
segment polarity determination	27	2	1.4418	0.21611	0.642022	0.19245	1630808_at /// 1636990_at
tRNA metabolism	110	7	5.874	0.215845	0.642244	0.1923	1636244_s_at /// 1632818_at /// 1636336_at /// 1626523_a_at /// 1639514_at /// 1628389_at /// 1623193_at
anion transport	110	7	5.874	0.215845	0.642244	0.1923	1634952_s_at /// 1624670_at /// 1634762_a_at /// 1638432_a_at /// 1636620_s_at /// 1632317_at /// 1628494_a_at
proton transport	94	4	5.0196	0.207105	0.649053	0.18772	1636946_at /// 1632395_s_at /// 1623689_a_at /// 1636240_at
hydrogen transport	94	4	5.0196	0.207105	0.649053	0.18772	1636946_at /// 1632395_s_at /// 1623689_a_at /// 1636240_at
regulation of translational initiation	12	1	0.6408	0.201349	0.653627	0.18467	1640650_at
L-serine metabolism	12	1	0.6408	0.201349	0.653627	0.18467	1640594_at
embryonic hemopoiesis	12	1	0.6408	0.201349	0.653627	0.18467	1638143_a_at
polysaccharide biosynthesis	12	1	0.6408	0.201349	0.653627	0.18467	1636990_at
biopolymer biosynthesis	12	1	0.6408	0.201349	0.653627	0.18467	1636990_at
superoxide metabolism	12	1	0.6408	0.201349	0.653627	0.18467	1636961_a_at
cell wall catabolism	12	1	0.6408	0.201349	0.653627	0.18467	1636767_at
R8 cell fate commitment	12	1	0.6408	0.201349	0.653627	0.18467	1634398_a_at
leg joint morphogenesis	12	1	0.6408	0.201349	0.653627	0.18467	1634398_a_at
eclosion rhythm	12	1	0.6408	0.201349	0.653627	0.18467	1634188_a_at
malate metabolism	12	1	0.6408	0.201349	0.653627	0.18467	1634045_at
G1/S transition of mitotic cell cycle	12	1	0.6408	0.201349	0.653627	0.18467	1630949_s_at
negative regulation of small GTPase mediated signal transduction	12	1	0.6408	0.201349	0.653627	0.18467	1629842_at
protein autoprocessing	12	1	0.6408	0.201349	0.653627	0.18467	1628628_at
negative regulation of epidermal growth factor receptor signaling pathway	12	1	0.6408	0.201349	0.653627	0.18467	1626708_at
transcription from RNA polymerase III promoter	12	1	0.6408	0.201349	0.653627	0.18467	1624550_at
response to pheromone	12	1	0.6408	0.201349	0.653627	0.18467	1624074_at
secretion	268	16	14.3112	0.199288	0.6553	0.18356	1630949_s_at /// 1633785_at /// 1635260_at /// 1628598_s_at /// 1635944_a_at /// 1633677_at /// 1628429_at /// 1633100_a_at /// 1624027_at /// 1641295_s_at /// 1630929_at /// 1624577_at /// 1633320_at /// 1629445_at /// 1628008_a_at /// 1627382_at
oocyte fate determination (sensu Insecta)	29	1	1.5486	0.194345	0.659326	0.1809	1641303_at
establishment and/or maintenance of epithelial cell polarity	29	1	1.5486	0.194345	0.659326	0.1809	1640119_a_at
limb morphogenesis (sensu Endopterygota)	29	1	1.5486	0.194345	0.659326	0.1809	1634398_a_at
leg disc morphogenesis	29	1	1.5486	0.194345	0.659326	0.1809	1634398_a_at
locomotor rhythm	29	1	1.5486	0.194345	0.659326	0.1809	1634188_a_at
negative regulation of gene expression, epigenetic	29	1	1.5486	0.194345	0.659326	0.1809	1627898_at
heterochromatin formation	29	1	1.5486	0.194345	0.659326	0.1809	1627898_at
chromatin silencing	29	1	1.5486	0.194345	0.659326	0.1809	1627898_at
nucleosome assembly	29	1	1.5486	0.194345	0.659326	0.1809	1627685_a_at
response to endogenous stimulus	175	8	9.345	0.193582	0.659933	0.1805	1624901_at /// 1625759_at /// 1630728_a_at /// 1641082_at /// 1625675_a_at /// 1627856_at /// 1636758_s_at /// 1636967_a_at
ribosome biogenesis	51	2	2.7234	0.192152	0.661135	0.17971	1637923_at /// 1628723_at
physiological process	8183	446	436.972	0.186513	0.66583	0.1766
nuclear organization and biogenesis	44	3	2.3496	0.180039	0.671336	0.17306	1634450_a_at /// 1639006_at /// 1641350_at
ion homeostasis	44	3	2.3496	0.180039	0.671336	0.17306	1626050_at /// 1639442_a_at /// 1632430_at
extracellular transport	129	8	6.8886	0.179312	0.671893	0.1727	1634952_s_at /// 1624836_at /// 1634762_a_at /// 1636620_s_at /// 1629271_at /// 1628389_at /// 1628494_a_at /// 1632317_at
biopolymer modification	1155	65	61.677	0.179035	0.6722	0.1725	1637555_at /// 1626742_at /// 1631342_at /// 1630630_at /// 1629515_at /// 1627278_s_at /// 1627139_at /// 1631728_s_at /// 1629947_at /// 1624478_at /// 1624372_at /// 1625233_at /// 1629084_at /// 1640848_at /// 1633622_at /// 1627539_at /// 1630886_at /// 1630808_at /// 1626196_at /// 1632303_a_at /// 1627257_at /// 1638113_at /// 1633010_s_at /// 1632151_at /// 1623889_at /// 1634820_at /// 1…
cytoplasm organization and biogenesis	92	4	4.9128	0.169599	0.680472	0.16719	1640119_a_at /// 1637923_at /// 1633677_at /// 1628723_at
rRNA metabolism	61	4	3.2574	0.169293	0.680738	0.16702	1641745_a_at /// 1637923_at /// 1637555_at /// 1628723_at
meiotic chromosome segregation	50	2	2.67	0.168127	0.681789	0.16635	1629842_at /// 1629445_at
regulation of cell fate specification	28	1	1.4952	0.164007	0.685488	0.164	1634398_a_at
ommatidial rotation	28	1	1.4952	0.164007	0.685488	0.164	1634398_a_at
negative regulation of cell differentiation	28	1	1.4952	0.164007	0.685488	0.164	1634398_a_at
antennal development	28	1	1.4952	0.164007	0.685488	0.164	1634398_a_at
intracellular mRNA localization	70	3	3.738	0.145705	0.702668	0.15325	1641303_at /// 1628008_a_at /// 1625542_a_at
epidermal growth factor receptor signaling pathway	49	2	2.6166	0.145301	0.703072	0.153	1630930_a_at /// 1626708_at
aromatic compound metabolism	184	11	9.8256	0.14037	0.707913	0.15002	1631452_at /// 1629194_s_at /// 1634450_a_at /// 1627773_a_at /// 1636539_at /// 1628269_at /// 1625436_at /// 1640103_s_at /// 1626414_at /// 1633492_at /// 1627458_at
response to DNA damage stimulus	151	7	8.0634	0.140241	0.708044	0.14994	1624901_at /// 1625759_at /// 1630728_a_at /// 1641082_at /// 1625675_a_at /// 1627856_at /// 1636758_s_at
leg morphogenesis (sensu Endopterygota)	27	1	1.4418	0.135377	0.712919	0.14696	1634398_a_at
imaginal disc growth	27	1	1.4418	0.135377	0.712919	0.14696	1630949_s_at
protein amino acid acylation	27	1	1.4418	0.135377	0.712919	0.14696	1630808_at
heme metabolism	13	1	0.6942	0.134707	0.713608	0.14654	1640462_at
nucleotide catabolism	13	1	0.6942	0.134707	0.713608	0.14654	1640103_s_at
histidine metabolism	13	1	0.6942	0.134707	0.713608	0.14654	1634450_a_at
histidine family amino acid metabolism	13	1	0.6942	0.134707	0.713608	0.14654	1634450_a_at
cone cell fate commitment (sensu Endopterygota)	13	1	0.6942	0.134707	0.713608	0.14654	1634398_a_at
cone cell fate commitment	13	1	0.6942	0.134707	0.713608	0.14654	1634398_a_at
oviposition	13	1	0.6942	0.134707	0.713608	0.14654	1633779_s_at
response to nutrient levels	13	1	0.6942	0.134707	0.713608	0.14654	1630949_s_at
response to extracellular stimulus	13	1	0.6942	0.134707	0.713608	0.14654	1630949_s_at
positive regulation of cell growth	13	1	0.6942	0.134707	0.713608	0.14654	1630949_s_at
dorsal/ventral axis determination, follicular epithelium (sensu Insecta)	13	1	0.6942	0.134707	0.713608	0.14654	1626708_at
homeostasis	110	5	5.874	0.130044	0.71839	0.14364	1623175_at /// 1626050_at /// 1636942_at /// 1639442_a_at /// 1632430_at
photoreceptor cell development	69	3	3.6846	0.127199	0.721357	0.14185	1634398_a_at /// 1628008_a_at /// 1641350_at
biopolymer metabolism	2166	112	115.664	0.116093	0.73331	0.1347	1640957_at /// 1632303_a_at /// 1641664_at /// 1634820_at /// 1632904_at /// 1640848_at /// 1627685_a_at /// 1631965_at /// 1632479_at /// 1635482_at /// 1633677_at /// 1625997_s_at /// 1627271_at /// 1636758_s_at /// 1639729_s_at /// 1637032_at /// 1624901_at /// 1628389_at /// 1630630_at /// 1630805_at /// 1638143_a_at /// 1636806_at /// 1631379_a_at /// 1627812_s_at /// 1624478_at /// 1631083_…
regulation of hemocyte differentiation	26	1	1.3884	0.108654	0.741686	0.12978	1638143_a_at
mitochondrion organization and biogenesis	26	1	1.3884	0.108654	0.741686	0.12978	1631718_at
one-carbon compound metabolism	26	1	1.3884	0.108654	0.741686	0.12978	1631452_at
regulation of pole plasm oskar mRNA localization	26	1	1.3884	0.108654	0.741686	0.12978	1628008_a_at
negative regulation of translation	26	1	1.3884	0.108654	0.741686	0.12978	1626502_s_at
cyclic-nucleotide-mediated signaling	26	1	1.3884	0.108654	0.741686	0.12978	1626050_at
calcium ion homeostasis	26	1	1.3884	0.108654	0.741686	0.12978	1626050_at
oocyte microtubule cytoskeleton organization	30	2	1.602	0.0988789	0.753182	0.1231	1641303_at /// 1628008_a_at
establishment and/or maintenance of microtubule cytoskeleton polarity	30	2	1.602	0.0988789	0.753182	0.1231	1641303_at /// 1628008_a_at
establishment and/or maintenance of cytoskeleton polarity	30	2	1.602	0.0988789	0.753182	0.1231	1641303_at /// 1628008_a_at
maintenance of localization	30	2	1.602	0.0988789	0.753182	0.1231	1638890_at /// 1641295_s_at
positive regulation of enzyme activity	30	2	1.602	0.0988789	0.753182	0.1231	1633890_at /// 1633763_at
detection of stimulus	67	3	3.5778	0.0933123	0.760011	0.11918	1628323_s_at /// 1639363_at /// 1627986_s_at
foregut morphogenesis	14	1	0.7476	0.0852137	0.770353	0.11331	1640798_a_at
asymmetric protein localization during cell fate commitment	14	1	0.7476	0.0852137	0.770353	0.11331	1640119_a_at
R3/R4 cell fate commitment	14	1	0.7476	0.0852137	0.770353	0.11331	1634398_a_at
R3/R4 cell differentiation (sensu Endopterygota)	14	1	0.7476	0.0852137	0.770353	0.11331	1634398_a_at
imaginal disc lineage restriction	14	1	0.7476	0.0852137	0.770353	0.11331	1634398_a_at
copulation	14	1	0.7476	0.0852137	0.770353	0.11331	1634188_a_at
activation of protein kinase activity	14	1	0.7476	0.0852137	0.770353	0.11331	1633890_at
fertilization	14	1	0.7476	0.0852137	0.770353	0.11331	1630805_at
mRNA splice site selection	14	1	0.7476	0.0852137	0.770353	0.11331	1627812_s_at
neurotransmitter metabolism	14	1	0.7476	0.0852137	0.770353	0.11331	1624577_at
cell redox homeostasis	14	1	0.7476	0.0852137	0.770353	0.11331	1623175_at
pole plasm oskar mRNA localization	46	2	2.4564	0.0847993	0.770903	0.113	1628008_a_at /// 1625542_a_at
response to hormone stimulus	25	1	1.335	0.0840637	0.771863	0.11246	1636967_a_at
protein amino acid methylation	25	1	1.335	0.0840637	0.771863	0.11246	1632151_at
protein amino acid alkylation	25	1	1.335	0.0840637	0.771863	0.11246	1632151_at
mRNA transcription	25	1	1.335	0.0840637	0.771863	0.11246	1632142_at
water-soluble vitamin biosynthesis	25	1	1.335	0.0840637	0.771863	0.11246	1631313_at
cuticle biosynthesis (sensu Protostomia and Nematoda)	25	1	1.335	0.0840637	0.771863	0.11246	1626984_at
cuticle biosynthesis (sensu Insecta)	25	1	1.335	0.0840637	0.771863	0.11246	1626984_at
cAMP-mediated signaling	25	1	1.335	0.0840637	0.771863	0.11246	1626050_at
ciliary or flagellar motility	25	1	1.335	0.0840637	0.771863	0.11246	1624729_at
axon midline choice point recognition	25	1	1.335	0.0840637	0.771863	0.11246	1624729_at
tRNA aminoacylation for protein translation	65	4	3.471	0.0806226	0.776462	0.10988	1636244_s_at /// 1626523_a_at /// 1628389_at /// 1623193_at
tRNA aminoacylation	65	4	3.471	0.0806226	0.776462	0.10988	1636244_s_at /// 1626523_a_at /// 1628389_at /// 1623193_at
prosthetic group metabolism	65	4	3.471	0.0806226	0.776462	0.10988	1627123_at /// 1630310_at /// 1627106_a_at /// 1629271_at
nucleobase metabolism	86	4	4.5924	0.0764171	0.782204	0.10668	1625436_at /// 1629194_s_at /// 1636539_at /// 1640103_s_at
spermatid differentiation	48	3	2.5632	0.074436	0.784983	0.10514	1627959_a_at /// 1639071_a_at /// 1638113_at
spermatid development	48	3	2.5632	0.074436	0.784983	0.10514	1627959_a_at /// 1639071_a_at /// 1638113_at
transforming growth factor beta receptor signaling pathway	31	2	1.6554	0.0717344	0.788824	0.10302	1639858_s_at /// 1636990_at
cellular process	8098	427	432.433	0.0682641	0.79388	0.1002
establishment of ommatidial polarity (sensu Endopterygota)	45	2	2.403	0.0675859	0.794877	0.0997	1634398_a_at /// 1639798_at
protein modification	1105	61	59.007	0.0673149	0.795243	0.0995	1626742_at /// 1631342_at /// 1629515_at /// 1630630_at /// 1627278_s_at /// 1631728_s_at /// 1627139_at /// 1629947_at /// 1624478_at /// 1624372_at /// 1633622_at /// 1640848_at /// 1629084_at /// 1627539_at /// 1630886_at /// 1630808_at /// 1626196_at /// 1632303_a_at /// 1627257_at /// 1638113_at /// 1633010_s_at /// 1632151_at /// 1623889_at /// 1634820_at /// 1636806_at /// 1630788_at /// 1…
amino acid activation	66	4	3.5244	0.0641798	0.8	0.09691	1636244_s_at /// 1626523_a_at /// 1628389_at /// 1623193_at
protein import	66	4	3.5244	0.0641798	0.8	0.09691	1631627_at /// 1641511_at /// 1634188_a_at /// 1637534_at
nucleus localization	24	1	1.2816	0.0618747	0.803563	0.09498	1641303_at
retinal cell programmed cell death	24	1	1.2816	0.0618747	0.803563	0.09498	1634398_a_at
apposition of dorsal and ventral wing surfaces	24	1	1.2816	0.0618747	0.803563	0.09498	1634398_a_at
regulation of tube size	24	1	1.2816	0.0618747	0.803563	0.09498	1633677_at
negative regulation of growth	24	1	1.2816	0.0618747	0.803563	0.09498	1632303_a_at
positive regulation of growth	24	1	1.2816	0.0618747	0.803563	0.09498	1630949_s_at
establishment and/or maintenance of cell polarity	104	5	5.5536	0.0551846	0.814273	0.08923	1634398_a_at /// 1625880_at /// 1640119_a_at /// 1633677_at /// 1639798_at
protein ubiquitination	120	7	6.408	0.0546916	0.815098	0.08879	1627898_at /// 1632303_a_at /// 1628101_s_at /// 1624478_at /// 1624888_at /// 1626708_at /// 1625935_at
interaction between organisms	84	4	4.4856	0.0525699	0.818653	0.0869	1626984_at /// 1635189_at /// 1636137_at /// 1634188_a_at
sulfur compound biosynthesis	44	2	2.3496	0.0520174	0.819596	0.0864	1627139_at /// 1636990_at
sodium ion transport	64	3	3.4176	0.051027	0.821278	0.08551	1634952_s_at /// 1629271_at /// 1628494_a_at
oocyte dorsal/ventral axis determination (sensu Insecta)	15	1	0.801	0.0494395	0.824043	0.08405	1641303_at
serine family amino acid biosynthesis	15	1	0.801	0.0494395	0.824043	0.08405	1640594_at
establishment and/or maintenance of neuroblast polarity	15	1	0.801	0.0494395	0.824043	0.08405	1640119_a_at
hemocyte proliferation (sensu Arthropoda)	15	1	0.801	0.0494395	0.824043	0.08405	1638143_a_at
cone cell differentiation (sensu Endopterygota)	15	1	0.801	0.0494395	0.824043	0.08405	1634398_a_at
cone cell differentiation	15	1	0.801	0.0494395	0.824043	0.08405	1634398_a_at
sleep	15	1	0.801	0.0494395	0.824043	0.08405	1634188_a_at
visual behavior	15	1	0.801	0.0494395	0.824043	0.08405	1628323_s_at
cellular defense response	15	1	0.801	0.0494395	0.824043	0.08405	1626708_at
tube fusion	15	1	0.801	0.0494395	0.824043	0.08405	1622970_at
tracheal branch fusion	15	1	0.801	0.0494395	0.824043	0.08405	1622970_at
establishment of nucleus localization	23	1	1.2282	0.0423996	0.836855	0.07735	1641303_at
mitotic spindle organization and biogenesis	23	1	1.2282	0.0423996	0.836855	0.07735	1634450_a_at
eclosion	23	1	1.2282	0.0423996	0.836855	0.07735	1634188_a_at
meiotic recombination	23	1	1.2282	0.0423996	0.836855	0.07735	1632901_s_at
amino acid derivative biosynthesis	23	1	1.2282	0.0423996	0.836855	0.07735	1631965_at
RNA elongation	23	1	1.2282	0.0423996	0.836855	0.07735	1631342_at
regulation of cell growth	23	1	1.2282	0.0423996	0.836855	0.07735	1630949_s_at
spliceosome assembly	23	1	1.2282	0.0423996	0.836855	0.07735	1627812_s_at
protein deubiquitination	23	1	1.2282	0.0423996	0.836855	0.07735	1627278_s_at
egg chamber formation (sensu Insecta)	63	3	3.3642	0.0394274	0.842597	0.07438	1627898_at /// 1634398_a_at /// 1641303_at
organic acid transport	63	3	3.3642	0.0394274	0.842597	0.07438	1625228_at /// 1624836_at /// 1627343_a_at
carboxylic acid transport	63	3	3.3642	0.0394274	0.842597	0.07438	1625228_at /// 1624836_at /// 1627343_a_at
meiosis I	43	2	2.2962	0.0382085	0.845026	0.07313	1632901_s_at /// 1629445_at
tRNA processing	33	2	1.7622	0.0320899	0.857828	0.0666	1636336_at /// 1639514_at
ventral cord development	33	2	1.7622	0.0320899	0.857828	0.0666	1634398_a_at /// 1638143_a_at
cellular physiological process	7501	404	400.553	0.0296566	0.86327	0.0639	1640755_at /// 1627660_a_at /// 1631083_at /// 1629469_s_at /// 1633320_at /// 1625935_at /// 1625880_at /// 1633215_at /// 1629194_s_at /// 1626429_at /// 1632643_at /// 1624478_at /// 1634848_at /// 1636620_s_at /// 1633675_at /// 1636071_a_at /// 1632904_at /// 1630614_s_at /// 1639086_s_at /// 1625675_a_at /// 1637955_a_at /// 1639489_at /// 1637650_at /// 1632479_at /// 1636946_at /// 163840…
regulation of cell proliferation	42	2	2.2428	0.0262849	0.871204	0.05988	1630502_at /// 1640119_a_at
taxis	22	1	1.1748	0.0260087	0.871887	0.05954	1636137_at
negative regulation of cell fate specification	22	1	1.1748	0.0260087	0.871887	0.05954	1634398_a_at
dorsal/ventral pattern formation, imaginal disc	22	1	1.1748	0.0260087	0.871887	0.05954	1634398_a_at
regulation of tracheal tube size	22	1	1.1748	0.0260087	0.871887	0.05954	1633677_at
interphase of mitotic cell cycle	22	1	1.1748	0.0260087	0.871887	0.05954	1630949_s_at
interphase	22	1	1.1748	0.0260087	0.871887	0.05954	1630949_s_at
aspartate family amino acid biosynthesis	22	1	1.1748	0.0260087	0.871887	0.05954	1627665_at
pyrimidine nucleotide biosynthesis	16	1	0.8544	0.024812	0.874843	0.05807	1636539_at
regulation of amino acid metabolism	16	1	0.8544	0.024812	0.874843	0.05807	1634848_at
R8 cell differentiation	16	1	0.8544	0.024812	0.874843	0.05807	1634398_a_at
leg segmentation	16	1	0.8544	0.024812	0.874843	0.05807	1634398_a_at
appendage segmentation	16	1	0.8544	0.024812	0.874843	0.05807	1634398_a_at
mating	16	1	0.8544	0.024812	0.874843	0.05807	1634188_a_at
positive regulation of cell size	16	1	0.8544	0.024812	0.874843	0.05807	1630949_s_at
oligosaccharide biosynthesis	16	1	0.8544	0.024812	0.874843	0.05807	1628296_at
oocyte microtubule cytoskeleton polarization	16	1	0.8544	0.024812	0.874843	0.05807	1628008_a_at
double-strand break repair	16	1	0.8544	0.024812	0.874843	0.05807	1625759_at
exocytosis	142	8	7.5828	0.022954	0.87963	0.0557	1633677_at /// 1624027_at /// 1628008_a_at /// 1641295_s_at /// 1635944_a_at /// 1628598_s_at /// 1630949_s_at /// 1629445_at
dephosphorylation	142	8	7.5828	0.022954	0.87963	0.0557	1626988_at /// 1631728_s_at /// 1636632_at /// 1640848_at /// 1627660_a_at /// 1639757_at /// 1627539_at /// 1629947_at
photoreceptor cell morphogenesis (sensu Endopterygota)	61	3	3.2574	0.0203398	0.886584	0.05228	1634398_a_at /// 1628008_a_at /// 1641350_at
eye photoreceptor cell development	61	3	3.2574	0.0203398	0.886584	0.05228	1634398_a_at /// 1628008_a_at /// 1641350_at
regulation of tracheal tube architecture	34	2	1.8156	0.0187284	0.891148	0.05005	1633677_at /// 1635944_a_at
ATP synthesis coupled electron transport (sensu Eukaryota)	70	4	3.738	0.0183638	0.892216	0.04953	1638403_at /// 1629961_s_at /// 1624776_a_at /// 1634955_at
reproductive behavior	80	4	4.272	0.0173184	0.895303	0.04803	1626984_at /// 1636137_at /// 1633779_s_at /// 1634188_a_at
rRNA processing	41	2	2.1894	0.0163846	0.898152	0.04665	1637923_at /// 1628723_at
synapse organization and biogenesis	41	2	2.1894	0.0163846	0.898152	0.04665	1635370_at /// 1629055_a_at
extracellular matrix organization and biogenesis	41	2	2.1894	0.0163846	0.898152	0.04665	1635370_at /// 1629055_a_at
periodic partitioning	41	2	2.1894	0.0163846	0.898152	0.04665	1630808_at /// 1636990_at
nurse cell to oocyte transport (sensu Insecta)	41	2	2.1894	0.0163846	0.898152	0.04665	1627458_at /// 1640445_at
cell homeostasis	99	5	5.2866	0.0155373	0.900803	0.04537	1623175_at /// 1626050_at /// 1636942_at /// 1639442_a_at /// 1632430_at
nuclear migration	21	1	1.1214	0.0131425	0.90872	0.04157	1641303_at
nucleoside metabolism	21	1	1.1214	0.0131425	0.90872	0.04157	1640103_s_at
JAK-STAT cascade	21	1	1.1214	0.0131425	0.90872	0.04157	1635260_at
regulation of catalytic activity	60	3	3.204	0.0129888	0.909264	0.04131	1633890_at /// 1632152_at /// 1633763_at
synaptic vesicle exocytosis	60	3	3.204	0.0129888	0.909264	0.04131	1633677_at /// 1635944_a_at /// 1629445_at
ATP synthesis coupled electron transport	71	4	3.7914	0.011477	0.914682	0.03873	1638403_at /// 1629961_s_at /// 1624776_a_at /// 1634955_at
amino acid transport	53	3	2.8302	0.0101873	0.919602	0.0364	1625228_at /// 1624836_at /// 1627343_a_at
amine transport	53	3	2.8302	0.0101873	0.919602	0.0364	1625228_at /// 1624836_at /// 1627343_a_at
metal ion transport	200	11	10.68	0.00958801	0.921998	0.03527	1637534_at /// 1632430_at /// 1634952_s_at /// 1639442_a_at /// 1637159_at /// 1638506_at /// 1628494_a_at /// 1623552_s_at /// 1631805_at /// 1629271_at /// 1627458_at
septate junction assembly	17	1	0.9078	0.00936422	0.922911	0.03484	1640119_a_at
regulation of protein import into nucleus	17	1	0.9078	0.00936422	0.922911	0.03484	1637534_at
pyrimidine nucleotide metabolism	17	1	0.9078	0.00936422	0.922911	0.03484	1636539_at
DNA topological change	17	1	0.9078	0.00936422	0.922911	0.03484	1636528_at
wing vein specification	17	1	0.9078	0.00936422	0.922911	0.03484	1634398_a_at
response to ethanol	17	1	0.9078	0.00936422	0.922911	0.03484	1634113_at
negative regulation of progression through cell cycle	17	1	0.9078	0.00936422	0.922911	0.03484	1629445_at
pyrimidine base metabolism	35	2	1.869	0.00918192	0.923655	0.03449	1636539_at /// 1640103_s_at
cell growth	35	2	1.869	0.00918192	0.923655	0.03449	1631718_at /// 1630949_s_at
negative regulation of development	40	2	2.136	0.00865918	0.92587	0.03345	1634398_a_at /// 1630502_at
regulation of cell size	40	2	2.136	0.00865918	0.92587	0.03345	1631718_at /// 1630949_s_at
membrane organization and biogenesis	40	2	2.136	0.00865918	0.92587	0.03345	1628008_a_at /// 1641350_at
molting cycle (sensu Protostomia and Nematoda)	40	2	2.136	0.00865918	0.92587	0.03345	1626984_at /// 1636137_at
molting cycle	40	2	2.136	0.00865918	0.92587	0.03345	1626984_at /// 1636137_at
mitochondrial electron transport, NADH to ubiquinone	40	2	2.136	0.00865918	0.92587	0.03345	1624776_a_at /// 1634955_at
calcium ion transport	40	2	2.136	0.00865918	0.92587	0.03345	1623552_s_at /// 1637534_at
zonula adherens assembly	20	1	1.068	0.00432959	0.947545	0.0234	1640119_a_at
antibacterial polypeptide induction	20	1	1.068	0.00432959	0.947545	0.0234	1639071_a_at
protein amino acid ADP-ribosylation	20	1	1.068	0.00432959	0.947545	0.0234	1638262_at
positive regulation of transferase activity	20	1	1.068	0.00432959	0.947545	0.0234	1633890_at
positive regulation of protein kinase activity	20	1	1.068	0.00432959	0.947545	0.0234	1633890_at
establishment of protein localization	630	34	33.642	0.00380964	0.950824	0.0219	1627382_at /// 1629445_at /// 1634188_a_at /// 1626382_s_at /// 1633100_a_at /// 1638262_at /// 1628008_a_at /// 1640119_a_at /// 1634521_at /// 1628598_s_at /// 1630949_s_at /// 1626739_s_at /// 1630958_at /// 1626002_at /// 1641295_s_at /// 1635944_a_at /// 1632834_a_at /// 1632901_s_at /// 1628429_at /// 1641286_s_at /// 1633779_s_at /// 1635260_at /// 1637534_at /// 1630929_at /// 1640313_s_a…
cytokine and chemokine mediated signaling pathway	39	2	2.0826	0.00327608	0.954355	0.02029	1641563_at /// 1628831_at
protein amino acid dephosphorylation	115	6	6.141	0.00323742	0.954619	0.02017	1631728_s_at /// 1640848_at /// 1627660_a_at /// 1639757_at /// 1627539_at /// 1629947_at
intercellular junction assembly and maintenance	36	2	1.9224	0.00313242	0.955366	0.01983	1640119_a_at /// 1633677_at
female meiosis chromosome segregation	36	2	1.9224	0.00313242	0.955366	0.01983	1629842_at /// 1629445_at
molting cycle (sensu Insecta)	36	2	1.9224	0.00313242	0.955366	0.01983	1626984_at /// 1636137_at
protein targeting	277	15	14.7918	0.00293049	0.956819	0.01917	1626002_at /// 1637534_at /// 1632901_s_at /// 1641286_s_at /// 1628429_at /// 1633100_a_at /// 1630929_at /// 1633320_at /// 1625233_at /// 1634188_a_at /// 1633327_at /// 1641511_at /// 1640313_s_at /// 1640119_a_at /// 1627382_at
protein transport	623	33	33.2682	0.00216216	0.962942	0.0164	1627382_at /// 1629445_at /// 1634188_a_at /// 1626382_s_at /// 1633100_a_at /// 1638262_at /// 1628008_a_at /// 1640119_a_at /// 1634521_at /// 1628598_s_at /// 1630949_s_at /// 1630958_at /// 1626002_at /// 1641295_s_at /// 1635944_a_at /// 1632834_a_at /// 1632901_s_at /// 1628429_at /// 1641286_s_at /// 1633779_s_at /// 1635260_at /// 1637534_at /// 1630929_at /// 1640313_s_at /// 1625233_at …
regulation of protein transport	18	1	0.9612	0.00156621	0.968434	0.01393	1637534_at
spindle assembly	18	1	0.9612	0.00156621	0.968434	0.01393	1634450_a_at
oligosaccharide metabolism	18	1	0.9612	0.00156621	0.968434	0.01393	1628296_at
regulation of epidermal growth factor receptor signaling pathway	18	1	0.9612	0.00156621	0.968434	0.01393	1626708_at
protein complex assembly	167	9	8.9178	0.00075768	0.978138	0.0096	1627812_s_at /// 1624888_at /// 1634450_a_at /// 1637165_at /// 1637159_at /// 1627685_a_at /// 1636528_at /// 1638872_at /// 1640119_a_at
regulation of proteolysis	38	2	2.0292	0.000420185	0.983649	0.00716	1636653_at /// 1629906_s_at
synaptogenesis	38	2	2.0292	0.000420185	0.983649	0.00716	1635370_at /// 1629055_a_at
protein localization	695	37	37.113	0.000344057	0.985145	0.0065	1632901_s_at /// 1632361_at /// 1625233_at /// 1637534_at /// 1635260_at /// 1632834_a_at /// 1631627_at /// 1634521_at /// 1633785_at /// 1630958_at /// 1630949_s_at /// 1641295_s_at /// 1638890_at /// 1633779_s_at /// 1635944_a_at /// 1626002_at /// 1640119_a_at /// 1641511_at /// 1630929_at /// 1626739_s_at /// 1634188_a_at /// 1639858_s_at /// 1626382_s_at /// 1633327_at /// 1629445_at /// 16…
neurotransmitter transport	37	2	1.9758	0.000296407	0.986257	0.00601	1641474_s_at /// 1624836_at
vitamin biosynthesis	37	2	1.9758	0.000296407	0.986257	0.00601	1630310_at /// 1631313_at
establishment and/or maintenance of polarity of embryonic epithelium	19	1	1.0146	0.000210093	0.988439	0.00505	1640119_a_at
regulation of nucleocytoplasmic transport	19	1	1.0146	0.000210093	0.988439	0.00505	1637534_at
retinal cell programmed cell death (sensu Endopterygota)	19	1	1.0146	0.000210093	0.988439	0.00505	1634398_a_at
RNA elongation from RNA polymerase II promoter	19	1	1.0146	0.000210093	0.988439	0.00505	1631342_at
G-protein signaling, coupled to cyclic nucleotide second messenger	19	1	1.0146	0.000210093	0.988439	0.00505	1626050_at
G-protein signaling, coupled to cAMP nucleotide second messenger	19	1	1.0146	0.000210093	0.988439	0.00505	1626050_at
transmembrane receptor protein serine/threonine kinase signaling pathway	56	3	2.9904	3.08186e-05	0.995566	0.00193	1639858_s_at /// 1637194_at /// 1636990_at
eye photoreceptor development (sensu Endopterygota)	56	3	2.9904	3.08186e-05	0.995566	0.00193	1634398_a_at /// 1628008_a_at /// 1641350_at
translational initiation	75	4	4.005	6.2422e-06	0.997999	0.00087	1638883_at /// 1640650_at /// 1636206_at /// 1640435_at

## Sheet: GO_biol_processes_R>S
Additional data file 5 . Biological processes GO categories of probe sets expressed at a higher level in Resistant lines compared to Sensitive lines.
over-represented
under-represented
GO categories	Total Probe Sets On Array	Observed	Expected by chance	Chi2	p-value	log(1/p)	Probe Set(s)
all biological processes	8848	624	0.0705244
disassembly of cell structures during apoptosis	4	3	0.282	26.1969	3.08319e-07	6.511	1624326_at /// 1637487_at /// 1626405_at
extracellular transport	129	26	9.0945	31.4251	2.07281e-08	7.68344	1623083_at /// 1627041_s_at /// 1640405_at /// 1638858_at /// 1634174_at /// 1625584_at /// 1630635_s_at /// 1623035_at /// 1627080_at /// 1632481_at /// 1632500_at /// 1630249_at /// 1633002_at /// 1628100_at /// 1628659_at /// 1629455_at /// 1638154_at /// 1632273_at /// 1630335_s_at /// 1638547_s_at /// 1625022_a_at /// 1622950_a_at /// 1630528_at /// 1632160_s_at /// 1631925_at /// 1626124_at
response to abiotic stimulus	474	61	33.417	22.7675	1.82831e-06	5.73795	1636174_at /// 1631073_at /// 1632273_at /// 1623659_at /// 1627385_at /// 1628659_at /// 1629061_s_at /// 1632539_at /// 1640065_at /// 1633646_at /// 1624290_at /// 1641191_s_at /// 1632164_at /// 1631948_s_at /// 1637410_s_at /// 1627041_s_at /// 1632500_at /// 1628449_at /// 1632602_s_at /// 1640833_at /// 1627890_at /// 1632652_s_at /// 1635518_at /// 1626970_at /// 1633649_s_at /// 1629803_…
response to chemical stimulus	362	50	25.521	23.4795	1.2625e-06	5.89877	1636174_at /// 1631073_at /// 1632273_at /// 1623659_at /// 1627385_at /// 1628659_at /// 1629061_s_at /// 1632539_at /// 1640065_at /// 1624290_at /// 1641191_s_at /// 1632164_at /// 1631948_s_at /// 1637410_s_at /// 1632500_at /// 1628449_at /// 1632602_s_at /// 1640833_at /// 1627890_at /// 1632652_s_at /// 1626970_at /// 1629803_a_at /// 1623636_at /// 1638547_s_at /// 1640774_a_at /// 163361…
response to pheromone	12	6	0.846	31.3992	2.10068e-08	7.67764	1637454_a_at /// 1623636_at /// 1623659_at /// 1627385_at /// 1638066_at /// 1623675_at
response to toxin	134	25	9.447	25.6056	4.18832e-07	6.37796	1633106_at /// 1632652_s_at /// 1641191_s_at /// 1640065_at /// 1626536_at /// 1632500_at /// 1637192_at /// 1638903_at /// 1624290_at /// 1626970_at /// 1636174_at /// 1628659_at /// 1635701_at /// 1628950_at /// 1633617_at /// 1632539_at /// 1628449_at /// 1638322_at /// 1639147_s_at /// 1632273_at /// 1638547_s_at /// 1623256_at /// 1630258_at /// 1631925_at /// 1627890_at
steroid metabolism	146	24	10.293	18.2534	2e-05	4.71358	1633639_at /// 1628419_a_at /// 1630359_at /// 1641178_s_at /// 1641191_s_at /// 1634623_a_at /// 1636688_at /// 1637192_at /// 1638903_at /// 1626970_at /// 1624650_at /// 1635393_s_at /// 1623068_at /// 1628950_at /// 1633617_at /// 1639384_s_at /// 1628449_at /// 1635137_a_at /// 1628052_at /// 1638322_at /// 1640415_at /// 1639147_s_at /// 1632808_at /// 1624939_at
aspartyl-tRNA aminoacylation	6	3	0.423	15.6996	7e-05	4.12936	1622945_a_at /// 1629026_at /// 1629374_at
mesodermal cell fate determination	6	3	0.423	15.6996	7e-05	4.12936	1625636_s_at /// 1640867_s_at /// 1631682_at
purine nucleoside metabolism	6	3	0.423	15.6996	7e-05	4.12936	1641062_at /// 1640877_at /// 1628492_at
purine ribonucleoside metabolism	6	3	0.423	15.6996	7e-05	4.12936	1641062_at /// 1640877_at /// 1628492_at
lipid metabolism	568	65	40.044	15.5529	8e-05	4.09568	1622909_at /// 1627102_at /// 1628224_a_at /// 1640329_s_at /// 1634241_at /// 1639710_at /// 1627854_at /// 1634515_at /// 1625414_at /// 1628052_at /// 1632808_at /// 1625678_at /// 1639384_s_at /// 1636502_at /// 1624939_at /// 1626665_at /// 1624109_s_at /// 1641191_s_at /// 1627620_at /// 1632452_at /// 1625564_at /// 1637257_at /// 1625369_at /// 1631228_a_at /// 1638090_at /// 1623068_at /…
apoptotic nuclear changes	3	2	0.2115	15.124	0.0001	3.99708	1624326_at /// 1626405_at
DNA fragmentation during apoptosis	3	2	0.2115	15.124	0.0001	3.99708	1624326_at /// 1626405_at
dosage compensation complex assembly	3	2	0.2115	15.124	0.0001	3.99708	1629507_a_at /// 1635840_s_at
dosage compensation complex assembly (sensu Insecta)	3	2	0.2115	15.124	0.0001	3.99708	1629507_a_at /// 1635840_s_at
lymph gland crystal cell differentiation	3	2	0.2115	15.124	0.0001	3.99708	1634766_at /// 1633299_at
lysyl-tRNA aminoacylation	3	2	0.2115	15.124	0.0001	3.99708	1622945_a_at /// 1629374_at
positive regulation of nucleocytoplasmic transport	3	2	0.2115	15.124	0.0001	3.99708	1625514_s_at /// 1635960_at
positive regulation of protein import into nucleus	3	2	0.2115	15.124	0.0001	3.99708	1625514_s_at /// 1635960_at
positive regulation of protein transport	3	2	0.2115	15.124	0.0001	3.99708	1625514_s_at /// 1635960_at
positive regulation of transcription factor import into nucleus	3	2	0.2115	15.124	0.0001	3.99708	1625514_s_at /// 1635960_at
regulation of nucleobase, nucleoside, nucleotide and nucleic acid metabolism	1198	49	84.459	14.887	0.00011	3.94253	1640825_a_at /// 1633299_at /// 1631408_at /// 1639102_at /// 1632135_a_at /// 1639366_at /// 1624766_s_at /// 1627436_s_at /// 1639659_at /// 1630539_at /// 1629940_at /// 1626940_at /// 1623106_s_at /// 1634573_a_at /// 1631948_s_at /// 1624412_at /// 1638591_at /// 1636321_s_at /// 1628795_s_at /// 1627324_at /// 1627668_s_at /// 1635264_s_at /// 1641137_at /// 1640945_at /// 1641365_s_at /// …
cellular lipid metabolism	393	48	27.7065	14.8639	0.00012	3.93721	1622909_at /// 1627102_at /// 1640329_s_at /// 1634241_at /// 1627854_at /// 1625414_at /// 1628052_at /// 1632808_at /// 1639384_s_at /// 1625678_at /// 1636502_at /// 1624939_at /// 1626665_at /// 1624109_s_at /// 1641191_s_at /// 1627620_at /// 1632452_at /// 1625564_at /// 1637257_at /// 1625369_at /// 1631228_a_at /// 1623068_at /// 1634623_a_at /// 1628449_at /// 1640833_at /// 1624650_at /…
regulation of transcription, DNA-dependent	1056	43	74.448	13.2841	0.00027	3.57241	1640825_a_at /// 1633299_at /// 1631408_at /// 1639102_at /// 1639366_at /// 1624766_s_at /// 1627436_s_at /// 1639659_at /// 1630539_at /// 1623106_s_at /// 1634573_a_at /// 1631948_s_at /// 1624412_at /// 1638591_at /// 1636321_s_at /// 1628795_s_at /// 1627324_at /// 1635264_s_at /// 1627668_s_at /// 1641137_at /// 1640945_at /// 1641365_s_at /// 1631682_at /// 1625636_s_at /// 1631498_a_at //…
transcription	1229	53	86.6445	13.0643	0.0003	3.52147	1640825_a_at /// 1633299_at /// 1631408_at /// 1639102_at /// 1639366_at /// 1624766_s_at /// 1627436_s_at /// 1639659_at /// 1630539_at /// 1629940_at /// 1626940_at /// 1623106_s_at /// 1634573_a_at /// 1625564_at /// 1631948_s_at /// 1631196_at /// 1624412_at /// 1638591_at /// 1636321_s_at /// 1628795_s_at /// 1633884_at /// 1627324_at /// 1627668_s_at /// 1635264_s_at /// 1641137_at /// 1640…
transcription, DNA-dependent	1158	49	81.639	13.049	0.0003	3.51791	1640825_a_at /// 1633299_at /// 1631408_at /// 1639102_at /// 1639366_at /// 1624766_s_at /// 1627436_s_at /// 1639659_at /// 1630539_at /// 1623106_s_at /// 1634573_a_at /// 1625564_at /// 1631948_s_at /// 1631196_at /// 1624412_at /// 1638591_at /// 1636321_s_at /// 1628795_s_at /// 1633884_at /// 1627324_at /// 1627668_s_at /// 1635264_s_at /// 1641137_at /// 1640945_at /// 1627924_at /// 1641…
regulation of transcription	1121	47	79.0305	12.9817	0.00031	3.50232	1640825_a_at /// 1633299_at /// 1631408_at /// 1639102_at /// 1639366_at /// 1624766_s_at /// 1627436_s_at /// 1639659_at /// 1630539_at /// 1629940_at /// 1626940_at /// 1623106_s_at /// 1634573_a_at /// 1631948_s_at /// 1624412_at /// 1638591_at /// 1636321_s_at /// 1628795_s_at /// 1627324_at /// 1627668_s_at /// 1635264_s_at /// 1641137_at /// 1640945_at /// 1641365_s_at /// 1631682_at /// 16…
regulation of cellular metabolism	1319	59	92.9895	12.4238	0.00042	3.37275	1640825_a_at /// 1633299_at /// 1633209_s_at /// 1632728_at /// 1631408_at /// 1639102_at /// 1632135_a_at /// 1639366_at /// 1624766_s_at /// 1627436_s_at /// 1639659_at /// 1624854_s_at /// 1630539_at /// 1629940_at /// 1626940_at /// 1623106_s_at /// 1634573_a_at /// 1631948_s_at /// 1624412_at /// 1638591_at /// 1636321_s_at /// 1628795_s_at /// 1623495_at /// 1627324_at /// 1627668_s_at /// …
bicarbonate transport	1	1	0.0705	12.2549	0.00046	3.33345	1640301_a_at
butyrate catabolism	1	1	0.0705	12.2549	0.00046	3.33345	1635280_at
carotene metabolism	1	1	0.0705	12.2549	0.00046	3.33345	1625743_at
cleavage of cytoskeletal proteins	1	1	0.0705	12.2549	0.00046	3.33345	1637487_at
cleavage of lamin	1	1	0.0705	12.2549	0.00046	3.33345	1637487_at
cystoblast division (sensu Insecta)	1	1	0.0705	12.2549	0.00046	3.33345	1624854_s_at
endodermal cell fate commitment	1	1	0.0705	12.2549	0.00046	3.33345	1640867_s_at
endodermal cell fate determination	1	1	0.0705	12.2549	0.00046	3.33345	1640867_s_at
gamma-aminobutyric acid catabolism	1	1	0.0705	12.2549	0.00046	3.33345	1635280_at
hydroxylysine catabolism	1	1	0.0705	12.2549	0.00046	3.33345	1637142_at
hydroxylysine metabolism	1	1	0.0705	12.2549	0.00046	3.33345	1637142_at
larval salivary gland morphogenesis	1	1	0.0705	12.2549	0.00046	3.33345	1634766_at
lipid particle transport along microtubule	1	1	0.0705	12.2549	0.00046	3.33345	1637359_at
lysine catabolism	1	1	0.0705	12.2549	0.00046	3.33345	1637142_at
maintenance of rhodopsin mediated signaling	1	1	0.0705	12.2549	0.00046	3.33345	1633646_at
NF-kappaB import into nucleus	1	1	0.0705	12.2549	0.00046	3.33345	1635960_at
positive regulation of epidermal growth factor receptor activity	1	1	0.0705	12.2549	0.00046	3.33345	1628325_at
positive regulation of gene-specific transcription	1	1	0.0705	12.2549	0.00046	3.33345	1627436_s_at
positive regulation of NF-kappaB import into nucleus	1	1	0.0705	12.2549	0.00046	3.33345	1635960_at
protein arginylation	1	1	0.0705	12.2549	0.00046	3.33345	1625590_a_at
protein polyubiquitination	1	1	0.0705	12.2549	0.00046	3.33345	1630539_at
pyrimidine ribonucleoside monophosphate biosynthesis	1	1	0.0705	12.2549	0.00046	3.33345	1627691_at
pyrimidine ribonucleoside monophosphate metabolism	1	1	0.0705	12.2549	0.00046	3.33345	1627691_at
regulation of metabolism	1367	62	96.3735	12.26	0.00046	3.33463	1640825_a_at /// 1633299_at /// 1633209_s_at /// 1632728_at /// 1631408_at /// 1639102_at /// 1632135_a_at /// 1639366_at /// 1624766_s_at /// 1627436_s_at /// 1639659_at /// 1624854_s_at /// 1630539_at /// 1629940_at /// 1626940_at /// 1623106_s_at /// 1634573_a_at /// 1631948_s_at /// 1624412_at /// 1638591_at /// 1636321_s_at /// 1628795_s_at /// 1623495_at /// 1627324_at /// 1627668_s_at /// …
regulation of NF-kappaB import into nucleus	1	1	0.0705	12.2549	0.00046	3.33345	1635960_at
regulation of response to osmotic stress	1	1	0.0705	12.2549	0.00046	3.33345	1627041_s_at
regulation of transcription from RNA polymerase I promoter	1	1	0.0705	12.2549	0.00046	3.33345	1638591_at
release of cytoplasmic sequestered NF-kappaB	1	1	0.0705	12.2549	0.00046	3.33345	1635960_at
response to blue light	1	1	0.0705	12.2549	0.00046	3.33345	1628719_at
TMP biosynthesis	1	1	0.0705	12.2549	0.00046	3.33345	1627691_at
TMP metabolism	1	1	0.0705	12.2549	0.00046	3.33345	1627691_at
translational machinery localization	1	1	0.0705	12.2549	0.00046	3.33345	1624854_s_at
vitamin A biosynthesis	1	1	0.0705	12.2549	0.00046	3.33345	1625743_at
vitamin A metabolism	1	1	0.0705	12.2549	0.00046	3.33345	1625743_at
olfactory behavior	74	13	5.217	11.6111	0.00066	3.18336	1623636_at /// 1623659_at /// 1636020_s_at /// 1635960_at /// 1641347_s_at /// 1640833_at /// 1629803_a_at /// 1640774_a_at /// 1637454_a_at /// 1633534_s_at /// 1630160_at /// 1623675_at /// 1632164_at
chemosensory behavior	75	13	5.2875	11.2497	0.0008	3.09889	1623636_at /// 1623659_at /// 1636020_s_at /// 1635960_at /// 1641347_s_at /// 1640833_at /// 1629803_a_at /// 1640774_a_at /// 1637454_a_at /// 1633534_s_at /// 1630160_at /// 1623675_at /// 1632164_at
primary tracheal branching (sensu Insecta)	18	5	1.269	10.9696	0.00093	3.03329	1629352_at /// 1625775_a_at /// 1631769_at /// 1632434_at /// 1634573_a_at
ribonucleoside metabolism	8	3	0.564	10.5214	0.00118	2.92813	1641062_at /// 1640877_at /// 1628492_at
transcription from RNA polymerase I promoter	8	3	0.564	10.5214	0.00118	2.92813	1627924_at /// 1625564_at /// 1638591_at
cyclin catabolism	4	2	0.282	10.4664	0.00122	2.91519	1629844_s_at /// 1635223_at
endosome to lysosome transport	4	2	0.282	10.4664	0.00122	2.91519	1629509_s_at /// 1632429_at
nucleoside salvage	4	2	0.282	10.4664	0.00122	2.91519	1641062_at /// 1628492_at
poly(A)+ mRNA export from nucleus	4	2	0.282	10.4664	0.00122	2.91519	1627673_at /// 1636211_at
purine ribonucleoside salvage	4	2	0.282	10.4664	0.00122	2.91519	1641062_at /// 1628492_at
purine salvage	4	2	0.282	10.4664	0.00122	2.91519	1641062_at /// 1628492_at
nucleobase, nucleoside, nucleotide and nucleic acid metabolism	2225	118	156.862	9.62814	0.00192	2.71756	1638908_at /// 1624154_at /// 1641062_at /// 1638844_s_at /// 1632098_at /// 1623102_at /// 1635117_at /// 1624766_s_at /// 1632573_at /// 1638308_s_at /// 1641564_a_at /// 1629374_at /// 1633249_at /// 1626675_at /// 1626405_at /// 1629438_at /// 1628719_at /// 1631498_a_at /// 1640898_at /// 1636219_at /// 1636020_s_at /// 1633884_at /// 1633299_at /// 1640945_at /// 1631682_at /// 1631349_s_at…
phospholipid metabolism	90	14	6.345	9.23546	0.00237	2.62457	1627102_at /// 1636791_s_at /// 1625678_at /// 1640833_at /// 1640329_s_at /// 1639911_at /// 1632452_at /// 1636502_at /// 1626665_at /// 1633637_at /// 1628821_at /// 1631228_a_at /// 1627620_at /// 1622909_at
glutamine family amino acid biosynthesis	14	4	0.987	9.19774	0.00242	2.61562	1631817_a_at /// 1637154_at /// 1629048_s_at /// 1632852_s_at
response to drug	20	5	1.41	9.1405	0.0025	2.60204	1632500_at /// 1636264_at /// 1631948_s_at /// 1624699_s_at /// 1628659_at
G-protein coupled receptor protein signaling pathway	376	11	26.508	9.07266	0.00259	2.58593	1633651_at /// 1629362_at /// 1634874_at /// 1628719_at /// 1626251_at /// 1633386_s_at /// 1635842_at /// 1636219_at /// 1637526_s_at /// 1628231_at /// 1624321_at
transcription from RNA polymerase II promoter	835	36	58.8675	8.88304	0.00288	2.54086	1640825_a_at /// 1633299_at /// 1631408_at /// 1639102_at /// 1639366_at /// 1624766_s_at /// 1627436_s_at /// 1639659_at /// 1623106_s_at /// 1634573_a_at /// 1631948_s_at /// 1631196_at /// 1624412_at /// 1638591_at /// 1628795_s_at /// 1633884_at /// 1627324_at /// 1641137_at /// 1640945_at /// 1641365_s_at /// 1631682_at /// 1625636_s_at /// 1631498_a_at /// 1636020_s_at /// 1624699_s_at /// …
galactose metabolism	9	3	0.6345	8.8189	0.00298	2.5256	1632019_s_at /// 1641681_s_at /// 1633684_at
glutamine family amino acid metabolism	27	6	1.9035	8.81603	0.00299	2.52492	1631817_a_at /// 1632530_s_at /// 1637154_at /// 1629048_s_at /// 1632852_s_at /// 1640191_a_at
regulation of physiological process	1742	90	122.811	8.766	0.00307	2.51301	1629844_s_at /// 1632429_at /// 1635117_at /// 1633881_at /// 1624766_s_at /// 1632573_at /// 1626138_s_at /// 1626405_at /// 1630756_at /// 1631498_a_at /// 1640833_at /// 1636020_s_at /// 1633299_at /// 1640945_at /// 1631682_at /// 1641653_at /// 1635960_at /// 1635393_s_at /// 1624412_at /// 1623584_at /// 1626458_at /// 1625514_s_at /// 1633370_s_at /// 1630539_at /// 1629141_at /// 1631670_…
regulation of cellular process	1826	96	128.733	8.32304	0.00391	2.40732	1629844_s_at /// 1632100_s_at /// 1632429_at /// 1635117_at /// 1633881_at /// 1624766_s_at /// 1632573_at /// 1626138_s_at /// 1626405_at /// 1640515_s_at /// 1630756_at /// 1631498_a_at /// 1636020_s_at /// 1633299_at /// 1640945_at /// 1631682_at /// 1628325_at /// 1641653_at /// 1635960_at /// 1635393_s_at /// 1624412_at /// 1623584_at /// 1626458_at /// 1625514_s_at /// 1633370_s_at /// 1630…
glial cell migration	15	4	1.0575	8.18752	0.00422	2.3749	1632776_at /// 1629844_s_at /// 1640867_s_at /// 1632434_at
regulation of cellular physiological process	1685	88	118.792	7.9818	0.00472	2.3256	1629844_s_at /// 1632429_at /// 1635117_at /// 1633881_at /// 1624766_s_at /// 1632573_at /// 1626138_s_at /// 1626405_at /// 1630756_at /// 1631498_a_at /// 1636020_s_at /// 1633299_at /// 1640945_at /// 1631682_at /// 1641653_at /// 1635960_at /// 1635393_s_at /// 1624412_at /// 1623584_at /// 1626458_at /// 1625514_s_at /// 1633370_s_at /// 1630539_at /// 1629141_at /// 1631670_at /// 1627324_…
entrainment of circadian clock	5	2	0.3525	7.70002	0.00552	2.2579	1623923_a_at /// 1628719_at
glutamate biosynthesis	5	2	0.3525	7.70002	0.00552	2.2579	1631817_a_at /// 1629048_s_at
heparan sulfate proteoglycan biosynthesis, polysaccharide chain biosynthesis	5	2	0.3525	7.70002	0.00552	2.2579	1637442_at /// 1629352_at
metabolic compound salvage	5	2	0.3525	7.70002	0.00552	2.2579	1641062_at /// 1628492_at
proteasomal ubiquitin-dependent protein catabolism	5	2	0.3525	7.70002	0.00552	2.2579	1629844_s_at /// 1635223_at
striated muscle contraction	5	2	0.3525	7.70002	0.00552	2.2579	1636905_at /// 1628105_a_at
regulation of transcription from RNA polymerase II promoter	691	30	48.7155	7.19011	0.00733	2.13486	1624412_at /// 1640696_at /// 1636020_s_at /// 1623106_s_at /// 1624766_s_at /// 1639102_at /// 1628160_a_at /// 1640945_at /// 1623519_at /// 1633299_at /// 1641137_at /// 1628795_s_at /// 1624699_s_at /// 1641365_s_at /// 1631408_at /// 1634573_a_at /// 1635393_s_at /// 1631948_s_at /// 1640825_a_at /// 1631498_a_at /// 1627324_at /// 1636088_at /// 1633152_at /// 1639366_at /// 1633866_at /// …
tracheal outgrowth (sensu Insecta)	17	4	1.1985	6.54852	0.0105	1.97893	1636905_at /// 1624321_at /// 1632434_at /// 1634573_a_at
DNA catabolism	11	3	0.7755	6.38092	0.01154	1.93797	1640898_at /// 1624326_at /// 1626405_at
drug transport	11	3	0.7755	6.38092	0.01154	1.93797	1632500_at /// 1636264_at /// 1628659_at
glutamine metabolism	11	3	0.7755	6.38092	0.01154	1.93797	1632530_s_at /// 1632852_s_at /// 1640191_a_at
L-serine biosynthesis	11	3	0.7755	6.38092	0.01154	1.93797	1638368_at /// 1633488_at /// 1623106_s_at
oxidative phosphorylation	160	3	11.28	6.07787	0.01369	1.86364	1626560_at /// 1625272_at /// 1626168_at
oxygen and reactive oxygen species metabolism	85	12	5.9925	6.02254	0.01412	1.85003	1640065_at /// 1640489_at /// 1632539_at /// 1626536_at /// 1631073_at /// 1626325_a_at /// 1625272_at /// 1623256_at /// 1633106_at /// 1632652_s_at /// 1633617_at /// 1641195_at
membrane lipid metabolism	105	14	7.4025	5.88004	0.01531	1.81493	1627102_at /// 1636791_s_at /// 1625678_at /// 1640833_at /// 1640329_s_at /// 1639911_at /// 1636502_at /// 1632452_at /// 1626665_at /// 1633637_at /// 1628821_at /// 1631228_a_at /// 1627620_at /// 1622909_at
detection of UV	6	2	0.423	5.87926	0.01532	1.81474	1625743_at /// 1626251_at
dorsal closure, elongation of leading edge cells	6	2	0.423	5.87926	0.01532	1.81474	1637966_at /// 1637286_a_at
dosage compensation, by hyperactivation of X chromosome	6	2	0.423	5.87926	0.01532	1.81474	1629507_a_at /// 1635840_s_at
fatty acid desaturation	6	2	0.423	5.87926	0.01532	1.81474	1625414_at /// 1635137_a_at
ferredoxin metabolism	6	2	0.423	5.87926	0.01532	1.81474	1627945_at /// 1641058_at
phosphoinositide phosphorylation	6	2	0.423	5.87926	0.01532	1.81474	1622909_at /// 1625678_at
phototransduction, UV	6	2	0.423	5.87926	0.01532	1.81474	1625743_at /// 1626251_at
positive regulation of transport	6	2	0.423	5.87926	0.01532	1.81474	1625514_s_at /// 1635960_at
response to UV	6	2	0.423	5.87926	0.01532	1.81474	1625743_at /// 1626251_at
unidimensional cell growth	6	2	0.423	5.87926	0.01532	1.81474	1637966_at /// 1637286_a_at
fibroblast growth factor receptor signaling pathway	18	4	1.269	5.87735	0.01534	1.81426	1629352_at /// 1625775_a_at /// 1640867_s_at /// 1632434_at
regulation of biological process	1978	111	139.449	5.80388	0.01599	1.79613	1629844_s_at /// 1632100_s_at /// 1632429_at /// 1638908_at /// 1635117_at /// 1633881_at /// 1624766_s_at /// 1626138_s_at /// 1632573_at /// 1637966_at /// 1626405_at /// 1631579_a_at /// 1640515_s_at /// 1630756_at /// 1631498_a_at /// 1640833_at /// 1636020_s_at /// 1633299_at /// 1640945_at /// 1631682_at /// 1628325_at /// 1641653_at /// 1635960_at /// 1635393_s_at /// 1624412_at /// 162358…
anterior/posterior pattern formation	176	4	12.408	5.69749	0.01699	1.76983	1632776_at /// 1625775_a_at /// 1640395_a_at /// 1624321_at
small GTPase mediated signal transduction	174	4	12.267	5.57131	0.01826	1.73857	1625838_at /// 1624262_at /// 1624321_at /// 1632429_at
sensory perception of light stimulus	127	16	8.9535	5.54567	0.01853	1.73221	1624262_at /// 1638319_at /// 1625743_at /// 1640515_s_at /// 1635518_at /// 1632100_s_at /// 1623923_a_at /// 1626251_at /// 1637807_at /// 1637526_s_at /// 1633646_at /// 1633649_s_at /// 1631120_at /// 1631408_at /// 1624243_at /// 1637945_at
visual perception	127	16	8.9535	5.54567	0.01853	1.73221	1624262_at /// 1638319_at /// 1625743_at /// 1640515_s_at /// 1632100_s_at /// 1635518_at /// 1626251_at /// 1623923_a_at /// 1637807_at /// 1637526_s_at /// 1633646_at /// 1633649_s_at /// 1631408_at /// 1631120_at /// 1624243_at /// 1637945_at
biopolymer biosynthesis	12	3	0.846	5.4843	0.01919	1.71697	1637442_at /// 1624139_at /// 1629352_at
L-serine metabolism	12	3	0.846	5.4843	0.01919	1.71697	1638368_at /// 1633488_at /// 1623106_s_at
polysaccharide biosynthesis	12	3	0.846	5.4843	0.01919	1.71697	1637442_at /// 1624139_at /// 1629352_at
detection of light stimulus	51	8	3.5955	5.39553	0.02019	1.6949	1638319_at /// 1637526_s_at /// 1625743_at /// 1637807_at /// 1633649_s_at /// 1628719_at /// 1626251_at /// 1633646_at
larval development	60	9	4.23	5.37894	0.02038	1.69077	1640867_s_at /// 1633299_at /// 1637410_s_at /// 1634766_at /// 1624755_a_at /// 1626394_at /// 1633020_at /// 1626138_s_at /// 1632164_at
chitin metabolism	101	1	7.1205	5.26094	0.02181	1.66136	1637421_at
10-formyltetrahydrofolate metabolism	2	1	0.141	5.2332	0.02216	1.65444	1640775_a_at
7-methylguanosine biosynthesis	2	1	0.141	5.2332	0.02216	1.65444	1640877_at
7-methylguanosine metabolism	2	1	0.141	5.2332	0.02216	1.65444	1640877_at
activation of JNK activity	2	1	0.141	5.2332	0.02216	1.65444	1637966_at
adenylate cyclase activation	2	1	0.141	5.2332	0.02216	1.65444	1628231_at
aspartate family amino acid catabolism	2	1	0.141	5.2332	0.02216	1.65444	1637142_at
aspartate metabolism	2	1	0.141	5.2332	0.02216	1.65444	1631817_a_at
attachment of spindle microtubules to kinetochore	2	1	0.141	5.2332	0.02216	1.65444	1624154_at
carboxylic acid catabolism	2	1	0.141	5.2332	0.02216	1.65444	1635280_at
carotenoid metabolism	2	1	0.141	5.2332	0.02216	1.65444	1625743_at
embryonic crystal cell differentiation	2	1	0.141	5.2332	0.02216	1.65444	1633299_at
endosome organization and biogenesis	2	1	0.141	5.2332	0.02216	1.65444	1629509_s_at
establishment of neuroblast polarity	2	1	0.141	5.2332	0.02216	1.65444	1637410_s_at
fat-soluble vitamin biosynthesis	2	1	0.141	5.2332	0.02216	1.65444	1625743_at
fat-soluble vitamin metabolism	2	1	0.141	5.2332	0.02216	1.65444	1625743_at
glutamine biosynthesis	2	1	0.141	5.2332	0.02216	1.65444	1632852_s_at
guanosine biosynthesis	2	1	0.141	5.2332	0.02216	1.65444	1640877_at
guanosine metabolism	2	1	0.141	5.2332	0.02216	1.65444	1640877_at
haltere disc morphogenesis	2	1	0.141	5.2332	0.02216	1.65444	1624412_at
heme transport	2	1	0.141	5.2332	0.02216	1.65444	1638547_s_at
iron-sulfur cluster assembly	2	1	0.141	5.2332	0.02216	1.65444	1638547_s_at
metallo-sulfur cluster assembly	2	1	0.141	5.2332	0.02216	1.65444	1638547_s_at
multidrug transport	2	1	0.141	5.2332	0.02216	1.65444	1628659_at
neuron migration	2	1	0.141	5.2332	0.02216	1.65444	1636905_at
NFAT protein import into nucleus	2	1	0.141	5.2332	0.02216	1.65444	1625514_s_at
N-terminal protein myristoylation	2	1	0.141	5.2332	0.02216	1.65444	1635652_at
nucleoside biosynthesis	2	1	0.141	5.2332	0.02216	1.65444	1640877_at
nucleoside diphosphate phosphorylation	2	1	0.141	5.2332	0.02216	1.65444	1627691_at
nucleotide phosphorylation	2	1	0.141	5.2332	0.02216	1.65444	1627691_at
organelle fission	2	1	0.141	5.2332	0.02216	1.65444	1631671_at
organic acid catabolism	2	1	0.141	5.2332	0.02216	1.65444	1635280_at
peroxisome fission	2	1	0.141	5.2332	0.02216	1.65444	1631671_at
positive regulation of amino acid metabolism	2	1	0.141	5.2332	0.02216	1.65444	1630756_at
positive regulation of calcium ion transport	2	1	0.141	5.2332	0.02216	1.65444	1625514_s_at
positive regulation of ion transport	2	1	0.141	5.2332	0.02216	1.65444	1625514_s_at
positive regulation of JNK activity	2	1	0.141	5.2332	0.02216	1.65444	1637966_at
positive regulation of NFAT protein import into nucleus	2	1	0.141	5.2332	0.02216	1.65444	1625514_s_at
positive regulation of protein amino acid phosphorylation	2	1	0.141	5.2332	0.02216	1.65444	1630756_at
protein amino acid myristoylation	2	1	0.141	5.2332	0.02216	1.65444	1635652_at
protein heterooligomerization	2	1	0.141	5.2332	0.02216	1.65444	1629141_at
protein heterotetramerization	2	1	0.141	5.2332	0.02216	1.65444	1629141_at
protein myristoylation	2	1	0.141	5.2332	0.02216	1.65444	1635652_at
protein targeting to lysosome	2	1	0.141	5.2332	0.02216	1.65444	1629509_s_at
protein tetramerization	2	1	0.141	5.2332	0.02216	1.65444	1629141_at
purine nucleoside biosynthesis	2	1	0.141	5.2332	0.02216	1.65444	1640877_at
purine ribonucleoside biosynthesis	2	1	0.141	5.2332	0.02216	1.65444	1640877_at
pyrimidine nucleoside monophosphate biosynthesis	2	1	0.141	5.2332	0.02216	1.65444	1627691_at
pyrimidine nucleoside monophosphate metabolism	2	1	0.141	5.2332	0.02216	1.65444	1627691_at
queuosine biosynthesis	2	1	0.141	5.2332	0.02216	1.65444	1640877_at
queuosine metabolism	2	1	0.141	5.2332	0.02216	1.65444	1640877_at
R8-mediated photoreceptor organization	2	1	0.141	5.2332	0.02216	1.65444	1627453_s_at
regulation of calcium ion transport	2	1	0.141	5.2332	0.02216	1.65444	1625514_s_at
regulation of ion transport	2	1	0.141	5.2332	0.02216	1.65444	1625514_s_at
regulation of JNK activity	2	1	0.141	5.2332	0.02216	1.65444	1637966_at
regulation of Malpighian tubule diameter	2	1	0.141	5.2332	0.02216	1.65444	1637286_a_at
regulation of Malpighian tubule size	2	1	0.141	5.2332	0.02216	1.65444	1637286_a_at
regulation of NFAT protein import into nucleus	2	1	0.141	5.2332	0.02216	1.65444	1625514_s_at
regulation of R7 differentiation	2	1	0.141	5.2332	0.02216	1.65444	1632100_s_at
response to osmotic stress	2	1	0.141	5.2332	0.02216	1.65444	1627041_s_at
ribonucleoside biosynthesis	2	1	0.141	5.2332	0.02216	1.65444	1640877_at
scab formation	2	1	0.141	5.2332	0.02216	1.65444	1633299_at
sequestering of triacylglycerol	2	1	0.141	5.2332	0.02216	1.65444	1637359_at
spermathecum morphogenesis	2	1	0.141	5.2332	0.02216	1.65444	1633299_at
synaptic vesicle uncoating	2	1	0.141	5.2332	0.02216	1.65444	1636651_a_at
tetrahydrofolate metabolism	2	1	0.141	5.2332	0.02216	1.65444	1640775_a_at
tetraterpenoid metabolism	2	1	0.141	5.2332	0.02216	1.65444	1625743_at
UV-A, blue light phototransduction	2	1	0.141	5.2332	0.02216	1.65444	1628719_at
water transport	2	1	0.141	5.2332	0.02216	1.65444	1626560_at
response to other organism	144	3	10.152	5.03852	0.02479	1.60573	1625124_at /// 1634271_at /// 1632164_at
organelle organization and biogenesis	966	50	68.103	4.8121	0.02826	1.54882	1624321_at /// 1637710_at /// 1627854_at /// 1633881_at /// 1637928_at /// 1639326_s_at /// 1624766_s_at /// 1641422_at /// 1631321_s_at /// 1631979_at /// 1624854_s_at /// 1630539_at /// 1625223_a_at /// 1636391_at /// 1636921_at /// 1630438_at /// 1634289_at /// 1627017_at /// 1637151_at /// 1635652_at /// 1627324_at /// 1631671_at /// 1635264_s_at /// 1640945_at /// 1628867_s_at /// 1624154_at…
oogenesis (sensu Insecta)	407	17	28.6935	4.76547	0.02904	1.53706	1625775_a_at /// 1635393_s_at /// 1632776_at /// 1631638_at /// 1633152_at /// 1630774_s_at /// 1628160_a_at /// 1633299_at /// 1635117_at /// 1635238_s_at /// 1624854_s_at /// 1624755_a_at /// 1637487_at /// 1627948_at /// 1632672_at /// 1624321_at /// 1637710_at
R7 cell fate commitment	20	4	1.41	4.75752	0.02917	1.53505	1625775_a_at /// 1640395_a_at /// 1632100_s_at /// 1624262_at
zonula adherens assembly	20	4	1.41	4.75752	0.02917	1.53505	1627948_at /// 1637410_s_at /// 1632164_at /// 1637710_at
fluid transport	7	2	0.4935	4.59887	0.03199	1.49494	1626560_at /// 1636888_a_at
interspecies interaction between organisms	7	2	0.4935	4.59887	0.03199	1.49494	1637076_at /// 1627327_at
lipid phosphorylation	7	2	0.4935	4.59887	0.03199	1.49494	1622909_at /// 1625678_at
pathogenesis	7	2	0.4935	4.59887	0.03199	1.49494	1637076_at /// 1627327_at
protein amino acid autophosphorylation	7	2	0.4935	4.59887	0.03199	1.49494	1629141_at /// 1637966_at
regulation of frizzled signaling pathway	7	2	0.4935	4.59887	0.03199	1.49494	1625636_s_at /// 1635960_at
regulation of transcription factor import into nucleus	7	2	0.4935	4.59887	0.03199	1.49494	1625514_s_at /// 1635960_at
symbiosis, encompassing mutualism through parasitism	7	2	0.4935	4.59887	0.03199	1.49494	1637076_at /// 1627327_at
transcription factor import into nucleus	7	2	0.4935	4.59887	0.03199	1.49494	1625514_s_at /// 1635960_at
anterior/posterior axis specification	158	4	11.139	4.57539	0.03243	1.489	1632776_at /// 1625775_a_at /// 1640395_a_at /// 1624321_at
sensory perception of chemical stimulus	197	6	13.8885	4.48057	0.03428	1.46493	1637454_a_at /// 1623636_at /// 1632164_at /// 1638374_at /// 1623659_at /// 1623675_at
cellular carbohydrate metabolism	364	15	25.662	4.42983	0.03532	1.45203	1640791_at /// 1641681_s_at /// 1632936_at /// 1637641_at /// 1629352_at /// 1624139_at /// 1637442_at /// 1633599_a_at /// 1634828_at /// 1637421_at /// 1641446_s_at /// 1630236_s_at /// 1627464_at /// 1632019_s_at /// 1633684_at
neurotransmitter transport	37	6	2.6085	4.40954	0.03574	1.44686	1632160_s_at /// 1627041_s_at /// 1623083_at /// 1636275_a_at /// 1637393_at /// 1636264_at
oogenesis	434	19	30.597	4.39554	0.03603	1.4433	1624854_s_at /// 1640386_at /// 1632672_at /// 1627948_at /// 1628160_a_at /// 1635117_at /// 1633299_at /// 1624321_at /// 1635393_s_at /// 1635238_s_at /// 1631638_at /// 1633152_at /// 1624894_s_at /// 1625775_a_at /// 1632776_at /// 1630774_s_at /// 1637487_at /// 1637710_at /// 1624755_a_at
apoptotic program	21	4	1.4805	4.28766	0.03839	1.41578	1640898_at /// 1624326_at /// 1626405_at /// 1637487_at
gliogenesis	29	5	2.0445	4.27243	0.03874	1.41189	1632776_at /// 1627041_s_at /// 1629844_s_at /// 1640867_s_at /// 1632434_at
amino sugar metabolism	110	2	7.755	4.2708	0.03877	1.41147	1637442_at /// 1637421_at
glucosamine metabolism	109	2	7.6845	4.20503	0.0403	1.39465	1637442_at /// 1637421_at
N-acetylglucosamine metabolism	109	2	7.6845	4.20503	0.0403	1.39465	1637442_at /// 1637421_at
growth	116	14	8.178	4.14474	0.04176	1.3792	1637785_at /// 1641653_at /// 1637286_a_at /// 1627101_at /// 1629026_at /// 1637966_at /// 1626560_at /// 1624355_at /// 1624464_s_at /// 1628632_at /// 1630160_at /// 1627041_s_at /// 1629141_at /// 1622909_at
memory	38	6	2.679	4.11685	0.04246	1.37204	1640833_at /// 1630160_at /// 1632530_s_at /// 1627673_at /// 1629803_a_at /// 1636020_s_at
phototransduction	47	7	3.3135	4.10149	0.04285	1.3681	1638319_at /// 1625743_at /// 1637526_s_at /// 1637807_at /// 1628719_at /// 1633646_at /// 1626251_at
ovarian follicle cell development (sensu Insecta)	169	5	11.9145	4.01278	0.04516	1.34528	1624854_s_at /// 1631638_at /// 1625775_a_at /// 1628160_a_at /// 1637710_at
protein amino acid phosphorylation	355	35	25.0275	3.97366	0.04622	1.3352	1640162_at /// 1629141_at /// 1632728_at /// 1637966_at /// 1622909_at /// 1627948_at /// 1637631_at /// 1640867_s_at /// 1630573_at /// 1633881_at /// 1624389_at /// 1635117_at /// 1624154_at /// 1624464_s_at /// 1640661_at /// 1637807_at /// 1628969_s_at /// 1637638_s_at /// 1636695_at /// 1626138_s_at /// 1634134_at /// 1623838_s_at /// 1630756_at /// 1626724_at /// 1632434_at /// 1631769_at /…
meiosis	127	3	8.9535	3.95869	0.04663	1.33134	1626637_a_at /// 1637151_at /// 1625034_s_at
olfactory learning	57	8	4.0185	3.94484	0.04702	1.32776	1641347_s_at /// 1640833_at /// 1630160_at /// 1629803_a_at /// 1633534_s_at /// 1636020_s_at /// 1635960_at /// 1640774_a_at
cytoskeleton organization and biogenesis	555	27	39.1275	3.7589	0.05253	1.27962	1636921_at /// 1624854_s_at /// 1631335_a_at /// 1627017_at /// 1627854_at /// 1625034_s_at /// 1637359_at /// 1633881_at /// 1627550_a_at /// 1641422_at /// 1624321_at /// 1635725_a_at /// 1636391_at /// 1641653_at /// 1631979_at /// 1635652_at /// 1623838_s_at /// 1626624_s_at /// 1640337_a_at /// 1628867_s_at /// 1625942_s_at /// 1639326_s_at /// 1635264_s_at /// 1624744_a_at /// 1625223_a_at …
photoreceptor cell differentiation (sensu Endopterygota)	109	13	7.6845	3.67682	0.05517	1.25827	1624262_at /// 1635264_s_at /// 1625775_a_at /// 1627453_s_at /// 1632776_at /// 1639139_a_at /// 1632100_s_at /// 1635238_s_at /// 1631579_a_at /// 1640395_a_at /// 1631120_at /// 1624321_at /// 1637945_at
DNA strand elongation	8	2	0.564	3.6562	0.05586	1.25289	1633249_at /// 1633854_at
eye pigment granule organization and biogenesis	8	2	0.564	3.6562	0.05586	1.25289	1629509_s_at /// 1634289_at
organic anion transport	8	2	0.564	3.6562	0.05586	1.25289	1627078_at /// 1637928_at
pigment granule organization and biogenesis	8	2	0.564	3.6562	0.05586	1.25289	1629509_s_at /// 1634289_at
plasma membrane organization and biogenesis	8	2	0.564	3.6562	0.05586	1.25289	1637710_at /// 1634573_a_at
protein deneddylation	8	2	0.564	3.6562	0.05586	1.25289	1632776_at /// 1624894_s_at
regulation of photoreceptor cell differentiation	8	2	0.564	3.6562	0.05586	1.25289	1635238_s_at /// 1632100_s_at
regulation of photoreceptor differentiation (sensu Endopterygota)	8	2	0.564	3.6562	0.05586	1.25289	1635238_s_at /// 1632100_s_at
response to alkaloid	8	2	0.564	3.6562	0.05586	1.25289	1631948_s_at /// 1624699_s_at
response to cocaine	8	2	0.564	3.6562	0.05586	1.25289	1631948_s_at /// 1624699_s_at
short-term memory	8	2	0.564	3.6562	0.05586	1.25289	1630160_at /// 1629803_a_at
cholesterol metabolism	31	5	2.1855	3.62453	0.05693	1.24463	1624650_at /// 1628419_a_at /// 1635137_a_at /// 1640415_at /// 1639384_s_at
larval development (sensu Insecta)	40	6	2.82	3.58596	0.05827	1.23456	1634766_at /// 1626394_at /// 1637410_s_at /// 1626138_s_at /// 1632164_at /// 1624755_a_at
regulation of cell size	40	6	2.82	3.58596	0.05827	1.23456	1629141_at /// 1622909_at /// 1637966_at /// 1635264_s_at /// 1628632_at /// 1637286_a_at
cytokinesis, contractile ring formation	15	3	1.0575	3.56814	0.0589	1.2299	1625942_s_at /// 1635264_s_at /// 1624744_a_at
cytokinesis, formation of actomyosin apparatus	15	3	1.0575	3.56814	0.0589	1.2299	1625942_s_at /// 1635264_s_at /// 1624744_a_at
serine family amino acid biosynthesis	15	3	1.0575	3.56814	0.0589	1.2299	1638368_at /// 1633488_at /// 1623106_s_at
cell cycle	580	29	40.89	3.45738	0.06297	1.20087	1632262_at /// 1624854_s_at /// 1627017_at /// 1639319_at /// 1625034_s_at /// 1637410_s_at /// 1632164_at /// 1639102_at /// 1635730_at /// 1633370_s_at /// 1624154_at /// 1636291_at /// 1635223_at /// 1629844_s_at /// 1636695_at /// 1626056_a_at /// 1626138_s_at /// 1632434_at /// 1637151_at /// 1635678_at /// 1625942_s_at /// 1636864_at /// 1626637_a_at /// 1633153_at /// 1639326_s_at /// 1627…
cell surface receptor linked signal transduction	841	45	59.2905	3.44437	0.06347	1.19745	1622909_at /// 1641458_s_at /// 1624321_at /// 1631579_a_at /// 1626980_at /// 1634766_at /// 1636219_at /// 1637966_at /// 1637785_at /// 1637410_s_at /// 1640497_at /// 1628231_at /// 1626724_at /// 1629362_at /// 1631769_at /// 1629803_a_at /// 1640867_s_at /// 1637526_s_at /// 1625636_s_at /// 1629141_at /// 1636409_at /// 1637442_at /// 1640409_at /// 1637638_s_at /// 1631447_at /// 1634874_…
response to light stimulus	70	9	4.935	3.34837	0.06727	1.17217	1638319_at /// 1625743_at /// 1635518_at /// 1628719_at /// 1626251_at /// 1637807_at /// 1637526_s_at /// 1633646_at /// 1633649_s_at
amino acid metabolism	329	32	23.1945	3.3429	0.0675	1.17072	1629048_s_at /// 1623083_at /// 1636835_at /// 1636928_s_at /// 1640191_a_at /// 1632530_s_at /// 1638368_at /// 1623106_s_at /// 1632852_s_at /// 1637154_at /// 1637142_at /// 1629026_at /// 1631426_at /// 1630249_at /// 1626147_s_at /// 1638810_at /// 1623787_at /// 1633778_at /// 1622945_a_at /// 1629374_at /// 1639644_at /// 1637971_a_at /// 1635280_at /// 1630756_at /// 1640775_a_at /// 1633…
eggshell formation	72	1	5.076	3.27301	0.07043	1.15225	1624854_s_at
eggshell formation (sensu Insecta)	72	1	5.076	3.27301	0.07043	1.15225	1624854_s_at
microtubule cytoskeleton organization and biogenesis	114	3	8.037	3.15682	0.07561	1.12142	1625942_s_at /// 1624321_at /// 1625034_s_at
response to pest, pathogen or parasite	114	3	8.037	3.15682	0.07561	1.12142	1625124_at /// 1634271_at /// 1632164_at
eye pigment biosynthesis	24	4	1.692	3.14826	0.07601	1.11914	1629509_s_at /// 1625743_at /// 1634289_at /// 1624393_at
regulation of cell proliferation	42	6	2.961	3.11905	0.07738	1.11136	1634033_s_at /// 1629141_at /// 1637410_s_at /// 1622909_at /// 1628160_a_at /// 1632164_at
actomyosin structure organization and biogenesis	16	3	1.128	3.10672	0.07797	1.10807	1625942_s_at /// 1635264_s_at /// 1624744_a_at
appendage segmentation	16	3	1.128	3.10672	0.07797	1.10807	1634766_at /// 1624699_s_at /// 1624412_at
leg segmentation	16	3	1.128	3.10672	0.07797	1.10807	1634766_at /// 1624412_at /// 1624699_s_at
negative regulation of Wnt receptor signaling pathway	16	3	1.128	3.10672	0.07797	1.10807	1625636_s_at /// 1635960_at /// 1630774_s_at
regulation of smoothened signaling pathway	16	3	1.128	3.10672	0.07797	1.10807	1637442_at /// 1635960_at /// 1630774_s_at
salivary gland morphogenesis	16	3	1.128	3.10672	0.07797	1.10807	1634766_at /// 1637286_a_at /// 1632434_at
lipid biosynthesis	113	3	7.9665	3.09623	0.07847	1.10528	1625564_at /// 1627102_at /// 1624109_s_at
bristle morphogenesis	33	5	2.3265	3.07226	0.07964	1.09887	1633020_at /// 1632672_at /// 1631579_a_at /// 1641653_at /// 1630774_s_at
circadian rhythm	52	7	3.666	3.03207	0.08163	1.08813	1623923_a_at /// 1627436_s_at /// 1628719_at /// 1624699_s_at /// 1631948_s_at /// 1635960_at /// 1630774_s_at
meiotic cell cycle	132	4	9.306	3.02532	0.08197	1.08632	1625942_s_at /// 1637151_at /// 1626637_a_at /// 1625034_s_at
detection of abiotic stimulus	62	8	4.371	3.01296	0.0826	1.08301	1638319_at /// 1637526_s_at /// 1625743_at /// 1637807_at /// 1633649_s_at /// 1628719_at /// 1626251_at /// 1633646_at
detection of external stimulus	62	8	4.371	3.01296	0.0826	1.08301	1638319_at /// 1637526_s_at /// 1625743_at /// 1637807_at /// 1633649_s_at /// 1628719_at /// 1626251_at /// 1633646_at
learning	62	8	4.371	3.01296	0.0826	1.08301	1640833_at /// 1641347_s_at /// 1630160_at /// 1629803_a_at /// 1633534_s_at /// 1636020_s_at /// 1640774_a_at /// 1635960_at
M phase of meiotic cell cycle	131	4	9.2355	2.96795	0.08493	1.07094	1625942_s_at /// 1637151_at /// 1626637_a_at /// 1625034_s_at
activation of JNKK activity	3	1	0.2115	2.93963	0.08643	1.06333	1637966_at
activation of MAPKK activity	3	1	0.2115	2.93963	0.08643	1.06333	1637966_at
alanyl-tRNA aminoacylation	3	1	0.2115	2.93963	0.08643	1.06333	1639644_at
alpha-ketoglutarate transport	3	1	0.2115	2.93963	0.08643	1.06333	1627208_at
anesthesia-resistant memory	3	1	0.2115	2.93963	0.08643	1.06333	1640833_at
butyrate metabolism	3	1	0.2115	2.93963	0.08643	1.06333	1635280_at
calcium-dependent cell-matrix adhesion	3	1	0.2115	2.93963	0.08643	1.06333	1629803_a_at
determination of bilateral symmetry	3	1	0.2115	2.93963	0.08643	1.06333	1636088_at
determination of dorsoventral asymmetry	3	1	0.2115	2.93963	0.08643	1.06333	1636088_at
determination of symmetry	3	1	0.2115	2.93963	0.08643	1.06333	1636088_at
determination of ventral identity	3	1	0.2115	2.93963	0.08643	1.06333	1636088_at
disaccharide biosynthesis	3	1	0.2115	2.93963	0.08643	1.06333	1641446_s_at
DNA replication, synthesis of RNA primer	3	1	0.2115	2.93963	0.08643	1.06333	1633854_at
ectoderm and mesoderm interaction	3	1	0.2115	2.93963	0.08643	1.06333	1631682_at
gamma-aminobutyric acid metabolism	3	1	0.2115	2.93963	0.08643	1.06333	1635280_at
glial growth	3	1	0.2115	2.93963	0.08643	1.06333	1627041_s_at
glucose transport	3	1	0.2115	2.93963	0.08643	1.06333	1634033_s_at
haltere disc development	3	1	0.2115	2.93963	0.08643	1.06333	1624412_at
heparin biosynthesis	3	1	0.2115	2.93963	0.08643	1.06333	1637442_at
heparin metabolism	3	1	0.2115	2.93963	0.08643	1.06333	1637442_at
malate transport	3	1	0.2115	2.93963	0.08643	1.06333	1627208_at
miRNA-mediated gene silencing, mRNA cleavage	3	1	0.2115	2.93963	0.08643	1.06333	1632602_s_at
negative regulation of hemocyte proliferation (sensu Arthropoda)	3	1	0.2115	2.93963	0.08643	1.06333	1628160_a_at
negative regulation of transforming growth factor beta receptor signaling pathway	3	1	0.2115	2.93963	0.08643	1.06333	1635960_at
nitrogen fixation	3	1	0.2115	2.93963	0.08643	1.06333	1632852_s_at
positive regulation of epidermal growth factor receptor signaling pathway	3	1	0.2115	2.93963	0.08643	1.06333	1627453_s_at
pronuclear migration	3	1	0.2115	2.93963	0.08643	1.06333	1625034_s_at
regulation of ecdysteroid metabolism	3	1	0.2115	2.93963	0.08643	1.06333	1635393_s_at
regulation of embryonic development	3	1	0.2115	2.93963	0.08643	1.06333	1626934_a_at
regulation of hemocyte proliferation (sensu Arthropoda)	3	1	0.2115	2.93963	0.08643	1.06333	1628160_a_at
regulation of protein amino acid phosphorylation	3	1	0.2115	2.93963	0.08643	1.06333	1630756_at
regulation of steroid metabolism	3	1	0.2115	2.93963	0.08643	1.06333	1635393_s_at
rhodopsin biosynthesis	3	1	0.2115	2.93963	0.08643	1.06333	1625743_at
sequestering of lipid	3	1	0.2115	2.93963	0.08643	1.06333	1637359_at
sterol regulatory element binding-protein cleavage	3	1	0.2115	2.93963	0.08643	1.06333	1639666_at
trehalose biosynthesis	3	1	0.2115	2.93963	0.08643	1.06333	1641446_s_at
valine metabolism	3	1	0.2115	2.93963	0.08643	1.06333	1630236_s_at
crystal cell differentiation	9	2	0.6345	2.93868	0.08648	1.06308	1634766_at /// 1633299_at
dorsal/ventral lineage restriction, imaginal disc	9	2	0.6345	2.93868	0.08648	1.06308	1634766_at /// 1624412_at
establishment and/or maintenance of polarity of larval imaginal disc epithelium	9	2	0.6345	2.93868	0.08648	1.06308	1637410_s_at /// 1632164_at
glutamate metabolism	9	2	0.6345	2.93868	0.08648	1.06308	1631817_a_at /// 1629048_s_at
regulation of retinal cell programmed cell death (sensu Endopterygota)	9	2	0.6345	2.93868	0.08648	1.06308	1627453_s_at /// 1633299_at
regulation of tracheal tube length	9	2	0.6345	2.93868	0.08648	1.06308	1630160_at /// 1634573_a_at
sevenless signaling pathway	9	2	0.6345	2.93868	0.08648	1.06308	1625775_a_at /// 1640395_a_at
shape changes of embryonic cells	9	2	0.6345	2.93868	0.08648	1.06308	1637966_at /// 1637286_a_at
ubiquinone biosynthesis	9	2	0.6345	2.93868	0.08648	1.06308	1625564_at /// 1633004_at
ubiquinone metabolism	9	2	0.6345	2.93868	0.08648	1.06308	1625564_at /// 1633004_at
amino acid and derivative metabolism	360	34	25.38	2.92768	0.08707	1.06012	1629048_s_at /// 1623083_at /// 1623331_at /// 1636928_s_at /// 1636835_at /// 1640191_a_at /// 1632530_s_at /// 1638368_at /// 1623106_s_at /// 1632852_s_at /// 1637154_at /// 1637142_at /// 1629026_at /// 1631426_at /// 1626147_s_at /// 1630249_at /// 1638810_at /// 1625375_at /// 1623787_at /// 1633778_at /// 1622945_a_at /// 1629374_at /// 1639644_at /// 1637971_a_at /// 1635280_at /// 163075…
carboxylic acid transport	63	8	4.4415	2.85105	0.09131	1.03946	1632160_s_at /// 1636835_at /// 1626461_at /// 1623083_at /// 1630249_at /// 1627208_at /// 1623632_s_at /// 1633778_at
organic acid transport	63	8	4.4415	2.85105	0.09131	1.03946	1632160_s_at /// 1636835_at /// 1626461_at /// 1623083_at /// 1630249_at /// 1627208_at /// 1623632_s_at /// 1633778_at
amine transport	53	7	3.7365	2.85038	0.09135	1.03928	1632160_s_at /// 1636835_at /// 1626461_at /// 1623083_at /// 1630249_at /// 1623632_s_at /// 1633778_at
amino acid transport	53	7	3.7365	2.85038	0.09135	1.03928	1632160_s_at /// 1636835_at /// 1626461_at /// 1623083_at /// 1630249_at /// 1623632_s_at /// 1633778_at
rhythmic process	53	7	3.7365	2.85038	0.09135	1.03928	1623923_a_at /// 1627436_s_at /// 1628719_at /// 1624699_s_at /// 1631948_s_at /// 1630774_s_at /// 1635960_at
eye pigment metabolism	25	4	1.7625	2.84051	0.09191	1.03661	1629509_s_at /// 1625743_at /// 1634289_at /// 1624393_at
oocyte anterior/posterior axis determination (sensu Insecta)	65	1	4.5825	2.80072	0.09422	1.02585	1624321_at
female gamete generation	461	23	32.5005	2.77717	0.09562	1.01947	1623692_s_at /// 1624854_s_at /// 1629141_at /// 1640386_at /// 1632672_at /// 1627948_at /// 1628160_a_at /// 1633299_at /// 1635117_at /// 1624321_at /// 1635393_s_at /// 1635238_s_at /// 1631638_at /// 1632452_at /// 1633152_at /// 1624894_s_at /// 1625775_a_at /// 1636093_a_at /// 1632776_at /// 1630774_s_at /// 1637487_at /// 1637710_at /// 1624755_a_at
regulation of protein import into nucleus	17	3	1.1985	2.70789	0.09985	1.00064	1625514_s_at /// 1635960_at /// 1630774_s_at
sodium ion transport	64	8	4.512	2.6964	0.10058	0.99751	1623035_at /// 1626461_at /// 1625190_at /// 1626807_a_at /// 1627673_at /// 1630249_at /// 1640301_a_at /// 1638154_at
pole plasm assembly	63	1	4.4415	2.66665	0.10247	0.9894	1624321_at
leg morphogenesis	35	5	2.4675	2.59921	0.10692	0.97095	1634766_at /// 1639759_s_at /// 1624699_s_at /// 1624412_at /// 1636088_at
cell organization and biogenesis	1740	105	122.67	2.54528	0.11062	0.95615	1629803_a_at /// 1632429_at /// 1625223_a_at /// 1624154_at /// 1626624_s_at /// 1632908_s_at /// 1633881_at /// 1624766_s_at /// 1630438_at /// 1638308_s_at /// 1627017_at /// 1637966_at /// 1629509_s_at /// 1631579_a_at /// 1640515_s_at /// 1631498_a_at /// 1628377_s_at /// 1640945_at /// 1628325_at /// 1641653_at /// 1635960_at /// 1625942_s_at /// 1632298_s_at /// 1635725_a_at /// 1634289_at …
pole plasm assembly (sensu Insecta)	61	1	4.3005	2.53303	0.11149	0.95278	1624321_at
lipid catabolism	45	6	3.1725	2.52002	0.11241	0.9492	1636087_at /// 1640833_at /// 1631228_a_at /// 1625065_s_at /// 1634515_at /// 1639384_s_at
main pathways of carbohydrate metabolism	122	4	8.601	2.46125	0.11669	0.93298	1640791_at /// 1630236_s_at /// 1637641_at /// 1633599_a_at
establishment of planar polarity	59	1	4.1595	2.39991	0.12134	0.91599	1628325_at
establishment of tissue polarity	59	1	4.1595	2.39991	0.12134	0.91599	1628325_at
detection of visible light	10	2	0.705	2.37876	0.123	0.91011	1625743_at /// 1633649_s_at
lymph gland hemocyte differentiation (sensu Arthropoda)	10	2	0.705	2.37876	0.123	0.91011	1634766_at /// 1633299_at
negative regulation of proteolysis	10	2	0.705	2.37876	0.123	0.91011	1631670_at /// 1625773_at
quinone cofactor biosynthesis	10	2	0.705	2.37876	0.123	0.91011	1625564_at /// 1633004_at
quinone cofactor metabolism	10	2	0.705	2.37876	0.123	0.91011	1625564_at /// 1633004_at
regulation of tube diameter	10	2	0.705	2.37876	0.123	0.91011	1630160_at /// 1637286_a_at
axis specification	212	9	14.946	2.36551	0.12404	0.90643	1625775_a_at /// 1641053_s_at /// 1632776_at /// 1631682_at /// 1624854_s_at /// 1640386_at /// 1627948_at /// 1640395_a_at /// 1624321_at
regulation of protein transport	18	3	1.269	2.3612	0.12439	0.90523	1625514_s_at /// 1635960_at /// 1630774_s_at
somatic muscle development	18	3	1.269	2.3612	0.12439	0.90523	1631120_at /// 1640867_s_at /// 1637945_at
transmembrane receptor protein serine/threonine kinase signaling pathway	56	7	3.948	2.35935	0.12453	0.90471	1626724_at /// 1637442_at /// 1640409_at /// 1631447_at /// 1637410_s_at /// 1631769_at /// 1635960_at
immune response	139	5	9.7995	2.35065	0.12523	0.90229	1626980_at /// 1625124_at /// 1634271_at /// 1632164_at /// 1632067_at
cell division	229	10	16.1445	2.33856	0.12621	0.89892	1635264_s_at /// 1631769_at /// 1641653_at /// 1624154_at /// 1636864_at /// 1624854_s_at /// 1627948_at /// 1625942_s_at /// 1624744_a_at /// 1637710_at
reproduction	706	39	49.773	2.33174	0.12676	0.89702	1633299_at /// 1635448_at /// 1624321_at /// 1637710_at /// 1625414_at /// 1631078_at /// 1624854_s_at /// 1624894_s_at /// 1624755_a_at /// 1632452_at /// 1632164_at /// 1627017_at /// 1631638_at /// 1635518_at /// 1635238_s_at /// 1633004_at /// 1631769_at /// 1640867_s_at /// 1637487_at /// 1631498_a_at /// 1629141_at /// 1627948_at /// 1633399_at /// 1623692_s_at /// 1630774_s_at /// 1626560_…
anion transport	110	12	7.755	2.32367	0.12742	0.89476	1626461_at /// 1637928_at /// 1623035_at /// 1628224_a_at /// 1640301_a_at /// 1627078_at /// 1626124_at /// 1625022_a_at /// 1624393_at /// 1640405_at /// 1625584_at /// 1634174_at
eye pigmentation	27	4	1.9035	2.30907	0.12862	0.89069	1629509_s_at /// 1625743_at /// 1634289_at /// 1624393_at
oxidoreduction coenzyme metabolism	27	4	1.9035	2.30907	0.12862	0.89069	1630236_s_at /// 1625564_at /// 1638844_s_at /// 1633004_at
segment polarity determination	27	4	1.9035	2.30907	0.12862	0.89069	1635117_at /// 1629352_at /// 1625636_s_at /// 1630774_s_at
intracellular protein transport	577	31	40.6785	2.30277	0.12914	0.88893	1623771_at /// 1627017_at /// 1640386_at /// 1625838_at /// 1637410_s_at /// 1628419_a_at /// 1632164_at /// 1638319_at /// 1638927_at /// 1625678_at /// 1635960_at /// 1629509_s_at /// 1639093_s_at /// 1627354_at /// 1624650_at /// 1634289_at /// 1635652_at /// 1635448_at /// 1632434_at /// 1624050_at /// 1628377_s_at /// 1635137_a_at /// 1640582_at /// 1625514_s_at /// 1636651_a_at /// 1640515_…
cellular polysaccharide metabolism	119	4	8.3895	2.29665	0.12965	0.88722	1637442_at /// 1624139_at /// 1637421_at /// 1629352_at
detection of stimulus	67	8	4.7235	2.27277	0.13166	0.88053	1638319_at /// 1637526_s_at /// 1625743_at /// 1637807_at /// 1633649_s_at /// 1628719_at /// 1626251_at /// 1633646_at
mRNA processing	262	12	18.471	2.267	0.13216	0.87892	1632602_s_at /// 1632135_a_at /// 1623333_a_at /// 1627850_at /// 1628160_a_at /// 1635518_at /// 1624603_at /// 1626659_at /// 1624355_at /// 1641564_a_at /// 1627673_at /// 1628560_at
response to stress	413	21	29.1165	2.26255	0.13254	0.87767	1623102_at /// 1627041_s_at /// 1632164_at /// 1628719_at /// 1628160_a_at /// 1633249_at /// 1633299_at /// 1629061_s_at /// 1633386_s_at /// 1637059_s_at /// 1631073_at /// 1633617_at /// 1624230_s_at /// 1629362_at /// 1628679_at /// 1637151_at /// 1636651_a_at /// 1626675_at /// 1634271_at /// 1623256_at /// 1625124_at
proteolysis	869	73	61.2645	2.24799	0.13379	0.87358	1629844_s_at /// 1625414_at /// 1632100_s_at /// 1635117_at /// 1624092_at /// 1631426_at /// 1637771_s_at /// 1628277_at /// 1637385_a_at /// 1639395_at /// 1641053_s_at /// 1635960_at /// 1626394_at /// 1640077_at /// 1639666_at /// 1630539_at /// 1624573_at /// 1629464_a_at /// 1631148_at /// 1631670_at /// 1627119_at /// 1639762_at /// 1630774_s_at /// 1626222_at /// 1625773_at /// 1630363_at…
actin filament-based process	137	5	9.6585	2.24689	0.13388	0.87327	1625942_s_at /// 1633881_at /// 1635264_s_at /// 1624744_a_at /// 1637487_at
oocyte anterior/posterior axis determination	78	2	5.499	2.2264	0.13567	0.86752	1632776_at /// 1624321_at
pole plasm RNA localization	56	1	3.948	2.20129	0.1379	0.86045	1624321_at
actin cytoskeleton organization and biogenesis	136	5	9.588	2.19543	0.13842	0.8588	1625942_s_at /// 1633881_at /// 1635264_s_at /// 1624744_a_at /// 1637487_at
photoreceptor cell differentiation	134	14	9.447	2.19433	0.13852	0.85849	1635264_s_at /// 1624262_at /// 1625775_a_at /// 1627453_s_at /// 1632776_at /// 1632100_s_at /// 1639139_a_at /// 1635238_s_at /// 1631579_a_at /// 1623923_a_at /// 1640395_a_at /// 1631120_at /// 1624321_at /// 1637945_at
limb morphogenesis	37	5	2.6085	2.19255	0.13868	0.85799	1634766_at /// 1639759_s_at /// 1624699_s_at /// 1624412_at /// 1636088_at
M phase	361	18	25.4505	2.18109	0.13972	0.85476	1632262_at /// 1624854_s_at /// 1639319_at /// 1625034_s_at /// 1639102_at /// 1633370_s_at /// 1624154_at /// 1636291_at /// 1626056_a_at /// 1626138_s_at /// 1632434_at /// 1637151_at /// 1625942_s_at /// 1636864_at /// 1633153_at /// 1639326_s_at /// 1626637_a_at /// 1630774_s_at
negative regulation of nucleobase, nucleoside, nucleotide and nucleic acid metabolism	154	6	10.857	2.17283	0.14047	0.85242	1633299_at /// 1623519_at /// 1639102_at /// 1631948_s_at /// 1626458_at /// 1623106_s_at
oocyte construction (sensu Insecta)	77	2	5.4285	2.16535	0.14115	0.85031	1624854_s_at /// 1624321_at
cellular localization	747	42	52.6635	2.15918	0.14172	0.84857	1627208_at /// 1640582_at /// 1635448_at /// 1628377_s_at /// 1627673_at /// 1625678_at /// 1641422_at /// 1640515_s_at /// 1636651_a_at /// 1624854_s_at /// 1632164_at /// 1636921_at /// 1637410_s_at /// 1625838_at /// 1634289_at /// 1624050_at /// 1627017_at /// 1635652_at /// 1625514_s_at /// 1624650_at /// 1639093_s_at /// 1635137_a_at /// 1637487_at /// 1627354_at /// 1630774_s_at /// 163243…
pole plasm mRNA localization	55	1	3.8775	2.1354	0.14393	0.84184	1624321_at
response to radiation	79	9	5.5695	2.113	0.14605	0.83549	1638319_at /// 1625743_at /// 1635518_at /// 1628719_at /// 1626251_at /// 1637807_at /// 1637526_s_at /// 1633646_at /// 1633649_s_at
learning and/or memory	90	10	6.345	2.10544	0.14678	0.83334	1632530_s_at /// 1636020_s_at /// 1635960_at /// 1641347_s_at /// 1640833_at /// 1629803_a_at /// 1640774_a_at /// 1627673_at /// 1633534_s_at /// 1630160_at
establishment of cellular localization	744	42	52.452	2.08275	0.14897	0.8269	1627208_at /// 1640582_at /// 1635448_at /// 1628377_s_at /// 1627673_at /// 1625678_at /// 1641422_at /// 1640515_s_at /// 1636651_a_at /// 1624854_s_at /// 1632164_at /// 1636921_at /// 1637410_s_at /// 1625838_at /// 1634289_at /// 1624050_at /// 1627017_at /// 1635652_at /// 1625514_s_at /// 1624650_at /// 1639093_s_at /// 1635137_a_at /// 1637487_at /// 1627354_at /// 1630774_s_at /// 163243…
chromosome segregation	152	6	10.716	2.07546	0.14968	0.82482	1626056_a_at /// 1636291_at /// 1626637_a_at /// 1639319_at /// 1633370_s_at /// 1624154_at
insect chorion formation	54	1	3.807	2.06967	0.15025	0.82318	1624854_s_at
establishment and/or maintenance of polarity of embryonic epithelium	19	3	1.3395	2.05842	0.15137	0.81997	1627948_at /// 1637410_s_at /// 1632164_at
regulation of nucleocytoplasmic transport	19	3	1.3395	2.05842	0.15137	0.81997	1625514_s_at /// 1635960_at /// 1630774_s_at
retinal cell programmed cell death (sensu Endopterygota)	19	3	1.3395	2.05842	0.15137	0.81997	1627453_s_at /// 1633299_at /// 1641307_at
gametogenesis	632	35	44.556	2.04949	0.15226	0.81742	1623692_s_at /// 1624854_s_at /// 1629141_at /// 1627017_at /// 1640386_at /// 1632672_at /// 1632164_at /// 1641564_a_at /// 1627948_at /// 1640867_s_at /// 1628160_a_at /// 1633299_at /// 1631078_at /// 1635117_at /// 1626560_at /// 1624321_at /// 1633399_at /// 1635393_s_at /// 1635238_s_at /// 1631638_at /// 1632452_at /// 1633152_at /// 1635448_at /// 1631769_at /// 1633004_at /// 1625414_at…
oocyte axis determination (sensu Insecta)	75	2	5.2875	2.044	0.15281	0.81586	1624854_s_at /// 1624321_at
transcription initiation	95	3	6.6975	2.04128	0.15308	0.81508	1638591_at /// 1633884_at /// 1631196_at
neurogenesis	267	25	18.8235	2.02668	0.15456	0.81091	1624854_s_at /// 1624412_at /// 1629141_at /// 1627041_s_at /// 1627948_at /// 1630160_at /// 1640867_s_at /// 1640945_at /// 1631931_s_at /// 1641137_at /// 1636905_at /// 1624321_at /// 1629803_a_at /// 1629844_s_at /// 1641653_at /// 1627324_at /// 1632434_at /// 1640409_at /// 1631769_at /// 1632298_s_at /// 1633488_at /// 1631579_a_at /// 1626637_a_at /// 1632776_at /// 1641458_s_at
regulation of proteolysis	38	5	2.679	2.01084	0.15618	0.80638	1635117_at /// 1631670_at /// 1625773_at /// 1635960_at /// 1630774_s_at
sterol metabolism	38	5	2.679	2.01084	0.15618	0.80638	1624650_at /// 1628419_a_at /// 1635137_a_at /// 1639384_s_at /// 1640415_at
synaptogenesis	38	5	2.679	2.01084	0.15618	0.80638	1630160_at /// 1627948_at /// 1632602_s_at /// 1641653_at /// 1636020_s_at
microtubule-based process	237	11	16.7085	1.95032	0.16255	0.78901	1637359_at /// 1641422_at /// 1625034_s_at /// 1627017_at /// 1624854_s_at /// 1631335_a_at /// 1625942_s_at /// 1636921_at /// 1639326_s_at /// 1635652_at /// 1624321_at
regulation of cell differentiation	59	7	4.1595	1.93976	0.16369	0.78597	1641137_at /// 1634766_at /// 1635238_s_at /// 1640515_s_at /// 1625636_s_at /// 1632100_s_at /// 1630774_s_at
heparan sulfate proteoglycan biosynthesis	11	2	0.7755	1.93346	0.16438	0.78415	1637442_at /// 1629352_at
heparan sulfate proteoglycan metabolism	11	2	0.7755	1.93346	0.16438	0.78415	1637442_at /// 1629352_at
lymph gland hemopoiesis (sensu Arthropoda)	11	2	0.7755	1.93346	0.16438	0.78415	1634766_at /// 1633299_at
mesoderm migration	11	2	0.7755	1.93346	0.16438	0.78415	1629352_at /// 1640867_s_at
morphogenesis of larval imaginal disc epithelium	11	2	0.7755	1.93346	0.16438	0.78415	1637410_s_at /// 1632164_at
post-embryonic hemopoiesis	11	2	0.7755	1.93346	0.16438	0.78415	1634766_at /// 1633299_at
post-embryonic organ development	11	2	0.7755	1.93346	0.16438	0.78415	1634766_at /// 1633299_at
sensory perception of smell	93	3	6.5565	1.92918	0.16485	0.78292	1623659_at /// 1632164_at /// 1623675_at
transcription initiation from RNA polymerase II promoter	93	3	6.5565	1.92918	0.16485	0.78292	1638591_at /// 1633884_at /// 1631196_at
purine nucleotide metabolism	112	4	7.896	1.92234	0.1656	0.78094	1626560_at /// 1625272_at /// 1626168_at /// 1634216_at
carboxylic acid metabolism	495	43	34.8975	1.88124	0.17019	0.76906	1626147_s_at /// 1634241_at /// 1627854_at /// 1636835_at /// 1625414_at /// 1639384_s_at /// 1624109_s_at /// 1623106_s_at /// 1632530_s_at /// 1630236_s_at /// 1631817_a_at /// 1637257_at /// 1625369_at /// 1630249_at /// 1636928_s_at /// 1639644_at /// 1640191_a_at /// 1635137_a_at /// 1630756_at /// 1632852_s_at /// 1622945_a_at /// 1637154_at /// 1629026_at /// 1635280_at /// 1638810_at /// …
organic acid metabolism	495	43	34.8975	1.88124	0.17019	0.76906	1626147_s_at /// 1634241_at /// 1627854_at /// 1636835_at /// 1625414_at /// 1639384_s_at /// 1624109_s_at /// 1623106_s_at /// 1632530_s_at /// 1630236_s_at /// 1631817_a_at /// 1637257_at /// 1625369_at /// 1630249_at /// 1636928_s_at /// 1639644_at /// 1640191_a_at /// 1635137_a_at /// 1630756_at /// 1632852_s_at /// 1622945_a_at /// 1637154_at /// 1629026_at /// 1635280_at /// 1638810_at /// …
locomotor rhythm	29	4	2.0445	1.87037	0.17143	0.76591	1631948_s_at /// 1624699_s_at /// 1635960_at /// 1630774_s_at
sexual reproduction	641	36	45.1905	1.86909	0.17158	0.76554	1635448_at /// 1633299_at /// 1624321_at /// 1637710_at /// 1625414_at /// 1631078_at /// 1624854_s_at /// 1624894_s_at /// 1624755_a_at /// 1632452_at /// 1632164_at /// 1627017_at /// 1631638_at /// 1633004_at /// 1635238_s_at /// 1631769_at /// 1640867_s_at /// 1637487_at /// 1629141_at /// 1627948_at /// 1633399_at /// 1623692_s_at /// 1630774_s_at /// 1626560_at /// 1640386_at /// 1625775_a_…
embryonic axis specification	72	2	5.076	1.86402	0.17216	0.76406	1625775_a_at /// 1640395_a_at
germ cell development	165	7	11.6325	1.84484	0.17439	0.75849	1631078_at /// 1632776_at /// 1624854_s_at /// 1627948_at /// 1640386_at /// 1631769_at /// 1624321_at
dorsal/ventral pattern formation	104	11	7.332	1.835	0.17554	0.75563	1631769_at /// 1624412_at /// 1625775_a_at /// 1641053_s_at /// 1632776_at /// 1631682_at /// 1634766_at /// 1624854_s_at /// 1640386_at /// 1636088_at /// 1641137_at
anterior midgut invagination	4	1	0.282	1.8281	0.17635	0.75362	1631682_at
anti-Gram-positive bacterial polypeptide induction	4	1	0.282	1.8281	0.17635	0.75362	1634271_at
cuticle chitin catabolism	4	1	0.282	1.8281	0.17635	0.75362	1637421_at
cuticle chitin metabolism	4	1	0.282	1.8281	0.17635	0.75362	1637421_at
cytokinesis after meiosis II	4	1	0.282	1.8281	0.17635	0.75362	1625942_s_at
digestion	4	1	0.282	1.8281	0.17635	0.75362	1624092_at
embryonic hemocyte differentiation (sensu Arthropoda)	4	1	0.282	1.8281	0.17635	0.75362	1633299_at
glutathione biosynthesis	4	1	0.282	1.8281	0.17635	0.75362	1633036_s_at
glutathione metabolism	4	1	0.282	1.8281	0.17635	0.75362	1633036_s_at
hexose transport	4	1	0.282	1.8281	0.17635	0.75362	1634033_s_at
lagging strand elongation	4	1	0.282	1.8281	0.17635	0.75362	1633854_at
microtubule severing	4	1	0.282	1.8281	0.17635	0.75362	1639326_s_at
mitotic sister chromatid cohesion	4	1	0.282	1.8281	0.17635	0.75362	1626056_a_at
negative regulation of axon extension	4	1	0.282	1.8281	0.17635	0.75362	1626637_a_at
negative regulation of axonogenesis	4	1	0.282	1.8281	0.17635	0.75362	1626637_a_at
negative regulation of dephosphorylation	4	1	0.282	1.8281	0.17635	0.75362	1623495_at
negative regulation of protein amino acid dephosphorylation	4	1	0.282	1.8281	0.17635	0.75362	1623495_at
negative regulation of retinal cell programmed cell death (sensu Endopterygota)	4	1	0.282	1.8281	0.17635	0.75362	1627453_s_at
negative regulation of retinal programmed cell death	4	1	0.282	1.8281	0.17635	0.75362	1627453_s_at
negative regulation of transcription from RNA polymerase II promoter, mitotic	4	1	0.282	1.8281	0.17635	0.75362	1639102_at
negative regulation of transcription, mitotic	4	1	0.282	1.8281	0.17635	0.75362	1639102_at
oligopeptide transport	4	1	0.282	1.8281	0.17635	0.75362	1634074_a_at
peptide transport	4	1	0.282	1.8281	0.17635	0.75362	1634074_a_at
peptidyl-tyrosine phosphorylation	4	1	0.282	1.8281	0.17635	0.75362	1640661_at
positive regulation of cell proliferation	4	1	0.282	1.8281	0.17635	0.75362	1629141_at
positive regulation of heart contraction	4	1	0.282	1.8281	0.17635	0.75362	1632164_at
positive regulation of organismal physiological process	4	1	0.282	1.8281	0.17635	0.75362	1632164_at
proline biosynthesis	4	1	0.282	1.8281	0.17635	0.75362	1637154_at
protein targeting to Golgi	4	1	0.282	1.8281	0.17635	0.75362	1640386_at
protein ubiquitination during ubiquitin-dependent protein catabolism	4	1	0.282	1.8281	0.17635	0.75362	1630539_at
R1/R6 cell differentiation (sensu Endopterygota)	4	1	0.282	1.8281	0.17635	0.75362	1624262_at
R1/R6 cell fate commitment	4	1	0.282	1.8281	0.17635	0.75362	1624262_at
regulation of catabolism	4	1	0.282	1.8281	0.17635	0.75362	1625590_a_at
regulation of cell adhesion	4	1	0.282	1.8281	0.17635	0.75362	1626934_a_at
regulation of cell migration	4	1	0.282	1.8281	0.17635	0.75362	1626934_a_at
regulation of cell motility	4	1	0.282	1.8281	0.17635	0.75362	1626934_a_at
regulation of crystal cell differentiation	4	1	0.282	1.8281	0.17635	0.75362	1634766_at
regulation of eye photoreceptor development (sensu Endopterygota)	4	1	0.282	1.8281	0.17635	0.75362	1635238_s_at
regulation of protein catabolism	4	1	0.282	1.8281	0.17635	0.75362	1625590_a_at
regulation of transcription from RNA polymerase II promoter, mitotic	4	1	0.282	1.8281	0.17635	0.75362	1639102_at
regulation of transcription, mitotic	4	1	0.282	1.8281	0.17635	0.75362	1639102_at
retrograde transport, vesicle recycling within Golgi	4	1	0.282	1.8281	0.17635	0.75362	1640386_at
rhodopsin metabolism	4	1	0.282	1.8281	0.17635	0.75362	1625743_at
single strand break repair	4	1	0.282	1.8281	0.17635	0.75362	1626675_at
ventral midline development	4	1	0.282	1.8281	0.17635	0.75362	1625775_a_at
protein transport	623	35	43.9215	1.81217	0.17825	0.74897	1623771_at /// 1627017_at /// 1640386_at /// 1625838_at /// 1628419_a_at /// 1637410_s_at /// 1632164_at /// 1638319_at /// 1638927_at /// 1625678_at /// 1635960_at /// 1623203_at /// 1629509_s_at /// 1637893_at /// 1627354_at /// 1639093_s_at /// 1624650_at /// 1634289_at /// 1634074_a_at /// 1635652_at /// 1635448_at /// 1624050_at /// 1632434_at /// 1635137_a_at /// 1628377_s_at /// 1640582_at…
meiotic chromosome segregation	50	1	3.525	1.80869	0.17867	0.74796	1626637_a_at
ocellus pigment biosynthesis	20	3	1.41	1.79298	0.18056	0.74337	1629509_s_at /// 1634289_at /// 1624393_at
ocellus pigment metabolism	20	3	1.41	1.79298	0.18056	0.74337	1629509_s_at /// 1634289_at /// 1624393_at
ommochrome biosynthesis	20	3	1.41	1.79298	0.18056	0.74337	1629509_s_at /// 1634289_at /// 1624393_at
ommochrome metabolism	20	3	1.41	1.79298	0.18056	0.74337	1629509_s_at /// 1634289_at /// 1624393_at
intracellular transport	716	41	50.478	1.77964	0.18219	0.73947	1627208_at /// 1640582_at /// 1635448_at /// 1628377_s_at /// 1627673_at /// 1625678_at /// 1641422_at /// 1640515_s_at /// 1636651_a_at /// 1624854_s_at /// 1632164_at /// 1636921_at /// 1637410_s_at /// 1625838_at /// 1634289_at /// 1624050_at /// 1627017_at /// 1635652_at /// 1625514_s_at /// 1624650_at /// 1639093_s_at /// 1635137_a_at /// 1637487_at /// 1627354_at /// 1630774_s_at /// 163243…
behavior	272	25	19.176	1.76882	0.18353	0.7363	1631200_at /// 1638953_a_at /// 1632530_s_at /// 1633534_s_at /// 1636020_s_at /// 1632164_at /// 1623636_at /// 1637631_at /// 1640833_at /// 1630160_at /// 1641347_s_at /// 1635960_at /// 1624699_s_at /// 1629803_a_at /// 1623675_at /// 1631498_a_at /// 1631948_s_at /// 1636378_a_at /// 1640774_a_at /// 1637454_a_at /// 1623659_at /// 1630774_s_at /// 1627673_at /// 1640391_at /// 1635518_at
purine nucleotide biosynthesis	109	4	7.6845	1.76661	0.1838	0.73565	1626560_at /// 1625272_at /// 1626168_at /// 1634216_at
purine ribonucleotide metabolism	109	4	7.6845	1.76661	0.1838	0.73565	1626560_at /// 1625272_at /// 1626168_at /// 1634216_at
amino acid biosynthesis	105	11	7.4025	1.74833	0.18609	0.73028	1631817_a_at /// 1623106_s_at /// 1631426_at /// 1633488_at /// 1626086_at /// 1632852_s_at /// 1637154_at /// 1640775_a_at /// 1629048_s_at /// 1637971_a_at /// 1638368_at
oocyte differentiation	127	5	8.9535	1.7457	0.18642	0.72951	1632776_at /// 1624854_s_at /// 1627948_at /// 1640386_at /// 1624321_at
intracellular mRNA localization	70	2	4.935	1.74554	0.18644	0.72946	1624854_s_at /// 1624321_at
cellular protein metabolism	2517	195	177.448	1.73603	0.18764	0.72667	1640912_s_at /// 1631050_at /// 1624744_a_at /// 1628277_at /// 1641058_at /// 1637385_a_at /// 1623519_at /// 1633866_at /// 1633091_at /// 1626497_at /// 1632023_s_at /// 1624573_at /// 1626056_a_at /// 1628969_s_at /// 1633190_at /// 1624894_s_at /// 1641413_s_at /// 1635033_at /// 1628632_at /// 1630756_at /// 1635525_at /// 1634000_a_at /// 1624070_at /// 1626394_at /// 1624578_at /// 162672…
regulation of cell cycle	231	11	16.2855	1.71542	0.19028	0.7206	1634033_s_at /// 1633370_s_at /// 1635678_at /// 1637410_s_at /// 1639319_at /// 1635223_at /// 1626138_s_at /// 1635730_at /// 1632164_at /// 1633153_at /// 1629844_s_at
cell adhesion	396	21	27.918	1.71426	0.19043	0.72026	1638953_a_at /// 1632672_at /// 1641725_at /// 1632164_at /// 1637631_at /// 1627334_at /// 1630160_at /// 1633918_s_at /// 1636905_at /// 1629803_a_at /// 1626934_a_at /// 1625923_s_at /// 1634766_at /// 1623838_s_at /// 1641307_at /// 1624736_a_at /// 1632298_s_at /// 1631447_at /// 1639478_at /// 1631274_at /// 1624755_a_at
photoreceptor cell morphogenesis (sensu Endopterygota)	61	7	4.3005	1.69452	0.19301	0.71443	1639139_a_at /// 1627453_s_at /// 1635238_s_at /// 1631579_a_at /// 1624262_at /// 1635264_s_at /// 1624321_at
smoothened signaling pathway	40	5	2.82	1.68525	0.19423	0.71169	1635117_at /// 1637442_at /// 1629352_at /// 1630774_s_at /// 1635960_at
lysosome organization and biogenesis	30	4	2.115	1.68001	0.19492	0.71014	1629509_s_at /// 1632908_s_at /// 1632429_at /// 1634289_at
vacuole organization and biogenesis	30	4	2.115	1.68001	0.19492	0.71014	1629509_s_at /// 1632908_s_at /// 1634289_at /// 1632429_at
regulation of progression through cell cycle	230	11	16.215	1.67723	0.19529	0.70931	1634033_s_at /// 1633370_s_at /// 1635678_at /// 1637410_s_at /// 1639319_at /// 1635223_at /// 1626138_s_at /// 1635730_at /// 1632164_at /// 1629844_s_at /// 1633153_at
protein biosynthesis	586	33	41.313	1.67274	0.19589	0.70798	1624854_s_at /// 1633905_at /// 1632728_at /// 1627749_at /// 1626497_at /// 1640020_at /// 1622898_a_at /// 1640653_at /// 1628632_at /// 1633036_s_at /// 1633209_s_at /// 1634095_at /// 1629026_at /// 1627668_s_at /// 1625230_a_at /// 1634468_at /// 1631240_at /// 1626022_at /// 1632602_s_at /// 1633083_at /// 1639036_at /// 1634828_at /// 1622945_a_at /// 1629374_at /// 1639644_at /// 1635652_…
purine ribonucleotide biosynthesis	106	4	7.473	1.61404	0.20392	0.69053	1626560_at /// 1625272_at /// 1626168_at /// 1634216_at
chromatin modification	124	5	8.742	1.60176	0.20565	0.68686	1633152_at /// 1623519_at /// 1624154_at /// 1626458_at /// 1630539_at
nucleoside triphosphate metabolism	87	3	6.1335	1.60085	0.20578	0.68659	1626560_at /// 1625272_at /// 1626168_at
sulfur metabolism	84	9	5.922	1.59981	0.20593	0.68628	1629352_at /// 1639834_at /// 1635007_at /// 1637442_at /// 1633036_s_at /// 1626665_at /// 1626124_at /// 1625022_a_at /// 1634174_at
nuclear mRNA splicing, via spliceosome	194	9	13.677	1.59935	0.206	0.68614	1632135_a_at /// 1623333_a_at /// 1627850_at /// 1628160_a_at /// 1635518_at /// 1624603_at /// 1626659_at /// 1624355_at /// 1628560_at
RNA splicing, via transesterification reactions	194	9	13.677	1.59935	0.206	0.68614	1632135_a_at /// 1623333_a_at /// 1627850_at /// 1628160_a_at /// 1635518_at /// 1624603_at /// 1626659_at /// 1624355_at /// 1628560_at
RNA splicing, via transesterification reactions with bulged adenosine as nucleophile	194	9	13.677	1.59935	0.206	0.68614	1632135_a_at /// 1623333_a_at /// 1627850_at /// 1628160_a_at /// 1635518_at /// 1624603_at /// 1626659_at /// 1624355_at /// 1628560_at
establishment of protein localization	630	36	44.415	1.59433	0.20671	0.68464	1640582_at /// 1635448_at /// 1632936_at /// 1628377_s_at /// 1627673_at /// 1625678_at /// 1636651_a_at /// 1640515_s_at /// 1632164_at /// 1637410_s_at /// 1625838_at /// 1634289_at /// 1624050_at /// 1627017_at /// 1635652_at /// 1625514_s_at /// 1634074_a_at /// 1624650_at /// 1639093_s_at /// 1635137_a_at /// 1627354_at /// 1624560_at /// 1630774_s_at /// 1632434_at /// 1640386_at /// 163393…
protein modification	1105	89	77.9025	1.58088	0.20863	0.68061	1629844_s_at /// 1632100_s_at /// 1624154_at /// 1640199_at /// 1637631_at /// 1636015_s_at /// 1635117_at /// 1633881_at /// 1626138_s_at /// 1637807_at /// 1637966_at /// 1630422_at /// 1630756_at /// 1637587_at /// 1637771_s_at /// 1624697_at /// 1636695_at /// 1626724_at /// 1635960_at /// 1640661_at /// 1628976_at /// 1640409_at /// 1631240_at /// 1639666_at /// 1634828_at /// 1635377_at ///…
aminoglycan biosynthesis	12	2	0.846	1.57413	0.20961	0.67859	1637442_at /// 1629352_at
chloride transport	12	2	0.846	1.57413	0.20961	0.67859	1626461_at /// 1640301_a_at
embryonic hemopoiesis	12	2	0.846	1.57413	0.20961	0.67859	1633299_at /// 1631638_at
germ-band shortening	12	2	0.846	1.57413	0.20961	0.67859	1629141_at /// 1637286_a_at
glycosaminoglycan biosynthesis	12	2	0.846	1.57413	0.20961	0.67859	1637442_at /// 1629352_at
negative regulation of smoothened signaling pathway	12	2	0.846	1.57413	0.20961	0.67859	1635960_at /// 1630774_s_at
protein autoprocessing	12	2	0.846	1.57413	0.20961	0.67859	1629141_at /// 1637966_at
superoxide metabolism	12	2	0.846	1.57413	0.20961	0.67859	1626325_a_at /// 1625272_at
chromosome organization and biogenesis	277	14	19.5285	1.56511	0.21092	0.67589	1640945_at /// 1623519_at /// 1624230_s_at /// 1630539_at /// 1633152_at /// 1626458_at /// 1624154_at /// 1628160_a_at /// 1631498_a_at /// 1637151_at /// 1624766_s_at /// 1638308_s_at /// 1631321_s_at /// 1627324_at
protein targeting	277	14	19.5285	1.56511	0.21092	0.67589	1633935_at /// 1638319_at /// 1632434_at /// 1635960_at /// 1625514_s_at /// 1625678_at /// 1630774_s_at /// 1639093_s_at /// 1640386_at /// 1624355_at /// 1627673_at /// 1627354_at /// 1629509_s_at /// 1632164_at
lymph gland development (sensu Arthropoda)	21	3	1.4805	1.55953	0.21173	0.67421	1634766_at /// 1633299_at /// 1640867_s_at
lysosomal transport	21	3	1.4805	1.55953	0.21173	0.67421	1629509_s_at /// 1632908_s_at /// 1632429_at
mesodermal cell differentiation	21	3	1.4805	1.55953	0.21173	0.67421	1625636_s_at /// 1640867_s_at /// 1631682_at
mesodermal cell fate commitment	21	3	1.4805	1.55953	0.21173	0.67421	1625636_s_at /// 1640867_s_at /// 1631682_at
myoblast fusion	21	3	1.4805	1.55953	0.21173	0.67421	1641307_at /// 1635531_at /// 1624321_at
nucleoside metabolism	21	3	1.4805	1.55953	0.21173	0.67421	1641062_at /// 1640877_at /// 1628492_at
translational elongation	21	3	1.4805	1.55953	0.21173	0.67421	1627749_at /// 1634095_at /// 1627668_s_at
pole plasm oskar mRNA localization	46	1	3.243	1.55136	0.21294	0.67175	1624321_at
response to bacteria	86	3	6.063	1.54741	0.21352	0.67057	1625124_at /// 1634271_at /// 1632164_at
extracellular matrix organization and biogenesis	41	5	2.8905	1.53952	0.21469	0.66819	1627948_at /// 1630160_at /// 1632602_s_at /// 1641653_at /// 1636020_s_at
periodic partitioning	41	5	2.8905	1.53952	0.21469	0.66819	1635117_at /// 1629352_at /// 1625636_s_at /// 1635264_s_at /// 1630774_s_at
synapse organization and biogenesis	41	5	2.8905	1.53952	0.21469	0.66819	1627948_at /// 1630160_at /// 1632602_s_at /// 1641653_at /// 1636020_s_at
mRNA metabolism	276	14	19.458	1.53098	0.21597	0.66562	1632602_s_at /// 1632135_a_at /// 1623333_a_at /// 1627850_at /// 1628160_a_at /// 1635518_at /// 1624603_at /// 1626659_at /// 1626228_a_at /// 1634919_at /// 1624355_at /// 1641564_a_at /// 1627673_at /// 1628560_at
ion transport	557	47	39.2685	1.52224	0.21728	0.66298	1627208_at /// 1632481_at /// 1628224_a_at /// 1630968_at /// 1630635_s_at /// 1627078_at /// 1630528_at /// 1627673_at /// 1637928_at /// 1626807_a_at /// 1628100_at /// 1633452_a_at /// 1626124_at /// 1627041_s_at /// 1630249_at /// 1625514_s_at /// 1633649_s_at /// 1629455_at /// 1626468_a_at /// 1631649_at /// 1623066_at /// 1627080_at /// 1625065_s_at /// 1626461_at /// 1625022_a_at /// 1640…
transforming growth factor beta receptor signaling pathway	31	4	2.1855	1.50648	0.21968	0.65822	1637442_at /// 1637410_s_at /// 1631769_at /// 1635960_at
embryonic pattern specification	157	7	11.0685	1.49548	0.22137	0.65488	1635117_at /// 1629352_at /// 1625775_a_at /// 1625636_s_at /// 1640395_a_at /// 1635264_s_at /// 1630774_s_at
purine nucleoside triphosphate metabolism	85	3	5.9925	1.49438	0.22154	0.65455	1626560_at /// 1625272_at /// 1626168_at
purine ribonucleoside triphosphate metabolism	85	3	5.9925	1.49438	0.22154	0.65455	1626560_at /// 1625272_at /// 1626168_at
ribonucleoside triphosphate metabolism	85	3	5.9925	1.49438	0.22154	0.65455	1626560_at /// 1625272_at /// 1626168_at
establishment of ommatidial polarity (sensu Endopterygota)	45	1	3.1725	1.48771	0.22257	0.65253	1628325_at
response to wounding	45	1	3.1725	1.48771	0.22257	0.65253	1633299_at
neurite development	204	19	14.382	1.48282	0.22333	0.65105	1624854_s_at /// 1624412_at /// 1629141_at /// 1630160_at /// 1640945_at /// 1631931_s_at /// 1636905_at /// 1624321_at /// 1629803_a_at /// 1641653_at /// 1627324_at /// 1640409_at /// 1631769_at /// 1632298_s_at /// 1633488_at /// 1631579_a_at /// 1626637_a_at /// 1632776_at /// 1641458_s_at
neuron development	204	19	14.382	1.48282	0.22333	0.65105	1624854_s_at /// 1624412_at /// 1629141_at /// 1630160_at /// 1640945_at /// 1631931_s_at /// 1636905_at /// 1624321_at /// 1629803_a_at /// 1641653_at /// 1627324_at /// 1640409_at /// 1631769_at /// 1632298_s_at /// 1633488_at /// 1631579_a_at /// 1626637_a_at /// 1632776_at /// 1641458_s_at
energy derivation by oxidation of organic compounds	139	6	9.7995	1.47316	0.22485	0.64811	1640791_at /// 1630236_s_at /// 1637641_at /// 1624139_at /// 1641446_s_at /// 1633599_a_at
negative regulation of transcription	139	6	9.7995	1.47316	0.22485	0.64811	1633299_at /// 1623519_at /// 1639102_at /// 1631948_s_at /// 1626458_at /// 1623106_s_at
biopolymer catabolism	168	16	11.844	1.45832	0.2272	0.6436	1624338_at /// 1624230_s_at /// 1630539_at /// 1631050_at /// 1632100_s_at /// 1626405_at /// 1640898_at /// 1626228_a_at /// 1624326_at /// 1637421_at /// 1635223_at /// 1632262_at /// 1640240_s_at /// 1623863_a_at /// 1629844_s_at /// 1625590_a_at
carboxylic acid biosynthesis	44	1	3.102	1.42437	0.23269	0.63323	1624109_s_at
organic acid biosynthesis	44	1	3.102	1.42437	0.23269	0.63323	1624109_s_at
ubiquitin-dependent protein catabolism	86	9	6.063	1.42272	0.23296	0.63273	1624338_at /// 1624230_s_at /// 1630539_at /// 1631050_at /// 1632100_s_at /// 1635223_at /// 1640240_s_at /// 1629844_s_at /// 1625590_a_at
regulation of growth	75	8	5.2875	1.39152	0.23815	0.62315	1630160_at /// 1629141_at /// 1637785_at /// 1624464_s_at /// 1622909_at /// 1627101_at /// 1641653_at /// 1628632_at
nucleoside triphosphate biosynthesis	83	3	5.8515	1.38957	0.23848	0.62255	1626560_at /// 1625272_at /// 1626168_at
biopolymer modification	1155	92	81.4275	1.37273	0.24134	0.61736	1629844_s_at /// 1632100_s_at /// 1638908_at /// 1624154_at /// 1640199_at /// 1637631_at /// 1636015_s_at /// 1635117_at /// 1633881_at /// 1626138_s_at /// 1637807_at /// 1637966_at /// 1630422_at /// 1630756_at /// 1637587_at /// 1637771_s_at /// 1624697_at /// 1636695_at /// 1626724_at /// 1635960_at /// 1640661_at /// 1628976_at /// 1640409_at /// 1631240_at /// 1639666_at /// 1634828_at ///…
signal transduction	1639	103	115.549	1.36297	0.24302	0.61435	1629803_a_at /// 1632429_at /// 1624154_at /// 1637631_at /// 1635117_at /// 1633881_at /// 1637807_at /// 1637966_at /// 1627334_at /// 1628719_at /// 1631579_a_at /// 1640515_s_at /// 1635963_a_at /// 1636219_at /// 1633299_at /// 1636695_at /// 1626724_at /// 1628325_at /// 1627385_at /// 1635960_at /// 1640661_at /// 1632298_s_at /// 1635393_s_at /// 1623863_a_at /// 1634874_at /// 1640409_at…
membrane lipid biosynthesis	43	1	3.0315	1.36137	0.2433	0.61386	1627102_at
regulation of DNA metabolism	43	1	3.0315	1.36137	0.2433	0.61386	1633152_at
morphogenesis of embryonic epithelium	110	11	7.755	1.35784	0.24391	0.61277	1631769_at /// 1637286_a_at /// 1629803_a_at /// 1637410_s_at /// 1635238_s_at /// 1637966_at /// 1627948_at /// 1627360_at /// 1629141_at /// 1624321_at /// 1632164_at
dorsal/ventral pattern formation, imaginal disc	22	3	1.551	1.35371	0.24463	0.61149	1641137_at /// 1634766_at /// 1624412_at
serine family amino acid metabolism	22	3	1.551	1.35371	0.24463	0.61149	1638368_at /// 1633488_at /// 1623106_s_at
apical junction assembly	32	4	2.256	1.3482	0.24559	0.60978	1627948_at /// 1637410_s_at /// 1632164_at /// 1637710_at
appendage development	170	16	11.985	1.34503	0.24615	0.6088	1624412_at /// 1630774_s_at /// 1633299_at /// 1634766_at /// 1635238_s_at /// 1638681_at /// 1631579_a_at /// 1624699_s_at /// 1624755_a_at /// 1624355_at /// 1636088_at /// 1625223_a_at /// 1633020_at /// 1639759_s_at /// 1641137_at /// 1625636_s_at
appendage morphogenesis	170	16	11.985	1.34503	0.24615	0.6088	1624412_at /// 1630774_s_at /// 1633299_at /// 1634766_at /// 1635238_s_at /// 1638681_at /// 1631579_a_at /// 1624699_s_at /// 1624755_a_at /// 1624355_at /// 1636088_at /// 1625223_a_at /// 1633020_at /// 1639759_s_at /// 1641137_at /// 1625636_s_at
regulation of cell organization and biogenesis	63	2	4.4415	1.3421	0.24666	0.60789	1633152_at /// 1625034_s_at
humoral immune response	82	3	5.781	1.33782	0.24742	0.60657	1625124_at /// 1634271_at /// 1632164_at
purine nucleoside triphosphate biosynthesis	82	3	5.781	1.33782	0.24742	0.60657	1626560_at /// 1625272_at /// 1626168_at
purine ribonucleoside triphosphate biosynthesis	82	3	5.781	1.33782	0.24742	0.60657	1626560_at /// 1625272_at /// 1626168_at
ribonucleoside triphosphate biosynthesis	82	3	5.781	1.33782	0.24742	0.60657	1626560_at /// 1625272_at /// 1626168_at
cation transport	460	39	32.43	1.33102	0.24862	0.60446	1627208_at /// 1632481_at /// 1630968_at /// 1630635_s_at /// 1630528_at /// 1627673_at /// 1626807_a_at /// 1628100_at /// 1633452_a_at /// 1630249_at /// 1625514_s_at /// 1633649_s_at /// 1626468_a_at /// 1629455_at /// 1631649_at /// 1623066_at /// 1625065_s_at /// 1626461_at /// 1627080_at /// 1640301_a_at /// 1638154_at /// 1627239_s_at /// 1633002_at /// 1626560_at /// 1625272_at /// 163490…
enzyme linked receptor protein signaling pathway	207	19	14.5935	1.33054	0.24871	0.60431	1629141_at /// 1629352_at /// 1637410_s_at /// 1622909_at /// 1640867_s_at /// 1624389_at /// 1635960_at /// 1637638_s_at /// 1640395_a_at /// 1632434_at /// 1626724_at /// 1637442_at /// 1628325_at /// 1640409_at /// 1631769_at /// 1631447_at /// 1625775_a_at /// 1627453_s_at /// 1641458_s_at
ubiquitin cycle	282	25	19.881	1.31805	0.25094	0.60043	1626906_at /// 1624338_at /// 1633534_s_at /// 1635377_at /// 1632100_s_at /// 1638208_at /// 1635960_at /// 1633020_at /// 1637771_s_at /// 1635840_s_at /// 1635223_at /// 1640240_s_at /// 1629844_s_at /// 1632023_s_at /// 1625590_a_at /// 1630539_at /// 1624230_s_at /// 1633866_at /// 1634916_at /// 1636015_s_at /// 1641464_s_at /// 1631050_at /// 1624262_at /// 1624697_at /// 1640497_at
biogenic amine metabolism	42	1	2.961	1.29872	0.25445	0.5944	1637142_at
regulation of development	111	11	7.8255	1.28777	0.25646	0.59098	1640515_s_at /// 1626637_a_at /// 1630774_s_at /// 1632100_s_at /// 1634766_at /// 1635238_s_at /// 1631579_a_at /// 1626934_a_at /// 1625636_s_at /// 1641137_at /// 1624321_at
actin filament organization	81	3	5.7105	1.28654	0.25669	0.5906	1625942_s_at /// 1633881_at /// 1637487_at
determination of anterior/posterior axis, embryo	62	2	4.371	1.28612	0.25676	0.59047	1625775_a_at /// 1640395_a_at
regional subdivision	62	2	4.371	1.28612	0.25676	0.59047	1625775_a_at /// 1640395_a_at
muscle development	159	15	11.2095	1.28176	0.25757	0.5891	1635531_at /// 1624412_at /// 1640867_s_at /// 1641653_at /// 1631682_at /// 1631498_a_at /// 1624755_a_at /// 1641307_at /// 1636168_s_at /// 1640409_at /// 1630160_at /// 1641137_at /// 1631120_at /// 1624321_at /// 1637945_at
regulation of striated muscle development	13	2	0.9165	1.28093	0.25773	0.58884	1641307_at /// 1631682_at
mitotic cell cycle	317	17	22.3485	1.28002	0.2579	0.58856	1636291_at /// 1633370_s_at /// 1627453_s_at /// 1626056_a_at /// 1632434_at /// 1625034_s_at /// 1624154_at /// 1630774_s_at /// 1636864_at /// 1624854_s_at /// 1639319_at /// 1625942_s_at /// 1632262_at /// 1626138_s_at /// 1639326_s_at /// 1639102_at /// 1633153_at
branching morphogenesis of a tube	43	5	3.0315	1.27824	0.25823	0.588	1629352_at /// 1625775_a_at /// 1631769_at /// 1634573_a_at /// 1632434_at
prosthetic group metabolism	65	7	4.5825	1.27535	0.25876	0.58709	1638858_at /// 1628100_at /// 1625743_at /// 1633002_at /// 1630249_at /// 1638154_at /// 1630635_s_at
exocrine system development	135	13	9.5175	1.27426	0.25897	0.58675	1631769_at /// 1640867_s_at /// 1627453_s_at /// 1632434_at /// 1635393_s_at /// 1637286_a_at /// 1629803_a_at /// 1634766_at /// 1637410_s_at /// 1637487_at /// 1632429_at /// 1623675_at /// 1630807_at
salivary gland development	135	13	9.5175	1.27426	0.25897	0.58675	1631769_at /// 1627453_s_at /// 1632434_at /// 1640867_s_at /// 1635393_s_at /// 1637286_a_at /// 1629803_a_at /// 1637410_s_at /// 1634766_at /// 1637487_at /// 1632429_at /// 1623675_at /// 1630807_at
DNA metabolism	507	29	35.7435	1.27225	0.25934	0.58612	1626228_a_at /// 1623102_at /// 1641320_s_at /// 1624326_at /// 1638908_at /// 1624766_s_at /// 1631349_s_at /// 1628719_at /// 1638308_s_at /// 1633249_at /// 1628160_a_at /// 1640945_at /// 1626405_at /// 1623519_at /// 1624154_at /// 1641365_s_at /// 1631498_a_at /// 1627324_at /// 1640898_at /// 1633152_at /// 1630539_at /// 1624230_s_at /// 1626458_at /// 1628679_at /// 1637151_at /// 163132…
modification-dependent macromolecule catabolism	88	9	6.204	1.26009	0.26163	0.58231	1624338_at /// 1624230_s_at /// 1630539_at /// 1631050_at /// 1632100_s_at /// 1635223_at /// 1640240_s_at /// 1629844_s_at /// 1625590_a_at
modification-dependent protein catabolism	88	9	6.204	1.26009	0.26163	0.58231	1624338_at /// 1624230_s_at /// 1630539_at /// 1631050_at /// 1632100_s_at /// 1635223_at /// 1640240_s_at /// 1629844_s_at /// 1625590_a_at
response to DNA damage stimulus	151	7	10.6455	1.24838	0.26386	0.57862	1628679_at /// 1637151_at /// 1623102_at /// 1633249_at /// 1628160_a_at /// 1626675_at /// 1628719_at
defense response to bacteria	80	3	5.64	1.23574	0.26629	0.57464	1625124_at /// 1634271_at /// 1632164_at
reproductive behavior	80	3	5.64	1.23574	0.26629	0.57464	1631498_a_at /// 1631200_at /// 1635518_at
oocyte development	116	5	8.178	1.23498	0.26644	0.5744	1632776_at /// 1624854_s_at /// 1627948_at /// 1640386_at /// 1624321_at
dorsal closure	100	10	7.05	1.2344	0.26655	0.57422	1631769_at /// 1637286_a_at /// 1629803_a_at /// 1637410_s_at /// 1635238_s_at /// 1637966_at /// 1627360_at /// 1629141_at /// 1632164_at /// 1624321_at
RNA splicing	201	10	14.1705	1.22741	0.26791	0.57201	1632135_a_at /// 1623333_a_at /// 1627850_at /// 1628160_a_at /// 1635518_at /// 1624603_at /// 1633754_at /// 1626659_at /// 1624355_at /// 1628560_at
biosynthesis	1133	70	79.8765	1.2212	0.26913	0.57005	1622898_a_at /// 1627102_at /// 1624139_at /// 1641446_s_at /// 1633209_s_at /// 1632728_at /// 1638844_s_at /// 1626497_at /// 1624132_at /// 1624854_s_at /// 1624109_s_at /// 1636219_at /// 1623106_s_at /// 1634573_a_at /// 1640020_at /// 1625564_at /// 1631817_a_at /// 1634289_at /// 1628231_at /// 1635652_at /// 1634095_at /// 1632602_s_at /// 1633036_s_at /// 1627668_s_at /// 1633004_at /// …
intercellular junction assembly	33	4	2.3265	1.20378	0.27257	0.56453	1627948_at /// 1637410_s_at /// 1632164_at /// 1637710_at
ventral cord development	33	4	2.3265	1.20378	0.27257	0.56453	1641137_at /// 1636905_at /// 1640867_s_at /// 1634573_a_at
RNA processing	362	20	25.521	1.19437	0.27445	0.56154	1637928_at /// 1641564_a_at /// 1626659_at /// 1628160_a_at /// 1640877_at /// 1623333_a_at /// 1628596_at /// 1627850_at /// 1632602_s_at /// 1632135_a_at /// 1628560_at /// 1633754_at /// 1629109_at /// 1624355_at /// 1624603_at /// 1633091_at /// 1629438_at /// 1627673_at /// 1637710_at /// 1635518_at
oocyte construction	115	5	8.1075	1.19106	0.27511	0.56049	1632776_at /// 1624854_s_at /// 1627948_at /// 1640386_at /// 1624321_at
activation of hh target transcription factor	5	1	0.3525	1.18938	0.27545	0.55995	1635117_at
activation of MAPK activity	5	1	0.3525	1.18938	0.27545	0.55995	1637966_at
carbohydrate phosphorylation	5	1	0.3525	1.18938	0.27545	0.55995	1641681_s_at
cytokinesis after meiosis I	5	1	0.3525	1.18938	0.27545	0.55995	1625942_s_at
detection of light stimulus during sensory perception	5	1	0.3525	1.18938	0.27545	0.55995	1633649_s_at
detection of light stimulus during visual perception	5	1	0.3525	1.18938	0.27545	0.55995	1633649_s_at
endoderm formation	5	1	0.3525	1.18938	0.27545	0.55995	1640867_s_at
epithelial fluid transport	5	1	0.3525	1.18938	0.27545	0.55995	1636888_a_at
eye pigmentation (sensu Endopterygota)	5	1	0.3525	1.18938	0.27545	0.55995	1629509_s_at
glucan biosynthesis	5	1	0.3525	1.18938	0.27545	0.55995	1624139_at
glycogen biosynthesis	5	1	0.3525	1.18938	0.27545	0.55995	1624139_at
histone phosphorylation	5	1	0.3525	1.18938	0.27545	0.55995	1624154_at
karyogamy	5	1	0.3525	1.18938	0.27545	0.55995	1625034_s_at
mesodermal cell migration	5	1	0.3525	1.18938	0.27545	0.55995	1640867_s_at
negative regulation of synaptic growth at neuromuscular junction	5	1	0.3525	1.18938	0.27545	0.55995	1641653_at
peptidyl-tyrosine modification	5	1	0.3525	1.18938	0.27545	0.55995	1640661_at
phototransduction, visible light	5	1	0.3525	1.18938	0.27545	0.55995	1625743_at
positive regulation of adenylate cyclase activity	5	1	0.3525	1.18938	0.27545	0.55995	1628231_at
positive regulation of cyclase activity	5	1	0.3525	1.18938	0.27545	0.55995	1628231_at
positive regulation of lyase activity	5	1	0.3525	1.18938	0.27545	0.55995	1628231_at
positive regulation of MAPK activity	5	1	0.3525	1.18938	0.27545	0.55995	1637966_at
positive regulation of retinal cell programmed cell death (sensu Endopterygota)	5	1	0.3525	1.18938	0.27545	0.55995	1633299_at
positive regulation of retinal programmed cell death	5	1	0.3525	1.18938	0.27545	0.55995	1633299_at
post-Golgi vesicle-mediated transport	5	1	0.3525	1.18938	0.27545	0.55995	1632908_s_at
pronuclear fusion	5	1	0.3525	1.18938	0.27545	0.55995	1625034_s_at
protein secretion	5	1	0.3525	1.18938	0.27545	0.55995	1632936_at
pyridine nucleotide biosynthesis	5	1	0.3525	1.18938	0.27545	0.55995	1638844_s_at
pyrimidine ribonucleotide biosynthesis	5	1	0.3525	1.18938	0.27545	0.55995	1627691_at
pyrimidine ribonucleotide metabolism	5	1	0.3525	1.18938	0.27545	0.55995	1627691_at
regulation of adenylate cyclase activity	5	1	0.3525	1.18938	0.27545	0.55995	1628231_at
regulation of cyclase activity	5	1	0.3525	1.18938	0.27545	0.55995	1628231_at
regulation of epidermal growth factor receptor activity	5	1	0.3525	1.18938	0.27545	0.55995	1628325_at
regulation of locomotion	5	1	0.3525	1.18938	0.27545	0.55995	1626934_a_at
regulation of lyase activity	5	1	0.3525	1.18938	0.27545	0.55995	1628231_at
regulation of transforming growth factor beta receptor signaling pathway	5	1	0.3525	1.18938	0.27545	0.55995	1635960_at
RNA splicing, via endonucleolytic cleavage and ligation	5	1	0.3525	1.18938	0.27545	0.55995	1633754_at
RNA-dependent DNA replication	5	1	0.3525	1.18938	0.27545	0.55995	1631349_s_at
signal transduction downstream of smoothened	5	1	0.3525	1.18938	0.27545	0.55995	1635117_at
tRNA splicing	5	1	0.3525	1.18938	0.27545	0.55995	1633754_at
cellular morphogenesis during differentiation	235	21	16.5675	1.18588	0.27616	0.55884	1624412_at /// 1629141_at /// 1630160_at /// 1640945_at /// 1631931_s_at /// 1636905_at /// 1624321_at /// 1629803_a_at /// 1635238_s_at /// 1641653_at /// 1627324_at /// 1632298_s_at /// 1633488_at /// 1631579_a_at /// 1626637_a_at /// 1635264_s_at /// 1632776_at /// 1627453_s_at /// 1624262_at /// 1641458_s_at /// 1639139_a_at
ATP metabolism	79	3	5.5695	1.18544	0.27625	0.5587	1626560_at /// 1625272_at /// 1626168_at
MAPKKK cascade	132	6	9.306	1.17447	0.27848	0.5552	1627360_at /// 1637641_at /// 1637966_at /// 1636695_at /// 1628325_at /// 1637286_a_at
larval behavior	23	3	1.6215	1.17192	0.27901	0.55438	1637631_at /// 1636020_s_at /// 1638953_a_at
ATP biosynthesis	78	3	5.499	1.13566	0.28657	0.54277	1626560_at /// 1625272_at /// 1626168_at
nucleoside phosphate metabolism	78	3	5.499	1.13566	0.28657	0.54277	1626560_at /// 1625272_at /// 1626168_at
regulation of RNA metabolism	78	3	5.499	1.13566	0.28657	0.54277	1624355_at /// 1628160_a_at /// 1632135_a_at
protein kinase cascade	165	8	11.6325	1.13433	0.28685	0.54234	1627360_at /// 1639139_a_at /// 1637641_at /// 1628325_at /// 1636695_at /// 1637966_at /// 1637286_a_at /// 1635960_at
glycoprotein metabolism	96	4	6.768	1.13207	0.28734	0.54161	1634828_at /// 1631240_at /// 1631595_at /// 1634468_at
defense response	558	46	39.339	1.12786	0.28823	0.54026	1636174_at /// 1633299_at /// 1632273_at /// 1633941_a_at /// 1628659_at /// 1626980_at /// 1639139_a_at /// 1636651_a_at /// 1632539_at /// 1640065_at /// 1624290_at /// 1641191_s_at /// 1632164_at /// 1634271_at /// 1625124_at /// 1632500_at /// 1628449_at /// 1632652_s_at /// 1627890_at /// 1626724_at /// 1640489_at /// 1626970_at /// 1638547_s_at /// 1629199_at /// 1633617_at /// 1636905_at /…
cellularization	39	1	2.7495	1.1132	0.29139	0.53553	1625942_s_at
cytokine and chemokine mediated signaling pathway	39	1	2.7495	1.1132	0.29139	0.53553	1631769_at
eye photoreceptor cell differentiation (sensu Endopterygota)	90	9	6.345	1.11096	0.29187	0.5348	1635264_s_at /// 1624262_at /// 1625775_a_at /// 1627453_s_at /// 1632100_s_at /// 1635238_s_at /// 1631579_a_at /// 1640395_a_at /// 1624321_at
behavioral interaction between organisms	77	3	5.4285	1.08642	0.29727	0.52685	1631498_a_at /// 1631200_at /// 1635518_at
mating behavior	77	3	5.4285	1.08642	0.29727	0.52685	1631498_a_at /// 1631200_at /// 1635518_at
mesoderm formation	34	4	2.397	1.07201	0.30049	0.52217	1629352_at /// 1625636_s_at /// 1640867_s_at /// 1631682_at
mesoderm morphogenesis	34	4	2.397	1.07201	0.30049	0.52217	1629352_at /// 1625636_s_at /// 1640867_s_at /// 1631682_at
R7 cell differentiation	34	4	2.397	1.07201	0.30049	0.52217	1625775_a_at /// 1640395_a_at /// 1624262_at /// 1632100_s_at
eye photoreceptor development (sensu Endopterygota)	56	6	3.948	1.06654	0.30173	0.52038	1627453_s_at /// 1635238_s_at /// 1631579_a_at /// 1624262_at /// 1624321_at /// 1635264_s_at
neuropeptide signaling pathway	38	1	2.679	1.05227	0.30498	0.51572	1633651_at
hydrogen transport	94	4	6.627	1.04137	0.3075	0.51215	1626560_at /// 1625272_at /// 1640301_a_at /// 1626168_at
proton transport	94	4	6.627	1.04137	0.3075	0.51215	1626560_at /// 1625272_at /// 1640301_a_at /// 1626168_at
aminoglycan metabolism	14	2	0.987	1.03968	0.30789	0.5116	1637442_at /// 1629352_at
asymmetric protein localization during cell fate commitment	14	2	0.987	1.03968	0.30789	0.5116	1627948_at /// 1637410_s_at
cell redox homeostasis	14	2	0.987	1.03968	0.30789	0.5116	1641195_at /// 1635075_at
glycosaminoglycan metabolism	14	2	0.987	1.03968	0.30789	0.5116	1637442_at /// 1629352_at
imaginal disc lineage restriction	14	2	0.987	1.03968	0.30789	0.5116	1634766_at /// 1624412_at
regulation of retinal programmed cell death	14	2	0.987	1.03968	0.30789	0.5116	1627453_s_at /// 1633299_at
ATP synthesis coupled proton transport	76	3	5.358	1.03773	0.30835	0.51096	1626560_at /// 1625272_at /// 1626168_at
energy coupled proton transport, down electrochemical gradient	76	3	5.358	1.03773	0.30835	0.51096	1626560_at /// 1625272_at /// 1626168_at
regulation of mRNA processing	76	3	5.358	1.03773	0.30835	0.51096	1624355_at /// 1628160_a_at /// 1632135_a_at
regulation of nuclear mRNA splicing, via spliceosome	76	3	5.358	1.03773	0.30835	0.51096	1624355_at /// 1628160_a_at /// 1632135_a_at
protein metabolism	2668	202	188.094	1.02809	0.31061	0.50779	1640912_s_at /// 1631050_at /// 1624744_a_at /// 1628277_at /// 1641058_at /// 1637385_a_at /// 1623519_at /// 1633866_at /// 1633091_at /// 1626497_at /// 1632023_s_at /// 1624573_at /// 1626056_a_at /// 1628969_s_at /// 1633190_at /// 1624894_s_at /// 1641413_s_at /// 1635033_at /// 1628632_at /// 1630756_at /// 1635525_at /// 1634000_a_at /// 1624070_at /// 1631321_s_at /// 1626394_at /// 1624…
ribonucleotide metabolism	111	5	7.8255	1.02018	0.31248	0.50518	1627691_at /// 1626560_at /// 1625272_at /// 1626168_at /// 1634216_at
DNA recombination	57	2	4.0185	1.0139	0.31397	0.50311	1633249_at /// 1628160_a_at
negative regulation of growth	24	3	1.692	1.01115	0.31463	0.5022	1624464_s_at /// 1627101_at /// 1641653_at
regulation of tube size	24	3	1.692	1.01115	0.31463	0.5022	1630160_at /// 1634573_a_at /// 1637286_a_at
regulation of Wnt receptor signaling pathway	24	3	1.692	1.01115	0.31463	0.5022	1625636_s_at /// 1630774_s_at /// 1635960_at
retinal cell programmed cell death	24	3	1.692	1.01115	0.31463	0.5022	1627453_s_at /// 1633299_at /// 1641307_at
rhodopsin mediated phototransduction	24	3	1.692	1.01115	0.31463	0.5022	1638319_at /// 1637807_at /// 1633646_at
vacuolar transport	24	3	1.692	1.01115	0.31463	0.5022	1629509_s_at /// 1632908_s_at /// 1632429_at
protein localization	695	42	48.9975	0.999337	0.31747	0.4983	1632936_at /// 1640582_at /// 1635448_at /// 1628377_s_at /// 1624321_at /// 1627673_at /// 1625678_at /// 1636651_a_at /// 1640515_s_at /// 1624854_s_at /// 1632164_at /// 1637410_s_at /// 1625838_at /// 1634289_at /// 1624050_at /// 1627017_at /// 1635652_at /// 1625514_s_at /// 1634074_a_at /// 1624650_at /// 1639093_s_at /// 1635137_a_at /// 1627354_at /// 1627948_at /// 1624560_at /// 163077…
glycoprotein biosynthesis	93	4	6.5565	0.996826	0.31808	0.49746	1634828_at /// 1631240_at /// 1631595_at /// 1634468_at
midgut development	37	1	2.6085	0.991862	0.31929	0.49582	1629803_a_at
segment specification	37	1	2.6085	0.991862	0.31929	0.49582	1635264_s_at
translational initiation	75	3	5.2875	0.989628	0.31983	0.49508	1632602_s_at /// 1640653_at /// 1633209_s_at
developmental growth	57	6	4.0185	0.977067	0.32292	0.4909	1624355_at /// 1629141_at /// 1630160_at /// 1637785_at /// 1627041_s_at /// 1641653_at
tissue morphogenesis	57	6	4.0185	0.977067	0.32292	0.4909	1629352_at /// 1635238_s_at /// 1631579_a_at /// 1625636_s_at /// 1640867_s_at /// 1631682_at
neuron differentiation	215	19	15.1575	0.974092	0.32366	0.48991	1624854_s_at /// 1624412_at /// 1629141_at /// 1630160_at /// 1640945_at /// 1631931_s_at /// 1636905_at /// 1624321_at /// 1629803_a_at /// 1641653_at /// 1627324_at /// 1640409_at /// 1631769_at /// 1632298_s_at /// 1633488_at /// 1631579_a_at /// 1626637_a_at /// 1632776_at /// 1641458_s_at
locomotory behavior	104	10	7.332	0.970843	0.32447	0.48883	1631948_s_at /// 1632530_s_at /// 1636020_s_at /// 1637631_at /// 1635960_at /// 1630774_s_at /// 1635518_at /// 1624699_s_at /// 1638953_a_at /// 1640391_at
biopolymer glycosylation	92	4	6.486	0.952852	0.32899	0.48281	1634828_at /// 1631240_at /// 1631595_at /// 1634468_at
morphogenesis of a branching structure	46	5	3.243	0.951912	0.32923	0.4825	1629352_at /// 1625775_a_at /// 1631769_at /// 1634573_a_at /// 1632434_at
cell growth	35	4	2.4675	0.951796	0.32926	0.48246	1629141_at /// 1637966_at /// 1628632_at /// 1637286_a_at
circadian behavior	35	4	2.4675	0.951796	0.32926	0.48246	1624699_s_at /// 1631948_s_at /// 1630774_s_at /// 1635960_at
oocyte axis determination	109	5	7.6845	0.937802	0.33284	0.47776	1624854_s_at /// 1632776_at /// 1627948_at /// 1640386_at /// 1624321_at
photoreceptor cell development	69	7	4.8645	0.937478	0.33293	0.47765	1639139_a_at /// 1627453_s_at /// 1635238_s_at /// 1631579_a_at /// 1624262_at /// 1635264_s_at /// 1624321_at
fatty acid biosynthesis	36	1	2.538	0.932011	0.33434	0.47581	1624109_s_at
female meiosis chromosome segregation	36	1	2.538	0.932011	0.33434	0.47581	1626637_a_at
phospholipid biosynthesis	36	1	2.538	0.932011	0.33434	0.47581	1627102_at
cellular protein catabolism	93	9	6.5565	0.910652	0.33994	0.4686	1624338_at /// 1624230_s_at /// 1630539_at /// 1631050_at /// 1632100_s_at /// 1635223_at /// 1640240_s_at /// 1629844_s_at /// 1625590_a_at
proteolysis during cellular protein catabolism	93	9	6.5565	0.910652	0.33994	0.4686	1624338_at /// 1624230_s_at /// 1630539_at /// 1631050_at /// 1632100_s_at /// 1635223_at /// 1640240_s_at /// 1629844_s_at /// 1625590_a_at
protein amino acid glycosylation	91	4	6.4155	0.90946	0.34026	0.46819	1634828_at /// 1631240_at /// 1631595_at /// 1634468_at
chromatin remodeling	55	2	3.8775	0.909093	0.34036	0.46807	1623519_at /// 1626458_at
response to endogenous stimulus	175	9	12.3375	0.90285	0.34202	0.46595	1635393_s_at /// 1628160_a_at /// 1637410_s_at /// 1628719_at /// 1626675_at /// 1637151_at /// 1628679_at /// 1633249_at /// 1623102_at
ribonucleotide biosynthesis	108	5	7.614	0.897425	0.34347	0.46411	1627691_at /// 1626560_at /// 1625272_at /// 1626168_at /// 1634216_at
germ cell migration	73	3	5.1465	0.895261	0.34406	0.46337	1633152_at /// 1640867_s_at /// 1632164_at
neuromuscular synaptic transmission	35	1	2.4675	0.872768	0.35019	0.4557	1640409_at
chromosome organization and biogenesis (sensu Eukaryota)	254	14	17.907	0.85244	0.35586	0.44872	1640945_at /// 1623519_at /// 1624230_s_at /// 1630539_at /// 1633152_at /// 1626458_at /// 1624154_at /// 1628160_a_at /// 1631498_a_at /// 1637151_at /// 1624766_s_at /// 1638308_s_at /// 1631321_s_at /// 1627324_at
alternative nuclear mRNA splicing, via spliceosome	72	3	5.076	0.84905	0.35682	0.44755	1624355_at /// 1628160_a_at /// 1632135_a_at
formation of primary germ layer	36	4	2.538	0.842177	0.35878	0.44518	1629352_at /// 1625636_s_at /// 1640867_s_at /// 1631682_at
intercellular junction assembly and maintenance	36	4	2.538	0.842177	0.35878	0.44518	1627948_at /// 1637410_s_at /// 1632164_at /// 1637710_at
response to biotic stimulus	570	46	40.185	0.841464	0.35898	0.44493	1636174_at /// 1633299_at /// 1632273_at /// 1633941_a_at /// 1628659_at /// 1626980_at /// 1639139_a_at /// 1636651_a_at /// 1632539_at /// 1640065_at /// 1624290_at /// 1641191_s_at /// 1632164_at /// 1634271_at /// 1625124_at /// 1632500_at /// 1628449_at /// 1627890_at /// 1632652_s_at /// 1626724_at /// 1640489_at /// 1626970_at /// 1638547_s_at /// 1629199_at /// 1633617_at /// 1636905_at /…
circulation	15	2	1.0575	0.840006	0.3594	0.44443	1640833_at /// 1632164_at
deactivation of rhodopsin mediated signaling	15	2	1.0575	0.840006	0.3594	0.44443	1638319_at /// 1637807_at
endosome transport	15	2	1.0575	0.840006	0.3594	0.44443	1629509_s_at /// 1632429_at
establishment and/or maintenance of neuroblast polarity	15	2	1.0575	0.840006	0.3594	0.44443	1627948_at /// 1637410_s_at
genitalia development	15	2	1.0575	0.840006	0.3594	0.44443	1630160_at /// 1636088_at
genitalia development (sensu Endopterygota)	15	2	1.0575	0.840006	0.3594	0.44443	1630160_at /// 1636088_at
larval locomotory behavior	15	2	1.0575	0.840006	0.3594	0.44443	1638953_a_at /// 1636020_s_at
peroxisome organization and biogenesis	15	2	1.0575	0.840006	0.3594	0.44443	1631671_at /// 1632434_at
regulation of heart contraction	15	2	1.0575	0.840006	0.3594	0.44443	1640833_at /// 1632164_at
transport	1797	137	126.688	0.839279	0.3596	0.44418	1632429_at /// 1624392_s_at /// 1637454_a_at /// 1632908_s_at /// 1638547_s_at /// 1636264_at /// 1623659_at /// 1627017_at /// 1631649_at /// 1634174_at /// 1629509_s_at /// 1640515_s_at /// 1628100_at /// 1640405_at /// 1623632_s_at /// 1628377_s_at /// 1625065_s_at /// 1627239_s_at /// 1627385_at /// 1635960_at /// 1628659_at /// 1634289_at /// 1629559_s_at /// 1626124_at /// 1631335_a_at /// …
DNA replication	140	7	9.87	0.834539	0.36096	0.44254	1627691_at /// 1624766_s_at /// 1633249_at /// 1628160_a_at /// 1631349_s_at /// 1633854_at /// 1626228_a_at
negative regulation of transcription, DNA-dependent	123	6	8.6715	0.823031	0.3643	0.43855	1633299_at /// 1623519_at /// 1639102_at /// 1631948_s_at /// 1626458_at /// 1623106_s_at
gland development	156	14	10.998	0.819422	0.36535	0.43729	1631769_at /// 1627453_s_at /// 1632434_at /// 1640867_s_at /// 1635393_s_at /// 1637286_a_at /// 1629803_a_at /// 1633299_at /// 1634766_at /// 1637410_s_at /// 1637487_at /// 1632429_at /// 1623675_at /// 1630807_at
cytokinesis	106	5	7.473	0.818377	0.36566	0.43693	1625942_s_at /// 1635264_s_at /// 1624154_at /// 1637710_at /// 1624744_a_at
sex determination	106	5	7.473	0.818377	0.36566	0.43693	1640945_at /// 1633152_at /// 1631498_a_at /// 1627324_at /// 1632135_a_at
muscle fiber development	59	6	4.1595	0.814386	0.36683	0.43554	1641307_at /// 1630160_at /// 1640409_at /// 1635531_at /// 1624321_at /// 1641653_at
skeletal muscle development	59	6	4.1595	0.814386	0.36683	0.43554	1641307_at /// 1630160_at /// 1640409_at /// 1635531_at /// 1624321_at /// 1641653_at
skeletal muscle fiber development	59	6	4.1595	0.814386	0.36683	0.43554	1641307_at /// 1630160_at /// 1640409_at /// 1635531_at /// 1624321_at /// 1641653_at
vesicle docking	34	1	2.397	0.814188	0.36688	0.43547	1629509_s_at
vesicle docking during exocytosis	34	1	2.397	0.814188	0.36688	0.43547	1629509_s_at
glycolysis	53	2	3.7365	0.807021	0.369	0.43297	1640791_at /// 1637641_at
localization	2210	167	155.805	0.80439	0.36978	0.43205	1636264_at /// 1637286_a_at /// 1641058_at /// 1627324_at /// 1640301_a_at /// 1628659_at /// 1640945_at /// 1624392_s_at /// 1623636_at /// 1631704_at /// 1623771_at /// 1632908_s_at /// 1625034_s_at /// 1623659_at /// 1639093_s_at /// 1627673_at /// 1637410_s_at /// 1627354_at /// 1627017_at /// 1631335_a_at /// 1637454_a_at /// 1627208_at /// 1624854_s_at /// 1632936_at /// 1637393_at /// 1628…
DNA repair	139	7	9.7995	0.799755	0.37117	0.43043	1628679_at /// 1637151_at /// 1623102_at /// 1633249_at /// 1626675_at /// 1628160_a_at /// 1628719_at
establishment of localization	2129	161	150.094	0.792367	0.37339	0.42784	1636264_at /// 1641058_at /// 1627324_at /// 1640301_a_at /// 1628659_at /// 1640945_at /// 1624392_s_at /// 1623636_at /// 1631704_at /// 1623771_at /// 1632908_s_at /// 1625034_s_at /// 1623659_at /// 1639093_s_at /// 1627673_at /// 1637410_s_at /// 1627354_at /// 1627017_at /// 1631335_a_at /// 1637454_a_at /// 1627208_at /// 1624854_s_at /// 1632936_at /// 1637393_at /// 1628100_at /// 162465…
adaptation of rhodopsin mediated signaling	6	1	0.423	0.787066	0.37499	0.42598	1637807_at
amino acid derivative catabolism	6	1	0.423	0.787066	0.37499	0.42598	1635280_at
axon extension	6	1	0.423	0.787066	0.37499	0.42598	1626637_a_at
behavioral response to cocaine	6	1	0.423	0.787066	0.37499	0.42598	1631948_s_at
cofactor transport	6	1	0.423	0.787066	0.37499	0.42598	1638547_s_at
energy taxis	6	1	0.423	0.787066	0.37499	0.42598	1635518_at
excretion	6	1	0.423	0.787066	0.37499	0.42598	1633649_s_at
eye pigment precursor transport	6	1	0.423	0.787066	0.37499	0.42598	1624393_at
fluid secretion	6	1	0.423	0.787066	0.37499	0.42598	1633649_s_at
larval visceral muscle development	6	1	0.423	0.787066	0.37499	0.42598	1640867_s_at
miRNA-mediated gene silencing	6	1	0.423	0.787066	0.37499	0.42598	1632602_s_at
miRNA-mediated gene silencing, production of miRNAs	6	1	0.423	0.787066	0.37499	0.42598	1632602_s_at
negative regulation of frizzled signaling pathway	6	1	0.423	0.787066	0.37499	0.42598	1625636_s_at
negative regulation of phosphate metabolism	6	1	0.423	0.787066	0.37499	0.42598	1623495_at
nucleoside diphosphate metabolism	6	1	0.423	0.787066	0.37499	0.42598	1627691_at
nucleotide-sugar metabolism	6	1	0.423	0.787066	0.37499	0.42598	1629109_at
phototaxis	6	1	0.423	0.787066	0.37499	0.42598	1635518_at
pinocytosis	6	1	0.423	0.787066	0.37499	0.42598	1628377_s_at
positive regulation of organ size	6	1	0.423	0.787066	0.37499	0.42598	1629141_at
regulation of axon extension	6	1	0.423	0.787066	0.37499	0.42598	1626637_a_at
regulation of MAPK activity	6	1	0.423	0.787066	0.37499	0.42598	1637966_at
regulation of phosphorylation	6	1	0.423	0.787066	0.37499	0.42598	1630756_at
RNA interference, production of siRNA	6	1	0.423	0.787066	0.37499	0.42598	1632602_s_at
specification of organ identity	6	1	0.423	0.787066	0.37499	0.42598	1636088_at
trehalose metabolism	6	1	0.423	0.787066	0.37499	0.42598	1641446_s_at
vitamin transport	6	1	0.423	0.787066	0.37499	0.42598	1630249_at
vitellogenesis	6	1	0.423	0.787066	0.37499	0.42598	1629141_at
generation of precursor metabolites and energy	607	37	42.7935	0.78434	0.37582	0.42502	1624139_at /// 1641446_s_at /// 1634241_at /// 1628052_at /// 1637641_at /// 1636651_a_at /// 1639659_at /// 1624939_at /// 1635084_at /// 1632530_s_at /// 1638739_at /// 1630236_s_at /// 1631420_at /// 1628596_at /// 1627945_at /// 1623068_at /// 1634623_a_at /// 1640791_at /// 1640489_at /// 1635137_a_at /// 1637622_s_at /// 1634548_at /// 1625434_at /// 1626560_at /// 1625272_at /// 1629352_at…
group transfer coenzyme metabolism	88	4	6.204	0.782981	0.37623	0.42455	1626560_at /// 1625272_at /// 1626168_at /// 1640775_a_at
post-embryonic development	467	38	32.9235	0.782749	0.3763	0.42446	1633299_at /// 1639759_s_at /// 1624321_at /// 1638681_at /// 1631579_a_at /// 1634766_at /// 1633020_at /// 1625223_a_at /// 1624755_a_at /// 1641307_at /// 1632164_at /// 1637410_s_at /// 1624412_at /// 1635264_s_at /// 1641137_at /// 1635238_s_at /// 1626394_at /// 1631769_at /// 1640867_s_at /// 1637487_at /// 1625636_s_at /// 1626138_s_at /// 1630774_s_at /// 1624699_s_at /// 1627453_s_at //…
embryonic organ development	48	5	3.384	0.771707	0.37969	0.42057	1633299_at /// 1631638_at /// 1631769_at /// 1631682_at /// 1637286_a_at
nervous system development	640	51	45.12	0.766277	0.38137	0.41865	1626637_a_at /// 1624321_at /// 1641458_s_at /// 1631579_a_at /// 1639710_at /// 1631408_at /// 1632298_s_at /// 1634766_at /// 1625923_s_at /// 1624854_s_at /// 1634573_a_at /// 1632164_at /// 1638953_a_at /// 1637410_s_at /// 1624412_at /// 1629844_s_at /// 1627041_s_at /// 1627324_at /// 1632602_s_at /// 1637945_at /// 1641137_at /// 1629803_a_at /// 1631769_at /// 1640945_at /// 1623487_at //…
macromolecule biosynthesis	621	38	43.7805	0.763221	0.38232	0.41757	1622898_a_at /// 1624139_at /// 1641446_s_at /// 1633209_s_at /// 1632728_at /// 1626497_at /// 1624132_at /// 1624854_s_at /// 1640020_at /// 1635652_at /// 1634095_at /// 1632602_s_at /// 1633036_s_at /// 1627668_s_at /// 1639644_at /// 1639036_at /// 1634890_at /// 1634468_at /// 1633905_at /// 1637442_at /// 1622945_a_at /// 1629026_at /// 1634828_at /// 1625230_a_at /// 1629352_at /// 163124…
DNA-dependent DNA replication	70	3	4.935	0.758708	0.38373	0.41597	1624766_s_at /// 1633249_at /// 1633854_at
female meiosis	52	2	3.666	0.757107	0.38424	0.4154	1626637_a_at /// 1625034_s_at
humoral defense mechanism (sensu Protostomia)	52	2	3.666	0.757107	0.38424	0.4154	1625124_at /// 1634271_at
lipoprotein biosynthesis	33	1	2.3265	0.75633	0.38448	0.41513	1635652_at
lipoprotein metabolism	33	1	2.3265	0.75633	0.38448	0.41513	1635652_at
protein amino acid lipidation	33	1	2.3265	0.75633	0.38448	0.41513	1635652_at
larval or pupal development (sensu Insecta)	455	37	32.0775	0.755389	0.38478	0.41479	1633299_at /// 1639759_s_at /// 1624321_at /// 1638681_at /// 1631579_a_at /// 1634766_at /// 1633020_at /// 1624755_a_at /// 1625223_a_at /// 1641307_at /// 1632164_at /// 1637410_s_at /// 1624412_at /// 1635264_s_at /// 1635238_s_at /// 1626394_at /// 1641137_at /// 1631769_at /// 1637487_at /// 1625636_s_at /// 1626138_s_at /// 1630774_s_at /// 1624699_s_at /// 1627453_s_at /// 1632573_at /// …
embryonic morphogenesis	145	13	10.2225	0.754659	0.38501	0.41453	1631769_at /// 1624139_at /// 1637286_a_at /// 1631682_at /// 1629803_a_at /// 1637410_s_at /// 1635238_s_at /// 1637966_at /// 1627948_at /// 1627360_at /// 1629141_at /// 1624321_at /// 1632164_at
tube development	108	10	7.614	0.747701	0.38721	0.41206	1631769_at /// 1625775_a_at /// 1629352_at /// 1632434_at /// 1640867_s_at /// 1640515_s_at /// 1637286_a_at /// 1631682_at /// 1634573_a_at /// 1630160_at
Malpighian tubule morphogenesis	26	3	1.833	0.742984	0.38871	0.41038	1631769_at /// 1631682_at /// 1637286_a_at
negative regulation of cell proliferation	26	3	1.833	0.742984	0.38871	0.41038	1637410_s_at /// 1628160_a_at /// 1632164_at
one-carbon compound metabolism	26	3	1.833	0.742984	0.38871	0.41038	1628885_at /// 1623105_at /// 1640775_a_at
regulation of hemocyte differentiation	26	3	1.833	0.742984	0.38871	0.41038	1634766_at /// 1625636_s_at /// 1630774_s_at
development of primary sexual characteristics	37	4	2.6085	0.742293	0.38893	0.41013	1631098_at /// 1637807_at /// 1640867_s_at /// 1632164_at
gonad development	37	4	2.6085	0.742293	0.38893	0.41013	1631098_at /// 1637807_at /// 1640867_s_at /// 1632164_at
establishment and/or maintenance of cell polarity	104	5	7.332	0.741711	0.38911	0.40992	1627360_at /// 1627948_at /// 1637410_s_at /// 1628325_at /// 1632164_at
carbohydrate biosynthesis	60	6	4.23	0.740638	0.38946	0.40954	1637442_at /// 1624139_at /// 1641446_s_at /// 1634828_at /// 1629352_at /// 1633599_a_at
extracellular structure organization and biogenesis	60	6	4.23	0.740638	0.38946	0.40954	1627948_at /// 1630160_at /// 1632602_s_at /// 1641653_at /// 1636020_s_at /// 1624755_a_at
negative regulation of protein metabolism	60	6	4.23	0.740638	0.38946	0.40954	1623495_at /// 1634890_at /// 1631670_at /// 1628632_at /// 1625773_at /// 1625034_s_at
metamorphosis (sensu Insecta)	338	28	23.829	0.730087	0.39286	0.40577	1624412_at /// 1637410_s_at /// 1632573_at /// 1632164_at /// 1632100_s_at /// 1641137_at /// 1633299_at /// 1633020_at /// 1624321_at /// 1624699_s_at /// 1639759_s_at /// 1635238_s_at /// 1636088_at /// 1640395_a_at /// 1626138_s_at /// 1638681_at /// 1641307_at /// 1628325_at /// 1631769_at /// 1631579_a_at /// 1625775_a_at /// 1635264_s_at /// 1627453_s_at /// 1625636_s_at /// 1624262_at /// …
imaginal disc morphogenesis	325	27	22.9125	0.729194	0.39314	0.40545	1624412_at /// 1637410_s_at /// 1632573_at /// 1632164_at /// 1632100_s_at /// 1641137_at /// 1633299_at /// 1633020_at /// 1624321_at /// 1624699_s_at /// 1639759_s_at /// 1635238_s_at /// 1640395_a_at /// 1636088_at /// 1638681_at /// 1641307_at /// 1628325_at /// 1631769_at /// 1631579_a_at /// 1625775_a_at /// 1635264_s_at /// 1627453_s_at /// 1625636_s_at /// 1624262_at /// 1625223_a_at /// …
axonogenesis	171	15	12.0555	0.71918	0.39641	0.40185	1640945_at /// 1624412_at /// 1632776_at /// 1641653_at /// 1626637_a_at /// 1631931_s_at /// 1633488_at /// 1629803_a_at /// 1632298_s_at /// 1629141_at /// 1630160_at /// 1636905_at /// 1641458_s_at /// 1624321_at /// 1627324_at
neurite morphogenesis	171	15	12.0555	0.71918	0.39641	0.40185	1640945_at /// 1624412_at /// 1632776_at /// 1641653_at /// 1626637_a_at /// 1631931_s_at /// 1633488_at /// 1629803_a_at /// 1632298_s_at /// 1629141_at /// 1630160_at /// 1636905_at /// 1641458_s_at /// 1624321_at /// 1627324_at
neuron morphogenesis during differentiation	171	15	12.0555	0.71918	0.39641	0.40185	1640945_at /// 1624412_at /// 1632776_at /// 1641653_at /// 1626637_a_at /// 1631931_s_at /// 1633488_at /// 1629803_a_at /// 1632298_s_at /// 1629141_at /// 1630160_at /// 1636905_at /// 1641458_s_at /// 1624321_at /// 1627324_at
cellular biosynthesis	1054	67	74.307	0.718536	0.39662	0.40162	1622898_a_at /// 1624139_at /// 1641446_s_at /// 1633209_s_at /// 1632728_at /// 1638844_s_at /// 1626497_at /// 1624132_at /// 1624854_s_at /// 1624109_s_at /// 1636219_at /// 1623106_s_at /// 1625564_at /// 1640020_at /// 1631817_a_at /// 1634289_at /// 1628231_at /// 1635652_at /// 1634095_at /// 1632602_s_at /// 1633036_s_at /// 1627668_s_at /// 1633004_at /// 1639036_at /// 1639644_at /// 16…
amine biosynthesis	121	11	8.5305	0.714897	0.39782	0.40031	1631817_a_at /// 1623106_s_at /// 1631426_at /// 1633488_at /// 1626086_at /// 1632852_s_at /// 1637154_at /// 1640775_a_at /// 1629048_s_at /// 1637971_a_at /// 1638368_at
nitrogen compound biosynthesis	121	11	8.5305	0.714897	0.39782	0.40031	1631817_a_at /// 1623106_s_at /// 1631426_at /// 1633488_at /// 1626086_at /// 1632852_s_at /// 1637154_at /// 1640775_a_at /// 1629048_s_at /// 1637971_a_at /// 1638368_at
regulation of alternative nuclear mRNA splicing, via spliceosome	69	3	4.8645	0.714639	0.39791	0.40022	1624355_at /// 1628160_a_at /// 1632135_a_at
chromatin assembly or disassembly	169	9	11.9145	0.712939	0.39847	0.3996	1640945_at /// 1623519_at /// 1633152_at /// 1626458_at /// 1631498_a_at /// 1638308_s_at /// 1624766_s_at /// 1631321_s_at /// 1627324_at
cellular morphogenesis	457	37	32.2185	0.709615	0.39957	0.39841	1622909_at /// 1626637_a_at /// 1641458_s_at /// 1624321_at /// 1631579_a_at /// 1633881_at /// 1633918_s_at /// 1632298_s_at /// 1639139_a_at /// 1637966_at /// 1634573_a_at /// 1632164_at /// 1624412_at /// 1637410_s_at /// 1631638_at /// 1627324_at /// 1635264_s_at /// 1635238_s_at /// 1629803_a_at /// 1640945_at /// 1636905_at /// 1640867_s_at /// 1629141_at /// 1627948_at /// 1627360_at /// …
cuticle biosynthesis	32	1	2.256	0.699262	0.40303	0.39466	1634573_a_at
organismal biosynthesis	32	1	2.256	0.699262	0.40303	0.39466	1634573_a_at
regulation of kinase activity	32	1	2.256	0.699262	0.40303	0.39466	1637966_at
regulation of protein kinase activity	32	1	2.256	0.699262	0.40303	0.39466	1637966_at
regulation of transferase activity	32	1	2.256	0.699262	0.40303	0.39466	1637966_at
wing disc pattern formation	32	1	2.256	0.699262	0.40303	0.39466	1624412_at
zygotic determination of anterior/posterior axis, embryo	32	1	2.256	0.699262	0.40303	0.39466	1625775_a_at
metamorphosis	340	28	23.97	0.677551	0.41043	0.38676	1624412_at /// 1637410_s_at /// 1632573_at /// 1632164_at /// 1632100_s_at /// 1641137_at /// 1633299_at /// 1633020_at /// 1624321_at /// 1624699_s_at /// 1639759_s_at /// 1635238_s_at /// 1636088_at /// 1640395_a_at /// 1626138_s_at /// 1638681_at /// 1641307_at /// 1628325_at /// 1631769_at /// 1631579_a_at /// 1625775_a_at /// 1635264_s_at /// 1627453_s_at /// 1625636_s_at /// 1624262_at /// …
4-hydroxyproline metabolism	16	2	1.128	0.674099	0.41163	0.3855	1623331_at /// 1625375_at
dosage compensation	16	2	1.128	0.674099	0.41163	0.3855	1629507_a_at /// 1635840_s_at
initiation of dorsal closure	16	2	1.128	0.674099	0.41163	0.3855	1637966_at /// 1637286_a_at
intra-Golgi vesicle-mediated transport	16	2	1.128	0.674099	0.41163	0.3855	1640582_at /// 1640386_at
peptidyl-proline hydroxylation	16	2	1.128	0.674099	0.41163	0.3855	1623331_at /// 1625375_at
peptidyl-proline hydroxylation to 4-hydroxy-L-proline	16	2	1.128	0.674099	0.41163	0.3855	1623331_at /// 1625375_at
peptidyl-proline modification	16	2	1.128	0.674099	0.41163	0.3855	1623331_at /// 1625375_at
positive regulation of cell size	16	2	1.128	0.674099	0.41163	0.3855	1629141_at /// 1622909_at
pyrimidine nucleotide biosynthesis	16	2	1.128	0.674099	0.41163	0.3855	1627691_at /// 1640191_a_at
regulation of phosphate metabolism	16	2	1.128	0.674099	0.41163	0.3855	1623495_at /// 1630756_at
regulation of phosphorus metabolism	16	2	1.128	0.674099	0.41163	0.3855	1623495_at /// 1630756_at
rhabdomere development	16	2	1.128	0.674099	0.41163	0.3855	1631579_a_at /// 1624321_at
RNA metabolism	479	29	33.7695	0.673629	0.41179	0.38533	1637928_at /// 1632262_at /// 1626228_a_at /// 1626659_at /// 1641564_a_at /// 1628160_a_at /// 1634919_at /// 1640877_at /// 1623333_a_at /// 1628596_at /// 1629026_at /// 1627850_at /// 1632098_at /// 1632602_s_at /// 1632135_a_at /// 1622945_a_at /// 1629374_at /// 1639644_at /// 1623863_a_at /// 1628560_at /// 1633754_at /// 1629109_at /// 1624603_at /// 1624355_at /// 1633091_at /// 1629438_…
eye photoreceptor cell development	61	6	4.3005	0.67162	0.41249	0.38459	1627453_s_at /// 1635238_s_at /// 1631579_a_at /// 1624262_at /// 1635264_s_at /// 1624321_at
cell fate specification	68	3	4.794	0.671347	0.41258	0.38449	1641137_at /// 1640515_s_at /// 1631682_at
striated muscle development	73	7	5.1465	0.667534	0.41391	0.38309	1630160_at /// 1640409_at /// 1641307_at /// 1635531_at /// 1624321_at /// 1631682_at /// 1641653_at
metabolism	6129	449	432.094	0.66142	0.41606	0.38084	1635525_at /// 1631783_at /// 1626168_at /// 1641634_at /// 1636019_at /// 1625022_a_at /// 1628795_s_at /// 1640696_at /// 1628224_a_at /// 1629050_at /// 1639834_at /// 1640877_at /// 1633881_at /// 1624744_a_at /// 1628632_at /// 1627550_a_at /// 1632023_s_at /// 1632584_at /// 1624506_at /// 1631349_s_at /// 1641422_at /// 1630249_at /// 1625538_at /// 1640898_at /// 1631948_s_at /// 1624230_…
protein complex assembly	167	9	11.7735	0.653357	0.41891	0.37787	1632098_at /// 1637410_s_at /// 1627948_at /// 1625942_s_at /// 1629141_at /// 1638308_s_at /// 1631321_s_at /// 1637710_at /// 1632164_at
rhythmic behavior	38	4	2.679	0.651378	0.41962	0.37714	1624699_s_at /// 1631948_s_at /// 1635960_at /// 1630774_s_at
Ras protein signal transduction	31	1	2.1855	0.643061	0.4226	0.37407	1624262_at
DNA packaging	230	13	16.215	0.637448	0.42464	0.37198	1640945_at /// 1623519_at /// 1624230_s_at /// 1630539_at /// 1633152_at /// 1626458_at /// 1624154_at /// 1628160_a_at /// 1631498_a_at /// 1624766_s_at /// 1638308_s_at /// 1631321_s_at /// 1627324_at
establishment and/or maintenance of chromatin architecture	230	13	16.215	0.637448	0.42464	0.37198	1640945_at /// 1623519_at /// 1624230_s_at /// 1630539_at /// 1633152_at /// 1626458_at /// 1624154_at /// 1628160_a_at /// 1631498_a_at /// 1624766_s_at /// 1638308_s_at /// 1631321_s_at /// 1627324_at
eye photoreceptor cell differentiation	98	9	6.909	0.632838	0.42632	0.37027	1635264_s_at /// 1624262_at /// 1625775_a_at /// 1627453_s_at /// 1632100_s_at /// 1635238_s_at /// 1631579_a_at /// 1640395_a_at /// 1624321_at
negative regulation of metabolism	214	12	15.087	0.631641	0.42675	0.36982	1623519_at /// 1631948_s_at /// 1623106_s_at /// 1623495_at /// 1626458_at /// 1625034_s_at /// 1633299_at /// 1628632_at /// 1639102_at /// 1625773_at /// 1631670_at /// 1634890_at
establishment and/or maintenance of polarity of follicular epithelium	27	3	1.9035	0.631632	0.42676	0.36982	1625775_a_at /// 1637410_s_at /// 1632164_at
frizzled signaling pathway	27	3	1.9035	0.631632	0.42676	0.36982	1631579_a_at /// 1625636_s_at /// 1635960_at
genital disc development	27	3	1.9035	0.631632	0.42676	0.36982	1630160_at /// 1632434_at /// 1636088_at
imaginal disc growth	27	3	1.9035	0.631632	0.42676	0.36982	1637785_at /// 1629141_at /// 1624355_at
antimicrobial humoral response	67	3	4.7235	0.628867	0.42777	0.36879	1625124_at /// 1634271_at /// 1632164_at
negative regulation of cellular metabolism	198	11	13.959	0.627243	0.42837	0.36818	1623519_at /// 1631948_s_at /// 1623106_s_at /// 1623495_at /// 1626458_at /// 1633299_at /// 1628632_at /// 1639102_at /// 1625773_at /// 1631670_at /// 1634890_at
nucleotide metabolism	198	11	13.959	0.627243	0.42837	0.36818	1638844_s_at /// 1627691_at /// 1634216_at /// 1626168_at /// 1625538_at /// 1626560_at /// 1636219_at /// 1625272_at /// 1640191_a_at /// 1628231_at /// 1630236_s_at
cellular macromolecule metabolism	2628	196	185.274	0.620956	0.43069	0.36583	1640912_s_at /// 1631050_at /// 1637421_at /// 1624744_a_at /// 1628277_at /// 1641058_at /// 1637385_a_at /// 1623519_at /// 1633866_at /// 1633091_at /// 1626497_at /// 1632023_s_at /// 1624573_at /// 1626056_a_at /// 1628969_s_at /// 1633190_at /// 1624894_s_at /// 1641413_s_at /// 1635033_at /// 1628632_at /// 1630756_at /// 1635525_at /// 1634000_a_at /// 1624070_at /// 1626394_at /// 162457…
organ morphogenesis	448	36	31.584	0.617435	0.432	0.36451	1633299_at /// 1639759_s_at /// 1624321_at /// 1631579_a_at /// 1638681_at /// 1640515_s_at /// 1633020_at /// 1624755_a_at /// 1625223_a_at /// 1641307_at /// 1632164_at /// 1637410_s_at /// 1624412_at /// 1635264_s_at /// 1635238_s_at /// 1641137_at /// 1631769_at /// 1629803_a_at /// 1640867_s_at /// 1631682_at /// 1625636_s_at /// 1631098_at /// 1630160_at /// 1630774_s_at /// 1624699_s_at //…
generation of neurons	251	21	17.6955	0.61709	0.43213	0.36438	1624854_s_at /// 1624412_at /// 1629141_at /// 1627948_at /// 1630160_at /// 1640945_at /// 1631931_s_at /// 1641137_at /// 1636905_at /// 1624321_at /// 1629803_a_at /// 1641653_at /// 1627324_at /// 1640409_at /// 1631769_at /// 1632298_s_at /// 1633488_at /// 1631579_a_at /// 1626637_a_at /// 1632776_at /// 1641458_s_at
pattern specification	338	20	23.829	0.615269	0.43281	0.3637	1624854_s_at /// 1624412_at /// 1629352_at /// 1640386_at /// 1627948_at /// 1641137_at /// 1635117_at /// 1624321_at /// 1635007_at /// 1636088_at /// 1640395_a_at /// 1634766_at /// 1631769_at /// 1641053_s_at /// 1631682_at /// 1625775_a_at /// 1635264_s_at /// 1632776_at /// 1625636_s_at /// 1630774_s_at
courtship behavior	49	2	3.4545	0.61241	0.43388	0.36263	1631498_a_at /// 1635518_at
innate immune response	49	2	3.4545	0.61241	0.43388	0.36263	1634271_at /// 1632067_at
Notch signaling pathway	62	6	4.371	0.607102	0.43588	0.36063	1634766_at /// 1637785_at /// 1637410_s_at /// 1624262_at /// 1640497_at /// 1630774_s_at
vesicle-mediated transport	353	21	24.8865	0.606951	0.43594	0.36058	1627017_at /// 1638953_a_at /// 1640386_at /// 1637494_at /// 1625838_at /// 1637410_s_at /// 1628419_a_at /// 1625981_at /// 1638927_at /// 1625678_at /// 1632908_s_at /// 1629509_s_at /// 1624650_at /// 1636378_a_at /// 1634289_at /// 1635652_at /// 1628377_s_at /// 1640582_at /// 1636651_a_at /// 1640515_s_at /// 1632429_at
hexose metabolism	111	10	7.8255	0.604236	0.43697	0.35955	1640791_at /// 1641681_s_at /// 1632936_at /// 1637641_at /// 1624139_at /// 1633599_a_at /// 1630236_s_at /// 1627464_at /// 1632019_s_at /// 1633684_at
imaginal disc development	409	33	28.8345	0.601758	0.43791	0.35862	1637785_at /// 1629141_at /// 1624412_at /// 1637410_s_at /// 1632573_at /// 1632164_at /// 1630160_at /// 1632100_s_at /// 1641137_at /// 1633299_at /// 1633020_at /// 1624321_at /// 1624699_s_at /// 1639759_s_at /// 1635238_s_at /// 1634766_at /// 1640395_a_at /// 1636088_at /// 1638681_at /// 1641307_at /// 1628325_at /// 1632434_at /// 1631769_at /// 1631579_a_at /// 1624355_at /// 1625775_a_…
establishment and/or maintenance of cytoskeleton polarity	30	1	2.115	0.587813	0.44327	0.35334	1624321_at
establishment and/or maintenance of microtubule cytoskeleton polarity	30	1	2.115	0.587813	0.44327	0.35334	1624321_at
maintenance of localization	30	1	2.115	0.587813	0.44327	0.35334	1637359_at
oocyte microtubule cytoskeleton organization	30	1	2.115	0.587813	0.44327	0.35334	1624321_at
regulation of chromatin assembly or disassembly	30	1	2.115	0.587813	0.44327	0.35334	1633152_at
second-messenger-mediated signaling	116	6	8.178	0.580054	0.44629	0.35038	1637807_at /// 1627948_at /// 1628231_at /// 1636589_s_at /// 1625750_at /// 1633649_s_at
blastoderm segmentation	132	7	9.306	0.57142	0.4497	0.34708	1635117_at /// 1629352_at /// 1625775_a_at /// 1625636_s_at /// 1640395_a_at /// 1635264_s_at /// 1630774_s_at
carbohydrate catabolism	99	5	6.9795	0.561418	0.45369	0.34324	1640791_at /// 1630236_s_at /// 1624139_at /// 1637641_at /// 1637421_at
cell homeostasis	99	5	6.9795	0.561418	0.45369	0.34324	1633452_a_at /// 1630291_at /// 1627784_at /// 1641195_at /// 1635075_at
cellular carbohydrate catabolism	99	5	6.9795	0.561418	0.45369	0.34324	1640791_at /// 1630236_s_at /// 1624139_at /// 1637641_at /// 1637421_at
secondary metabolism	82	4	5.781	0.548687	0.45885	0.33832	1629509_s_at /// 1625743_at /// 1634289_at /// 1624393_at
cofactor biosynthesis	147	8	10.3635	0.53902	0.46284	0.33457	1625564_at /// 1626560_at /// 1625272_at /// 1638844_s_at /// 1626168_at /// 1633036_s_at /// 1640775_a_at /// 1633004_at
DNA topological change	17	2	1.1985	0.536005	0.46409	0.33339	1641320_s_at /// 1628160_a_at
ecdysone-mediated induction of salivary gland cell autophagic cell death	17	2	1.1985	0.536005	0.46409	0.33339	1637410_s_at /// 1635393_s_at
energy reserve metabolism	17	2	1.1985	0.536005	0.46409	0.33339	1624139_at /// 1641446_s_at
insulin receptor signaling pathway	17	2	1.1985	0.536005	0.46409	0.33339	1629141_at /// 1622909_at
long-term memory	17	2	1.1985	0.536005	0.46409	0.33339	1627673_at /// 1636020_s_at
negative regulation of progression through cell cycle	17	2	1.1985	0.536005	0.46409	0.33339	1637410_s_at /// 1635678_at
proteoglycan biosynthesis	17	2	1.1985	0.536005	0.46409	0.33339	1637442_at /// 1629352_at
pyrimidine nucleotide metabolism	17	2	1.1985	0.536005	0.46409	0.33339	1627691_at /// 1640191_a_at
synaptic vesicle coating	17	2	1.1985	0.536005	0.46409	0.33339	1628377_s_at /// 1634289_at
vesicle coating	17	2	1.1985	0.536005	0.46409	0.33339	1628377_s_at /// 1634289_at
antennal development	28	3	1.974	0.533271	0.46524	0.33233	1633299_at /// 1631579_a_at /// 1636088_at
neuromuscular junction development	28	3	1.974	0.533271	0.46524	0.33233	1640409_at /// 1630160_at /// 1641653_at
organ growth	28	3	1.974	0.533271	0.46524	0.33233	1629141_at /// 1637785_at /// 1622909_at
regulation of organ size	28	3	1.974	0.533271	0.46524	0.33233	1637785_at /// 1629141_at /// 1622909_at
RNA catabolism	28	3	1.974	0.533271	0.46524	0.33233	1632262_at /// 1623863_a_at /// 1626228_a_at
skeletal development	28	3	1.974	0.533271	0.46524	0.33233	1634529_at /// 1636888_a_at /// 1631769_at
cAMP biosynthesis	7	1	0.4935	0.519842	0.47091	0.32706	1628231_at
cAMP metabolism	7	1	0.4935	0.519842	0.47091	0.32706	1628231_at
decapentaplegic receptor signaling pathway	7	1	0.4935	0.519842	0.47091	0.32706	1637442_at
dicarboxylic acid transport	7	1	0.4935	0.519842	0.47091	0.32706	1627208_at
disaccharide metabolism	7	1	0.4935	0.519842	0.47091	0.32706	1641446_s_at
female germ-line cyst formation (sensu Insecta)	7	1	0.4935	0.519842	0.47091	0.32706	1624854_s_at
female germ-line sex determination	7	1	0.4935	0.519842	0.47091	0.32706	1632135_a_at
folic acid and derivative biosynthesis	7	1	0.4935	0.519842	0.47091	0.32706	1640775_a_at
ganglion mother cell fate determination	7	1	0.4935	0.519842	0.47091	0.32706	1634573_a_at
gluconeogenesis	7	1	0.4935	0.519842	0.47091	0.32706	1633599_a_at
hemocyte migration (sensu Arthropoda)	7	1	0.4935	0.519842	0.47091	0.32706	1631638_at
male courtship behavior (sensu Insecta), orientation	7	1	0.4935	0.519842	0.47091	0.32706	1631498_a_at
negative regulation of behavior	7	1	0.4935	0.519842	0.47091	0.32706	1631200_at
negative regulation of female receptivity	7	1	0.4935	0.519842	0.47091	0.32706	1631200_at
negative regulation of female receptivity, post-mating	7	1	0.4935	0.519842	0.47091	0.32706	1631200_at
negative regulation of microtubule depolymerization	7	1	0.4935	0.519842	0.47091	0.32706	1625034_s_at
negative regulation of microtubule polymerization or depolymerization	7	1	0.4935	0.519842	0.47091	0.32706	1625034_s_at
oenocyte development	7	1	0.4935	0.519842	0.47091	0.32706	1627453_s_at
positive regulation of transcription factor activity	7	1	0.4935	0.519842	0.47091	0.32706	1635117_at
proline metabolism	7	1	0.4935	0.519842	0.47091	0.32706	1637154_at
protein oligomerization	7	1	0.4935	0.519842	0.47091	0.32706	1629141_at
regulation of dephosphorylation	7	1	0.4935	0.519842	0.47091	0.32706	1623495_at
regulation of pH	7	1	0.4935	0.519842	0.47091	0.32706	1626807_a_at
regulation of protein amino acid dephosphorylation	7	1	0.4935	0.519842	0.47091	0.32706	1623495_at
response to nutrient	7	1	0.4935	0.519842	0.47091	0.32706	1629141_at
RNA interference, targeting of mRNA for destruction	7	1	0.4935	0.519842	0.47091	0.32706	1632602_s_at
second mitotic wave (sensu Endopterygota)	7	1	0.4935	0.519842	0.47091	0.32706	1627453_s_at
tRNA modification	7	1	0.4935	0.519842	0.47091	0.32706	1640877_at
very-long-chain fatty acid metabolism	7	1	0.4935	0.519842	0.47091	0.32706	1624109_s_at
gut development	81	4	5.7105	0.512356	0.47412	0.32411	1631769_at /// 1629803_a_at /// 1631682_at /// 1637286_a_at
regulation of protein metabolism	177	15	12.4785	0.509513	0.47535	0.32299	1632728_at /// 1623495_at /// 1635960_at /// 1625034_s_at /// 1630774_s_at /// 1633209_s_at /// 1635117_at /// 1624854_s_at /// 1640653_at /// 1624355_at /// 1628632_at /// 1625773_at /// 1631670_at /// 1625590_a_at /// 1634890_at
hemopoietic or lymphoid organ development	101	9	7.1205	0.496106	0.48122	0.31766	1640867_s_at /// 1631638_at /// 1630774_s_at /// 1628160_a_at /// 1635518_at /// 1633299_at /// 1634766_at /// 1624699_s_at /// 1625636_s_at
wing morphogenesis	139	12	9.7995	0.494127	0.48209	0.31687	1624412_at /// 1630774_s_at /// 1635238_s_at /// 1638681_at /// 1631579_a_at /// 1624699_s_at /// 1624755_a_at /// 1636088_at /// 1625223_a_at /// 1633020_at /// 1625636_s_at /// 1641137_at
anatomical structure formation	40	4	2.82	0.493759	0.48226	0.31672	1629352_at /// 1625636_s_at /// 1640867_s_at /// 1631682_at
calcium ion transport	40	4	2.82	0.493759	0.48226	0.31672	1625514_s_at /// 1633452_a_at /// 1627784_at /// 1633649_s_at
hemocyte differentiation (sensu Arthropoda)	40	4	2.82	0.493759	0.48226	0.31672	1634766_at /// 1633299_at /// 1625636_s_at /// 1630774_s_at
response to stimulus	1419	107	100.039	0.484294	0.48648	0.31293	1632100_s_at /// 1629803_a_at /// 1635701_at /// 1623102_at /// 1637631_at /// 1637454_a_at /// 1638547_s_at /// 1636264_at /// 1628449_at /// 1623659_at /// 1633249_at /// 1626675_at /// 1637807_at /// 1628719_at /// 1640515_s_at /// 1631498_a_at /// 1640833_at /// 1636020_s_at /// 1633299_at /// 1640391_at /// 1637192_at /// 1626724_at /// 1634271_at /// 1627385_at /// 1641653_at /// 1635741_a_…
chromosome condensation	28	1	1.974	0.480586	0.48816	0.31144	1624154_at
muscle attachment	28	1	1.974	0.480586	0.48816	0.31144	1624755_a_at
negative regulation of cell differentiation	28	1	1.974	0.480586	0.48816	0.31144	1640515_s_at
ommatidial rotation	28	1	1.974	0.480586	0.48816	0.31144	1628325_at
muscle contraction	114	10	8.037	0.479454	0.48867	0.31098	1633452_a_at /// 1625230_a_at /// 1633881_at /// 1636589_s_at /// 1635238_s_at /// 1626468_a_at /// 1635406_at /// 1628105_a_at /// 1625471_s_at /// 1636905_at
nucleobase, nucleoside, nucleotide and nucleic acid transport	46	2	3.243	0.476426	0.49005	0.30976	1627673_at /// 1636211_at
JNK cascade	63	3	4.4415	0.467842	0.49398	0.30629	1627360_at /// 1637966_at /// 1637286_a_at
stress-activated protein kinase signaling pathway	63	3	4.4415	0.467842	0.49398	0.30629	1627360_at /// 1637966_at /// 1637286_a_at
regulation of signal transduction	176	10	12.408	0.467317	0.49422	0.30608	1627453_s_at /// 1628325_at /// 1623495_at /// 1637442_at /// 1635960_at /// 1637286_a_at /// 1630774_s_at /// 1637410_s_at /// 1627360_at /// 1625636_s_at
M phase of mitotic cell cycle	269	16	18.9645	0.463406	0.49604	0.30449	1636291_at /// 1633370_s_at /// 1626056_a_at /// 1632434_at /// 1625034_s_at /// 1624154_at /// 1630774_s_at /// 1636864_at /// 1624854_s_at /// 1639319_at /// 1625942_s_at /// 1632262_at /// 1626138_s_at /// 1639326_s_at /// 1639102_at /// 1633153_at
positive regulation of biological process	323	26	22.7715	0.457731	0.49869	0.30217	1629141_at /// 1627463_at /// 1640020_at /// 1636020_s_at /// 1637410_s_at /// 1632164_at /// 1637966_at /// 1622909_at /// 1640945_at /// 1623519_at /// 1633881_at /// 1633299_at /// 1635960_at /// 1635393_s_at /// 1631948_s_at /// 1627324_at /// 1628231_at /// 1633152_at /// 1628325_at /// 1630756_at /// 1625514_s_at /// 1631682_at /// 1623584_at /// 1624355_at /// 1627453_s_at /// 1627436_s_at
epidermis development	29	3	2.0445	0.446554	0.50398	0.29759	1635238_s_at /// 1631579_a_at /// 1639366_at
establishment and/or maintenance of epithelial cell polarity	29	3	2.0445	0.446554	0.50398	0.29759	1627948_at /// 1637410_s_at /// 1632164_at
fatty acid metabolism	115	10	8.1075	0.441758	0.50627	0.29561	1635137_a_at /// 1625369_at /// 1627854_at /// 1625414_at /// 1637257_at /// 1634241_at /// 1637109_s_at /// 1637142_at /// 1624109_s_at /// 1639384_s_at
phosphate transport	45	2	3.1725	0.433335	0.51036	0.29213	1623035_at /// 1640405_at
regulation of exocytosis	45	2	3.1725	0.433335	0.51036	0.29213	1625838_at /// 1632429_at
histolysis	90	8	6.345	0.431682	0.51116	0.29144	1637410_s_at /// 1635393_s_at /// 1630807_at /// 1637286_a_at /// 1624412_at /// 1623675_at /// 1632429_at /// 1637487_at
tissue death	90	8	6.345	0.431682	0.51116	0.29144	1637410_s_at /// 1635393_s_at /// 1630807_at /// 1637286_a_at /// 1624412_at /// 1623675_at /// 1632429_at /// 1637487_at
tube morphogenesis	90	8	6.345	0.431682	0.51116	0.29144	1630160_at /// 1629352_at /// 1625775_a_at /// 1631769_at /// 1631682_at /// 1632434_at /// 1634573_a_at /// 1637286_a_at
response to temperature stimulus	62	3	4.371	0.430025	0.51198	0.29075	1624230_s_at /// 1629061_s_at /// 1637059_s_at
germ-line cyst formation	27	1	1.9035	0.428848	0.51255	0.29026	1624854_s_at
eye photoreceptor cell fate commitment	41	4	2.8905	0.425875	0.51402	0.28902	1625775_a_at /// 1640395_a_at /// 1624262_at /// 1632100_s_at
eye photoreceptor fate commitment (sensu Endopterygota)	41	4	2.8905	0.425875	0.51402	0.28902	1625775_a_at /// 1640395_a_at /// 1624262_at /// 1632100_s_at
synaptic vesicle endocytosis	41	4	2.8905	0.425875	0.51402	0.28902	1628377_s_at /// 1636651_a_at /// 1640515_s_at /// 1634289_at
mitosis	267	16	18.8235	0.423521	0.51519	0.28804	1636291_at /// 1633370_s_at /// 1626056_a_at /// 1632434_at /// 1624154_at /// 1625034_s_at /// 1636864_at /// 1630774_s_at /// 1624854_s_at /// 1639319_at /// 1625942_s_at /// 1626138_s_at /// 1632262_at /// 1639102_at /// 1639326_s_at /// 1633153_at
axonal fasciculation	18	2	1.269	0.421088	0.51639	0.28702	1630160_at /// 1641653_at
cytoskeletal anchoring	18	2	1.269	0.421088	0.51639	0.28702	1626624_s_at /// 1640337_a_at
induction of programmed cell death by ecdysone	18	2	1.269	0.421088	0.51639	0.28702	1637410_s_at /// 1635393_s_at
mRNA cleavage	18	2	1.269	0.421088	0.51639	0.28702	1627850_at /// 1632602_s_at
pyridine nucleotide metabolism	18	2	1.269	0.421088	0.51639	0.28702	1630236_s_at /// 1638844_s_at
pyruvate metabolism	18	2	1.269	0.421088	0.51639	0.28702	1634096_at /// 1633599_a_at
appendage development (sensu Endopterygota)	167	14	11.7735	0.421056	0.51641	0.287	1624412_at /// 1630774_s_at /// 1633299_at /// 1635238_s_at /// 1638681_at /// 1631579_a_at /// 1624699_s_at /// 1624755_a_at /// 1636088_at /// 1625223_a_at /// 1633020_at /// 1639759_s_at /// 1641137_at /// 1625636_s_at
appendage morphogenesis (sensu Endopterygota)	167	14	11.7735	0.421056	0.51641	0.287	1624412_at /// 1630774_s_at /// 1633299_at /// 1635238_s_at /// 1638681_at /// 1631579_a_at /// 1624699_s_at /// 1624755_a_at /// 1636088_at /// 1625223_a_at /// 1633020_at /// 1639759_s_at /// 1641137_at /// 1625636_s_at
exocytosis	142	8	10.011	0.403968	0.52505	0.2798	1629509_s_at /// 1635652_at /// 1625838_at /// 1636378_a_at /// 1637410_s_at /// 1636651_a_at /// 1640386_at /// 1632429_at
synaptic transmission	281	17	19.8105	0.398723	0.52775	0.27757	1641320_s_at /// 1625065_s_at /// 1640515_s_at /// 1625838_at /// 1637410_s_at /// 1632023_s_at /// 1636378_a_at /// 1626468_a_at /// 1626418_a_at /// 1634387_at /// 1640409_at /// 1630160_at /// 1625193_at /// 1632164_at /// 1625981_at /// 1628377_s_at /// 1636651_a_at
homeostasis	110	6	7.755	0.397166	0.52856	0.27691	1626807_a_at /// 1633452_a_at /// 1630291_at /// 1627784_at /// 1641195_at /// 1635075_at
dephosphorylation	142	12	10.011	0.395177	0.52959	0.27606	1625775_a_at /// 1637641_at /// 1623495_at /// 1633918_s_at /// 1637378_s_at /// 1639911_at /// 1624755_a_at /// 1635842_at /// 1633637_at /// 1628821_at /// 1624894_s_at /// 1633153_at
cell communication	1963	131	138.391	0.394781	0.5298	0.27589	1632429_at /// 1629803_a_at /// 1624154_at /// 1637631_at /// 1633881_at /// 1635117_at /// 1636264_at /// 1637807_at /// 1637966_at /// 1627334_at /// 1628719_at /// 1631579_a_at /// 1640515_s_at /// 1631498_a_at /// 1635963_a_at /// 1633299_at /// 1636219_at /// 1640945_at /// 1628377_s_at /// 1636695_at /// 1626724_at /// 1625065_s_at /// 1639710_at /// 1627385_at /// 1628325_at /// 1641653_at…
antimicrobial humoral response (sensu Protostomia)	44	2	3.102	0.391491	0.53152	0.27448	1625124_at /// 1634271_at
stem cell division	44	2	3.102	0.391491	0.53152	0.27448	1627948_at /// 1631769_at
Toll signaling pathway	44	2	3.102	0.391491	0.53152	0.27448	1626980_at /// 1640386_at
hemopoiesis	91	8	6.4155	0.39134	0.5316	0.27442	1634766_at /// 1633299_at /// 1631638_at /// 1635518_at /// 1625636_s_at /// 1628160_a_at /// 1624699_s_at /// 1630774_s_at
death	340	27	23.97	0.383016	0.53599	0.27084	1624412_at /// 1627463_at /// 1640020_at /// 1624326_at /// 1637410_s_at /// 1641725_at /// 1626405_at /// 1633881_at /// 1638208_at /// 1633299_at /// 1634364_s_at /// 1623675_at /// 1635393_s_at /// 1640898_at /// 1633152_at /// 1641307_at /// 1631595_at /// 1633004_at /// 1637286_a_at /// 1631137_at /// 1632429_at /// 1623584_at /// 1624355_at /// 1627453_s_at /// 1630807_at /// 1637487_at ///…
intracellular signaling cascade	685	44	48.2925	0.381541	0.53678	0.2702	1622909_at /// 1624321_at /// 1634134_at /// 1639366_at /// 1626749_a_at /// 1637641_at /// 1639139_a_at /// 1640515_s_at /// 1636219_at /// 1637966_at /// 1625838_at /// 1635406_at /// 1628231_at /// 1627463_at /// 1633649_s_at /// 1636695_at /// 1624154_at /// 1640162_at /// 1627948_at /// 1639911_at /// 1624541_at /// 1633716_at /// 1631308_at /// 1636589_s_at /// 1627360_at /// 1630774_s_at /…
cyclic-nucleotide-mediated signaling	26	1	1.833	0.378554	0.53838	0.26891	1628231_at
DNA modification	26	1	1.833	0.378554	0.53838	0.26891	1638908_at
germ-line stem cell division	26	1	1.833	0.378554	0.53838	0.26891	1631769_at
mitochondrial transport	26	1	1.833	0.378554	0.53838	0.26891	1627208_at
negative regulation of translation	26	1	1.833	0.378554	0.53838	0.26891	1628632_at
morphogenesis of a polarized epithelium	77	4	5.4285	0.375907	0.5398	0.26777	1627948_at /// 1637410_s_at /// 1628325_at /// 1632164_at
potassium ion transport	77	4	5.4285	0.375907	0.5398	0.26777	1626468_a_at /// 1635360_at /// 1625065_s_at /// 1623066_at
central nervous system development	172	10	12.126	0.372743	0.54151	0.26639	1639710_at /// 1625775_a_at /// 1640867_s_at /// 1637286_a_at /// 1631498_a_at /// 1624854_s_at /// 1634573_a_at /// 1630160_at /// 1641137_at /// 1636905_at
cyclic nucleotide biosynthesis	30	3	2.115	0.370319	0.54283	0.26534	1628231_at /// 1625538_at /// 1636219_at
establishment and/or maintenance of apical/basal cell polarity	30	3	2.115	0.370319	0.54283	0.26534	1627948_at /// 1637410_s_at /// 1632164_at
macromolecule metabolism	3831	280	270.085	0.363949	0.54632	0.26255	1640912_s_at /// 1631050_at /// 1637421_at /// 1624744_a_at /// 1628596_at /// 1628277_at /// 1641058_at /// 1627324_at /// 1637385_a_at /// 1623519_at /// 1633866_at /// 1633091_at /// 1626497_at /// 1640898_at /// 1635518_at /// 1632023_s_at /// 1624573_at /// 1626056_a_at /// 1640945_at /// 1638368_at /// 1628969_s_at /// 1633190_at /// 1624894_s_at /// 1641413_s_at /// 1635033_at /// 1628632_…
regulation of catalytic activity	60	3	4.23	0.35766	0.54981	0.25979	1624854_s_at /// 1628231_at /// 1637966_at
synaptic vesicle exocytosis	60	3	4.23	0.35766	0.54981	0.25979	1636378_a_at /// 1637410_s_at /// 1636651_a_at
male gamete generation	140	8	9.87	0.354296	0.55169	0.2583	1625942_s_at /// 1633399_at /// 1635448_at /// 1626560_at /// 1625414_at /// 1627017_at /// 1641564_a_at /// 1633004_at
spermatogenesis	140	8	9.87	0.354296	0.55169	0.2583	1625942_s_at /// 1635448_at /// 1633399_at /// 1626560_at /// 1625414_at /// 1627017_at /// 1641564_a_at /// 1633004_at
cytoplasm organization and biogenesis	92	8	6.486	0.353407	0.55219	0.25791	1624230_s_at /// 1627948_at /// 1630438_at /// 1637410_s_at /// 1633091_at /// 1632164_at /// 1637710_at /// 1637928_at
biopolymer methylation	43	2	3.0315	0.350979	0.55356	0.25684	1638908_at /// 1623519_at
organelle localization	43	2	3.0315	0.350979	0.55356	0.25684	1624854_s_at /// 1625034_s_at
cytoskeleton-dependent intracellular transport	124	7	8.742	0.347125	0.55575	0.25512	1624854_s_at /// 1635652_at /// 1641422_at /// 1627017_at /// 1636921_at /// 1637359_at /// 1631335_a_at
lipid transport	67	6	4.7235	0.344967	0.55698	0.25416	1627239_s_at /// 1628224_a_at /// 1629559_s_at /// 1634903_at /// 1637359_at /// 1640415_at
alcohol catabolism	76	4	5.358	0.344189	0.55742	0.25382	1640791_at /// 1630236_s_at /// 1624139_at /// 1637641_at
macromolecule catabolism	249	20	17.5545	0.34068	0.55944	0.25225	1632262_at /// 1626228_a_at /// 1624338_at /// 1624326_at /// 1626405_at /// 1632100_s_at /// 1637421_at /// 1635223_at /// 1640240_s_at /// 1640791_at /// 1629844_s_at /// 1625590_a_at /// 1640898_at /// 1630539_at /// 1624230_s_at /// 1623863_a_at /// 1637641_at /// 1630236_s_at /// 1631050_at /// 1624139_at
neurotransmitter secretion	131	11	9.2355	0.337119	0.5615	0.25065	1641320_s_at /// 1640515_s_at /// 1625838_at /// 1637410_s_at /// 1636378_a_at /// 1626418_a_at /// 1634387_at /// 1625193_at /// 1625981_at /// 1636651_a_at /// 1628377_s_at
regulated secretory pathway	131	11	9.2355	0.337119	0.5615	0.25065	1641320_s_at /// 1640515_s_at /// 1625838_at /// 1637410_s_at /// 1636378_a_at /// 1626418_a_at /// 1634387_at /// 1625193_at /// 1625981_at /// 1628377_s_at /// 1636651_a_at
actin cytoskeleton reorganization	8	1	0.564	0.33705	0.56154	0.25062	1624744_a_at
axon cargo transport	8	1	0.564	0.33705	0.56154	0.25062	1641422_at
cell cycle arrest	8	1	0.564	0.33705	0.56154	0.25062	1635678_at
dsRNA fragmentation	8	1	0.564	0.33705	0.56154	0.25062	1632602_s_at
germ-line sex determination	8	1	0.564	0.33705	0.56154	0.25062	1632135_a_at
hormone secretion	8	1	0.564	0.33705	0.56154	0.25062	1636093_a_at
mating behavior, sex discrimination	8	1	0.564	0.33705	0.56154	0.25062	1631498_a_at
monosaccharide transport	8	1	0.564	0.33705	0.56154	0.25062	1634033_s_at
negative regulation of cardioblast cell fate specification	8	1	0.564	0.33705	0.56154	0.25062	1640515_s_at
negative regulation of Notch signaling pathway	8	1	0.564	0.33705	0.56154	0.25062	1637410_s_at
neuroblast proliferation	8	1	0.564	0.33705	0.56154	0.25062	1624854_s_at
oocyte nucleus migration during oocyte axis determination	8	1	0.564	0.33705	0.56154	0.25062	1624854_s_at
oocyte nucleus migration during oocyte axis determination (sensu Insecta)	8	1	0.564	0.33705	0.56154	0.25062	1624854_s_at
organelle fusion	8	1	0.564	0.33705	0.56154	0.25062	1625034_s_at
pericardial cell differentiation	8	1	0.564	0.33705	0.56154	0.25062	1640867_s_at
protein refolding	8	1	0.564	0.33705	0.56154	0.25062	1629061_s_at
regulation of eye photoreceptor cell development	8	1	0.564	0.33705	0.56154	0.25062	1635238_s_at
regulation of lipid metabolism	8	1	0.564	0.33705	0.56154	0.25062	1635393_s_at
regulation of tracheal tube diameter	8	1	0.564	0.33705	0.56154	0.25062	1630160_at
response to dsRNA	8	1	0.564	0.33705	0.56154	0.25062	1632602_s_at
telomere maintenance	8	1	0.564	0.33705	0.56154	0.25062	1637151_at
telomere organization and biogenesis	8	1	0.564	0.33705	0.56154	0.25062	1637151_at
wing disc morphogenesis	144	12	10.152	0.336397	0.56192	0.25033	1624412_at /// 1630774_s_at /// 1635238_s_at /// 1638681_at /// 1631579_a_at /// 1624699_s_at /// 1624755_a_at /// 1636088_at /// 1625223_a_at /// 1633020_at /// 1641137_at /// 1625636_s_at
calcium-dependent cell-cell adhesion	25	1	1.7625	0.329876	0.56573	0.24739	1629803_a_at
cAMP-mediated signaling	25	1	1.7625	0.329876	0.56573	0.24739	1628231_at
cuticle biosynthesis (sensu Insecta)	25	1	1.7625	0.329876	0.56573	0.24739	1634573_a_at
cuticle biosynthesis (sensu Protostomia and Nematoda)	25	1	1.7625	0.329876	0.56573	0.24739	1634573_a_at
dorsal appendage formation	25	1	1.7625	0.329876	0.56573	0.24739	1624854_s_at
head involution	25	1	1.7625	0.329876	0.56573	0.24739	1631769_at
protein amino acid alkylation	25	1	1.7625	0.329876	0.56573	0.24739	1623519_at
protein amino acid methylation	25	1	1.7625	0.329876	0.56573	0.24739	1623519_at
terminal region determination	25	1	1.7625	0.329876	0.56573	0.24739	1625775_a_at
water-soluble vitamin biosynthesis	25	1	1.7625	0.329876	0.56573	0.24739	1638844_s_at
heart development	80	7	5.64	0.327943	0.56687	0.24651	1629352_at /// 1640515_s_at /// 1625636_s_at /// 1629803_a_at /// 1640867_s_at /// 1631682_at /// 1630774_s_at
sex differentiation	80	7	5.64	0.327943	0.56687	0.24651	1631498_a_at /// 1631098_at /// 1630160_at /// 1637807_at /// 1640867_s_at /// 1632164_at /// 1636088_at
flight behavior	19	2	1.3395	0.325689	0.56821	0.24549	1640391_at /// 1637631_at
induction of programmed cell death by hormones	19	2	1.3395	0.325689	0.56821	0.24549	1637410_s_at /// 1635393_s_at
lipid modification	19	2	1.3395	0.325689	0.56821	0.24549	1622909_at /// 1625678_at
proteoglycan metabolism	19	2	1.3395	0.325689	0.56821	0.24549	1637442_at /// 1629352_at
regulation of JNK cascade	19	2	1.3395	0.325689	0.56821	0.24549	1627360_at /// 1637286_a_at
aging	55	5	3.8775	0.324953	0.56865	0.24516	1633386_s_at /// 1629141_at /// 1631073_at /// 1629061_s_at /// 1629362_at
determination of adult life span	55	5	3.8775	0.324953	0.56865	0.24516	1633386_s_at /// 1629141_at /// 1631073_at /// 1629061_s_at /// 1629362_at
carbohydrate metabolism	587	45	41.3835	0.316046	0.57399	0.24109	1639110_at /// 1623102_at /// 1632936_at /// 1624139_at /// 1641446_s_at /// 1626749_a_at /// 1637641_at /// 1641191_s_at /// 1630236_s_at /// 1634033_s_at /// 1638591_at /// 1633684_at /// 1628449_at /// 1640791_at /// 1641381_s_at /// 1626970_at /// 1640556_at /// 1632019_s_at /// 1629141_at /// 1639147_s_at /// 1637442_at /// 1640529_at /// 1638322_at /// 1634828_at /// 1637192_at /// 1638508_…
phosphate metabolism	737	56	51.9585	0.314361	0.57502	0.24032	1622909_at /// 1624139_at /// 1641458_s_at /// 1634134_at /// 1632728_at /// 1633881_at /// 1633918_s_at /// 1633153_at /// 1625678_at /// 1639139_a_at /// 1637641_at /// 1624894_s_at /// 1637966_at /// 1624755_a_at /// 1635406_at /// 1623495_at /// 1637378_s_at /// 1626724_at /// 1631769_at /// 1637631_at /// 1636695_at /// 1624154_at /// 1630756_at /// 1640867_s_at /// 1629141_at /// 1640162_at…
phosphorus metabolism	737	56	51.9585	0.314361	0.57502	0.24032	1622909_at /// 1624139_at /// 1641458_s_at /// 1634134_at /// 1632728_at /// 1633881_at /// 1633918_s_at /// 1633153_at /// 1625678_at /// 1639139_a_at /// 1637641_at /// 1624894_s_at /// 1637966_at /// 1624755_a_at /// 1635406_at /// 1623495_at /// 1637378_s_at /// 1626724_at /// 1631769_at /// 1637631_at /// 1636695_at /// 1624154_at /// 1630756_at /// 1640867_s_at /// 1629141_at /// 1640162_at…
follicle cell migration (sensu Insecta)	42	2	2.961	0.311895	0.57652	0.23919	1631638_at /// 1628160_a_at
cell proliferation	336	21	23.688	0.305021	0.58075	0.23601	1624854_s_at /// 1629141_at /// 1637410_s_at /// 1632164_at /// 1640653_at /// 1622909_at /// 1628160_a_at /// 1640867_s_at /// 1635730_at /// 1635741_a_at /// 1624699_s_at /// 1641365_s_at /// 1637807_at /// 1632098_at /// 1635393_s_at /// 1635963_a_at /// 1634766_at /// 1633004_at /// 1631682_at /// 1624355_at /// 1634033_s_at
embryonic digestive tract morphogenesis	31	3	2.1855	0.303551	0.58166	0.23533	1631769_at /// 1631682_at /// 1637286_a_at
embryonic ectodermal gut development	31	3	2.1855	0.303551	0.58166	0.23533	1631769_at /// 1631682_at /// 1637286_a_at
embryonic ectodermal gut morphogenesis	31	3	2.1855	0.303551	0.58166	0.23533	1631769_at /// 1631682_at /// 1637286_a_at
embryonic gut development	31	3	2.1855	0.303551	0.58166	0.23533	1631769_at /// 1631682_at /// 1637286_a_at
embryonic gut morphogenesis	31	3	2.1855	0.303551	0.58166	0.23533	1631769_at /// 1631682_at /// 1637286_a_at
embryonic hindgut morphogenesis	31	3	2.1855	0.303551	0.58166	0.23533	1631769_at /// 1631682_at /// 1637286_a_at
myoblast development	31	3	2.1855	0.303551	0.58166	0.23533	1641307_at /// 1635531_at /// 1624321_at
myoblast maturation	31	3	2.1855	0.303551	0.58166	0.23533	1641307_at /// 1635531_at /// 1624321_at
microtubule-based movement	122	7	8.601	0.298012	0.58513	0.23275	1635652_at /// 1624854_s_at /// 1641422_at /// 1636921_at /// 1627017_at /// 1637359_at /// 1631335_a_at
RNA localization	122	7	8.601	0.298012	0.58513	0.23275	1624854_s_at /// 1636291_at /// 1627673_at /// 1624321_at /// 1641564_a_at /// 1627017_at /// 1636211_at
primary metabolism	5522	400	389.301	0.294036	0.58765	0.23088	1635525_at /// 1631783_at /// 1626168_at /// 1641634_at /// 1636019_at /// 1628795_s_at /// 1640696_at /// 1628224_a_at /// 1629050_at /// 1640877_at /// 1633881_at /// 1624744_a_at /// 1628632_at /// 1627550_a_at /// 1632023_s_at /// 1632584_at /// 1624506_at /// 1631349_s_at /// 1641422_at /// 1630249_at /// 1625538_at /// 1640898_at /// 1631948_s_at /// 1624230_s_at /// 1623068_at /// 1630302_…
cofactor metabolism	305	19	21.5025	0.291245	0.58942	0.22957	1626168_at /// 1638858_at /// 1630635_s_at /// 1626560_at /// 1637142_at /// 1633036_s_at /// 1638844_s_at /// 1630249_at /// 1633002_at /// 1628100_at /// 1638154_at /// 1633004_at /// 1640775_a_at /// 1638547_s_at /// 1625743_at /// 1630236_s_at /// 1625272_at /// 1625564_at /// 1634241_at
locomotion	380	24	26.79	0.29056	0.58986	0.22925	1624854_s_at /// 1624412_at /// 1629141_at /// 1629352_at /// 1632164_at /// 1628160_a_at /// 1640867_s_at /// 1640945_at /// 1631931_s_at /// 1636905_at /// 1629803_a_at /// 1626934_a_at /// 1637807_at /// 1629844_s_at /// 1635725_a_at /// 1627324_at /// 1631638_at /// 1633152_at /// 1626624_s_at /// 1632434_at /// 1633488_at /// 1625775_a_at /// 1632776_at /// 1625223_a_at
positive regulation of physiological process	265	21	18.6825	0.287478	0.59184	0.22779	1629141_at /// 1627463_at /// 1640020_at /// 1636020_s_at /// 1637410_s_at /// 1632164_at /// 1640945_at /// 1633881_at /// 1623519_at /// 1633299_at /// 1635960_at /// 1635393_s_at /// 1631948_s_at /// 1627324_at /// 1633152_at /// 1630756_at /// 1625514_s_at /// 1631682_at /// 1623584_at /// 1624355_at /// 1627436_s_at
regulation of cell shape	107	9	7.5435	0.281221	0.5959	0.22483	1640867_s_at /// 1623838_s_at /// 1637286_a_at /// 1633918_s_at /// 1637410_s_at /// 1633881_at /// 1637966_at /// 1634573_a_at /// 1630160_at
photoreceptor cell fate commitment	56	5	3.948	0.28032	0.59649	0.2244	1623923_a_at /// 1625775_a_at /// 1640395_a_at /// 1624262_at /// 1632100_s_at
photoreceptor fate commitment (sensu Endopterygota)	56	5	3.948	0.28032	0.59649	0.2244	1623923_a_at /// 1625775_a_at /// 1640395_a_at /// 1624262_at /// 1632100_s_at
morphogenesis	850	64	59.925	0.277107	0.5986	0.22286	1633299_at /// 1622909_at /// 1639759_s_at /// 1626637_a_at /// 1624139_at /// 1641458_s_at /// 1624321_at /// 1638681_at /// 1631579_a_at /// 1633881_at /// 1633918_s_at /// 1632298_s_at /// 1639139_a_at /// 1640515_s_at /// 1634766_at /// 1633020_at /// 1637966_at /// 1625223_a_at /// 1624755_a_at /// 1641307_at /// 1634573_a_at /// 1632164_at /// 1637410_s_at /// 1624412_at /// 1631638_at /// …
establishment of organelle localization	41	2	2.8905	0.274344	0.60043	0.22154	1624854_s_at /// 1625034_s_at
nurse cell to oocyte transport (sensu Insecta)	41	2	2.8905	0.274344	0.60043	0.22154	1637487_at /// 1624755_a_at
water-soluble vitamin metabolism	41	2	2.8905	0.274344	0.60043	0.22154	1630236_s_at /// 1638844_s_at
programmed cell death	333	26	23.4765	0.271252	0.60249	0.22005	1627463_at /// 1640020_at /// 1624326_at /// 1637410_s_at /// 1641725_at /// 1626405_at /// 1633881_at /// 1638208_at /// 1633299_at /// 1634364_s_at /// 1623675_at /// 1635393_s_at /// 1640898_at /// 1633152_at /// 1641307_at /// 1631595_at /// 1633004_at /// 1637286_a_at /// 1631137_at /// 1632429_at /// 1623584_at /// 1624355_at /// 1627453_s_at /// 1630807_at /// 1637487_at /// 1639659_at
protein folding	167	10	11.7735	0.267151	0.60525	0.21807	1637059_s_at /// 1626174_a_at /// 1629790_at /// 1640386_at /// 1633399_at /// 1638963_s_at /// 1629061_s_at /// 1624744_a_at /// 1634000_a_at /// 1636651_a_at
morphogenesis of an epithelium	173	14	12.1965	0.266684	0.60556	0.21784	1631769_at /// 1625775_a_at /// 1628325_at /// 1637286_a_at /// 1629803_a_at /// 1637410_s_at /// 1635238_s_at /// 1637966_at /// 1627948_at /// 1627360_at /// 1626138_s_at /// 1629141_at /// 1632164_at /// 1624321_at
ion homeostasis	44	4	3.102	0.259963	0.61015	0.21457	1626807_a_at /// 1633452_a_at /// 1630291_at /// 1627784_at
protein processing	44	4	3.102	0.259963	0.61015	0.21457	1629141_at /// 1639666_at /// 1640386_at /// 1637966_at
receptor mediated endocytosis	44	4	3.102	0.259963	0.61015	0.21457	1624650_at /// 1640515_s_at /// 1628419_a_at /// 1632429_at
metal ion transport	200	16	14.1	0.256028	0.61286	0.21264	1626461_at /// 1633452_a_at /// 1625065_s_at /// 1626807_a_at /// 1625514_s_at /// 1635360_at /// 1638154_at /// 1623035_at /// 1640301_a_at /// 1626468_a_at /// 1627784_at /// 1625190_at /// 1627673_at /// 1633649_s_at /// 1623066_at /// 1630249_at
asymmetric cell division	73	4	5.1465	0.255409	0.61329	0.21233	1624854_s_at /// 1627948_at /// 1631769_at /// 1641653_at
acyl-CoA metabolism	20	2	1.41	0.246879	0.61928	0.20811	1637142_at /// 1634241_at
antibacterial polypeptide induction	20	2	1.41	0.246879	0.61928	0.20811	1634271_at /// 1632164_at
male courtship behavior (sensu Insecta), song production	20	2	1.41	0.246879	0.61928	0.20811	1631498_a_at /// 1635518_at
male courtship behavior (sensu Insecta), wing vibration	20	2	1.41	0.246879	0.61928	0.20811	1631498_a_at /// 1635518_at
protein depolymerization	20	2	1.41	0.246879	0.61928	0.20811	1636651_a_at /// 1625034_s_at
regulation of synaptic growth at neuromuscular junction	20	2	1.41	0.246879	0.61928	0.20811	1630160_at /// 1641653_at
salivary gland determination	20	2	1.41	0.246879	0.61928	0.20811	1627453_s_at /// 1631769_at
sensory organ precursor cell fate determination	20	2	1.41	0.246879	0.61928	0.20811	1633299_at /// 1624262_at
myoblast differentiation	32	3	2.256	0.245362	0.62036	0.20736	1641307_at /// 1635531_at /// 1624321_at
response to organic substance	32	3	2.256	0.245362	0.62036	0.20736	1630160_at /// 1631948_s_at /// 1624699_s_at
response to oxidative stress	32	3	2.256	0.245362	0.62036	0.20736	1633617_at /// 1631073_at /// 1623256_at
tracheal epithelial cell migration (sensu Insecta)	32	3	2.256	0.245362	0.62036	0.20736	1629352_at /// 1625775_a_at /// 1632434_at
amine metabolism	484	37	34.122	0.242743	0.62223	0.20605	1626147_s_at /// 1636835_at /// 1623106_s_at /// 1632530_s_at /// 1630236_s_at /// 1631817_a_at /// 1630249_at /// 1625375_at /// 1636928_s_at /// 1639644_at /// 1640191_a_at /// 1630756_at /// 1632852_s_at /// 1637442_at /// 1622945_a_at /// 1637154_at /// 1629026_at /// 1635280_at /// 1638810_at /// 1637421_at /// 1629352_at /// 1623083_at /// 1631426_at /// 1633778_at /// 1629048_s_at /// 1623…
development	2099	142	147.979	0.241617	0.62304	0.20548	1629844_s_at /// 1632100_s_at /// 1632429_at /// 1629803_a_at /// 1625223_a_at /// 1637631_at /// 1635117_at /// 1633881_at /// 1626138_s_at /// 1632573_at /// 1641564_a_at /// 1627017_at /// 1637807_at /// 1636168_s_at /// 1637966_at /// 1635007_at /// 1629509_s_at /// 1631579_a_at /// 1640515_s_at /// 1631498_a_at /// 1636020_s_at /// 1633299_at /// 1623487_at /// 1640945_at /// 1631682_at /// …
ribosome biogenesis and assembly	57	5	4.0185	0.239727	0.6244	0.20453	1624230_s_at /// 1630438_at /// 1633091_at /// 1637710_at /// 1637928_at
cell projection biogenesis	40	2	2.82	0.23844	0.62534	0.20389	1631638_at /// 1632434_at
membrane organization and biogenesis	40	2	2.82	0.23844	0.62534	0.20389	1637710_at /// 1634573_a_at
molting cycle	40	2	2.82	0.23844	0.62534	0.20389	1626394_at /// 1635393_s_at
molting cycle (sensu Protostomia and Nematoda)	40	2	2.82	0.23844	0.62534	0.20389	1626394_at /// 1635393_s_at
negative regulation of development	40	2	2.82	0.23844	0.62534	0.20389	1626637_a_at /// 1640515_s_at
protein targeting to mitochondrion	40	2	2.82	0.23844	0.62534	0.20389	1639093_s_at /// 1627354_at
eclosion	23	1	1.6215	0.238213	0.6255	0.20377	1631948_s_at
mitotic spindle organization and biogenesis	23	1	1.6215	0.238213	0.6255	0.20377	1625034_s_at
protein amino acid acetylation	23	1	1.6215	0.238213	0.6255	0.20377	1628976_at
RNA elongation	23	1	1.6215	0.238213	0.6255	0.20377	1639102_at
secretion	268	21	18.894	0.234743	0.62803	0.20202	1640386_at /// 1637494_at /// 1625838_at /// 1641320_s_at /// 1625193_at /// 1637410_s_at /// 1625981_at /// 1632908_s_at /// 1629509_s_at /// 1634387_at /// 1626418_a_at /// 1636378_a_at /// 1632936_at /// 1633649_s_at /// 1635652_at /// 1628377_s_at /// 1640582_at /// 1636651_a_at /// 1640515_s_at /// 1632429_at /// 1636093_a_at
nitrogen compound metabolism	499	38	35.1795	0.226132	0.63441	0.19763	1626147_s_at /// 1636835_at /// 1623106_s_at /// 1632530_s_at /// 1630236_s_at /// 1631817_a_at /// 1630249_at /// 1625375_at /// 1636928_s_at /// 1639644_at /// 1640191_a_at /// 1630756_at /// 1637576_s_at /// 1632852_s_at /// 1637442_at /// 1622945_a_at /// 1637154_at /// 1629026_at /// 1635280_at /// 1638810_at /// 1637421_at /// 1629352_at /// 1623083_at /// 1631426_at /// 1633778_at /// 1629…
cell motility	375	24	26.4375	0.224734	0.63546	0.19691	1624854_s_at /// 1624412_at /// 1629141_at /// 1629352_at /// 1632164_at /// 1628160_a_at /// 1640867_s_at /// 1640945_at /// 1631931_s_at /// 1636905_at /// 1629803_a_at /// 1626934_a_at /// 1637807_at /// 1629844_s_at /// 1635725_a_at /// 1627324_at /// 1631638_at /// 1633152_at /// 1626624_s_at /// 1632434_at /// 1633488_at /// 1625775_a_at /// 1632776_at /// 1625223_a_at
localization of cell	375	24	26.4375	0.224734	0.63546	0.19691	1624854_s_at /// 1624412_at /// 1629141_at /// 1629352_at /// 1632164_at /// 1628160_a_at /// 1640867_s_at /// 1640945_at /// 1631931_s_at /// 1636905_at /// 1629803_a_at /// 1626934_a_at /// 1637807_at /// 1629844_s_at /// 1635725_a_at /// 1627324_at /// 1631638_at /// 1633152_at /// 1626624_s_at /// 1632434_at /// 1633488_at /// 1625775_a_at /// 1632776_at /// 1625223_a_at
cellular catabolism	389	25	27.4245	0.214341	0.64339	0.19153	1632262_at /// 1626228_a_at /// 1624338_at /// 1624326_at /// 1626405_at /// 1632100_s_at /// 1637421_at /// 1637142_at /// 1635223_at /// 1640240_s_at /// 1638810_at /// 1640791_at /// 1629844_s_at /// 1623787_at /// 1625590_a_at /// 1640898_at /// 1624230_s_at /// 1630539_at /// 1623863_a_at /// 1637971_a_at /// 1635280_at /// 1637641_at /// 1631050_at /// 1630236_s_at /// 1624139_at
embryonic development (sensu Metazoa)	256	20	18.048	0.211121	0.64589	0.18984	1629141_at /// 1629352_at /// 1640386_at /// 1623106_s_at /// 1637410_s_at /// 1632164_at /// 1637966_at /// 1640867_s_at /// 1624321_at /// 1629803_a_at /// 1627360_at /// 1635238_s_at /// 1626138_s_at /// 1631769_at /// 1637286_a_at /// 1625942_s_at /// 1631682_at /// 1640515_s_at /// 1625636_s_at /// 1640391_at
cell-cell adhesion	164	10	11.562	0.211023	0.64597	0.18979	1637631_at /// 1629803_a_at /// 1632298_s_at /// 1634766_at /// 1626934_a_at /// 1641307_at /// 1631447_at /// 1630160_at /// 1636905_at /// 1627334_at
eye morphogenesis (sensu Endopterygota)	189	15	13.3245	0.210687	0.64623	0.18961	1631769_at /// 1635264_s_at /// 1624262_at /// 1625775_a_at /// 1627453_s_at /// 1628325_at /// 1632573_at /// 1633299_at /// 1632100_s_at /// 1635238_s_at /// 1631579_a_at /// 1640395_a_at /// 1641307_at /// 1630160_at /// 1624321_at
analia development (sensu Endopterygota)	9	1	0.6345	0.210544	0.64634	0.18954	1636088_at
cardioblast cell fate specification	9	1	0.6345	0.210544	0.64634	0.18954	1640515_s_at
chondroitin sulfate biosynthesis	9	1	0.6345	0.210544	0.64634	0.18954	1629352_at
chondroitin sulfate metabolism	9	1	0.6345	0.210544	0.64634	0.18954	1629352_at
chondroitin sulfate proteoglycan biosynthesis	9	1	0.6345	0.210544	0.64634	0.18954	1629352_at
chondroitin sulfate proteoglycan metabolism	9	1	0.6345	0.210544	0.64634	0.18954	1629352_at
chromatin-mediated maintenance of transcription	9	1	0.6345	0.210544	0.64634	0.18954	1623519_at
circadian sleep/wake cycle	9	1	0.6345	0.210544	0.64634	0.18954	1631948_s_at
circadian sleep/wake cycle, sleep	9	1	0.6345	0.210544	0.64634	0.18954	1631948_s_at
ecdysis (sensu Insecta)	9	1	0.6345	0.210544	0.64634	0.18954	1635393_s_at
ecdysis (sensu Protostomia and Nematoda)	9	1	0.6345	0.210544	0.64634	0.18954	1635393_s_at
establishment of oocyte nucleus localization during oocyte axis determination	9	1	0.6345	0.210544	0.64634	0.18954	1624854_s_at
establishment of oocyte nucleus localization during oocyte axis determination (sensu Insecta)	9	1	0.6345	0.210544	0.64634	0.18954	1624854_s_at
folic acid and derivative metabolism	9	1	0.6345	0.210544	0.64634	0.18954	1640775_a_at
G2/M transition of mitotic cell cycle	9	1	0.6345	0.210544	0.64634	0.18954	1627453_s_at
male genitalia development (sensu Endopterygota)	9	1	0.6345	0.210544	0.64634	0.18954	1630160_at
mannose metabolism	9	1	0.6345	0.210544	0.64634	0.18954	1632936_at
meiotic spindle assembly	9	1	0.6345	0.210544	0.64634	0.18954	1625942_s_at
microtubule depolymerization	9	1	0.6345	0.210544	0.64634	0.18954	1625034_s_at
negative regulation of neurogenesis	9	1	0.6345	0.210544	0.64634	0.18954	1626637_a_at
nurse cell apoptosis	9	1	0.6345	0.210544	0.64634	0.18954	1637487_at
oenocyte differentiation	9	1	0.6345	0.210544	0.64634	0.18954	1627453_s_at
oocyte nucleus localization during oocyte axis determination (sensu Insecta)	9	1	0.6345	0.210544	0.64634	0.18954	1624854_s_at
peptide metabolism	9	1	0.6345	0.210544	0.64634	0.18954	1632701_at
positive regulation of gene expression, epigenetic	9	1	0.6345	0.210544	0.64634	0.18954	1623519_at
regulation of cardioblast cell fate specification	9	1	0.6345	0.210544	0.64634	0.18954	1640515_s_at
regulation of circadian rhythm	9	1	0.6345	0.210544	0.64634	0.18954	1631948_s_at
regulation of circadian sleep/wake cycle	9	1	0.6345	0.210544	0.64634	0.18954	1631948_s_at
regulation of circadian sleep/wake cycle, sleep	9	1	0.6345	0.210544	0.64634	0.18954	1631948_s_at
regulation of dendrite development	9	1	0.6345	0.210544	0.64634	0.18954	1631579_a_at
regulation of female receptivity, post-mating	9	1	0.6345	0.210544	0.64634	0.18954	1631200_at
regulation of microtubule depolymerization	9	1	0.6345	0.210544	0.64634	0.18954	1625034_s_at
regulation of microtubule polymerization or depolymerization	9	1	0.6345	0.210544	0.64634	0.18954	1625034_s_at
regulation of transcription factor activity	9	1	0.6345	0.210544	0.64634	0.18954	1635117_at
retrograde vesicle-mediated transport, Golgi to ER	9	1	0.6345	0.210544	0.64634	0.18954	1637494_at
wing disc dorsal/ventral pattern formation	9	1	0.6345	0.210544	0.64634	0.18954	1624412_at
positive regulation of cellular process	283	22	19.9515	0.210328	0.64651	0.18942	1629141_at /// 1627463_at /// 1640020_at /// 1636020_s_at /// 1637410_s_at /// 1640945_at /// 1633881_at /// 1623519_at /// 1633299_at /// 1635960_at /// 1635393_s_at /// 1631948_s_at /// 1627324_at /// 1633152_at /// 1630756_at /// 1628325_at /// 1625514_s_at /// 1631682_at /// 1623584_at /// 1624355_at /// 1627453_s_at /// 1627436_s_at
homophilic cell adhesion	39	2	2.7495	0.20431	0.65126	0.18624	1630160_at /// 1641307_at
vitamin metabolism	55	3	3.8775	0.198583	0.65587	0.18318	1630236_s_at /// 1625743_at /// 1638844_s_at
cell death	338	26	23.829	0.197794	0.65651	0.18276	1627463_at /// 1640020_at /// 1624326_at /// 1637410_s_at /// 1641725_at /// 1626405_at /// 1633881_at /// 1638208_at /// 1633299_at /// 1634364_s_at /// 1623675_at /// 1635393_s_at /// 1640898_at /// 1633152_at /// 1641307_at /// 1631595_at /// 1633004_at /// 1637286_a_at /// 1631137_at /// 1632429_at /// 1623584_at /// 1624355_at /// 1627453_s_at /// 1630807_at /// 1637487_at /// 1639659_at
eye development (sensu Endopterygota)	230	18	16.215	0.196499	0.65756	0.18206	1632573_at /// 1630160_at /// 1632100_s_at /// 1633299_at /// 1624321_at /// 1633020_at /// 1635238_s_at /// 1640395_a_at /// 1634766_at /// 1641307_at /// 1628325_at /// 1631769_at /// 1633746_s_at /// 1631579_a_at /// 1625775_a_at /// 1635264_s_at /// 1627453_s_at /// 1624262_at
female sex differentiation	22	1	1.551	0.195745	0.65818	0.18166	1637807_at
glycerol metabolism	22	1	1.551	0.195745	0.65818	0.18166	1626749_a_at
interphase	22	1	1.551	0.195745	0.65818	0.18166	1627453_s_at
interphase of mitotic cell cycle	22	1	1.551	0.195745	0.65818	0.18166	1627453_s_at
microtubule polymerization or depolymerization	22	1	1.551	0.195745	0.65818	0.18166	1625034_s_at
negative regulation of cell fate specification	22	1	1.551	0.195745	0.65818	0.18166	1640515_s_at
polyol metabolism	22	1	1.551	0.195745	0.65818	0.18166	1626749_a_at
post-mating behavior	22	1	1.551	0.195745	0.65818	0.18166	1631200_at
somatic sex determination	22	1	1.551	0.195745	0.65818	0.18166	1632135_a_at
taxis	22	1	1.551	0.195745	0.65818	0.18166	1635518_at
tRNA processing	33	3	2.3265	0.194972	0.65881	0.18124	1628596_at /// 1640877_at /// 1633754_at
compound eye development (sensu Endopterygota)	177	14	12.4785	0.185516	0.66668	0.17609	1635264_s_at /// 1624262_at /// 1631769_at /// 1625775_a_at /// 1627453_s_at /// 1628325_at /// 1632573_at /// 1633299_at /// 1632100_s_at /// 1635238_s_at /// 1631579_a_at /// 1640395_a_at /// 1641307_at /// 1624321_at
compound eye morphogenesis (sensu Endopterygota)	177	14	12.4785	0.185516	0.66668	0.17609	1624262_at /// 1635264_s_at /// 1631769_at /// 1625775_a_at /// 1627453_s_at /// 1628325_at /// 1632573_at /// 1633299_at /// 1632100_s_at /// 1635238_s_at /// 1631579_a_at /// 1640395_a_at /// 1641307_at /// 1624321_at
isoprenoid metabolism	21	2	1.4805	0.18229	0.66941	0.17431	1625743_at /// 1625564_at
leg disc pattern formation	21	2	1.4805	0.18229	0.66941	0.17431	1624412_at /// 1636088_at
leg disc proximal/distal pattern formation	21	2	1.4805	0.18229	0.66941	0.17431	1624412_at /// 1636088_at
male courtship behavior (sensu Insecta), wing extension	21	2	1.4805	0.18229	0.66941	0.17431	1631498_a_at /// 1635518_at
nuclear migration	21	2	1.4805	0.18229	0.66941	0.17431	1624854_s_at /// 1625034_s_at
nucleotide-excision repair	21	2	1.4805	0.18229	0.66941	0.17431	1637151_at /// 1626675_at
regulation of synapse structure and function	21	2	1.4805	0.18229	0.66941	0.17431	1630160_at /// 1632164_at
synaptic growth at neuromuscular junction	21	2	1.4805	0.18229	0.66941	0.17431	1630160_at /// 1641653_at
synaptic vesicle budding	21	2	1.4805	0.18229	0.66941	0.17431	1628377_s_at /// 1634289_at
negative regulation of transcription from RNA polymerase II promoter	70	4	4.935	0.177148	0.67384	0.17145	1633299_at /// 1639102_at /// 1631948_s_at /// 1623106_s_at
Golgi vesicle transport	46	4	3.243	0.176703	0.67422	0.1712	1637494_at /// 1640582_at /// 1640386_at /// 1632908_s_at
synaptic vesicle transport	101	6	7.1205	0.176325	0.67455	0.17099	1628377_s_at /// 1636378_a_at /// 1636651_a_at /// 1637410_s_at /// 1640515_s_at /// 1634289_at
protein catabolism	111	9	7.8255	0.176276	0.67459	0.17096	1624338_at /// 1624230_s_at /// 1630539_at /// 1631050_at /// 1632100_s_at /// 1635223_at /// 1640240_s_at /// 1629844_s_at /// 1625590_a_at
covalent chromatin modification	38	2	2.679	0.172094	0.67826	0.16861	1623519_at /// 1624154_at
histone modification	38	2	2.679	0.172094	0.67826	0.16861	1623519_at /// 1624154_at
spindle organization and biogenesis	38	2	2.679	0.172094	0.67826	0.16861	1625942_s_at /// 1625034_s_at
torso signaling pathway	38	2	2.679	0.172094	0.67826	0.16861	1625775_a_at /// 1640395_a_at
positive regulation of transcription, DNA-dependent	85	7	5.9925	0.169388	0.68066	0.16707	1640945_at /// 1633299_at /// 1627436_s_at /// 1623519_at /// 1631682_at /// 1631948_s_at /// 1627324_at
heterocycle metabolism	178	14	12.549	0.167774	0.6821	0.16615	1627691_at /// 1640489_at /// 1625375_at /// 1637142_at /// 1623331_at /// 1628492_at /// 1640191_a_at /// 1640421_at /// 1640775_a_at /// 1637835_at /// 1624393_at /// 1626799_a_at /// 1634289_at /// 1629509_s_at
positive regulation of apoptosis	100	6	7.05	0.156383	0.69251	0.15957	1633152_at /// 1640020_at /// 1627463_at /// 1624355_at /// 1633881_at /// 1623584_at
JAK-STAT cascade	21	1	1.4805	0.155947	0.69292	0.15932	1639139_a_at
purine nucleoside monophosphate biosynthesis	21	1	1.4805	0.155947	0.69292	0.15932	1634216_at
purine nucleoside monophosphate metabolism	21	1	1.4805	0.155947	0.69292	0.15932	1634216_at
purine ribonucleoside monophosphate biosynthesis	21	1	1.4805	0.155947	0.69292	0.15932	1634216_at
purine ribonucleoside monophosphate metabolism	21	1	1.4805	0.155947	0.69292	0.15932	1634216_at
tracheal system development (sensu Insecta)	152	12	10.716	0.15385	0.69488	0.15809	1631769_at /// 1625775_a_at /// 1629352_at /// 1632434_at /// 1627453_s_at /// 1629803_a_at /// 1638681_at /// 1634573_a_at /// 1630160_at /// 1636905_at /// 1635652_at /// 1624321_at
morphogenesis of follicular epithelium	34	3	2.397	0.151693	0.69692	0.15682	1625775_a_at /// 1637410_s_at /// 1632164_at
positive regulation of transcription from RNA polymerase II promoter	34	3	2.397	0.151693	0.69692	0.15682	1633299_at /// 1631682_at /// 1631948_s_at
regulation of neurogenesis	34	3	2.397	0.151693	0.69692	0.15682	1626637_a_at /// 1631579_a_at /// 1624321_at
response to heat	53	3	3.7365	0.145171	0.70319	0.15293	1624230_s_at /// 1629061_s_at /// 1637059_s_at
nucleobase metabolism	86	7	6.063	0.144808	0.70355	0.15271	1627691_at /// 1628492_at /// 1637835_at /// 1626799_a_at /// 1640421_at /// 1640489_at /// 1640191_a_at
interaction between organisms	84	5	5.922	0.143547	0.70478	0.15195	1637076_at /// 1631498_a_at /// 1631200_at /// 1635518_at /// 1627327_at
cellular macromolecule catabolism	220	17	15.51	0.14314	0.70518	0.1517	1624338_at /// 1640791_at /// 1637641_at /// 1624139_at /// 1624230_s_at /// 1630539_at /// 1631050_at /// 1632100_s_at /// 1626228_a_at /// 1637421_at /// 1635223_at /// 1632262_at /// 1630236_s_at /// 1640240_s_at /// 1623863_a_at /// 1629844_s_at /// 1625590_a_at
mitotic sister chromatid segregation	37	2	2.6085	0.141948	0.70635	0.15098	1626056_a_at /// 1624154_at
sister chromatid segregation	37	2	2.6085	0.141948	0.70635	0.15098	1626056_a_at /// 1624154_at
vitamin biosynthesis	37	2	2.6085	0.141948	0.70635	0.15098	1625743_at /// 1638844_s_at
adult behavior	60	5	4.23	0.140165	0.70812	0.1499	1630160_at /// 1640391_at /// 1627673_at /// 1637631_at /// 1631948_s_at
purine base metabolism	60	5	4.23	0.140165	0.70812	0.1499	1628492_at /// 1637835_at /// 1640421_at /// 1626799_a_at /// 1640489_at
positive regulation of cellular physiological process	261	20	18.4005	0.13904	0.70924	0.14921	1629141_at /// 1627463_at /// 1640020_at /// 1636020_s_at /// 1637410_s_at /// 1640945_at /// 1633881_at /// 1623519_at /// 1633299_at /// 1635960_at /// 1635393_s_at /// 1631948_s_at /// 1627324_at /// 1633152_at /// 1630756_at /// 1625514_s_at /// 1631682_at /// 1623584_at /// 1624355_at /// 1627436_s_at
glucose catabolism	68	4	4.794	0.131505	0.71688	0.14456	1640791_at /// 1630236_s_at /// 1637641_at /// 1624139_at
hexose catabolism	68	4	4.794	0.131505	0.71688	0.14456	1640791_at /// 1630236_s_at /// 1624139_at /// 1637641_at
monosaccharide catabolism	68	4	4.794	0.131505	0.71688	0.14456	1640791_at /// 1630236_s_at /// 1624139_at /// 1637641_at
regulation of tracheal tube size	22	2	1.551	0.129981	0.71845	0.1436	1630160_at /// 1634573_a_at
system development	799	59	56.3295	0.126605	0.72198	0.14148	1626637_a_at /// 1624321_at /// 1641458_s_at /// 1638681_at /// 1631579_a_at /// 1639710_at /// 1631408_at /// 1632298_s_at /// 1634766_at /// 1625923_s_at /// 1624854_s_at /// 1634573_a_at /// 1632164_at /// 1638953_a_at /// 1637410_s_at /// 1624412_at /// 1629844_s_at /// 1627041_s_at /// 1635652_at /// 1627324_at /// 1632602_s_at /// 1637945_at /// 1641137_at /// 1629803_a_at /// 1631769_at //…
apical protein localization	10	1	0.705	0.12344	0.72533	0.13946	1627948_at
branched duct epithelial cell fate determination (sensu Insecta)	10	1	0.705	0.12344	0.72533	0.13946	1627453_s_at
eggshell pattern formation (sensu Insecta)	10	1	0.705	0.12344	0.72533	0.13946	1624854_s_at
integrin-mediated signaling pathway	10	1	0.705	0.12344	0.72533	0.13946	1629803_a_at
mRNA catabolism, nonsense-mediated decay	10	1	0.705	0.12344	0.72533	0.13946	1626228_a_at
oocyte nucleus localization during oocyte axis determination	10	1	0.705	0.12344	0.72533	0.13946	1624854_s_at
protein targeting to peroxisome	10	1	0.705	0.12344	0.72533	0.13946	1632434_at
regulation of body fluids	10	1	0.705	0.12344	0.72533	0.13946	1633649_s_at
regulation of imaginal disc growth	10	1	0.705	0.12344	0.72533	0.13946	1637785_at
secondary tracheal branching (sensu Insecta)	10	1	0.705	0.12344	0.72533	0.13946	1632434_at
tryptophan metabolism	10	1	0.705	0.12344	0.72533	0.13946	1637142_at
carbohydrate transport	87	7	6.1335	0.122413	0.72643	0.13881	1634033_s_at /// 1640529_at /// 1641320_s_at /// 1622950_a_at /// 1625193_at /// 1640556_at /// 1639110_at
transmembrane receptor protein tyrosine kinase signaling pathway	154	12	10.857	0.120332	0.72867	0.13747	1632434_at /// 1640867_s_at /// 1629352_at /// 1625775_a_at /// 1627453_s_at /// 1628325_at /// 1624389_at /// 1640395_a_at /// 1637638_s_at /// 1629141_at /// 1641458_s_at /// 1622909_at
induction of apoptosis	98	6	6.909	0.119595	0.72947	0.13699	1633152_at /// 1627463_at /// 1640020_at /// 1624355_at /// 1633881_at /// 1623584_at
ATP-dependent proteolysis	20	1	1.41	0.11922	0.72988	0.13675	1624230_s_at
DNA alkylation	20	1	1.41	0.11922	0.72988	0.13675	1638908_at
DNA methylation	20	1	1.41	0.11922	0.72988	0.13675	1638908_at
phagocytosis	20	1	1.41	0.11922	0.72988	0.13675	1638953_a_at
positive regulation of protein kinase activity	20	1	1.41	0.11922	0.72988	0.13675	1637966_at
positive regulation of transferase activity	20	1	1.41	0.11922	0.72988	0.13675	1637966_at
pyrimidine base metabolism	35	3	2.4675	0.114916	0.73461	0.13394	1627691_at /// 1637835_at /// 1640191_a_at
molting cycle (sensu Insecta)	36	2	2.538	0.114044	0.73559	0.13337	1626394_at /// 1635393_s_at
leg disc development	48	4	3.384	0.112132	0.73773	0.1321	1639759_s_at /// 1624412_at /// 1624699_s_at /// 1636088_at
spermatid development	48	4	3.384	0.112132	0.73773	0.1321	1635448_at /// 1626560_at /// 1641564_a_at /// 1627017_at
spermatid differentiation	48	4	3.384	0.112132	0.73773	0.1321	1635448_at /// 1626560_at /// 1627017_at /// 1641564_a_at
brain development	67	4	4.7235	0.110819	0.73921	0.13123	1641137_at /// 1624854_s_at /// 1630160_at /// 1639710_at
organismal physiological process	1163	79	81.9915	0.109146	0.74112	0.13011	1632100_s_at /// 1637454_a_at /// 1633881_at /// 1636264_at /// 1624092_at /// 1623659_at /// 1637807_at /// 1640515_s_at /// 1631498_a_at /// 1640833_at /// 1640945_at /// 1628377_s_at /// 1625065_s_at /// 1634271_at /// 1627385_at /// 1639710_at /// 1641653_at /// 1625471_s_at /// 1635741_a_at /// 1635393_s_at /// 1632672_at /// 1626394_at /// 1624736_a_at /// 1640409_at /// 1629362_at /// 1626…
nucleocytoplasmic transport	82	5	5.781	0.105511	0.74531	0.12766	1625514_s_at /// 1627673_at /// 1636211_at /// 1635960_at /// 1630774_s_at
nucleotide biosynthesis	157	10	11.0685	0.103148	0.74808	0.12605	1638844_s_at /// 1627691_at /// 1634216_at /// 1626168_at /// 1625538_at /// 1626560_at /// 1636219_at /// 1625272_at /// 1640191_a_at /// 1628231_at
regulation of apoptosis	157	10	11.0685	0.103148	0.74808	0.12605	1638208_at /// 1627453_s_at /// 1631595_at /// 1627463_at /// 1633152_at /// 1633881_at /// 1626405_at /// 1624355_at /// 1640020_at /// 1623584_at
autophagic cell death	88	7	6.204	0.10213	0.74929	0.12535	1637410_s_at /// 1635393_s_at /// 1630807_at /// 1637286_a_at /// 1632429_at /// 1623675_at /// 1637487_at
salivary gland cell autophagic cell death	88	7	6.204	0.10213	0.74929	0.12535	1637410_s_at /// 1635393_s_at /// 1630807_at /// 1637286_a_at /// 1632429_at /// 1623675_at /// 1637487_at
salivary gland histolysis	88	7	6.204	0.10213	0.74929	0.12535	1637410_s_at /// 1635393_s_at /// 1630807_at /// 1637286_a_at /// 1623675_at /// 1632429_at /// 1637487_at
protein amino acid dephosphorylation	115	9	8.1075	0.0982493	0.75394	0.12266	1625775_a_at /// 1637641_at /// 1623495_at /// 1633918_s_at /// 1637378_s_at /// 1624755_a_at /// 1635842_at /// 1624894_s_at /// 1633153_at
cellular physiological process	7501	536	528.82	0.0974721	0.75488	0.12212	1627385_at /// 1635525_at /// 1626168_at /// 1628867_s_at /// 1628325_at /// 1641634_at /// 1636019_at /// 1628659_at /// 1625022_a_at /// 1626468_a_at /// 1628795_s_at /// 1640696_at /// 1628224_a_at /// 1625981_at /// 1629050_at /// 1639834_at /// 1640877_at /// 1633881_at /// 1624744_a_at /// 1628632_at /// 1627550_a_at /// 1632023_s_at /// 1632584_at /// 1624506_at /// 1631349_s_at /// 164142…
dorsal/ventral axis specification	75	6	5.2875	0.0960106	0.75667	0.12109	1632776_at /// 1624854_s_at /// 1625775_a_at /// 1640386_at /// 1631682_at /// 1641053_s_at
amino acid activation	66	4	4.653	0.0916417	0.7621	0.11799	1622945_a_at /// 1629026_at /// 1629374_at /// 1639644_at
protein import	66	4	4.653	0.0916417	0.7621	0.11799	1625514_s_at /// 1627673_at /// 1635960_at /// 1630774_s_at
amino acid catabolism	62	5	4.371	0.090515	0.76352	0.11718	1638810_at /// 1637142_at /// 1637971_a_at /// 1635280_at /// 1623787_at
coenzyme metabolism	274	18	19.317	0.0897908	0.76444	0.11665	1626168_at /// 1638858_at /// 1630635_s_at /// 1626560_at /// 1637142_at /// 1633036_s_at /// 1638844_s_at /// 1630249_at /// 1633002_at /// 1628100_at /// 1638154_at /// 1633004_at /// 1640775_a_at /// 1625743_at /// 1630236_s_at /// 1625272_at /// 1625564_at /// 1634241_at
adult locomotory behavior	35	2	2.4675	0.088574	0.766	0.11577	1640391_at /// 1637631_at
di-, tri-valent inorganic cation homeostasis	35	2	2.4675	0.088574	0.766	0.11577	1633452_a_at /// 1627784_at
cardiac cell differentiation	23	2	1.6215	0.0883517	0.76628	0.11561	1640515_s_at /// 1640867_s_at
cardioblast differentiation	23	2	1.6215	0.0883517	0.76628	0.11561	1640515_s_at /// 1640867_s_at
embryonic heart tube development	23	2	1.6215	0.0883517	0.76628	0.11561	1640515_s_at /// 1640867_s_at
epidermal cell differentiation	23	2	1.6215	0.0883517	0.76628	0.11561	1635238_s_at /// 1631579_a_at
epidermis morphogenesis	23	2	1.6215	0.0883517	0.76628	0.11561	1635238_s_at /// 1631579_a_at
establishment of nucleus localization	23	2	1.6215	0.0883517	0.76628	0.11561	1624854_s_at /// 1625034_s_at
hair cell differentiation	23	2	1.6215	0.0883517	0.76628	0.11561	1635238_s_at /// 1631579_a_at
mRNA export from nucleus	23	2	1.6215	0.0883517	0.76628	0.11561	1627673_at /// 1636211_at
mRNA transport	23	2	1.6215	0.0883517	0.76628	0.11561	1627673_at /// 1636211_at
positive regulation of signal transduction	23	2	1.6215	0.0883517	0.76628	0.11561	1627453_s_at /// 1628325_at
protein deubiquitination	23	2	1.6215	0.0883517	0.76628	0.11561	1631050_at /// 1640240_s_at
regulation of axonogenesis	23	2	1.6215	0.0883517	0.76628	0.11561	1626637_a_at /// 1624321_at
regulation of cell growth	23	2	1.6215	0.0883517	0.76628	0.11561	1629141_at /// 1628632_at
ribonucleoside monophosphate biosynthesis	23	2	1.6215	0.0883517	0.76628	0.11561	1627691_at /// 1634216_at
ribonucleoside monophosphate metabolism	23	2	1.6215	0.0883517	0.76628	0.11561	1627691_at /// 1634216_at
sensory organ determination	23	2	1.6215	0.0883517	0.76628	0.11561	1633299_at /// 1624262_at
trichome organization and biogenesis (sensu Insecta)	23	2	1.6215	0.0883517	0.76628	0.11561	1635238_s_at /// 1631579_a_at
vesicle budding	23	2	1.6215	0.0883517	0.76628	0.11561	1628377_s_at /// 1634289_at
organ development	875	64	61.6875	0.0866895	0.76843	0.1144	1633299_at /// 1639759_s_at /// 1624321_at /// 1638681_at /// 1631579_a_at /// 1639710_at /// 1640515_s_at /// 1634766_at /// 1624854_s_at /// 1633020_at /// 1637785_at /// 1625223_a_at /// 1624755_a_at /// 1634573_a_at /// 1632164_at /// 1641307_at /// 1637410_s_at /// 1624412_at /// 1631638_at /// 1637945_at /// 1635518_at /// 1635264_s_at /// 1635238_s_at /// 1641137_at /// 1631769_at /// 1629…
pigment biosynthesis	49	4	3.4545	0.0861399	0.76914	0.11399	1629509_s_at /// 1625743_at /// 1634289_at /// 1624393_at
pigmentation	49	4	3.4545	0.0861399	0.76914	0.11399	1629509_s_at /// 1625743_at /// 1634289_at /// 1624393_at
pigmentation during development	49	4	3.4545	0.0861399	0.76914	0.11399	1629509_s_at /// 1625743_at /// 1634289_at /// 1624393_at
endoderm development	19	1	1.3395	0.0860472	0.76926	0.11392	1640867_s_at
G-protein signaling, coupled to cAMP nucleotide second messenger	19	1	1.3395	0.0860472	0.76926	0.11392	1628231_at
G-protein signaling, coupled to cyclic nucleotide second messenger	19	1	1.3395	0.0860472	0.76926	0.11392	1628231_at
intercellular bridge organization and biogenesis	19	1	1.3395	0.0860472	0.76926	0.11392	1624755_a_at
male sex differentiation	19	1	1.3395	0.0860472	0.76926	0.11392	1631498_a_at
mitotic cell cycle, embryonic	19	1	1.3395	0.0860472	0.76926	0.11392	1625942_s_at
primary sex determination	19	1	1.3395	0.0860472	0.76926	0.11392	1632135_a_at
ring canal formation	19	1	1.3395	0.0860472	0.76926	0.11392	1624755_a_at
RNA elongation from RNA polymerase II promoter	19	1	1.3395	0.0860472	0.76926	0.11392	1639102_at
wing hair organization and biogenesis	19	1	1.3395	0.0860472	0.76926	0.11392	1635238_s_at
wound healing	19	1	1.3395	0.0860472	0.76926	0.11392	1633299_at
embryonic organ morphogenesis	36	3	2.538	0.0840993	0.77182	0.11249	1631769_at /// 1631682_at /// 1637286_a_at
aromatic compound metabolism	184	14	12.972	0.0814665	0.77532	0.11052	1627691_at /// 1640489_at /// 1637142_at /// 1628492_at /// 1640191_a_at /// 1640421_at /// 1640775_a_at /// 1637835_at /// 1624393_at /// 1626799_a_at /// 1634289_at /// 1629509_s_at /// 1638810_at /// 1635280_at
negative regulation of physiological process	317	21	22.3485	0.081368	0.77545	0.11045	1625034_s_at /// 1623106_s_at /// 1637410_s_at /// 1632164_at /// 1639102_at /// 1628160_a_at /// 1626405_at /// 1623519_at /// 1628632_at /// 1638208_at /// 1633299_at /// 1623495_at /// 1631948_s_at /// 1641653_at /// 1625773_at /// 1634890_at /// 1631595_at /// 1626458_at /// 1635678_at /// 1627453_s_at /// 1631670_at
anti-apoptosis	50	3	3.525	0.0781915	0.77976	0.10804	1627453_s_at /// 1631595_at /// 1626405_at
cell-cell signaling	593	40	41.8065	0.0780606	0.77994	0.10794	1639759_s_at /// 1628377_s_at /// 1637393_at /// 1639710_at /// 1640515_s_at /// 1636651_a_at /// 1634766_at /// 1639478_at /// 1632164_at /// 1637410_s_at /// 1625838_at /// 1635406_at /// 1627041_s_at /// 1627324_at /// 1626418_a_at /// 1632023_s_at /// 1640945_at /// 1626468_a_at /// 1631498_a_at /// 1631274_at /// 1625065_s_at /// 1627948_at /// 1636378_a_at /// 1625981_at /// 1640409_at /// …
tRNA aminoacylation	65	4	4.5825	0.0740439	0.78554	0.10483	1622945_a_at /// 1629026_at /// 1629374_at /// 1639644_at
tRNA aminoacylation for protein translation	65	4	4.5825	0.0740439	0.78554	0.10483	1622945_a_at /// 1629026_at /// 1629374_at /// 1639644_at
tRNA metabolism	110	7	7.755	0.0735042	0.7863	0.10441	1628596_at /// 1640877_at /// 1622945_a_at /// 1629026_at /// 1629374_at /// 1633754_at /// 1639644_at
translation	228	15	16.074	0.0717604	0.78879	0.10304	1632602_s_at /// 1632728_at /// 1634095_at /// 1633209_s_at /// 1629026_at /// 1629374_at /// 1639644_at /// 1624854_s_at /// 1640653_at /// 1624355_at /// 1627749_at /// 1628632_at /// 1627668_s_at /// 1622945_a_at /// 1634890_at
regulation of neurotransmitter levels	144	11	10.152	0.0708337	0.79013	0.1023	1641320_s_at /// 1640515_s_at /// 1625838_at /// 1637410_s_at /// 1636378_a_at /// 1626418_a_at /// 1634387_at /// 1625193_at /// 1625981_at /// 1628377_s_at /// 1636651_a_at
cell-matrix adhesion	34	2	2.397	0.0657526	0.79762	0.0982	1626934_a_at /// 1629803_a_at
cell-substrate adhesion	34	2	2.397	0.0657526	0.79762	0.0982	1626934_a_at /// 1629803_a_at
neuroblast differentiation	34	2	2.397	0.0657526	0.79762	0.0982	1641137_at /// 1627948_at
neuroblast fate commitment	34	2	2.397	0.0657526	0.79762	0.0982	1641137_at /// 1627948_at
neuroblast fate determination	34	2	2.397	0.0657526	0.79762	0.0982	1641137_at /// 1627948_at
regulation of tracheal tube architecture	34	2	2.397	0.0657526	0.79762	0.0982	1630160_at /// 1634573_a_at
alcohol biosynthesis	11	1	0.7755	0.0649907	0.79878	0.09758	1633599_a_at
aldehyde metabolism	11	1	0.7755	0.0649907	0.79878	0.09758	1626801_at
alkene metabolism	11	1	0.7755	0.0649907	0.79878	0.09758	1625743_at
aromatic compound catabolism	11	1	0.7755	0.0649907	0.79878	0.09758	1635280_at
basal protein localization	11	1	0.7755	0.0649907	0.79878	0.09758	1637410_s_at
cytoplasmic transport	11	1	0.7755	0.0649907	0.79878	0.09758	1637487_at
cytoplasmic transport, nurse cell to oocyte	11	1	0.7755	0.0649907	0.79878	0.09758	1637487_at
'de novo' protein folding	11	1	0.7755	0.0649907	0.79878	0.09758	1629790_at
DNA unwinding during replication	11	1	0.7755	0.0649907	0.79878	0.09758	1624766_s_at
embryonic cuticle biosynthesis (sensu Insecta)	11	1	0.7755	0.0649907	0.79878	0.09758	1634573_a_at
establishment of cell polarity	11	1	0.7755	0.0649907	0.79878	0.09758	1637410_s_at
glucan metabolism	11	1	0.7755	0.0649907	0.79878	0.09758	1624139_at
glycogen metabolism	11	1	0.7755	0.0649907	0.79878	0.09758	1624139_at
gonadal mesoderm development	11	1	0.7755	0.0649907	0.79878	0.09758	1640867_s_at
G-protein signaling, adenylate cyclase activating pathway	11	1	0.7755	0.0649907	0.79878	0.09758	1628231_at
hexose biosynthesis	11	1	0.7755	0.0649907	0.79878	0.09758	1633599_a_at
indolalkylamine metabolism	11	1	0.7755	0.0649907	0.79878	0.09758	1637142_at
monosaccharide biosynthesis	11	1	0.7755	0.0649907	0.79878	0.09758	1633599_a_at
ovarian fusome organization and biogenesis	11	1	0.7755	0.0649907	0.79878	0.09758	1624854_s_at
polyisoprenoid metabolism	11	1	0.7755	0.0649907	0.79878	0.09758	1625743_at
positive regulation of body size	11	1	0.7755	0.0649907	0.79878	0.09758	1629141_at
R7 development	11	1	0.7755	0.0649907	0.79878	0.09758	1624262_at
terpene metabolism	11	1	0.7755	0.0649907	0.79878	0.09758	1625743_at
terpenoid metabolism	11	1	0.7755	0.0649907	0.79878	0.09758	1625743_at
ventral furrow formation	11	1	0.7755	0.0649907	0.79878	0.09758	1631682_at
visceral muscle development	11	1	0.7755	0.0649907	0.79878	0.09758	1640867_s_at
phosphorylation	559	41	39.4095	0.0641899	0.79999	0.09691	1622909_at /// 1624139_at /// 1641458_s_at /// 1634134_at /// 1632728_at /// 1633881_at /// 1625678_at /// 1639139_a_at /// 1637966_at /// 1635406_at /// 1626724_at /// 1631769_at /// 1637631_at /// 1636695_at /// 1624154_at /// 1630756_at /// 1640867_s_at /// 1629141_at /// 1640162_at /// 1627948_at /// 1626138_s_at /// 1628969_s_at /// 1640409_at /// 1637638_s_at /// 1631447_at /// 1627040_at /…
monovalent inorganic cation transport	227	15	16.0035	0.0629245	0.80193	0.09586	1626461_at /// 1625065_s_at /// 1626807_a_at /// 1626168_at /// 1635360_at /// 1638154_at /// 1623035_at /// 1640301_a_at /// 1626560_at /// 1626468_a_at /// 1625272_at /// 1625190_at /// 1627673_at /// 1623066_at /// 1630249_at
epidermal growth factor receptor signaling pathway	49	3	3.4545	0.0597974	0.80682	0.09323	1627453_s_at /// 1625775_a_at /// 1628325_at
response to external stimulus	145	11	10.2225	0.0591349	0.80787	0.09266	1638319_at /// 1625743_at /// 1635518_at /// 1633299_at /// 1628719_at /// 1626251_at /// 1637807_at /// 1637526_s_at /// 1633646_at /// 1633649_s_at /// 1629141_at
cell maturation	37	3	2.6085	0.0587588	0.80847	0.09234	1641307_at /// 1635531_at /// 1624321_at
metal ion homeostasis	37	3	2.6085	0.0587588	0.80847	0.09234	1633452_a_at /// 1630291_at /// 1627784_at
oocyte dorsal/ventral axis determination	37	3	2.6085	0.0587588	0.80847	0.09234	1624854_s_at /// 1632776_at /// 1640386_at
imaginal disc pattern formation	64	4	4.512	0.0580993	0.80953	0.09177	1641137_at /// 1634766_at /// 1624412_at /// 1636088_at
segmentation	153	10	10.7865	0.0573478	0.81074	0.09112	1635264_s_at /// 1624412_at /// 1625775_a_at /// 1629352_at /// 1630774_s_at /// 1634766_at /// 1635117_at /// 1624699_s_at /// 1640395_a_at /// 1625636_s_at
amino sugar catabolism	18	1	1.269	0.0570221	0.81127	0.09084	1637421_at
body growth	18	1	1.269	0.0570221	0.81127	0.09084	1629141_at
cellular polysaccharide catabolism	18	1	1.269	0.0570221	0.81127	0.09084	1637421_at
chitin catabolism	18	1	1.269	0.0570221	0.81127	0.09084	1637421_at
fusome organization and biogenesis	18	1	1.269	0.0570221	0.81127	0.09084	1624854_s_at
glucosamine catabolism	18	1	1.269	0.0570221	0.81127	0.09084	1637421_at
N-acetylglucosamine catabolism	18	1	1.269	0.0570221	0.81127	0.09084	1637421_at
oligosaccharide metabolism	18	1	1.269	0.0570221	0.81127	0.09084	1634828_at
pole cell development	18	1	1.269	0.0570221	0.81127	0.09084	1625942_s_at
polysaccharide catabolism	18	1	1.269	0.0570221	0.81127	0.09084	1637421_at
regulation of body size	18	1	1.269	0.0570221	0.81127	0.09084	1629141_at
regulation of epidermal growth factor receptor signaling pathway	18	1	1.269	0.0570221	0.81127	0.09084	1627453_s_at
RNA modification	18	1	1.269	0.0570221	0.81127	0.09084	1640877_at
spindle assembly	18	1	1.269	0.0570221	0.81127	0.09084	1625942_s_at
antibacterial humoral response (sensu Protostomia)	24	2	1.692	0.0560662	0.81283	0.09	1625124_at /// 1634271_at
apposition of dorsal and ventral wing surfaces	24	2	1.692	0.0560662	0.81283	0.09	1625223_a_at /// 1638681_at
nucleoside monophosphate biosynthesis	24	2	1.692	0.0560662	0.81283	0.09	1627691_at /// 1634216_at
nucleoside monophosphate metabolism	24	2	1.692	0.0560662	0.81283	0.09	1627691_at /// 1634216_at
nucleus localization	24	2	1.692	0.0560662	0.81283	0.09	1624854_s_at /// 1625034_s_at
positive regulation of growth	24	2	1.692	0.0560662	0.81283	0.09	1629141_at /// 1622909_at
response to ecdysone	24	2	1.692	0.0560662	0.81283	0.09	1637410_s_at /// 1635393_s_at
response to steroid hormone stimulus	24	2	1.692	0.0560662	0.81283	0.09	1637410_s_at /// 1635393_s_at
positive regulation of cellular metabolism	118	9	8.319	0.0557472	0.81335	0.08972	1640945_at /// 1631948_s_at /// 1623519_at /// 1636020_s_at /// 1631682_at /// 1633299_at /// 1630756_at /// 1627436_s_at /// 1627324_at
positive regulation of metabolism	118	9	8.319	0.0557472	0.81335	0.08972	1640945_at /// 1631948_s_at /// 1623519_at /// 1636020_s_at /// 1631682_at /// 1633299_at /// 1630756_at /// 1627436_s_at /// 1627324_at
mesoderm development	256	19	18.048	0.0502163	0.82269	0.08477	1636888_a_at /// 1629352_at /// 1625794_at /// 1631120_at /// 1635531_at /// 1628105_a_at /// 1640867_s_at /// 1634529_at /// 1636168_s_at /// 1624699_s_at /// 1631420_at /// 1631769_at /// 1637945_at /// 1631682_at /// 1625775_a_at /// 1625636_s_at /// 1627436_s_at /// 1635518_at /// 1624755_a_at
regulation of biosynthesis	108	7	7.614	0.0495135	0.82391	0.08412	1624854_s_at /// 1624355_at /// 1634890_at /// 1640653_at /// 1628632_at /// 1633209_s_at /// 1632728_at
regulation of cellular biosynthesis	108	7	7.614	0.0495135	0.82391	0.08412	1624854_s_at /// 1624355_at /// 1634890_at /// 1640653_at /// 1628632_at /// 1633209_s_at /// 1632728_at
tissue development	506	37	35.673	0.0493631	0.82418	0.08398	1631579_a_at /// 1631408_at /// 1639366_at /// 1632298_s_at /// 1627436_s_at /// 1634766_at /// 1625923_s_at /// 1624854_s_at /// 1624755_a_at /// 1631420_at /// 1638953_a_at /// 1624412_at /// 1637945_at /// 1635518_at /// 1635238_s_at /// 1641137_at /// 1631769_at /// 1636905_at /// 1640867_s_at /// 1628105_a_at /// 1631682_at /// 1634529_at /// 1625794_at /// 1625636_s_at /// 1623692_s_at /// …
positive regulation of transcription	105	8	7.4025	0.0482278	0.82618	0.08293	1640945_at /// 1633299_at /// 1627436_s_at /// 1623519_at /// 1631682_at /// 1627324_at /// 1631948_s_at /// 1636020_s_at
wing disc development	160	12	11.28	0.0459574	0.83025	0.08079	1624412_at /// 1630774_s_at /// 1635238_s_at /// 1638681_at /// 1631579_a_at /// 1624699_s_at /// 1624755_a_at /// 1636088_at /// 1625223_a_at /// 1633020_at /// 1641137_at /// 1625636_s_at
border follicle cell migration (sensu Insecta)	33	2	2.3265	0.0458209	0.8305	0.08066	1631638_at /// 1628160_a_at
mushroom body development	33	2	2.3265	0.0458209	0.8305	0.08066	1624854_s_at /// 1630160_at
negative regulation of biosynthesis	33	2	2.3265	0.0458209	0.8305	0.08066	1634890_at /// 1628632_at
negative regulation of cellular biosynthesis	33	2	2.3265	0.0458209	0.8305	0.08066	1634890_at /// 1628632_at
ribosome biogenesis	51	4	3.5955	0.045507	0.83107	0.08036	1624230_s_at /// 1633091_at /// 1637710_at /// 1637928_at
positive regulation of programmed cell death	119	9	8.3895	0.0444258	0.83306	0.07932	1635393_s_at /// 1627463_at /// 1633152_at /// 1633299_at /// 1637410_s_at /// 1633881_at /// 1624355_at /// 1640020_at /// 1623584_at
sensory perception	340	25	23.97	0.0442595	0.83337	0.07916	1638374_at /// 1631120_at /// 1641725_at /// 1632164_at /// 1638319_at /// 1623636_at /// 1633646_at /// 1632100_s_at /// 1635741_a_at /// 1623923_a_at /// 1627385_at /// 1626251_at /// 1631408_at /// 1623675_at /// 1637807_at /// 1633649_s_at /// 1637454_a_at /// 1637945_at /// 1624243_at /// 1637526_s_at /// 1640515_s_at /// 1625743_at /// 1623659_at /// 1624262_at /// 1635518_at
eye development	243	18	17.1315	0.0440296	0.8338	0.07894	1632573_at /// 1630160_at /// 1632100_s_at /// 1633299_at /// 1624321_at /// 1633020_at /// 1635238_s_at /// 1640395_a_at /// 1634766_at /// 1641307_at /// 1628325_at /// 1631769_at /// 1633746_s_at /// 1631579_a_at /// 1625775_a_at /// 1635264_s_at /// 1627453_s_at /// 1624262_at
egg chamber formation (sensu Insecta)	63	4	4.4415	0.0438866	0.83406	0.0788	1635117_at /// 1624854_s_at /// 1627948_at /// 1624755_a_at
cellular process	8098	566	570.909	0.0422104	0.83722	0.07716	1627385_at /// 1635525_at /// 1626168_at /// 1628867_s_at /// 1628325_at /// 1641634_at /// 1636019_at /// 1628659_at /// 1625022_a_at /// 1626468_a_at /// 1628795_s_at /// 1640696_at /// 1628224_a_at /// 1625981_at /// 1629050_at /// 1639834_at /// 1640877_at /// 1633881_at /// 1624744_a_at /// 1628632_at /// 1627550_a_at /// 1632023_s_at /// 1632584_at /// 1624506_at /// 1631349_s_at /// 164142…
eye morphogenesis	202	15	14.241	0.0404523	0.8406	0.07541	1631769_at /// 1635264_s_at /// 1624262_at /// 1625775_a_at /// 1627453_s_at /// 1628325_at /// 1632573_at /// 1633299_at /// 1632100_s_at /// 1635238_s_at /// 1631579_a_at /// 1640395_a_at /// 1641307_at /// 1630160_at /// 1624321_at
regulation of organismal physiological process	38	3	2.679	0.0384625	0.84452	0.07339	1640833_at /// 1632164_at /// 1631948_s_at
amine catabolism	65	5	4.5825	0.0380374	0.84537	0.07295	1638810_at /// 1637142_at /// 1635280_at /// 1637971_a_at /// 1623787_at
nitrogen compound catabolism	65	5	4.5825	0.0380374	0.84537	0.07295	1638810_at /// 1637142_at /// 1635280_at /// 1637971_a_at /// 1623787_at
positive regulation of nucleobase, nucleoside, nucleotide and nucleic acid metabolism	106	8	7.473	0.0371643	0.84713	0.07205	1640945_at /// 1633299_at /// 1627436_s_at /// 1623519_at /// 1631682_at /// 1627324_at /// 1631948_s_at /// 1636020_s_at
cellular metabolism	5634	401	397.197	0.0364122	0.84867	0.07126	1635525_at /// 1626168_at /// 1641634_at /// 1636019_at /// 1625022_a_at /// 1628795_s_at /// 1640696_at /// 1629050_at /// 1639834_at /// 1640877_at /// 1633881_at /// 1624744_a_at /// 1628632_at /// 1627550_a_at /// 1632023_s_at /// 1632584_at /// 1624506_at /// 1631349_s_at /// 1641422_at /// 1630249_at /// 1625538_at /// 1640898_at /// 1631948_s_at /// 1624230_s_at /// 1623068_at /// 1631073_…
cell fate commitment	258	19	18.189	0.0361604	0.84918	0.071	1624854_s_at /// 1624412_at /// 1637410_s_at /// 1627948_at /// 1640867_s_at /// 1632100_s_at /// 1641137_at /// 1633299_at /// 1623923_a_at /// 1634573_a_at /// 1641653_at /// 1640395_a_at /// 1631682_at /// 1640515_s_at /// 1624355_at /// 1625775_a_at /// 1627453_s_at /// 1625636_s_at /// 1624262_at
ectoderm development	296	20	20.868	0.0361043	0.8493	0.07094	1623692_s_at /// 1624854_s_at /// 1624412_at /// 1638953_a_at /// 1630160_at /// 1640867_s_at /// 1641137_at /// 1636905_at /// 1624699_s_at /// 1631408_at /// 1630094_at /// 1625923_s_at /// 1635725_a_at /// 1635238_s_at /// 1636088_at /// 1634766_at /// 1632298_s_at /// 1639366_at /// 1640337_a_at /// 1631579_a_at
regulation of programmed cell death	175	13	12.3375	0.035575	0.8504	0.07038	1638208_at /// 1627453_s_at /// 1635393_s_at /// 1631595_at /// 1627463_at /// 1633152_at /// 1633299_at /// 1637410_s_at /// 1633881_at /// 1626405_at /// 1624355_at /// 1640020_at /// 1623584_at
biopolymer metabolism	2166	155	152.703	0.0345521	0.85254	0.06929	1631050_at /// 1637421_at /// 1628596_at /// 1627324_at /// 1623519_at /// 1633866_at /// 1633091_at /// 1640898_at /// 1635518_at /// 1632023_s_at /// 1640945_at /// 1628969_s_at /// 1633190_at /// 1624894_s_at /// 1630756_at /// 1626659_at /// 1631321_s_at /// 1641365_s_at /// 1631349_s_at /// 1626724_at /// 1626405_at /// 1631498_a_at /// 1641464_s_at /// 1633534_s_at /// 1627673_at /// 162769…
protein ubiquitination	120	9	8.46	0.0344681	0.85271	0.0692	1638208_at /// 1630539_at /// 1633866_at /// 1632100_s_at /// 1635377_at /// 1632023_s_at /// 1640497_at /// 1635840_s_at /// 1633020_at
glucose metabolism	79	6	5.5695	0.0332759	0.85526	0.0679	1640791_at /// 1630236_s_at /// 1624139_at /// 1637641_at /// 1633599_a_at /// 1627464_at
Wnt receptor signaling pathway	79	6	5.5695	0.0332759	0.85526	0.0679	1637442_at /// 1629352_at /// 1631579_a_at /// 1625636_s_at /// 1635960_at /// 1630774_s_at
axon guidance	121	8	8.5305	0.0329911	0.85587	0.06759	1640945_at /// 1631931_s_at /// 1629141_at /// 1636905_at /// 1629803_a_at /// 1633488_at /// 1624412_at /// 1627324_at
cardioblast cell fate commitment	17	1	1.1985	0.0328763	0.85612	0.06747	1640515_s_at
cystoblast division	17	1	1.1985	0.0328763	0.85612	0.06747	1624854_s_at
defense response to Gram-positive bacteria	17	1	1.1985	0.0328763	0.85612	0.06747	1634271_at
heterophilic cell adhesion	17	1	1.1985	0.0328763	0.85612	0.06747	1629803_a_at
neuroblast division	17	1	1.1985	0.0328763	0.85612	0.06747	1627948_at
nicotinamide metabolism	17	1	1.1985	0.0328763	0.85612	0.06747	1630236_s_at
ovarian ring canal formation	17	1	1.1985	0.0328763	0.85612	0.06747	1624755_a_at
primary sex determination, soma	17	1	1.1985	0.0328763	0.85612	0.06747	1632135_a_at
response to ethanol	17	1	1.1985	0.0328763	0.85612	0.06747	1630160_at
septate junction assembly	17	1	1.1985	0.0328763	0.85612	0.06747	1637410_s_at
stem cell maintenance	17	1	1.1985	0.0328763	0.85612	0.06747	1631769_at
monosaccharide metabolism	134	10	9.447	0.032371	0.85722	0.06691	1640791_at /// 1641681_s_at /// 1632936_at /// 1637641_at /// 1624139_at /// 1633599_a_at /// 1630236_s_at /// 1627464_at /// 1632019_s_at /// 1633684_at
axon midline choice point recognition	25	2	1.7625	0.0320035	0.85802	0.0665	1640945_at /// 1627324_at
ciliary or flagellar motility	25	2	1.7625	0.0320035	0.85802	0.0665	1640945_at /// 1627324_at
pole cell migration	25	2	1.7625	0.0320035	0.85802	0.0665	1640867_s_at /// 1632164_at
proximal/distal pattern formation	25	2	1.7625	0.0320035	0.85802	0.0665	1624412_at /// 1636088_at
proximal/distal pattern formation, imaginal disc	25	2	1.7625	0.0320035	0.85802	0.0665	1624412_at /// 1636088_at
response to hormone stimulus	25	2	1.7625	0.0320035	0.85802	0.0665	1637410_s_at /// 1635393_s_at
amino acid derivative metabolism	62	4	4.371	0.0314896	0.85915	0.06593	1623331_at /// 1637142_at /// 1625375_at /// 1635280_at
chromatin assembly	62	4	4.371	0.0314896	0.85915	0.06593	1631321_s_at /// 1638308_s_at /// 1623519_at /// 1626458_at
apoptosis	245	18	17.2725	0.0306416	0.86104	0.06498	1627463_at /// 1640020_at /// 1624326_at /// 1641725_at /// 1626405_at /// 1633881_at /// 1638208_at /// 1634364_s_at /// 1640898_at /// 1633152_at /// 1631595_at /// 1633004_at /// 1631137_at /// 1623584_at /// 1624355_at /// 1627453_s_at /// 1637487_at /// 1639659_at
transmission of nerve impulse	496	36	34.968	0.0304571	0.86146	0.06477	1628377_s_at /// 1637393_at /// 1639710_at /// 1640515_s_at /// 1636651_a_at /// 1639478_at /// 1632164_at /// 1637410_s_at /// 1625838_at /// 1635406_at /// 1627041_s_at /// 1627324_at /// 1626418_a_at /// 1632023_s_at /// 1640945_at /// 1626468_a_at /// 1631498_a_at /// 1631274_at /// 1625065_s_at /// 1627948_at /// 1636378_a_at /// 1625981_at /// 1640409_at /// 1630160_at /// 1636093_a_at /// …
digestive tract morphogenesis	47	3	3.3135	0.0296612	0.86326	0.06386	1631769_at /// 1631682_at /// 1637286_a_at
ectodermal gut development	47	3	3.3135	0.0296612	0.86326	0.06386	1631769_at /// 1631682_at /// 1637286_a_at
ectodermal gut morphogenesis	47	3	3.3135	0.0296612	0.86326	0.06386	1631769_at /// 1631682_at /// 1637286_a_at
gut morphogenesis	47	3	3.3135	0.0296612	0.86326	0.06386	1631769_at /// 1631682_at /// 1637286_a_at
negative regulation of cellular process	367	25	25.8735	0.0294897	0.86365	0.06366	1625034_s_at /// 1623106_s_at /// 1637410_s_at /// 1632164_at /// 1639102_at /// 1628160_a_at /// 1626405_at /// 1623519_at /// 1628632_at /// 1638208_at /// 1633299_at /// 1635960_at /// 1623495_at /// 1631948_s_at /// 1641653_at /// 1625773_at /// 1634890_at /// 1631595_at /// 1626458_at /// 1635678_at /// 1640515_s_at /// 1627453_s_at /// 1625636_s_at /// 1631670_at /// 1630774_s_at
male courtship behavior	32	2	2.256	0.0290496	0.86466	0.06315	1631498_a_at /// 1635518_at
eclosion rhythm	12	1	0.846	0.0280331	0.86703	0.06197	1631948_s_at
filopodium formation	12	1	0.846	0.0280331	0.86703	0.06197	1632434_at
leg joint morphogenesis	12	1	0.846	0.0280331	0.86703	0.06197	1634766_at
maternal determination of dorsal/ventral axis, oocyte, soma encoded	12	1	0.846	0.0280331	0.86703	0.06197	1640386_at
microspike biogenesis	12	1	0.846	0.0280331	0.86703	0.06197	1632434_at
negative regulation of salivary gland determination	12	1	0.846	0.0280331	0.86703	0.06197	1631769_at
regulation of female receptivity	12	1	0.846	0.0280331	0.86703	0.06197	1631200_at
regulation of salivary gland determination	12	1	0.846	0.0280331	0.86703	0.06197	1631769_at
rhodopsin mediated signaling	12	1	0.846	0.0280331	0.86703	0.06197	1633646_at
cell migration	280	19	19.74	0.0277406	0.86772	0.06162	1624412_at /// 1629141_at /// 1629352_at /// 1632164_at /// 1628160_a_at /// 1640867_s_at /// 1640945_at /// 1631931_s_at /// 1636905_at /// 1629803_a_at /// 1626934_a_at /// 1629844_s_at /// 1627324_at /// 1631638_at /// 1633152_at /// 1632434_at /// 1633488_at /// 1625775_a_at /// 1632776_at
polysaccharide metabolism	204	15	14.382	0.0265557	0.87055	0.06021	1635163_at /// 1628950_at /// 1629352_at /// 1624139_at /// 1635007_at /// 1637442_at /// 1628449_at /// 1641191_s_at /// 1634828_at /// 1638903_at /// 1637421_at /// 1626970_at /// 1639147_s_at /// 1638322_at /// 1637192_at
regulation of transport	66	5	4.653	0.0258777	0.8722	0.05938	1625514_s_at /// 1625838_at /// 1632429_at /// 1635960_at /// 1630774_s_at
nuclear transport	76	5	5.358	0.0239201	0.87709	0.05696	1625514_s_at /// 1627673_at /// 1636211_at /// 1635960_at /// 1630774_s_at
cation homeostasis	39	3	2.7495	0.0228224	0.87992	0.05556	1633452_a_at /// 1630291_at /// 1627784_at
cell ion homeostasis	39	3	2.7495	0.0228224	0.87992	0.05556	1633452_a_at /// 1630291_at /// 1627784_at
eye-antennal disc morphogenesis	191	14	13.4655	0.0212165	0.88419	0.05345	1635264_s_at /// 1624262_at /// 1631769_at /// 1625775_a_at /// 1627453_s_at /// 1628325_at /// 1632573_at /// 1633299_at /// 1632100_s_at /// 1635238_s_at /// 1631579_a_at /// 1640395_a_at /// 1641307_at /// 1624321_at
cell projection organization and biogenesis	61	4	4.3005	0.0209976	0.88479	0.05316	1631638_at /// 1635238_s_at /// 1631579_a_at /// 1632434_at
negative regulation of signal transduction	61	4	4.3005	0.0209976	0.88479	0.05316	1637410_s_at /// 1625636_s_at /// 1630774_s_at /// 1635960_at
rRNA metabolism	61	4	4.3005	0.0209976	0.88479	0.05316	1632098_at /// 1633091_at /// 1637710_at /// 1637928_at
gene silencing	53	4	3.7365	0.0185822	0.89157	0.04984	1632602_s_at /// 1628160_a_at /// 1623519_at /// 1626458_at
coenzyme biosynthesis	119	8	8.3895	0.0180833	0.89303	0.04914	1625564_at /// 1626560_at /// 1625272_at /// 1638844_s_at /// 1626168_at /// 1633036_s_at /// 1640775_a_at /// 1633004_at
neurophysiological process	823	57	58.0215	0.0179841	0.89332	0.04899	1628377_s_at /// 1638374_at /// 1637393_at /// 1639710_at /// 1623659_at /// 1631408_at /// 1627385_at /// 1640515_s_at /// 1636651_a_at /// 1639478_at /// 1633646_at /// 1632164_at /// 1637410_s_at /// 1625838_at /// 1635406_at /// 1627041_s_at /// 1627324_at /// 1637945_at /// 1635518_at /// 1626418_a_at /// 1633649_s_at /// 1632023_s_at /// 1640945_at /// 1623636_at /// 1626468_a_at /// 162574…
physiological process	8183	580	576.901	0.0166418	0.89736	0.04704	1641191_s_at /// 1641062_at /// 1624699_s_at /// 1629806_a_at /// 1635280_at /// 1632273_at /// 1624573_at /// 1625272_at /// 1626124_at /// 1630528_at /// 1634890_at /// 1639845_at /// 1631555_at /// 1623027_s_at /// 1625773_at /// 1632602_s_at /// 1637421_at /// 1627691_at /// 1630774_s_at /// 1633083_at /// 1633106_at /// 1636928_s_at /// 1627324_at /// 1637638_s_at /// 1628659_at /// 1634954_…
aromatic amino acid family metabolism	31	2	2.1855	0.0157448	0.90014	0.04569	1638810_at /// 1637142_at
gastrulation (sensu Insecta)	31	2	2.1855	0.0157448	0.90014	0.04569	1640391_at /// 1631682_at
gastrulation (sensu Protostomia)	31	2	2.1855	0.0157448	0.90014	0.04569	1640391_at /// 1631682_at
nuclear export	31	2	2.1855	0.0157448	0.90014	0.04569	1627673_at /// 1636211_at
oocyte fate determination	31	2	2.1855	0.0157448	0.90014	0.04569	1624854_s_at /// 1627948_at
calcium-mediated signaling	75	5	5.2875	0.0156324	0.9005	0.04552	1627948_at /// 1637807_at /// 1636589_s_at /// 1625750_at /// 1633649_s_at
calcium ion homeostasis	26	2	1.833	0.0152149	0.90183	0.04487	1633452_a_at /// 1627784_at
Bolwig's organ morphogenesis	16	1	1.128	0.0145248	0.90407	0.0438	1630160_at
defense response to Gram-negative bacteria	16	1	1.128	0.0145248	0.90407	0.0438	1625124_at
DNA integration	16	1	1.128	0.0145248	0.90407	0.0438	1641365_s_at
double-strand break repair	16	1	1.128	0.0145248	0.90407	0.0438	1637151_at
mating	16	1	1.128	0.0145248	0.90407	0.0438	1631498_a_at
mitotic chromosome condensation	16	1	1.128	0.0145248	0.90407	0.0438	1624154_at
oligosaccharide biosynthesis	16	1	1.128	0.0145248	0.90407	0.0438	1634828_at
oocyte microtubule cytoskeleton polarization	16	1	1.128	0.0145248	0.90407	0.0438	1624321_at
posttranscriptional gene silencing	16	1	1.128	0.0145248	0.90407	0.0438	1632602_s_at
regulation of amino acid metabolism	16	1	1.128	0.0145248	0.90407	0.0438	1630756_at
RNA-mediated gene silencing	16	1	1.128	0.0145248	0.90407	0.0438	1632602_s_at
RNA-mediated posttranscriptional gene silencing	16	1	1.128	0.0145248	0.90407	0.0438	1632602_s_at
inorganic anion transport	60	4	4.23	0.0125059	0.91096	0.0405	1623035_at /// 1640405_at /// 1626461_at /// 1640301_a_at
sensory organ development	305	22	21.5025	0.0115106	0.91456	0.03879	1632672_at /// 1637410_s_at /// 1632573_at /// 1630160_at /// 1632100_s_at /// 1633299_at /// 1624321_at /// 1633020_at /// 1635238_s_at /// 1641653_at /// 1634766_at /// 1640395_a_at /// 1641307_at /// 1628325_at /// 1631769_at /// 1633746_s_at /// 1631579_a_at /// 1625775_a_at /// 1635264_s_at /// 1627453_s_at /// 1624262_at /// 1630774_s_at
muscle cell differentiation	40	3	2.82	0.0114894	0.91464	0.03875	1641307_at /// 1635531_at /// 1624321_at
negative regulation of apoptosis	54	4	3.807	0.00978434	0.92121	0.03564	1627453_s_at /// 1631595_at /// 1638208_at /// 1626405_at
negative regulation of programmed cell death	54	4	3.807	0.00978434	0.92121	0.03564	1627453_s_at /// 1631595_at /// 1638208_at /// 1626405_at
protein import into nucleus	54	4	3.807	0.00978434	0.92121	0.03564	1625514_s_at /// 1627673_at /// 1635960_at /// 1630774_s_at
electron transport	404	29	28.482	0.00942083	0.92268	0.03495	1626168_at /// 1629048_s_at /// 1635084_at /// 1629352_at /// 1632530_s_at /// 1633639_at /// 1634623_a_at /// 1637142_at /// 1637622_s_at /// 1636688_at /// 1634548_at /// 1628596_at /// 1626022_at /// 1631420_at /// 1623787_at /// 1623068_at /// 1641058_at /// 1635075_at /// 1640489_at /// 1628052_at /// 1635137_a_at /// 1637491_s_at /// 1627945_at /// 1636651_a_at /// 1638739_at /// 1624939_at…
catabolism	447	31	31.5135	0.00836728	0.92712	0.03287	1632262_at /// 1626228_a_at /// 1624338_at /// 1634515_at /// 1624326_at /// 1640833_at /// 1626405_at /// 1632100_s_at /// 1637142_at /// 1637421_at /// 1636087_at /// 1635223_at /// 1640240_s_at /// 1640791_at /// 1638810_at /// 1629844_s_at /// 1623787_at /// 1631228_a_at /// 1625590_a_at /// 1625065_s_at /// 1639384_s_at /// 1640898_at /// 1624230_s_at /// 1630539_at /// 1637971_a_at /// 1623…
cell fate determination	146	10	10.293	0.00834052	0.92723	0.03281	1624262_at /// 1627453_s_at /// 1640867_s_at /// 1631682_at /// 1633299_at /// 1624854_s_at /// 1627948_at /// 1634573_a_at /// 1625636_s_at /// 1641137_at
regulation of gene expression, epigenetic	82	6	5.781	0.00829632	0.92743	0.03272	1629507_a_at /// 1638908_at /// 1635840_s_at /// 1632602_s_at /// 1623519_at /// 1626458_at
secretory pathway	250	18	17.625	0.00797872	0.92882	0.03207	1640386_at /// 1637494_at /// 1625838_at /// 1641320_s_at /// 1625193_at /// 1637410_s_at /// 1625981_at /// 1632908_s_at /// 1629509_s_at /// 1634387_at /// 1626418_a_at /// 1636378_a_at /// 1635652_at /// 1628377_s_at /// 1640582_at /// 1636651_a_at /// 1640515_s_at /// 1632429_at
branched chain family amino acid metabolism	13	1	0.9165	0.00760747	0.9305	0.03129	1630236_s_at
detection of stimulus during sensory perception	13	1	0.9165	0.00760747	0.9305	0.03129	1633649_s_at
dorsal/ventral axis determination, follicular epithelium (sensu Insecta)	13	1	0.9165	0.00760747	0.9305	0.03129	1625775_a_at
female germ-line cyst formation	13	1	0.9165	0.00760747	0.9305	0.03129	1624854_s_at
fertilization (sensu Metazoa)	13	1	0.9165	0.00760747	0.9305	0.03129	1625034_s_at
germ-line stem cell maintenance	13	1	0.9165	0.00760747	0.9305	0.03129	1631769_at
I-kappaB kinase/NF-kappaB cascade	13	1	0.9165	0.00760747	0.9305	0.03129	1635960_at
indole and derivative metabolism	13	1	0.9165	0.00760747	0.9305	0.03129	1637142_at
indole derivative metabolism	13	1	0.9165	0.00760747	0.9305	0.03129	1637142_at
lysine metabolism	13	1	0.9165	0.00760747	0.9305	0.03129	1637142_at
meiotic spindle organization and biogenesis	13	1	0.9165	0.00760747	0.9305	0.03129	1625942_s_at
mesodermal cell fate specification	13	1	0.9165	0.00760747	0.9305	0.03129	1631682_at
mRNA catabolism	13	1	0.9165	0.00760747	0.9305	0.03129	1626228_a_at
NADP metabolism	13	1	0.9165	0.00760747	0.9305	0.03129	1630236_s_at
NADPH regeneration	13	1	0.9165	0.00760747	0.9305	0.03129	1630236_s_at
pentose-phosphate shunt	13	1	0.9165	0.00760747	0.9305	0.03129	1630236_s_at
pole cell formation	13	1	0.9165	0.00760747	0.9305	0.03129	1625942_s_at
positive regulation of cell growth	13	1	0.9165	0.00760747	0.9305	0.03129	1629141_at
regulation of Notch signaling pathway	13	1	0.9165	0.00760747	0.9305	0.03129	1637410_s_at
response to extracellular stimulus	13	1	0.9165	0.00760747	0.9305	0.03129	1629141_at
response to nutrient levels	13	1	0.9165	0.00760747	0.9305	0.03129	1629141_at
terminal branching of trachea, cytoplasmic projection extension (sensu Insecta)	13	1	0.9165	0.00760747	0.9305	0.03129	1632434_at
negative regulation of biological process	405	29	28.5525	0.00701362	0.93326	0.03	1631200_at /// 1625034_s_at /// 1623106_s_at /// 1637410_s_at /// 1632164_at /// 1639102_at /// 1628160_a_at /// 1626405_at /// 1623519_at /// 1628632_at /// 1638208_at /// 1633299_at /// 1635960_at /// 1623495_at /// 1624464_s_at /// 1631948_s_at /// 1641653_at /// 1627101_at /// 1625773_at /// 1634890_at /// 1631595_at /// 1626458_at /// 1635678_at /// 1640515_s_at /// 1626637_a_at /// 1627453_…
axon choice point recognition	30	2	2.115	0.00625296	0.93697	0.02827	1640945_at /// 1627324_at
establishment of RNA localization	30	2	2.115	0.00625296	0.93697	0.02827	1627673_at /// 1636211_at
negative regulation of protein biosynthesis	30	2	2.115	0.00625296	0.93697	0.02827	1634890_at /// 1628632_at
nucleic acid transport	30	2	2.115	0.00625296	0.93697	0.02827	1627673_at /// 1636211_at
oocyte differentiation (sensu Insecta)	30	2	2.115	0.00625296	0.93697	0.02827	1624854_s_at /// 1627948_at
positive regulation of enzyme activity	30	2	2.115	0.00625296	0.93697	0.02827	1628231_at /// 1637966_at
RNA transport	30	2	2.115	0.00625296	0.93697	0.02827	1627673_at /// 1636211_at
negative regulation of cellular physiological process	303	21	21.3615	0.00611765	0.93766	0.02796	1625034_s_at /// 1623106_s_at /// 1637410_s_at /// 1632164_at /// 1639102_at /// 1628160_a_at /// 1626405_at /// 1623519_at /// 1628632_at /// 1638208_at /// 1633299_at /// 1623495_at /// 1631948_s_at /// 1641653_at /// 1625773_at /// 1634890_at /// 1631595_at /// 1626458_at /// 1635678_at /// 1627453_s_at /// 1631670_at
regulation of protein biosynthesis	102	7	7.191	0.00507315	0.94322	0.02539	1624854_s_at /// 1624355_at /// 1634890_at /// 1640653_at /// 1628632_at /// 1633209_s_at /// 1632728_at
leg morphogenesis (sensu Endopterygota)	27	2	1.9035	0.00489217	0.94424	0.02492	1639759_s_at /// 1636088_at
male courtship behavior (sensu Insecta)	27	2	1.9035	0.00489217	0.94424	0.02492	1631498_a_at /// 1635518_at
phosphoinositide metabolism	27	2	1.9035	0.00489217	0.94424	0.02492	1622909_at /// 1625678_at
protein amino acid acylation	27	2	1.9035	0.00489217	0.94424	0.02492	1635652_at /// 1628976_at
RNA export from nucleus	27	2	1.9035	0.00489217	0.94424	0.02492	1627673_at /// 1636211_at
gastrulation	73	5	5.1465	0.00417026	0.94851	0.02296	1629352_at /// 1640391_at /// 1625636_s_at /// 1640867_s_at /// 1631682_at
rRNA processing	41	3	2.8905	0.00414816	0.94865	0.0229	1633091_at /// 1637710_at /// 1637928_at
wing margin morphogenesis	41	3	2.8905	0.00414816	0.94865	0.0229	1625223_a_at /// 1638681_at /// 1636088_at
dendrite development	55	4	3.8775	0.00387008	0.9504	0.0221	1624854_s_at /// 1640409_at /// 1631579_a_at /// 1631769_at
di-, tri-valent inorganic cation transport	55	4	3.8775	0.00387008	0.9504	0.0221	1625514_s_at /// 1633452_a_at /// 1633649_s_at /// 1627784_at
nuclear import	55	4	3.8775	0.00387008	0.9504	0.0221	1625514_s_at /// 1627673_at /// 1635960_at /// 1630774_s_at
antibacterial humoral response	44	3	3.102	0.00335397	0.95382	0.02053	1625124_at /// 1634271_at /// 1632164_at
cell recognition	44	3	3.102	0.00335397	0.95382	0.02053	1640945_at /// 1630160_at /// 1627324_at
neuron recognition	44	3	3.102	0.00335397	0.95382	0.02053	1640945_at /// 1630160_at /// 1627324_at
nuclear organization and biogenesis	44	3	3.102	0.00335397	0.95382	0.02053	1633152_at /// 1625034_s_at /// 1630539_at
sulfur compound biosynthesis	44	3	3.102	0.00335397	0.95382	0.02053	1637442_at /// 1629352_at /// 1633036_s_at
behavioral response to ethanol	15	1	1.0575	0.00312648	0.95541	0.01981	1630160_at
hemocyte proliferation (sensu Arthropoda)	15	1	1.0575	0.00312648	0.95541	0.01981	1628160_a_at
histone methylation	15	1	1.0575	0.00312648	0.95541	0.01981	1623519_at
isoprenoid biosynthesis	15	1	1.0575	0.00312648	0.95541	0.01981	1625564_at
oocyte dorsal/ventral axis determination (sensu Insecta)	15	1	1.0575	0.00312648	0.95541	0.01981	1624854_s_at
sister chromatid cohesion	15	1	1.0575	0.00312648	0.95541	0.01981	1626056_a_at
sleep	15	1	1.0575	0.00312648	0.95541	0.01981	1631948_s_at
visual behavior	15	1	1.0575	0.00312648	0.95541	0.01981	1635518_at
embryonic development	464	33	32.712	0.00253558	0.95984	0.0178	1629141_at /// 1629352_at /// 1640386_at /// 1623106_s_at /// 1637410_s_at /// 1631120_at /// 1632164_at /// 1637966_at /// 1627948_at /// 1640867_s_at /// 1633299_at /// 1635117_at /// 1624321_at /// 1629803_a_at /// 1626934_a_at /// 1627360_at /// 1635238_s_at /// 1640395_a_at /// 1631638_at /// 1626138_s_at /// 1631769_at /// 1637286_a_at /// 1637945_at /// 1625942_s_at /// 1631682_at /// 1640…
pigment metabolism	58	4	4.089	0.00193715	0.96489	0.01552	1629509_s_at /// 1625743_at /// 1634289_at /// 1624393_at
endocytosis	140	10	9.87	0.00171226	0.96699	0.01458	1628419_a_at /// 1640515_s_at /// 1625838_at /// 1625678_at /// 1638953_a_at /// 1624650_at /// 1632429_at /// 1634289_at /// 1636651_a_at /// 1628377_s_at
peripheral nervous system development	112	8	7.896	0.00136981	0.97048	0.01302	1623487_at /// 1627453_s_at /// 1631120_at /// 1624262_at /// 1637631_at /// 1637286_a_at /// 1633488_at /// 1637945_at
chromatin silencing	29	2	2.0445	0.000968574	0.97517	0.01092	1623519_at /// 1626458_at
glycerophospholipid metabolism	29	2	2.0445	0.000968574	0.97517	0.01092	1622909_at /// 1625678_at
heterochromatin formation	29	2	2.0445	0.000968574	0.97517	0.01092	1623519_at /// 1626458_at
leg disc morphogenesis	29	2	2.0445	0.000968574	0.97517	0.01092	1639759_s_at /// 1636088_at
limb morphogenesis (sensu Endopterygota)	29	2	2.0445	0.000968574	0.97517	0.01092	1639759_s_at /// 1636088_at
negative regulation of gene expression, epigenetic	29	2	2.0445	0.000968574	0.97517	0.01092	1623519_at /// 1626458_at
nucleosome assembly	29	2	2.0445	0.000968574	0.97517	0.01092	1631321_s_at /// 1638308_s_at
oocyte fate determination (sensu Insecta)	29	2	2.0445	0.000968574	0.97517	0.01092	1624854_s_at /// 1627948_at
response to protein stimulus	29	2	2.0445	0.000968574	0.97517	0.01092	1629061_s_at /// 1637059_s_at
response to unfolded protein	29	2	2.0445	0.000968574	0.97517	0.01092	1629061_s_at /// 1637059_s_at
cell development	480	34	33.84	0.000756501	0.97806	0.00964	1624854_s_at /// 1624412_at /// 1629141_at /// 1627017_at /// 1640386_at /// 1635531_at /// 1641564_a_at /// 1627948_at /// 1630160_at /// 1640945_at /// 1631931_s_at /// 1631078_at /// 1626560_at /// 1636905_at /// 1624321_at /// 1629803_a_at /// 1641653_at /// 1635238_s_at /// 1627324_at /// 1635448_at /// 1641307_at /// 1640409_at /// 1631769_at /// 1632298_s_at /// 1633488_at /// 1625942_s_at…
asymmetric protein localization	56	4	3.948	0.000684904	0.97912	0.00916	1627948_at /// 1633935_at /// 1637410_s_at /// 1632164_at
embryonic development (sensu Insecta)	169	12	11.9145	0.000613559	0.98024	0.00867	1631769_at /// 1623106_s_at /// 1637286_a_at /// 1629803_a_at /// 1637410_s_at /// 1635238_s_at /// 1637966_at /// 1627360_at /// 1626138_s_at /// 1629141_at /// 1624321_at /// 1632164_at
hindgut morphogenesis	42	3	2.961	0.000513678	0.98192	0.00792	1631769_at /// 1631682_at /// 1637286_a_at
regulation of translation	100	7	7.05	0.00035461	0.98498	0.00657	1624854_s_at /// 1624355_at /// 1634890_at /// 1640653_at /// 1628632_at /// 1633209_s_at /// 1632728_at
aspartate family amino acid metabolism	28	2	1.974	0.000342452	0.98524	0.00646	1631817_a_at /// 1637142_at
regulation of cell fate specification	28	2	1.974	0.000342452	0.98524	0.00646	1641137_at /// 1640515_s_at
cyclic nucleotide metabolism	43	3	3.0315	0.000327313	0.98557	0.00631	1628231_at /// 1625538_at /// 1636219_at
peptidyl-amino acid modification	43	3	3.0315	0.000327313	0.98557	0.00631	1623331_at /// 1640661_at /// 1625375_at
alcohol metabolism	226	16	15.933	0.000281742	0.98661	0.00586	1628419_a_at /// 1640791_at /// 1641681_s_at /// 1632936_at /// 1637641_at /// 1624139_at /// 1626749_a_at /// 1635137_a_at /// 1633599_a_at /// 1639384_s_at /// 1640415_at /// 1624650_at /// 1630236_s_at /// 1627464_at /// 1632019_s_at /// 1633684_at
eye-antennal disc development	212	15	14.946	0.000195102	0.98886	0.00487	1635264_s_at /// 1624262_at /// 1631769_at /// 1625775_a_at /// 1627453_s_at /// 1628325_at /// 1632573_at /// 1633299_at /// 1632100_s_at /// 1635238_s_at /// 1631579_a_at /// 1636088_at /// 1640395_a_at /// 1641307_at /// 1624321_at
activation of protein kinase activity	14	1	0.987	0.000171226	0.98956	0.00456	1637966_at
cellularization (sensu Metazoa)	14	1	0.987	0.000171226	0.98956	0.00456	1625942_s_at
copulation	14	1	0.987	0.000171226	0.98956	0.00456	1631498_a_at
development of primary female sexual characteristics	14	1	0.987	0.000171226	0.98956	0.00456	1637807_at
female gonad development	14	1	0.987	0.000171226	0.98956	0.00456	1637807_at
female sex determination	14	1	0.987	0.000171226	0.98956	0.00456	1632135_a_at
fertilization	14	1	0.987	0.000171226	0.98956	0.00456	1625034_s_at
negative regulation of cell organization and biogenesis	14	1	0.987	0.000171226	0.98956	0.00456	1625034_s_at
regulation of behavior	14	1	0.987	0.000171226	0.98956	0.00456	1631200_at
RNA interference	14	1	0.987	0.000171226	0.98956	0.00456	1632602_s_at
synaptic vesicle priming	14	1	0.987	0.000171226	0.98956	0.00456	1637410_s_at
induction of programmed cell death	113	8	7.9665	0.000140871	0.99053	0.00413	1633152_at /// 1640020_at /// 1627463_at /// 1624355_at /// 1633881_at /// 1637410_s_at /// 1635393_s_at /// 1623584_at
cell differentiation	780	55	54.99	1.81851e-06	0.99892	0.00047	1635448_at /// 1633299_at /// 1626637_a_at /// 1641458_s_at /// 1624321_at /// 1631579_a_at /// 1631078_at /// 1633443_s_at /// 1632298_s_at /// 1639139_a_at /// 1640515_s_at /// 1634766_at /// 1624854_s_at /// 1624894_s_at /// 1641307_at /// 1634573_a_at /// 1632164_at /// 1637410_s_at /// 1624412_at /// 1627017_at /// 1627041_s_at /// 1627324_at /// 1637945_at /// 1635264_s_at /// 1635238_s_at …

## Sheet: GO_biol processes_R_S_pooled
Additional data file 5 . Biological processes GO categories of probe sets differentially expressed between selection lines.
over-represented
under-represented
GO categories	Total Probe Sets On Array	Observed	Expected by chance	Chi2	p-value	log(1/p)	Probe Set(s)
all biological processes	8848	1097	0.123983
cellular lipid metabolism	393	100	48.7253	53.9574	2.04833e-13	12.6886	1639943_at /// 1625414_at /// 1634662_at /// 1639230_at /// 1641664_at /// 1641178_s_at /// 1633675_at /// 1625369_at /// 1632952_at /// 1628449_at /// 1628052_at /// 1636153_at /// 1628744_s_at /// 1634728_at /// 1633677_at /// 1630802_at /// 1637142_at /// 1640833_at /// 1641000_a_at /// 1637192_at /// 1641558_at /// 1632021_at /// 1635393_s_at /// 1637257_at /// 1633617_at /// 1625564_at /// 1…
fatty acid metabolism	115	32	14.258	22.0771	2.61909e-06	5.58185	1624109_s_at /// 1630640_at /// 1634955_at /// 1627854_at /// 1636153_at /// 1633677_at /// 1632952_at /// 1637142_at /// 1637109_s_at /// 1634809_s_at /// 1636942_at /// 1634449_at /// 1634728_at /// 1625369_at /// 1624776_a_at /// 1636180_at /// 1628744_s_at /// 1636967_a_at /// 1640755_at /// 1639384_s_at /// 1635137_a_at /// 1625414_at /// 1637257_at /// 1634048_a_at /// 1632980_at /// 163994…
lipid metabolism	568	128	70.4223	47.0758	6.82967e-12	11.1656	1639943_at /// 1625414_at /// 1634662_at /// 1639230_at /// 1641664_at /// 1641178_s_at /// 1633675_at /// 1625369_at /// 1623769_at /// 1632952_at /// 1631157_at /// 1628449_at /// 1628052_at /// 1636153_at /// 1628744_s_at /// 1627287_at /// 1636311_at /// 1634728_at /// 1633677_at /// 1630802_at /// 1637142_at /// 1640833_at /// 1641000_a_at /// 1636583_at /// 1637192_at /// 1641558_at /// 162…
nucleobase, nucleoside, nucleotide and nucleic acid metabolism	2225	180	275.862	33.3121	7.8491e-09	8.10518	1628596_at /// 1627324_at /// 1633866_at /// 1623519_at /// 1633091_at /// 1633884_at /// 1640898_at /// 1635518_at /// 1625688_at /// 1640945_at /// 1625050_s_at /// 1625995_a_at /// 1640696_at /// 1631722_at /// 1626659_at /// 1623923_a_at /// 1631321_s_at /// 1641365_s_at /// 1631349_s_at /// 1639514_at /// 1626405_at /// 1631682_at /// 1634954_at /// 1631498_a_at /// 1627446_at /// 1636244_s_…
regulation of biological process	1978	162	245.238	28.2526	1.06471e-07	6.97277	1637286_a_at /// 1627324_at /// 1633866_at /// 1623519_at /// 1627360_at /// 1634848_at /// 1630160_at /// 1640945_at /// 1629515_at /// 1640696_at /// 1631722_at /// 1636653_at /// 1628632_at /// 1630756_at /// 1635260_at /// 1633763_at /// 1623923_a_at /// 1636206_at /// 1630502_at /// 1641365_s_at /// 1626405_at /// 1631682_at /// 1632303_a_at /// 1634954_at /// 1631498_a_at /// 1625034_s_at /…
regulation of cellular metabolism	1319	81	163.534	41.6538	1.08956e-10	9.96275	1635117_at /// 1624766_s_at /// 1632573_at /// 1630756_at /// 1627446_at /// 1631498_a_at /// 1636020_s_at /// 1633299_at /// 1640945_at /// 1631682_at /// 1635393_s_at /// 1624412_at /// 1627314_s_at /// 1626458_at /// 1636206_at /// 1630539_at /// 1634188_a_at /// 1631670_at /// 1627324_at /// 1641340_s_at /// 1630774_s_at /// 1637689_at /// 1625773_at /// 1628795_s_at /// 1640650_at /// 163320…
regulation of cellular physiological process	1685	125	208.911	33.7038	6.41741e-09	8.19264	1629844_s_at /// 1632429_at /// 1635117_at /// 1633881_at /// 1624766_s_at /// 1626138_s_at /// 1632573_at /// 1626405_at /// 1640943_at /// 1630827_s_at /// 1630756_at /// 1627446_at /// 1631498_a_at /// 1636020_s_at /// 1633299_at /// 1640945_at /// 1631682_at /// 1641653_at /// 1635960_at /// 1635393_s_at /// 1627314_s_at /// 1624412_at /// 1623584_at /// 1626458_at /// 1625514_s_at /// 163337…
regulation of cellular process	1826	140	226.393	32.9681	9.3685e-09	8.02833	1629844_s_at /// 1632100_s_at /// 1632429_at /// 1634398_a_at /// 1635117_at /// 1633881_at /// 1624766_s_at /// 1626138_s_at /// 1632573_at /// 1635260_at /// 1640943_at /// 1626405_at /// 1640515_s_at /// 1630827_s_at /// 1630756_at /// 1627446_at /// 1631498_a_at /// 1636020_s_at /// 1633299_at /// 1640945_at /// 1631682_at /// 1628325_at /// 1638143_a_at /// 1641653_at /// 1635960_at /// 1635…
regulation of metabolism	1367	86	169.485	41.1229	1.42952e-10	9.84481	1635117_at /// 1624766_s_at /// 1632573_at /// 1630756_at /// 1627446_at /// 1631498_a_at /// 1636020_s_at /// 1633299_at /// 1640945_at /// 1631682_at /// 1635960_at /// 1635393_s_at /// 1624412_at /// 1627314_s_at /// 1626458_at /// 1636206_at /// 1630539_at /// 1634188_a_at /// 1631670_at /// 1627324_at /// 1641340_s_at /// 1630774_s_at /// 1637689_at /// 1625773_at /// 1628795_s_at /// 164065…
regulation of nucleobase, nucleoside, nucleotide and nucleic acid metabolism	1198	64	148.532	48.1083	4.03367e-12	11.3943	1640825_a_at /// 1633299_at /// 1627314_s_at /// 1631408_at /// 1639102_at /// 1632135_a_at /// 1639366_at /// 1627446_at /// 1624766_s_at /// 1627436_s_at /// 1639659_at /// 1639798_at /// 1630539_at /// 1629940_at /// 1639006_at /// 1626940_at /// 1623106_s_at /// 1625044_at /// 1634573_a_at /// 1631948_s_at /// 1624412_at /// 1638591_at /// 1636321_s_at /// 1628795_s_at /// 1633592_a_at /// 16…
regulation of physiological process	1742	131	215.978	33.4354	7.36716e-09	8.1327	1629844_s_at /// 1632429_at /// 1635117_at /// 1633881_at /// 1624766_s_at /// 1626138_s_at /// 1632573_at /// 1626405_at /// 1640943_at /// 1630827_s_at /// 1630756_at /// 1627446_at /// 1631498_a_at /// 1640833_at /// 1636020_s_at /// 1633299_at /// 1640945_at /// 1631682_at /// 1641653_at /// 1635960_at /// 1635393_s_at /// 1627314_s_at /// 1624412_at /// 1623584_at /// 1626458_at /// 1625514_…
regulation of transcription	1121	61	138.985	43.7576	3.71706e-11	10.4298	1640825_a_at /// 1633299_at /// 1627314_s_at /// 1631408_at /// 1639102_at /// 1639366_at /// 1627446_at /// 1624766_s_at /// 1627436_s_at /// 1639659_at /// 1639798_at /// 1630539_at /// 1629940_at /// 1639006_at /// 1626940_at /// 1623106_s_at /// 1634573_a_at /// 1631948_s_at /// 1624412_at /// 1638591_at /// 1636321_s_at /// 1628795_s_at /// 1633592_a_at /// 1627324_at /// 1627668_s_at /// 16…
regulation of transcription from RNA polymerase II promoter	691	37	85.6723	27.6518	1.45245e-07	6.8379	1640825_a_at /// 1633299_at /// 1627314_s_at /// 1639102_at /// 1631408_at /// 1639366_at /// 1624766_s_at /// 1627436_s_at /// 1639659_at /// 1639798_at /// 1639006_at /// 1623106_s_at /// 1634573_a_at /// 1631948_s_at /// 1624412_at /// 1628795_s_at /// 1627324_at /// 1641137_at /// 1640945_at /// 1624729_at /// 1641365_s_at /// 1631682_at /// 1625636_s_at /// 1631498_a_at /// 1636020_s_at /// …
regulation of transcription, DNA-dependent	1056	55	130.926	44.0307	3.23296e-11	10.4904	1640825_a_at /// 1633299_at /// 1627314_s_at /// 1631408_at /// 1639102_at /// 1639366_at /// 1624766_s_at /// 1627436_s_at /// 1639659_at /// 1639798_at /// 1630539_at /// 1639006_at /// 1623106_s_at /// 1634573_a_at /// 1631948_s_at /// 1624412_at /// 1638591_at /// 1636321_s_at /// 1628795_s_at /// 1627324_at /// 1635264_s_at /// 1627668_s_at /// 1641137_at /// 1640945_at /// 1624729_at /// 16…
response to chemical stimulus	362	76	44.8818	21.5753	3.40173e-06	5.4683	1629803_a_at /// 1634662_at /// 1641664_at /// 1635701_at /// 1637454_a_at /// 1638547_s_at /// 1636264_at /// 1628449_at /// 1623659_at /// 1626416_a_at /// 1640833_at /// 1636020_s_at /// 1637192_at /// 1627385_at /// 1635960_at /// 1628659_at /// 1635393_s_at /// 1634113_at /// 1633617_at /// 1636967_a_at /// 1629141_at /// 1641055_at /// 1624732_at /// 1632500_at /// 1624290_at /// 1640774_a_…
response to toxin	134	38	16.6137	27.5298	1.54689e-07	6.81054	1636174_at /// 1634662_at /// 1632273_at /// 1640755_at /// 1626414_at /// 1628659_at /// 1625873_at /// 1626401_at /// 1632539_at /// 1624577_at /// 1640065_at /// 1624290_at /// 1641191_s_at /// 1624732_at /// 1632500_at /// 1628449_at /// 1627890_at /// 1632652_s_at /// 1626970_at /// 1638547_s_at /// 1633617_at /// 1627773_a_at /// 1639147_s_at /// 1631058_s_at /// 1638322_at /// 1637192_at /…
steroid metabolism	146	41	18.1015	28.9667	7.36343e-08	7.13292	1634662_at /// 1641570_s_at /// 1640755_at /// 1625873_at /// 1628052_at /// 1632808_at /// 1639384_s_at /// 1626401_at /// 1624939_at /// 1641191_s_at /// 1634641_a_at /// 1623068_at /// 1636137_at /// 1634623_a_at /// 1628449_at /// 1627844_at /// 1624650_at /// 1626970_at /// 1635137_a_at /// 1641412_at /// 1633617_at /// 1639147_s_at /// 1637066_at /// 1624101_at /// 1638322_at /// 1630359_at…
transcription	1229	70	152.375	44.5326	2.5015e-11	10.6018	1631342_at /// 1640825_a_at /// 1633299_at /// 1627314_s_at /// 1631408_at /// 1639102_at /// 1627446_at /// 1639366_at /// 1624766_s_at /// 1627436_s_at /// 1639659_at /// 1639798_at /// 1630539_at /// 1629940_at /// 1626940_at /// 1639006_at /// 1623106_s_at /// 1634573_a_at /// 1625564_at /// 1631196_at /// 1631948_s_at /// 1624412_at /// 1638591_at /// 1636321_s_at /// 1628795_s_at /// 163359…
transcription from RNA polymerase II promoter	835	46	103.526	31.9652	1.56964e-08	7.8042	1631342_at /// 1640825_a_at /// 1633299_at /// 1627314_s_at /// 1631408_at /// 1639102_at /// 1639366_at /// 1624766_s_at /// 1627436_s_at /// 1639659_at /// 1639798_at /// 1639006_at /// 1623106_s_at /// 1634573_a_at /// 1631948_s_at /// 1631196_at /// 1624412_at /// 1638591_at /// 1628795_s_at /// 1633884_at /// 1627324_at /// 1641137_at /// 1640945_at /// 1624729_at /// 1641365_s_at /// 163168…
transcription, DNA-dependent	1158	64	143.572	44.1015	3.11817e-11	10.5061	1631342_at /// 1640825_a_at /// 1633299_at /// 1627314_s_at /// 1631408_at /// 1639102_at /// 1639366_at /// 1624766_s_at /// 1627436_s_at /// 1639659_at /// 1639798_at /// 1630539_at /// 1639006_at /// 1623106_s_at /// 1634573_a_at /// 1625564_at /// 1631948_s_at /// 1631196_at /// 1624412_at /// 1638591_at /// 1636321_s_at /// 1628795_s_at /// 1633884_at /// 1627324_at /// 1627668_s_at /// 1635…
carboxylic acid metabolism	495	96	61.3716	19.5388	1e-05	5.00622	1639943_at /// 1625414_at /// 1639230_at /// 1634551_at /// 1627665_at /// 1633675_at /// 1625369_at /// 1632952_at /// 1627343_a_at /// 1623864_at /// 1638624_at /// 1631426_at /// 1636153_at /// 1628744_s_at /// 1629374_at /// 1634728_at /// 1633677_at /// 1641270_at /// 1637142_at /// 1630756_at /// 1628389_at /// 1637257_at /// 1639126_at /// 1636967_a_at /// 1631817_a_at /// 1634449_at /// 1…
extracellular transport	129	34	15.9938	20.2718	1e-05	5.17273	1628389_at /// 1629271_at /// 1623083_at /// 1638858_at /// 1627041_s_at /// 1640405_at /// 1634174_at /// 1625584_at /// 1630635_s_at /// 1623035_at /// 1627080_at /// 1632481_at /// 1632500_at /// 1624836_at /// 1630249_at /// 1633002_at /// 1628100_at /// 1628494_a_at /// 1628659_at /// 1636620_s_at /// 1629455_at /// 1638154_at /// 1634952_s_at /// 1632273_at /// 1625022_a_at /// 1630335_s_at…
organic acid metabolism	495	96	61.3716	19.5388	1e-05	5.00622	1639943_at /// 1625414_at /// 1639230_at /// 1634551_at /// 1627665_at /// 1633675_at /// 1625369_at /// 1632952_at /// 1627343_a_at /// 1623864_at /// 1638624_at /// 1631426_at /// 1636153_at /// 1628744_s_at /// 1629374_at /// 1634728_at /// 1633677_at /// 1641270_at /// 1637142_at /// 1630756_at /// 1628389_at /// 1637257_at /// 1639126_at /// 1636967_a_at /// 1631817_a_at /// 1634449_at /// 1…
response to pheromone	12	7	1.4878	20.4224	1e-05	5.2069	1637454_a_at /// 1623636_at /// 1623659_at /// 1627385_at /// 1623675_at /// 1638066_at /// 1624074_at
positive regulation of nucleocytoplasmic transport	3	3	0.371949	18.5688	2e-05	4.78547	1625514_s_at /// 1635960_at /// 1637534_at
positive regulation of protein import into nucleus	3	3	0.371949	18.5688	2e-05	4.78547	1625514_s_at /// 1635960_at /// 1637534_at
positive regulation of protein transport	3	3	0.371949	18.5688	2e-05	4.78547	1625514_s_at /// 1635960_at /// 1637534_at
positive regulation of transcription factor import into nucleus	3	3	0.371949	18.5688	2e-05	4.78547	1625514_s_at /// 1635960_at /// 1637534_at
G-protein coupled receptor protein signaling pathway	376	18	46.6176	17.5678	3e-05	4.55713	1634874_at /// 1626050_at /// 1638262_at /// 1635965_at /// 1623376_s_at /// 1633651_at /// 1628719_at /// 1628598_s_at /// 1630949_s_at /// 1635842_at /// 1624321_at /// 1626251_at /// 1633386_s_at /// 1628231_at /// 1636219_at /// 1629362_at /// 1633890_at /// 1637526_s_at
response to abiotic stimulus	474	90	58.7679	16.5982	5e-05	4.3354	1629803_a_at /// 1634662_at /// 1641664_at /// 1635701_at /// 1641286_s_at /// 1637454_a_at /// 1638547_s_at /// 1636264_at /// 1628449_at /// 1623659_at /// 1637807_at /// 1628719_at /// 1626416_a_at /// 1640833_at /// 1636020_s_at /// 1637192_at /// 1627385_at /// 1635960_at /// 1628659_at /// 1635393_s_at /// 1634113_at /// 1633617_at /// 1636967_a_at /// 1629141_at /// 1641055_at /// 1624732_…
[truncated: 1,781 more rows]
