# Supplementary material for: Phenotypic and transcriptional response to selection for alcohol sensitivity in Drosophila melanogaster
Source: Genome Biol. 2007 Oct 31;8(10):R231. doi: 10.1186/gb-2007-8-10-r231 (PMC2246305; doi:10.1186/gb-2007-8-10-r231)
Supplement: Additional data file 6 — Molecular function GO categories of genes in Additional data file 2. [file gb-2007-8-10-r231-S6.xls]

## Sheet: GO_mol function_S>R
Additional data file 6. Molecular function GO categories of probe sets expressed at a higher level in Sensitive lines compared to Resistant lines.
over-represented
under-represented
GO categories	Total Probe Sets On Array	Observed	Expected by chance	Chi2	p-value	log(1/p)	Probe Set(s)
all molecular functions	10911	560	0.0513244
catalytic activity	4541	311	233.062	26.0629	3.30468e-07	6.48087	1640755_at /// 1627660_a_at /// 1631083_at /// 1634738_s_at /// 1633320_at /// 1633215_at /// 1625588_s_at /// 1629194_s_at /// 1624478_at /// 1634848_at /// 1633675_at /// 1632904_at /// 1640957_at /// 1630614_s_at /// 1625675_a_at /// 1637955_a_at /// 1634041_at /// 1632479_at /// 1639489_at /// 1636946_at /// 1638403_at /// 1632790_at /// 1625044_at /// 1626503_at /// 1630993_at /// 1631313_at…
oxidoreductase activity	825	76	42.3423	26.7544	2.31031e-07	6.63633	1639943_at /// 1634662_at /// 1639230_at /// 1638400_at /// 1627015_at /// 1635227_at /// 1631805_at /// 1628320_at /// 1638624_at /// 1628744_s_at /// 1636311_at /// 1630802_at /// 1639170_at /// 1633401_s_at /// 1638403_at /// 1624159_at /// 1632021_at /// 1626503_at /// 1634019_at /// 1627497_at /// 1631379_a_at /// 1628818_at /// 1632782_a_at /// 1634641_a_at /// 1633492_at /// 1625995_a_at /…
nucleic acid binding	2171	63	111.424	21.045	4.48632e-06	5.34811	1637555_at /// 1632904_at /// 1639729_s_at /// 1640142_at /// 1638173_s_at /// 1624278_at /// 1636528_at /// 1637923_at /// 1639180_at /// 1640435_at /// 1624097_s_at /// 1627627_at /// 1627446_at /// 1627539_at /// 1639798_at /// 1636758_s_at /// 1636206_at /// 1625997_s_at /// 1627212_at /// 1630728_a_at /// 1635740_at /// 1630930_a_at /// 1628011_a_at /// 1637689_at /// 1631718_at /// 1641745_…
electron carrier activity	253	31	12.985	24.9936	5.75215e-07	6.24017	1641659_s_at /// 1634955_at /// 1632021_at /// 1634143_at /// 1630802_at /// 1624159_at /// 1639170_at /// 1634809_s_at /// 1635892_at /// 1632834_a_at /// 1634641_a_at /// 1627180_at /// 1624776_a_at /// 1627844_at /// 1636137_at /// 1627497_at /// 1626196_at /// 1640755_at /// 1639495_at /// 1626401_at /// 1629771_at /// 1638923_at /// 1635256_s_at /// 1631800_at /// 1631379_a_at /// 1639069_at…
transcription regulator activity	1025	15	52.6071	26.8841	2.16028e-07	6.66549	1624729_at /// 1635355_a_at /// 1631722_at /// 1633592_a_at /// 1639798_at /// 1627212_at /// 1639006_at /// 1624550_at /// 1627314_s_at /// 1626502_s_at /// 1627446_at /// 1637689_at /// 1631342_at /// 1628101_s_at /// 1636953_a_at
N-acetylmuramoyl-L-alanine amidase activity	11	4	0.564564	20.905	4.82625e-06	5.31639	1636490_at /// 1633545_at /// 1627986_s_at /// 1629118_at
1-alpha,25-dihydroxyvitamin D3 (1,25-(OH)2D3) 24-hydroxylase activity	2	2	0.102648	35.0708	3.17936e-09	8.49766	1639069_at /// 1633401_s_at
acetyl-CoA C-acyltransferase activity	3	2	0.153972	22.1327	2.54437e-06	5.59442	1628744_s_at /// 1636180_at
acyl carrier activity	3	2	0.153972	22.1327	2.54437e-06	5.59442	1624776_a_at /// 1634955_at
deoxyribodipyrimidine photo-lyase activity	2	2	0.102648	35.0708	3.17936e-09	8.49766	1630728_a_at /// 1636758_s_at
epoxide hydrolase activity	3	2	0.153972	22.1327	2.54437e-06	5.59442	1627773_a_at /// 1626414_at
juvenile hormone epoxide hydrolase activity	3	2	0.153972	22.1327	2.54437e-06	5.59442	1627773_a_at /// 1626414_at
metalloendopeptidase inhibitor activity	2	2	0.102648	35.0708	3.17936e-09	8.49766	1641476_a_at /// 1632533_at
oxidoreductase activity, acting on sulfur group of donors, disulfide as acceptor	3	2	0.153972	22.1327	2.54437e-06	5.59442	1630886_at /// 1625276_a_at
palmitoyl-CoA oxidase activity	3	2	0.153972	22.1327	2.54437e-06	5.59442	1633476_at /// 1639943_at
phosphatidylcholine-sterol O-acyltransferase activity	2	2	0.102648	35.0708	3.17936e-09	8.49766	1641570_s_at /// 1629877_at
protein-methionine-S-oxide reductase activity	3	2	0.153972	22.1327	2.54437e-06	5.59442	1630886_at /// 1625276_a_at
peptidoglycan binding	12	4	0.615888	18.5946	1.61674e-05	4.79136	1636490_at /// 1633545_at /// 1627986_s_at /// 1629118_at
DNA binding	1048	23	53.7876	17.6225	2.69377e-05	4.56964	1629445_at /// 1626502_s_at /// 1636953_a_at /// 1624729_at /// 1639729_s_at /// 1631722_at /// 1627446_at /// 1631456_at /// 1625759_at /// 1624550_at /// 1635355_a_at /// 1639798_at /// 1635744_at /// 1636528_at /// 1627212_at /// 1632142_at /// 1624097_s_at /// 1632683_s_at /// 1627685_a_at /// 1624901_at /// 1627959_a_at /// 1626133_s_at /// 1625050_s_at
glucosidase activity	32	7	1.64237	17.4773	2.9075e-05	4.53648	1624509_at /// 1623900_a_at /// 1623018_at /// 1627271_at /// 1630993_at /// 1635894_at /// 1631800_at
(S)-2-hydroxy-acid oxidase activity	1	1	0.051324	17.5354	2.82007e-05	4.54974	1634699_a_at
[acyl-carrier-protein] S-acetyltransferase activity	1	1	0.051324	17.5354	3e-05	4.54974	1639230_at
4-aminobutyrate transaminase activity	1	1	0.051324	17.5354	3e-05	4.54974	1626489_s_at
acetylcholinesterase activity	1	1	0.051324	17.5354	3e-05	4.54974	1624577_at
adenyl-nucleotide exchange factor activity	1	1	0.051324	17.5354	3e-05	4.54974	1626002_at
biliverdin reductase activity	1	1	0.051324	17.5354	3e-05	4.54974	1628320_at
carnitine O-octanoyltransferase activity	1	1	0.051324	17.5354	3e-05	4.54974	1625652_s_at
cytosol alanyl aminopeptidase activity	1	1	0.051324	17.5354	3e-05	4.54974	1623648_s_at
diphosphomevalonate decarboxylase activity	1	1	0.051324	17.5354	3e-05	4.54974	1637066_at
dolichyl-phosphate beta-glucosyltransferase activity	1	1	0.051324	17.5354	3e-05	4.54974	1636123_at
ER retention sequence binding	1	1	0.051324	17.5354	3e-05	4.54974	1641295_s_at
ethanolaminephosphotransferase activity	1	1	0.051324	17.5354	3e-05	4.54974	1641000_a_at
fatty acid (omega-1)-hydroxylase activity	1	1	0.051324	17.5354	3e-05	4.54974	1640755_at
formyltetrahydrofolate dehydrogenase activity	1	1	0.051324	17.5354	3e-05	4.54974	1631452_at
glucuronyl-galactosyl-proteoglycan 4-alpha-N-acetylglucosaminyltransferase activity	1	1	0.051324	17.5354	3e-05	4.54974	1636990_at
glycine N-methyltransferase activity	1	1	0.051324	17.5354	3e-05	4.54974	1634551_at
glycolate oxidase activity	1	1	0.051324	17.5354	3e-05	4.54974	1634699_a_at
heme oxygenase (decyclizing) activity	1	1	0.051324	17.5354	3e-05	4.54974	1640462_at
heparan sulfate N-acetylglucosaminyltransferase activity	1	1	0.051324	17.5354	3e-05	4.54974	1636990_at
holocytochrome-c synthase activity	1	1	0.051324	17.5354	3e-05	4.54974	1637165_at
homogentisate 1,2-dioxygenase activity	1	1	0.051324	17.5354	3e-05	4.54974	1633492_at
hydroxymethylglutaryl-CoA synthase activity	1	1	0.051324	17.5354	3e-05	4.54974	1634072_s_at
inositol hexakisphosphate kinase activity	1	1	0.051324	17.5354	3e-05	4.54974	1638432_a_at
JAK pathway signal transduction adaptor activity	1	1	0.051324	17.5354	3e-05	4.54974	1635260_at
juvenile-hormone esterase activity	1	1	0.051324	17.5354	3e-05	4.54974	1637833_at
KDEL sequence binding	1	1	0.051324	17.5354	3e-05	4.54974	1641295_s_at
L-ascorbate:sodium symporter activity	1	1	0.051324	17.5354	3e-05	4.54974	1625688_at
long-chain-enoyl-CoA hydratase activity	1	1	0.051324	17.5354	3e-05	4.54974	1635745_a_at
NADPH dehydrogenase activity	1	1	0.051324	17.5354	3e-05	4.54974	1628320_at
NADPH-adrenodoxin reductase activity	1	1	0.051324	17.5354	3e-05	4.54974	1636137_at
octanoyltransferase activity	1	1	0.051324	17.5354	3e-05	4.54974	1625652_s_at
O-octanoyltransferase activity	1	1	0.051324	17.5354	3e-05	4.54974	1625652_s_at
oxidized pyrimidine base lesion DNA N-glycosylase activity	1	1	0.051324	17.5354	3e-05	4.54974	1624901_at
oxidoreductase activity, acting on other nitrogenous compounds as donors	1	1	0.051324	17.5354	3e-05	4.54974	1625436_at
oxidoreductase activity, acting on other nitrogenous compounds as donors, oxygen as acceptor	1	1	0.051324	17.5354	3e-05	4.54974	1625436_at
phosphopantetheinyltransferase activity	1	1	0.051324	17.5354	3e-05	4.54974	1633677_at
phosphoribosylformylglycinamidine synthase activity	1	1	0.051324	17.5354	3e-05	4.54974	1629194_s_at
platelet-derived growth factor receptor activity	1	1	0.051324	17.5354	3e-05	4.54974	1638143_a_at
prenylated protein tyrosine phosphatase activity	1	1	0.051324	17.5354	3e-05	4.54974	1631728_s_at
protein farnesyltransferase activity	1	1	0.051324	17.5354	3e-05	4.54974	1635482_at
protein N-terminal asparagine amidohydrolase activity	1	1	0.051324	17.5354	3e-05	4.54974	1638485_s_at
pyroglutamyl-peptidase I activity	1	1	0.051324	17.5354	3e-05	4.54974	1632593_at
riboflavin kinase activity	1	1	0.051324	17.5354	3e-05	4.54974	1631313_at
sarcosine dehydrogenase activity	1	1	0.051324	17.5354	3e-05	4.54974	1639819_at
triglyceride binding	1	1	0.051324	17.5354	3e-05	4.54974	1635744_at
type 1 serine/threonine specific protein phosphatase inhibitor activity	1	1	0.051324	17.5354	3e-05	4.54974	1627539_at
urate oxidase activity	1	1	0.051324	17.5354	3e-05	4.54974	1625436_at
wide-spectrum protease inhibitor activity	1	1	0.051324	17.5354	3e-05	4.54974	1630067_a_at
xylose isomerase activity	1	1	0.051324	17.5354	3e-05	4.54974	1638113_at
transcription factor activity	498	5	25.5594	16.5375	5e-05	4.3215	1636953_a_at /// 1626502_s_at /// 1635355_a_at /// 1627446_at /// 1639798_at
RNA-directed DNA polymerase activity	8	3	0.410592	16.3302	5e-05	4.274	1624272_at /// 1639729_s_at /// 1625997_s_at
DNA photolyase activity	4	2	0.205296	15.6894	7e-05	4.12701	1630728_a_at /// 1636758_s_at
enoyl-CoA hydratase activity	4	2	0.205296	15.6894	7e-05	4.12701	1636153_at /// 1635745_a_at
ether hydrolase activity	4	2	0.205296	15.6894	7e-05	4.12701	1627773_a_at /// 1626414_at
leukotriene-A4 hydrolase activity	4	2	0.205296	15.6894	7e-05	4.12701	1627773_a_at /// 1626414_at
sodium:phosphate symporter activity	21	5	1.0778	14.2731	0.00016	3.80105	1634952_s_at /// 1634762_a_at /// 1636620_s_at /// 1628494_a_at /// 1632317_at
signal sequence binding	9	3	0.461916	13.946	0.00019	3.72552	1638890_at /// 1641295_s_at /// 1633320_at
G-protein coupled receptor activity	310	1	15.9104	13.9733	0.00019	3.73183	1626050_at
signal transducer activity	1057	27	54.2495	13.6874	0.00022	3.66575	1627986_s_at /// 1633378_at /// 1639126_at /// 1626502_s_at /// 1623620_a_at /// 1626708_at /// 1626050_at /// 1626540_at /// 1640119_a_at /// 1623376_s_at /// 1635370_at /// 1626739_s_at /// 1641295_s_at /// 1635260_at /// 1636490_at /// 1636967_a_at /// 1640313_s_at /// 1633691_at /// 1626742_at /// 1638143_a_at /// 1624670_at /// 1636281_at /// 1639858_s_at /// 1624256_at /// 1635740_at /// 16…
transmembrane receptor activity	531	8	27.253	13.6014	0.00023	3.64586	1626739_s_at /// 1624670_at /// 1626540_at /// 1626050_at /// 1626742_at /// 1623376_s_at /// 1638143_a_at /// 1635109_at
hydrolase activity, acting on glycosyl bonds	117	15	6.00491	13.4743	0.00024	3.61644	1639636_at /// 1640202_at /// 1627271_at /// 1637602_at /// 1631800_at /// 1636767_at /// 1635389_s_at /// 1640957_at /// 1630993_at /// 1637357_at /// 1635894_at /// 1624509_at /// 1623900_a_at /// 1623018_at /// 1624901_at
monooxygenase activity	130	16	6.67212	13.0407	0.0003	3.516	1634662_at /// 1634450_a_at /// 1639495_at /// 1639069_at /// 1630802_at /// 1640755_at /// 1627844_at /// 1633401_s_at /// 1629771_at /// 1624101_at /// 1634143_at /// 1626401_at /// 1639170_at /// 1632021_at /// 1627180_at /// 1624159_at
hydrolase activity, hydrolyzing O-glycosyl compounds	109	14	5.59432	12.6299	0.00038	3.42064	1639636_at /// 1627271_at /// 1640202_at /// 1637602_at /// 1631800_at /// 1636767_at /// 1635389_s_at /// 1640957_at /// 1630993_at /// 1637357_at /// 1624509_at /// 1635894_at /// 1623900_a_at /// 1623018_at
protein kinase activity	383	4	19.6571	12.471	0.00041	3.38373	1629515_at /// 1626742_at /// 1638143_a_at /// 1633622_at
heme binding	134	16	6.87742	12.1007	0.0005	3.29754	1634662_at /// 1639495_at /// 1639069_at /// 1630802_at /// 1640755_at /// 1627844_at /// 1633401_s_at /// 1629771_at /// 1624101_at /// 1634143_at /// 1626401_at /// 1634809_s_at /// 1639170_at /// 1632021_at /// 1627180_at /// 1624159_at
tetrapyrrole binding	134	16	6.87742	12.1007	0.0005	3.29754	1634662_at /// 1639495_at /// 1639069_at /// 1630802_at /// 1640755_at /// 1627844_at /// 1633401_s_at /// 1629771_at /// 1634143_at /// 1624101_at /// 1626401_at /// 1639170_at /// 1634809_s_at /// 1632021_at /// 1627180_at /// 1624159_at
carbon-nitrogen ligase activity, with glutamine as amido-N-donor	10	3	0.51324	12.0489	0.00052	3.28548	1636244_s_at /// 1629194_s_at /// 1627665_at
2-hydroxyacylsphingosine 1-beta-galactosyltransferase activity	5	2	0.25662	11.8439	0.00058	3.23769	1641664_at /// 1640870_s_at
dodecenoyl-CoA delta-isomerase activity	5	2	0.25662	11.8439	0.00058	3.23769	1630640_at /// 1632952_at
glycine hydroxymethyltransferase activity	5	2	0.25662	11.8439	0.00058	3.23769	1631452_at /// 1640594_at
transferase activity, transferring acyl groups, acyl groups converted into alkyl on transfer	5	2	0.25662	11.8439	0.00058	3.23769	1634072_s_at /// 1623652_at
hydrolase activity, acting on carbon-nitrogen (but not peptide) bonds, in linear amides	69	10	3.54136	11.7791	0.0006	3.22258	1636244_s_at /// 1629118_at /// 1638485_s_at /// 1630993_at /// 1633357_at /// 1633545_at /// 1630310_at /// 1636490_at /// 1637955_a_at /// 1627986_s_at
symporter activity	80	11	4.10592	11.5756	0.00067	3.17507	1624836_at /// 1636620_s_at /// 1634952_s_at /// 1632317_at /// 1625688_at /// 1623833_at /// 1625228_at /// 1634762_a_at /// 1628494_a_at /// 1641474_s_at /// 1629271_at
protein serine/threonine kinase activity	261	1	13.3956	11.4702	0.00071	3.15045	1633622_at
unfolded protein binding	81	11	4.15724	11.2631	0.00079	3.10202	1626002_at /// 1623514_a_at /// 1637650_at /// 1629752_at /// 1641286_s_at /// 1640995_at /// 1639086_s_at /// 1628831_at /// 1625875_at /// 1636528_at /// 1638872_at
glucose transporter activity	17	4	0.872508	11.2104	0.00081	3.08971	1629963_at /// 1633086_s_at /// 1625477_a_at /// 1629469_s_at
iron ion binding	280	27	14.3707	11.0989	0.00086	3.06358	1632430_at /// 1632021_at /// 1634143_at /// 1630802_at /// 1624159_at /// 1639170_at /// 1638400_at /// 1634809_s_at /// 1634641_a_at /// 1627180_at /// 1639442_a_at /// 1627844_at /// 1633492_at /// 1640848_at /// 1640755_at /// 1639495_at /// 1626401_at /// 1629771_at /// 1638923_at /// 1631483_at /// 1638006_at /// 1640650_at /// 1639069_at /// 1634662_at /// 1624101_at /// 1633401_s_at /// 1…
threonine endopeptidase activity	25	5	1.2831	10.7672	0.00103	2.98583	1641485_at /// 1631376_at /// 1634820_at /// 1623021_at /// 1633010_s_at
rhodopsin-like receptor activity	246	1	12.6257	10.7049	0.00107	2.97122	1626050_at
ATP binding	896	24	45.9863	10.5118	0.00119	2.92586	1628389_at /// 1637066_at /// 1639126_at /// 1626745_at /// 1631569_s_at /// 1628008_a_at /// 1634699_a_at /// 1627032_a_at /// 1639784_at /// 1629676_at /// 1629515_at /// 1636539_at /// 1639966_a_at /// 1628831_at /// 1633622_at /// 1641286_s_at /// 1638872_at /// 1636528_at /// 1629752_at /// 1638143_a_at /// 1632683_s_at /// 1623193_at /// 1626523_a_at /// 1630788_at
protein prenyltransferase activity	11	3	0.564564	10.5061	0.00119	2.92451	1629084_at /// 1631083_at /// 1635482_at
high affinity inorganic phosphate:sodium symporter activity	18	4	0.923832	10.243	0.00137	2.86263	1634952_s_at /// 1634762_a_at /// 1636620_s_at /// 1628494_a_at
transferase activity, transferring alkyl or aryl (other than methyl) groups	64	9	3.28474	9.94425	0.00161	2.79222	1635482_at /// 1631058_s_at /// 1631083_at /// 1629084_at /// 1641558_at /// 1637129_at /// 1624732_at /// 1625744_at /// 1624800_at
receptor activity	717	18	36.7993	9.60382	0.00194	2.71181	1627986_s_at /// 1639126_at /// 1633378_at /// 1626050_at /// 1626540_at /// 1623376_s_at /// 1626739_s_at /// 1641295_s_at /// 1636490_at /// 1636967_a_at /// 1626742_at /// 1638143_a_at /// 1624670_at /// 1636281_at /// 1639858_s_at /// 1624256_at /// 1635740_at /// 1635109_at
phosphate transporter activity	27	5	1.38575	9.42655	0.00214	2.66986	1634952_s_at /// 1634762_a_at /// 1636620_s_at /// 1632317_at /// 1628494_a_at
acyl-CoA oxidase activity	6	2	0.307944	9.29732	0.00229	2.63924	1633476_at /// 1639943_at
FK506 binding	6	2	0.307944	9.29732	0.00229	2.63924	1638415_at /// 1633836_a_at
inositol trisphosphate 3-kinase activity	6	2	0.307944	9.29732	0.00229	2.63924	1638432_a_at /// 1633135_s_at
inositol trisphosphate kinase activity	6	2	0.307944	9.29732	0.00229	2.63924	1638432_a_at /// 1633135_s_at
lactate dehydrogenase activity	6	2	0.307944	9.29732	0.00229	2.63924	1635227_at /// 1634045_at
L-lactate dehydrogenase activity	6	2	0.307944	9.29732	0.00229	2.63924	1635227_at /// 1634045_at
macrolide binding	6	2	0.307944	9.29732	0.00229	2.63924	1638415_at /// 1633836_a_at
protein geranylgeranyltransferase activity	6	2	0.307944	9.29732	0.00229	2.63924	1629084_at /// 1631083_at
nucleotide binding	1352	44	69.39	9.2903	0.0023	2.63757	1629515_at /// 1636528_at /// 1627627_at /// 1633622_at /// 1632834_a_at /// 1632980_at /// 1639126_at /// 1636539_at /// 1626745_at /// 1639966_a_at /// 1630930_a_at /// 1629676_at /// 1623809_s_at /// 1630949_s_at /// 1633476_at /// 1638796_at /// 1630932_at /// 1628831_at /// 1627032_a_at /// 1627812_s_at /// 1634699_a_at /// 1631569_s_at /// 1630788_at /// 1626002_at /// 1639943_at /// 163479…
oxidoreductase activity, acting on sulfur group of donors	12	3	0.615888	9.22893	0.00238	2.62302	1630886_at /// 1625276_a_at /// 1631800_at
RNA polymerase II transcription factor activity	374	6	19.1952	9.07065	0.0026	2.58545	1626502_s_at /// 1624729_at /// 1627446_at /// 1631722_at /// 1624550_at /// 1639006_at
acyltransferase activity	150	16	7.6986	8.9514	0.00277	2.55712	1635482_at /// 1636180_at /// 1629877_at /// 1634728_at /// 1624371_a_at /// 1639230_at /// 1629084_at /// 1641570_s_at /// 1628896_a_at /// 1641558_at /// 1630808_at /// 1625344_at /// 1628744_s_at /// 1625652_s_at /// 1633675_at /// 1634449_at
solute:sodium symporter activity	68	9	3.49003	8.69899	0.00318	2.49705	1624836_at /// 1636620_s_at /// 1634952_s_at /// 1625688_at /// 1625228_at /// 1634762_a_at /// 1628494_a_at /// 1641474_s_at /// 1629271_at
hexose transporter activity	20	4	1.02648	8.61373	0.00334	2.47672	1629963_at /// 1633086_s_at /// 1625477_a_at /// 1629469_s_at
O-acyltransferase activity	20	4	1.02648	8.61373	0.00334	2.47672	1625344_at /// 1625652_s_at /// 1641570_s_at /// 1629877_at
solute:cation symporter activity	69	9	3.54136	8.41395	0.00372	2.42905	1624836_at /// 1636620_s_at /// 1634952_s_at /// 1625688_at /// 1625228_at /// 1634762_a_at /// 1628494_a_at /// 1641474_s_at /// 1629271_at
zinc ion binding	1103	35	56.6104	8.24952	0.00408	2.38974	1627986_s_at /// 1626708_at /// 1624729_at /// 1629842_at /// 1636953_a_at /// 1625997_s_at /// 1623648_s_at /// 1627898_at /// 1628598_s_at /// 1641223_at /// 1638883_at /// 1631313_at /// 1638400_at /// 1628101_s_at /// 1639086_s_at /// 1627627_at /// 1631122_at /// 1632904_at /// 1624272_at /// 1632303_a_at /// 1636490_at /// 1627212_at /// 1630805_at /// 1624478_at /// 1632683_s_at /// 163088…
transferase activity, transferring acyl groups	181	18	9.28964	8.16719	0.00427	2.37003	1630808_at /// 1634072_s_at /// 1641558_at /// 1635482_at /// 1628896_a_at /// 1624371_a_at /// 1634449_at /// 1634728_at /// 1625344_at /// 1628744_s_at /// 1636180_at /// 1629877_at /// 1625652_s_at /// 1641570_s_at /// 1623652_at /// 1629084_at /// 1639230_at /// 1633675_at
oxidoreductase activity, acting on CH-OH group of donors	142	15	7.28801	8.16064	0.00428	2.36846	1636311_at /// 1640479_at /// 1641412_at /// 1635987_at /// 1624688_at /// 1637721_at /// 1626984_at /// 1635227_at /// 1634699_a_at /// 1634045_at /// 1627015_at /// 1632782_a_at /// 1628931_at /// 1635745_a_at /// 1625995_a_at
phospholipid transporter activity	13	3	0.667212	8.15618	0.00429	2.36739	1637417_at /// 1632361_at /// 1628744_s_at
sequence-specific DNA binding	294	4	15.0893	8.14961	0.00431	2.36582	1626502_s_at /// 1635355_a_at /// 1631456_at /// 1639798_at
cofactor binding	156	16	8.00654	7.98039	0.00473	2.32526	1636311_at /// 1624776_a_at /// 1631452_at /// 1626489_s_at /// 1640479_at /// 1632980_at /// 1636942_at /// 1634955_at /// 1639230_at /// 1628320_at /// 1626984_at /// 1634699_a_at /// 1639943_at /// 1632834_a_at /// 1633476_at /// 1635745_a_at
[acyl-carrier-protein] S-malonyltransferase activity	2	1	0.102648	7.84468	0.0051	2.29268	1639230_at
[pyruvate dehydrogenase (lipoamide)] kinase activity	2	1	0.102648	7.84468	0.0051	2.29268	1629515_at
3-oxoacyl-[acyl-carrier-protein] synthase activity	2	1	0.102648	7.84468	0.0051	2.29268	1639230_at
5'-3' exoribonuclease activity	2	1	0.102648	7.84468	0.0051	2.29268	1632904_at
acyl carnitine transporter activity	2	1	0.102648	7.84468	0.0051	2.29268	1623447_a_at
amine-lyase activity	2	1	0.102648	7.84468	0.0051	2.29268	1635740_at
asioloorosomucoid beta-1,3-glucuronosyltransferase activity	2	1	0.102648	7.84468	0.0051	2.29268	1628402_a_at
asparagine synthase (glutamine-hydrolyzing) activity	2	1	0.102648	7.84468	0.0051	2.29268	1627665_at
aspartate transaminase activity	2	1	0.102648	7.84468	0.0051	2.29268	1629055_a_at
ATPase stimulator activity	2	1	0.102648	7.84468	0.0051	2.29268	1641511_at
CAAX-protein geranylgeranyltransferase activity	2	1	0.102648	7.84468	0.0051	2.29268	1629084_at
calcium:sodium antiporter activity	2	1	0.102648	7.84468	0.0051	2.29268	1623552_s_at
cathepsin B activity	2	1	0.102648	7.84468	0.0051	2.29268	1632152_at
cathepsin E activity	2	1	0.102648	7.84468	0.0051	2.29268	1633955_at
citrate (Si)-synthase activity	2	1	0.102648	7.84468	0.0051	2.29268	1623652_at
cystathionine gamma-lyase activity	2	1	0.102648	7.84468	0.0051	2.29268	1623861_at
cytidylate kinase activity	2	1	0.102648	7.84468	0.0051	2.29268	1636539_at
cytochrome-b5 reductase activity	2	1	0.102648	7.84468	0.0051	2.29268	1632834_a_at
ferredoxin-NADP+ reductase activity	2	1	0.102648	7.84468	0.0051	2.29268	1636137_at
galactosyl beta-1,3 N-acetylgalactosamine beta-1,3-glucuronosyltransferase activity	2	1	0.102648	7.84468	0.0051	2.29268	1628402_a_at
gamma-aminobutyric acid:hydrogen symporter activity	2	1	0.102648	7.84468	0.0051	2.29268	1625228_at
glucose-6-phosphate 1-dehydrogenase activity	2	1	0.102648	7.84468	0.0051	2.29268	1625995_a_at
hydrogen:amino acid symporter activity	2	1	0.102648	7.84468	0.0051	2.29268	1625228_at
leucine-tRNA ligase activity	2	1	0.102648	7.84468	0.0051	2.29268	1623193_at
long-chain-3-hydroxyacyl-CoA dehydrogenase activity	2	1	0.102648	7.84468	0.0051	2.29268	1635745_a_at
malonyltransferase activity	2	1	0.102648	7.84468	0.0051	2.29268	1639230_at
N-acetyllactosamine beta-1,3-glucuronosyltransferase activity	2	1	0.102648	7.84468	0.0051	2.29268	1628402_a_at
O-sialoglycoprotein endopeptidase activity	2	1	0.102648	7.84468	0.0051	2.29268	1641223_at
oxidoreductase activity, acting on the CH-OH group of donors, oxygen as acceptor	2	1	0.102648	7.84468	0.0051	2.29268	1634699_a_at
palmitoyl-(protein) hydrolase activity	2	1	0.102648	7.84468	0.0051	2.29268	1629195_at
phosphoenolpyruvate carboxykinase (GTP) activity	2	1	0.102648	7.84468	0.0051	2.29268	1634794_at
phosphoenolpyruvate carboxykinase activity	2	1	0.102648	7.84468	0.0051	2.29268	1634794_at
procollagen-lysine 5-dioxygenase activity	2	1	0.102648	7.84468	0.0051	2.29268	1625588_s_at
proline-tRNA ligase activity	2	1	0.102648	7.84468	0.0051	2.29268	1626523_a_at
protein-glutamine gamma-glutamyltransferase activity	2	1	0.102648	7.84468	0.0051	2.29268	1624371_a_at
protein-methionine-R-oxide reductase activity	2	1	0.102648	7.84468	0.0051	2.29268	1630886_at
pyroglutamyl-peptidase activity	2	1	0.102648	7.84468	0.0051	2.29268	1632593_at
pyrroline-5-carboxylate reductase activity	2	1	0.102648	7.84468	0.0051	2.29268	1638624_at
receptor signaling protein tyrosine kinase signaling protein activity	2	1	0.102648	7.84468	0.0051	2.29268	1635260_at
RNA modification guide activity	2	1	0.102648	7.84468	0.0051	2.29268	1628723_at
RNA pseudouridylation guide activity	2	1	0.102648	7.84468	0.0051	2.29268	1628723_at
rRNA modification guide activity	2	1	0.102648	7.84468	0.0051	2.29268	1628723_at
rRNA pseudouridylation guide activity	2	1	0.102648	7.84468	0.0051	2.29268	1628723_at
S-acetyltransferase activity	2	1	0.102648	7.84468	0.0051	2.29268	1639230_at
short-branched-chain-acyl-CoA dehydrogenase activity	2	1	0.102648	7.84468	0.0051	2.29268	1632980_at
S-malonyltransferase activity	2	1	0.102648	7.84468	0.0051	2.29268	1639230_at
snoRNA binding	2	1	0.102648	7.84468	0.0051	2.29268	1628723_at
sterol carrier protein X-related thiolase activity	2	1	0.102648	7.84468	0.0051	2.29268	1628744_s_at
strictosidine synthase activity	2	1	0.102648	7.84468	0.0051	2.29268	1635740_at
transaldolase activity	2	1	0.102648	7.84468	0.0051	2.29268	1640549_at
trans-hexaprenyltranstransferase activity	2	1	0.102648	7.84468	0.0051	2.29268	1641558_at
uridylate kinase activity	2	1	0.102648	7.84468	0.0051	2.29268	1636539_at
lipid transporter activity	30	5	1.53972	7.77644	0.00529	2.27628	1637417_at /// 1632361_at /// 1634809_s_at /// 1628744_s_at /// 1635744_at
amidase activity	7	2	0.359268	7.49302	0.00619	2.20804	1636244_s_at /// 1633357_at
ATP-dependent peptidase activity	7	2	0.359268	7.49302	0.00619	2.20804	1629676_at /// 1628008_a_at
carbon-sulfur lyase activity	7	2	0.359268	7.49302	0.00619	2.20804	1623861_at /// 1637165_at
imaginal disc growth factor activity	7	2	0.359268	7.49302	0.00619	2.20804	1640202_at /// 1635389_s_at
inositol trisphosphate phosphatase activity	7	2	0.359268	7.49302	0.00619	2.20804	1626988_at /// 1636632_at
oligosaccharyl transferase activity	7	2	0.359268	7.49302	0.00619	2.20804	1630630_at /// 1636806_at
tRNA methyltransferase activity	7	2	0.359268	7.49302	0.00619	2.20804	1632818_at /// 1636336_at
hydrolase activity, hydrolyzing N-glycosyl compounds	41	6	2.10428	7.21224	0.00724	2.14021	1624901_at /// 1640957_at /// 1640202_at /// 1637357_at /// 1630993_at /// 1639636_at
lyase activity	202	19	10.3674	7.18797	0.00734	2.13434	1637165_at /// 1637066_at /// 1639126_at /// 1630728_a_at /// 1630640_at /// 1634072_s_at /// 1636153_at /// 1634794_at /// 1632952_at /// 1631227_at /// 1625465_a_at /// 1636758_s_at /// 1623861_at /// 1639514_at /// 1640650_at /// 1623652_at /// 1635740_at /// 1635745_a_at /// 1624901_at
hydrolase activity	2162	139	110.962	7.08439	0.00778	2.10925	1640957_at /// 1639230_at /// 1629752_at /// 1634820_at /// 1641286_s_at /// 1627986_s_at /// 1638021_at /// 1632904_at /// 1640848_at /// 1632479_at /// 1627287_at /// 1627271_at /// 1641223_at /// 1639729_s_at /// 1636583_at /// 1624901_at /// 1628389_at /// 1623756_at /// 1640407_at /// 1632395_s_at /// 1627162_at /// 1623900_a_at /// 1630310_at /// 1636632_at /// 1639126_at /// 1630217_at ///…
endopeptidase activity	529	41	27.1504	7.06478	0.00786	2.1045	1639729_s_at /// 1627278_s_at /// 1634848_at /// 1633955_at /// 1625598_at /// 1637534_at /// 1641534_at /// 1640372_at /// 1627212_at /// 1635740_at /// 1633010_s_at /// 1623871_at /// 1629676_at /// 1639489_at /// 1634820_at /// 1624236_at /// 1636689_at /// 1630217_at /// 1623756_at /// 1627162_at /// 1638876_at /// 1630788_at /// 1628628_at /// 1630614_s_at /// 1639303_at /// 1623021_at /// 1…
purine nucleotide binding	1134	38	58.2014	7.01181	0.0081	2.09166	1629515_at /// 1636528_at /// 1633622_at /// 1632834_a_at /// 1632980_at /// 1639126_at /// 1636539_at /// 1626745_at /// 1639966_a_at /// 1629676_at /// 1623809_s_at /// 1630949_s_at /// 1633476_at /// 1638796_at /// 1628831_at /// 1630932_at /// 1627032_a_at /// 1634699_a_at /// 1631569_s_at /// 1630788_at /// 1626002_at /// 1639943_at /// 1634794_at /// 1637066_at /// 1638143_a_at /// 1640479_…
peptidase activity	754	55	38.6983	6.86711	0.00878	2.05652	1639729_s_at /// 1627278_s_at /// 1634848_at /// 1623459_at /// 1632593_at /// 1625598_at /// 1633955_at /// 1624372_at /// 1627627_at /// 1637534_at /// 1641292_at /// 1641534_at /// 1640372_at /// 1627212_at /// 1635740_at /// 1633010_s_at /// 1623871_at /// 1626857_at /// 1629676_at /// 1639489_at /// 1634820_at /// 1624236_at /// 1630231_at /// 1630217_at /// 1636689_at /// 1623756_at /// 163…
intramolecular oxidoreductase activity	32	5	1.64237	6.86429	0.00879	2.05584	1631379_a_at /// 1626196_at /// 1638113_at /// 1630640_at /// 1632952_at
aspartic-type endopeptidase activity	23	4	1.18045	6.73458	0.00946	2.02429	1632683_s_at /// 1633955_at /// 1630614_s_at /// 1639729_s_at
adenyl nucleotide binding	949	31	48.7065	6.43691	0.01118	1.95166	1628389_at /// 1637066_at /// 1639126_at /// 1640479_at /// 1626745_at /// 1631569_s_at /// 1628008_a_at /// 1634699_a_at /// 1627032_a_at /// 1639784_at /// 1629676_at /// 1626002_at /// 1636539_at /// 1629515_at /// 1639966_a_at /// 1628831_at /// 1632834_a_at /// 1641286_s_at /// 1633622_at /// 1638872_at /// 1636528_at /// 1629752_at /// 1638143_a_at /// 1632683_s_at /// 1626984_at /// 162319…
monosaccharide transporter activity	24	4	1.23178	6.22115	0.01262	1.89883	1629963_at /// 1633086_s_at /// 1625477_a_at /// 1629469_s_at
receptor signaling protein activity	282	5	14.4734	6.20068	0.01277	1.8938	1635370_at /// 1633691_at /// 1635260_at /// 1640313_s_at /// 1623620_a_at
asparaginase activity	8	2	0.410592	6.15262	0.01312	1.88201	1637955_a_at /// 1638485_s_at
gap-junction forming channel activity	8	2	0.410592	6.15262	0.01312	1.88201	1640798_a_at /// 1628323_s_at
hydrolase activity, acting on ether bonds	8	2	0.410592	6.15262	0.01312	1.88201	1627773_a_at /// 1626414_at
innexin channel activity	8	2	0.410592	6.15262	0.01312	1.88201	1640798_a_at /// 1628323_s_at
iron ion transporter activity	8	2	0.410592	6.15262	0.01312	1.88201	1632430_at /// 1639442_a_at
nutrient reservoir activity	8	2	0.410592	6.15262	0.01312	1.88201	1640202_at /// 1626429_at
phosphatidylethanolamine binding	8	2	0.410592	6.15262	0.01312	1.88201	1638073_at /// 1635965_at
transferase activity, transferring hexosyl groups	143	14	7.33933	6.04476	0.01395	1.8555	1638113_at /// 1633215_at /// 1637032_at /// 1625873_at /// 1628402_a_at /// 1636806_at /// 1636990_at /// 1640870_s_at /// 1633310_at /// 1636123_at /// 1630630_at /// 1641664_at /// 1627139_at /// 1628296_at
phosphotransferase activity, alcohol group as acceptor	463	12	23.763	5.82285	0.01582	1.80081	1633622_at /// 1638432_a_at /// 1629515_at /// 1638285_a_at /// 1630499_at /// 1633890_at /// 1638143_a_at /// 1625233_at /// 1631313_at /// 1624518_at /// 1633135_s_at /// 1626742_at
acyl-CoA dehydrogenase activity	16	3	0.821184	5.78097	0.0162	1.79047	1632980_at /// 1633476_at /// 1639943_at
prenyltransferase activity	16	3	0.821184	5.78097	0.0162	1.79047	1629084_at /// 1635482_at /// 1631083_at
endopeptidase inhibitor activity	93	10	4.77313	5.72374	0.01674	1.77632	1636653_at /// 1641476_a_at /// 1635968_at /// 1634952_s_at /// 1624057_at /// 1636946_at /// 1623459_at /// 1629906_s_at /// 1632533_at /// 1630067_a_at
transferase activity, transferring groups other than amino-acyl groups	173	16	8.87905	5.71096	0.01686	1.77316	1635482_at /// 1636180_at /// 1629877_at /// 1634728_at /// 1624371_a_at /// 1639230_at /// 1629084_at /// 1641570_s_at /// 1628896_a_at /// 1641558_at /// 1625344_at /// 1630808_at /// 1628744_s_at /// 1625652_s_at /// 1633675_at /// 1634449_at
protease inhibitor activity	94	10	4.82446	5.55218	0.01846	1.73382	1636653_at /// 1641476_a_at /// 1635968_at /// 1634952_s_at /// 1624057_at /// 1636946_at /// 1623459_at /// 1629906_s_at /// 1632533_at /// 1630067_a_at
protein disulfide oxidoreductase activity	47	6	2.41223	5.33619	0.02089	1.68012	1635892_at /// 1623175_at /// 1631379_a_at /// 1631800_at /// 1627497_at /// 1626196_at
C-acyltransferase activity	9	2	0.461916	5.1215	0.02363	1.62651	1628744_s_at /// 1636180_at
glutathione peroxidase activity	9	2	0.461916	5.1215	0.02363	1.62651	1633471_at /// 1631628_s_at
transferase activity	1283	84	65.8487	5.00344	0.0253	1.59693	1639230_at /// 1634551_at /// 1641664_at /// 1631313_at /// 1633675_at /// 1641711_at /// 1631965_at /// 1628744_s_at /// 1635482_at /// 1634728_at /// 1633677_at /// 1625997_s_at /// 1641000_a_at /// 1639729_s_at /// 1637032_at /// 1640103_s_at /// 1641558_at /// 1630630_at /// 1638143_a_at /// 1638285_a_at /// 1636806_at /// 1631083_at /// 1636539_at /// 1630808_at /// 1634449_at /// 1625344_at…
transferase activity, transferring glycosyl groups	181	16	9.28964	4.84721	0.02769	1.55766	1638113_at /// 1637032_at /// 1633215_at /// 1628402_a_at /// 1625873_at /// 1636806_at /// 1636990_at /// 1640870_s_at /// 1627257_at /// 1640103_s_at /// 1633310_at /// 1636123_at /// 1630630_at /// 1641664_at /// 1627139_at /// 1628296_at
carbon-carbon lyase activity	49	6	2.51488	4.8297	0.02797	1.55325	1625465_a_at /// 1630728_a_at /// 1634794_at /// 1631227_at /// 1637066_at /// 1636758_s_at
FAD binding	49	6	2.51488	4.8297	0.02797	1.55325	1640479_at /// 1626984_at /// 1632980_at /// 1633476_at /// 1632834_a_at /// 1639943_at
heat shock protein binding	49	6	2.51488	4.8297	0.02797	1.55325	1637650_at /// 1623514_a_at /// 1641511_at /// 1641563_at /// 1639086_s_at /// 1638456_at
enzyme inhibitor activity	139	13	7.13404	4.82329	0.02808	1.55164	1636653_at /// 1641476_a_at /// 1635968_at /// 1634952_s_at /// 1627539_at /// 1624057_at /// 1636946_at /// 1623459_at /// 1629906_s_at /// 1632533_at /// 1630067_a_at /// 1641563_at /// 1635965_at
UDP-glycosyltransferase activity	99	10	5.08108	4.76195	0.0291	1.53617	1638113_at /// 1637032_at /// 1625873_at /// 1628402_a_at /// 1640870_s_at /// 1636990_at /// 1633310_at /// 1636123_at /// 1641664_at /// 1628296_at
cation channel activity	161	2	8.26316	4.74724	0.02935	1.53246	1626739_s_at /// 1637534_at
oxidoreductase activity, acting on the CH-NH group of donors	18	3	0.923832	4.66586	0.03077	1.5119	1631452_at /// 1638624_at /// 1639819_at
3-hydroxyacyl-CoA dehydrogenase activity	3	1	0.153972	4.64866	0.03108	1.50755	1635745_a_at
acetate-CoA ligase activity	3	1	0.153972	4.64866	0.03108	1.50755	1629961_s_at
carbonyl reductase (NADPH) activity	3	1	0.153972	4.64866	0.03108	1.50755	1627015_at
channel inhibitor activity	3	1	0.153972	4.64866	0.03108	1.50755	1635189_at
copper chaperone activity	3	1	0.153972	4.64866	0.03108	1.50755	1637159_at
dolichyl-diphosphooligosaccharide-protein glycotransferase activity	3	1	0.153972	4.64866	0.03108	1.50755	1630630_at
ferredoxin reductase activity	3	1	0.153972	4.64866	0.03108	1.50755	1636137_at
galactosylgalactosylxylosylprotein 3-beta-glucuronosyltransferase activity	3	1	0.153972	4.64866	0.03108	1.50755	1628402_a_at
glucose dehydrogenase (acceptor) activity	3	1	0.153972	4.64866	0.03108	1.50755	1626984_at
hydrolase activity, acting on carbon-nitrogen (but not peptide) bonds, in nitriles	3	1	0.153972	4.64866	0.03108	1.50755	1641318_at
inorganic phosphate transporter activity	3	1	0.153972	4.64866	0.03108	1.50755	1628494_a_at
intermediate filament binding	3	1	0.153972	4.64866	0.03108	1.50755	1622893_at
ion channel inhibitor activity	3	1	0.153972	4.64866	0.03108	1.50755	1635189_at
L-gamma-aminobutyric acid transporter activity	3	1	0.153972	4.64866	0.03108	1.50755	1625228_at
metallochaperone activity	3	1	0.153972	4.64866	0.03108	1.50755	1637159_at
N4-(beta-N-acetylglucosaminyl)-L-asparaginase activity	3	1	0.153972	4.64866	0.03108	1.50755	1637955_a_at
N-acetyllactosaminide beta-1,3-N-acetylglucosaminyltransferase activity	3	1	0.153972	4.64866	0.03108	1.50755	1633310_at
nitrilase activity	3	1	0.153972	4.64866	0.03108	1.50755	1641318_at
oxidoreductase activity, acting on iron-sulfur proteins as donors, NAD or NADP as acceptor	3	1	0.153972	4.64866	0.03108	1.50755	1636137_at
pantetheinase activity	3	1	0.153972	4.64866	0.03108	1.50755	1630310_at
phosphatidylcholine transporter activity	3	1	0.153972	4.64866	0.03108	1.50755	1637417_at
phosphoglycolate phosphatase activity	3	1	0.153972	4.64866	0.03108	1.50755	1641722_at
polyspecific organic cation transporter activity	3	1	0.153972	4.64866	0.03108	1.50755	1623833_at
prenyl-dependent CAAX protease activity	3	1	0.153972	4.64866	0.03108	1.50755	1639303_at
protein phosphatase type 2A activity	3	1	0.153972	4.64866	0.03108	1.50755	1640848_at
RNA polymerase III transcription factor activity	3	1	0.153972	4.64866	0.03108	1.50755	1624550_at
sepiapterin reductase activity	3	1	0.153972	4.64866	0.03108	1.50755	1635987_at
single-stranded DNA-dependent ATPase activity	3	1	0.153972	4.64866	0.03108	1.50755	1625759_at
single-stranded DNA-dependent ATP-dependent DNA helicase activity	3	1	0.153972	4.64866	0.03108	1.50755	1625759_at
solute:hydrogen symporter activity	3	1	0.153972	4.64866	0.03108	1.50755	1625228_at
structural constituent of cell wall	3	1	0.153972	4.64866	0.03108	1.50755	1636338_at
uridine phosphorylase activity	3	1	0.153972	4.64866	0.03108	1.50755	1640103_s_at
ion channel activity	218	4	11.1886	4.61865	0.03163	1.49996	1626739_s_at /// 1626540_at /// 1624670_at /// 1637534_at
binding	7260	332	372.612	4.42646	0.03539	1.45117	1640755_at /// 1623030_at /// 1633320_at /// 1625935_at /// 1630930_a_at /// 1625542_a_at /// 1632643_at /// 1624478_at /// 1636071_a_at /// 1632904_at /// 1640957_at /// 1630614_s_at /// 1630972_at /// 1639086_s_at /// 1639180_at /// 1627155_s_at /// 1637650_at /// 1636946_at /// 1630993_at /// 1631313_at /// 1629771_at /// 1634142_at /// 1628628_at /// 1636528_at /// 1640635_a_at /// 1632683_s_…
chromatin binding	122	1	6.26153	4.42123	0.03549	1.44984	1639006_at
serine-type endopeptidase inhibitor activity	76	8	3.90062	4.30826	0.03793	1.42104	1636653_at /// 1634952_s_at /// 1636946_at /// 1629906_s_at /// 1630067_a_at /// 1635968_at /// 1623459_at /// 1624057_at
chaperone binding	10	2	0.51324	4.30686	0.03796	1.42069	1626002_at /// 1625875_at
ferric iron binding	10	2	0.51324	4.30686	0.03796	1.42069	1632430_at /// 1639442_a_at
phosphotransferase activity, for other substituted phosphate groups	10	2	0.51324	4.30686	0.03796	1.42069	1633677_at /// 1641000_a_at
anion:cation symporter activity	40	5	2.05296	4.2305	0.0397	1.40117	1634952_s_at /// 1634762_a_at /// 1636620_s_at /// 1628494_a_at /// 1632317_at
glutathione transferase activity	40	5	2.05296	4.2305	0.0397	1.40117	1631058_s_at /// 1624800_at /// 1637129_at /// 1624732_at /// 1625744_at
oxidoreductase activity, acting on the CH-OH group of donors, NAD or NADP as acceptor	103	10	5.28637	4.20294	0.04035	1.39411	1636311_at /// 1635987_at /// 1641412_at /// 1637721_at /// 1635227_at /// 1634045_at /// 1627015_at /// 1628931_at /// 1625995_a_at /// 1635745_a_at
hydrolase activity, acting on carbon-nitrogen (but not peptide) bonds	118	11	6.05623	4.03565	0.04455	1.35117	1636244_s_at /// 1629118_at /// 1638485_s_at /// 1641318_at /// 1630993_at /// 1633357_at /// 1633545_at /// 1630310_at /// 1636490_at /// 1637955_a_at /// 1627986_s_at
acid-amino acid ligase activity	111	1	5.69696	3.8725	0.04908	1.30906	1624478_at
general RNA polymerase II transcription factor activity	111	1	5.69696	3.8725	0.04908	1.30906	1624550_at
chitinase activity	20	3	1.02648	3.79431	0.05143	1.28881	1640202_at /// 1635389_s_at /// 1639636_at
inositol or phosphatidylinositol kinase activity	20	3	1.02648	3.79431	0.05143	1.28881	1625233_at /// 1638432_a_at /// 1633135_s_at
metal ion transporter activity	42	5	2.15561	3.75326	0.0527	1.27815	1637159_at /// 1638506_at /// 1627458_at /// 1639442_a_at /// 1632430_at
structural constituent of cytoskeleton	355	10	18.22	3.70849	0.05414	1.26651	1632854_s_at /// 1632901_s_at /// 1636320_at /// 1637022_at /// 1639228_at /// 1622893_at /// 1630509_at /// 1639721_at /// 1622970_at /// 1640119_a_at
metal ion binding	1845	76	94.6928	3.69004	0.05474	1.26171	1632303_a_at /// 1634662_at /// 1634398_a_at /// 1631313_at /// 1638400_at /// 1627986_s_at /// 1632904_at /// 1640848_at /// 1633677_at /// 1625997_s_at /// 1637159_at /// 1630802_at /// 1639170_at /// 1633401_s_at /// 1641223_at /// 1624901_at /// 1624159_at /// 1630805_at /// 1632021_at /// 1638883_at /// 1624478_at /// 1629791_at /// 1634641_a_at /// 1627212_at /// 1628494_a_at /// 1633492_at…
intramolecular oxidoreductase activity, interconverting keto- and enol-groups	11	2	0.564564	3.64968	0.05608	1.25119	1631379_a_at /// 1626196_at
intramolecular oxidoreductase activity, transposing C=C bonds	11	2	0.564564	3.64968	0.05608	1.25119	1630640_at /// 1632952_at
intramolecular oxidoreductase activity, transposing S-S bonds	11	2	0.564564	3.64968	0.05608	1.25119	1631379_a_at /// 1626196_at
oxidoreductase activity, acting on diphenols and related substances as donors, cytochrome as acceptor	11	2	0.564564	3.64968	0.05608	1.25119	1638403_at /// 1629961_s_at
oxidoreductase activity, acting on the CH-CH group of donors, oxygen as acceptor	11	2	0.564564	3.64968	0.05608	1.25119	1633476_at /// 1639943_at
protein disulfide isomerase activity	11	2	0.564564	3.64968	0.05608	1.25119	1631379_a_at /// 1626196_at
thiol-disulfide exchange intermediate activity	11	2	0.564564	3.64968	0.05608	1.25119	1623175_at /// 1627497_at
ubiquinol-cytochrome-c reductase activity	11	2	0.564564	3.64968	0.05608	1.25119	1638403_at /// 1629961_s_at
vitamin E binding	11	2	0.564564	3.64968	0.05608	1.25119	1622896_at /// 1627106_a_at
hydro-lyase activity	68	7	3.49003	3.53002	0.06027	1.21992	1640650_at /// 1639514_at /// 1636153_at /// 1635745_a_at /// 1639126_at /// 1630640_at /// 1632952_at
neurotransmitter binding	103	1	5.28637	3.47554	0.06228	1.20563	1624670_at
neurotransmitter receptor activity	103	1	5.28637	3.47554	0.06228	1.20563	1624670_at
acetylgalactosaminyltransferase activity	21	3	1.0778	3.42812	0.0641	1.19317	1628296_at /// 1638113_at /// 1637032_at
galactosyltransferase activity	21	3	1.0778	3.42812	0.0641	1.19317	1641664_at /// 1627139_at /// 1640870_s_at
inorganic anion transporter activity	44	5	2.25826	3.32875	0.06808	1.16699	1634952_s_at /// 1634762_a_at /// 1636620_s_at /// 1628494_a_at /// 1632317_at
disulfide oxidoreductase activity	57	6	2.92547	3.23119	0.07225	1.14117	1635892_at /// 1623175_at /// 1631379_a_at /// 1631800_at /// 1627497_at /// 1626196_at
pattern binding	112	10	5.74829	3.14477	0.07617	1.11821	1639636_at /// 1627140_at /// 1629118_at /// 1641389_at /// 1623416_at /// 1634142_at /// 1633545_at /// 1638716_a_at /// 1636490_at /// 1627986_s_at
RNA methyltransferase activity	22	3	1.12913	3.09988	0.0783	1.10625	1632818_at /// 1636336_at /// 1637555_at
sugar binding	71	7	3.644	3.09075	0.07874	1.10381	1631627_at /// 1630231_at /// 1633378_at /// 1636963_at /// 1628296_at /// 1640635_a_at /// 1623347_at
5'-3' exonuclease activity	4	1	0.205296	3.07631	0.07944	1.09996	1632904_at
aconitate hydratase activity	4	1	0.205296	3.07631	0.07944	1.09996	1640650_at
aminomethyltransferase activity	4	1	0.205296	3.07631	0.07944	1.09996	1639819_at
calcium-dependent protein serine/threonine phosphatase regulator activity	4	1	0.205296	3.07631	0.07944	1.09996	1629947_at
cholinesterase activity	4	1	0.205296	3.07631	0.07944	1.09996	1624577_at
fatty acid amide hydrolase activity	4	1	0.205296	3.07631	0.07944	1.09996	1633357_at
fumarate hydratase activity	4	1	0.205296	3.07631	0.07944	1.09996	1639126_at
glucose dehydrogenase activity	4	1	0.205296	3.07631	0.07944	1.09996	1626984_at
glucosylceramidase activity	4	1	0.205296	3.07631	0.07944	1.09996	1630993_at
glutamate-tRNA ligase activity	4	1	0.205296	3.07631	0.07944	1.09996	1626523_a_at
glutamyl-tRNA(Gln) amidotransferase activity	4	1	0.205296	3.07631	0.07944	1.09996	1636244_s_at
heme transporter activity	4	1	0.205296	3.07631	0.07944	1.09996	1628389_at
heparin binding	4	1	0.205296	3.07631	0.07944	1.09996	1639636_at
hydroxymethyl-, formyl- and related transferase activity	4	1	0.205296	3.07631	0.07944	1.09996	1631452_at
ketohexokinase activity	4	1	0.205296	3.07631	0.07944	1.09996	1630499_at
L-malate dehydrogenase activity	4	1	0.205296	3.07631	0.07944	1.09996	1634045_at
N-acetylgalactosamine-4-sulfatase activity	4	1	0.205296	3.07631	0.07944	1.09996	1641629_at
omega peptidase activity	4	1	0.205296	3.07631	0.07944	1.09996	1632593_at
oxidized base lesion DNA N-glycosylase activity	4	1	0.205296	3.07631	0.07944	1.09996	1624901_at
oxidoreductase activity, acting on iron-sulfur proteins as donors	4	1	0.205296	3.07631	0.07944	1.09996	1636137_at
phosphatidylinositol transporter activity	4	1	0.205296	3.07631	0.07944	1.09996	1632361_at
phosphatidylinositol-4,5-bisphosphate 3-kinase activity	4	1	0.205296	3.07631	0.07944	1.09996	1625233_at
phosphatidylinositol-4-phosphate 3-kinase activity	4	1	0.205296	3.07631	0.07944	1.09996	1625233_at
Rab-protein geranylgeranyltransferase activity	4	1	0.205296	3.07631	0.07944	1.09996	1631083_at
rRNA (adenine) methyltransferase activity	4	1	0.205296	3.07631	0.07944	1.09996	1637555_at
rRNA (adenine-N6,N6-)-dimethyltransferase activity	4	1	0.205296	3.07631	0.07944	1.09996	1637555_at
serine esterase activity	4	1	0.205296	3.07631	0.07944	1.09996	1624577_at
signal peptidase activity	4	1	0.205296	3.07631	0.07944	1.09996	1632479_at
sterol carrier activity	4	1	0.205296	3.07631	0.07944	1.09996	1628744_s_at
store-operated calcium channel activity	4	1	0.205296	3.07631	0.07944	1.09996	1637534_at
structural constituent of adult cuticle (sensu Insecta)	4	1	0.205296	3.07631	0.07944	1.09996	1641474_s_at
transferase activity, transferring aldehyde or ketonic groups	4	1	0.205296	3.07631	0.07944	1.09996	1640549_at
vascular endothelial growth factor receptor activity	4	1	0.205296	3.07631	0.07944	1.09996	1638143_a_at
GTPase activity	154	3	7.9039	3.04257	0.08111	1.09094	1630932_at /// 1630949_s_at /// 1638262_at
transcription factor binding	125	2	6.4155	3.03899	0.08129	1.08998	1624550_at /// 1631342_at
coenzyme binding	128	11	6.56947	2.988	0.08388	1.07632	1636311_at /// 1640479_at /// 1632980_at /// 1636942_at /// 1628320_at /// 1626984_at /// 1634699_a_at /// 1639943_at /// 1632834_a_at /// 1633476_at /// 1635745_a_at
carrier activity	511	35	26.2266	2.93493	0.08668	1.06207	1629469_s_at /// 1629271_at /// 1634955_at /// 1632430_at /// 1622896_at /// 1636240_at /// 1623689_a_at /// 1631456_at /// 1623447_a_at /// 1636942_at /// 1624836_at /// 1628429_at /// 1624776_a_at /// 1635744_at /// 1639442_a_at /// 1633086_s_at /// 1628494_a_at /// 1628744_s_at /// 1636620_s_at /// 1629963_at /// 1634952_s_at /// 1625228_at /// 1627343_a_at /// 1641474_s_at /// 1632317_at /// …
pyrophosphatase activity	616	22	31.6156	2.92449	0.08724	1.05926	1628389_at /// 1639126_at /// 1638262_at /// 1628008_a_at /// 1634699_a_at /// 1630932_at /// 1627032_a_at /// 1636240_at /// 1630949_s_at /// 1639784_at /// 1629676_at /// 1623689_a_at /// 1625759_at /// 1641286_s_at /// 1623347_at /// 1629752_at /// 1633320_at /// 1636523_at /// 1630788_at /// 1632395_s_at /// 1628295_at /// 1636946_at
transcription cofactor activity	91	1	4.67048	2.88459	0.08943	1.04851	1631342_at
exoribonuclease activity	23	3	1.18045	2.80465	0.09399	1.02691	1628011_a_at /// 1637923_at /// 1632904_at
ligase activity, forming carbon-sulfur bonds	23	3	1.18045	2.80465	0.09399	1.02691	1629961_s_at /// 1634048_a_at /// 1626745_at
transition metal ion transporter activity	23	3	1.18045	2.80465	0.09399	1.02691	1637159_at /// 1639442_a_at /// 1632430_at
small conjugating protein ligase activity	89	1	4.56784	2.78676	0.09505	1.02206	1624478_at
ubiquitin-protein ligase activity	89	1	4.56784	2.78676	0.09505	1.02206	1624478_at
nucleoside-triphosphatase activity	607	22	31.1537	2.68956	0.10101	0.99565	1628389_at /// 1639126_at /// 1638262_at /// 1628008_a_at /// 1634699_a_at /// 1630932_at /// 1627032_a_at /// 1630949_s_at /// 1636240_at /// 1639784_at /// 1629676_at /// 1623689_a_at /// 1625759_at /// 1641286_s_at /// 1623347_at /// 1629752_at /// 1633320_at /// 1636523_at /// 1630788_at /// 1632395_s_at /// 1628295_at /// 1636946_at
carbon-oxygen lyase activity	88	8	4.51651	2.68674	0.10119	0.99488	1624901_at /// 1640650_at /// 1639514_at /// 1636153_at /// 1635745_a_at /// 1639126_at /// 1630640_at /// 1632952_at
alkaline phosphatase activity	13	2	0.667212	2.66231	0.10275	0.98821	1637660_at /// 1636287_at
alpha-glucosidase activity	13	2	0.667212	2.66231	0.10275	0.98821	1623900_a_at /// 1624509_at
caspase activity	13	2	0.667212	2.66231	0.10275	0.98821	1639071_a_at /// 1632790_at
isomerase activity	117	10	6.00491	2.65795	0.10303	0.98702	1638113_at /// 1625465_a_at /// 1631227_at /// 1638415_at /// 1626196_at /// 1633836_a_at /// 1631379_a_at /// 1636528_at /// 1630640_at /// 1632952_at
motor activity	114	2	5.85094	2.53459	0.11138	0.95321	1624729_at /// 1632854_s_at
guanyl-nucleotide exchange factor activity	82	1	4.20857	2.44618	0.11781	0.92881	1625675_a_at
transcriptional repressor activity	81	1	4.15724	2.39779	0.12151	0.9154	1633592_a_at
oxidoreductase activity, acting on peroxide as acceptor	37	4	1.89899	2.32453	0.12735	0.89501	1633471_at /// 1631628_s_at /// 1638006_at /// 1623193_at
oxidoreductase activity, acting on the CH-CH group of donors	37	4	1.89899	2.32453	0.12735	0.89501	1628320_at /// 1632980_at /// 1633476_at /// 1639943_at
peroxidase activity	37	4	1.89899	2.32453	0.12735	0.89501	1633471_at /// 1631628_s_at /// 1638006_at /// 1623193_at
cofactor transporter activity	14	2	0.718536	2.28541	0.1306	0.88407	1623447_a_at /// 1628389_at
glucosyltransferase activity	14	2	0.718536	2.28541	0.1306	0.88407	1636806_at /// 1636123_at
UDP-galactosyltransferase activity	14	2	0.718536	2.28541	0.1306	0.88407	1641664_at /// 1640870_s_at
ATPase activity, coupled	384	13	19.7084	2.28343	0.13076	0.88352	1636523_at /// 1627032_a_at /// 1628295_at /// 1636946_at /// 1629752_at /// 1632395_s_at /// 1623689_a_at /// 1641286_s_at /// 1625759_at /// 1628389_at /// 1639126_at /// 1636240_at /// 1623347_at
channel or pore class transporter activity	238	7	12.2151	2.22654	0.13566	0.86756	1626739_s_at /// 1640798_a_at /// 1628323_s_at /// 1624670_at /// 1626540_at /// 1623552_s_at /// 1637534_at
ligase activity, forming carbon-nitrogen bonds	160	4	8.21184	2.16025	0.14162	0.84887	1636244_s_at /// 1629194_s_at /// 1624478_at /// 1627665_at
alpha-type channel activity	236	7	12.1125	2.15788	0.14184	0.8482	1626739_s_at /// 1640798_a_at /// 1628323_s_at /// 1624670_at /// 1626540_at /// 1623552_s_at /// 1637534_at
7S RNA binding	5	1	0.25662	2.15343	0.14225	0.84694	1633320_at
adrenoceptor activity	5	1	0.25662	2.15343	0.14225	0.84694	1626050_at
beta-N-acetylhexosaminidase activity	5	1	0.25662	2.15343	0.14225	0.84694	1640957_at
calcium, potassium:sodium antiporter activity	5	1	0.25662	2.15343	0.14225	0.84694	1623552_s_at
flavin-linked sulfhydryl oxidase activity	5	1	0.25662	2.15343	0.14225	0.84694	1631800_at
glycerol kinase activity	5	1	0.25662	2.15343	0.14225	0.84694	1638285_a_at
glycosaminoglycan binding	5	1	0.25662	2.15343	0.14225	0.84694	1639636_at
phosphatidylinositol 3-kinase activity	5	1	0.25662	2.15343	0.14225	0.84694	1625233_at
phosphoinositide 3-kinase activity	5	1	0.25662	2.15343	0.14225	0.84694	1625233_at
protein kinase inhibitor activity	5	1	0.25662	2.15343	0.14225	0.84694	1641563_at
ribokinase activity	5	1	0.25662	2.15343	0.14225	0.84694	1624518_at
S-acyltransferase activity	5	1	0.25662	2.15343	0.14225	0.84694	1639230_at
thiol oxidase activity	5	1	0.25662	2.15343	0.14225	0.84694	1631800_at
protein tyrosine/serine/threonine phosphatase activity	26	3	1.33442	2.07891	0.14935	0.8258	1631728_s_at /// 1627660_a_at /// 1639757_at
trypsin activity	109	9	5.59432	2.0733	0.1499	0.82421	1623756_at /// 1639489_at /// 1624236_at /// 1634848_at /// 1625828_at /// 1623689_a_at /// 1627162_at /// 1641359_at /// 1641534_at
carboxy-lyase activity	39	4	2.00164	1.9951	0.15781	0.80187	1625465_a_at /// 1634794_at /// 1631227_at /// 1637066_at
potassium channel activity	72	1	3.69533	1.96594	0.16088	0.7935	1626739_s_at
oxidoreductase activity, acting on the CH-NH group of donors, NAD or NADP as acceptor	15	2	0.76986	1.96561	0.16091	0.7934	1631452_at /// 1638624_at
rRNA binding	15	2	0.76986	1.96561	0.16091	0.7934	1624278_at /// 1628723_at
ion binding	1904	84	97.7209	1.92654	0.16514	0.78215	1640957_at /// 1632303_a_at /// 1634662_at /// 1634398_a_at /// 1631313_at /// 1638400_at /// 1627986_s_at /// 1632904_at /// 1640848_at /// 1633677_at /// 1625997_s_at /// 1637159_at /// 1630802_at /// 1639170_at /// 1633401_s_at /// 1641223_at /// 1624901_at /// 1624159_at /// 1630805_at /// 1632021_at /// 1623900_a_at /// 1638883_at /// 1624478_at /// 1629791_at /// 1634641_a_at /// 1627212_at…
protein binding	4172	194	214.124	1.89126	0.16906	0.77196	1640372_at /// 1639086_s_at /// 1639745_at /// 1625688_at /// 1640435_at /// 1641286_s_at /// 1624488_a_at /// 1625995_a_at /// 1637269_at /// 1636953_a_at /// 1627823_at /// 1636352_at /// 1639768_at /// 1624688_at /// 1635260_at /// 1633763_at /// 1636206_at /// 1632303_a_at /// 1623514_a_at /// 1636967_a_at /// 1638456_at /// 1638173_s_at /// 1639757_at /// 1634862_at /// 1625875_at /// 163097…
inositol or phosphatidylinositol phosphatase activity	27	3	1.38575	1.88044	0.17028	0.76882	1626988_at /// 1636632_at /// 1639757_at
calmodulin binding	99	2	5.08108	1.86831	0.17167	0.76531	1628628_at /// 1629947_at
hydrolase activity, acting on acid anhydrides	638	25	32.7447	1.83176	0.17592	0.75469	1628389_at /// 1639126_at /// 1638262_at /// 1628008_a_at /// 1634699_a_at /// 1630932_at /// 1638796_at /// 1627032_a_at /// 1636240_at /// 1630949_s_at /// 1639784_at /// 1629676_at /// 1623689_a_at /// 1625759_at /// 1641286_s_at /// 1623809_s_at /// 1623347_at /// 1629752_at /// 1633320_at /// 1636523_at /// 1630788_at /// 1632395_s_at /// 1639745_at /// 1628295_at /// 1636946_at
hydrolase activity, acting on acid anhydrides, in phosphorus-containing anhydrides	638	25	32.7447	1.83176	0.17592	0.75469	1628389_at /// 1639126_at /// 1638262_at /// 1628008_a_at /// 1634699_a_at /// 1630932_at /// 1638796_at /// 1627032_a_at /// 1636240_at /// 1630949_s_at /// 1639784_at /// 1629676_at /// 1623689_a_at /// 1625759_at /// 1641286_s_at /// 1623809_s_at /// 1623347_at /// 1629752_at /// 1633320_at /// 1636523_at /// 1630788_at /// 1632395_s_at /// 1639745_at /// 1628295_at /// 1636946_at
structural molecule activity	900	37	46.1916	1.82902	0.17624	0.75389	1637022_at /// 1634662_at /// 1641474_s_at /// 1630509_at /// 1640142_at /// 1632901_s_at /// 1624278_at /// 1638073_at /// 1633427_at /// 1632834_a_at /// 1626740_at /// 1634521_at /// 1639721_at /// 1637689_at /// 1631718_at /// 1622970_at /// 1624729_at /// 1624228_at /// 1631636_at /// 1627823_at /// 1639228_at /// 1640119_a_at /// 1635623_at /// 1632854_s_at /// 1622893_at /// 1625880_at ///…
specific RNA polymerase II transcription factor activity	125	3	6.4155	1.81835	0.17751	0.75078	1626502_s_at /// 1624729_at /// 1624550_at
carbohydrate binding	175	13	8.9817	1.79774	0.17999	0.74476	1639636_at /// 1633378_at /// 1630231_at /// 1627140_at /// 1641389_at /// 1631627_at /// 1623416_at /// 1623347_at /// 1634142_at /// 1636963_at /// 1640635_a_at /// 1638716_a_at /// 1628296_at
transporter activity	1113	67	57.1236	1.70758	0.1913	0.71829	1636620_s_at /// 1641474_s_at /// 1638811_at /// 1632361_at /// 1638403_at /// 1634955_at /// 1636942_at /// 1637534_at /// 1626540_at /// 1631627_at /// 1630993_at /// 1627343_a_at /// 1639126_at /// 1628494_a_at /// 1629271_at /// 1623833_at /// 1633785_at /// 1638006_at /// 1628295_at /// 1623900_a_at /// 1633086_s_at /// 1637417_at /// 1624836_at /// 1634087_at /// 1625228_at /// 1634952_s_at…
helicase activity	122	3	6.26153	1.69888	0.19243	0.71572	1625759_at /// 1627032_a_at /// 1623347_at
protein-tyrosine kinase activity	95	2	4.87578	1.69616	0.19279	0.71491	1626742_at /// 1638143_a_at
cysteine-type peptidase activity	114	9	5.85094	1.69487	0.19296	0.71453	1627278_s_at /// 1632593_at /// 1627212_at /// 1628628_at /// 1639071_a_at /// 1632790_at /// 1632152_at /// 1641359_at /// 1633327_at
acid-thiol ligase activity	16	2	0.821184	1.6922	0.19331	0.71374	1629961_s_at /// 1626745_at
CoA-ligase activity	16	2	0.821184	1.6922	0.19331	0.71374	1629961_s_at /// 1626745_at
oxidoreductase activity, acting on diphenols and related substances as donors	16	2	0.821184	1.6922	0.19331	0.71374	1638403_at /// 1629961_s_at
oxygen transporter activity	16	2	0.821184	1.6922	0.19331	0.71374	1631627_at /// 1626429_at
odorant binding	121	3	6.2102	1.65943	0.19768	0.70404	1629208_at /// 1624074_at /// 1626586_at
triacylglycerol lipase activity	42	4	2.15561	1.57811	0.20903	0.67978	1627287_at /// 1628290_s_at /// 1636583_at /// 1636343_at
1-acylglycerol-3-phosphate O-acyltransferase activity	6	1	0.307944	1.55529	0.21236	0.67293	1625344_at
acylphosphatase activity	6	1	0.307944	1.55529	0.21236	0.67293	1639745_at
apoptotic protease activator activity	6	1	0.307944	1.55529	0.21236	0.67293	1639071_a_at
calcium:cation antiporter activity	6	1	0.307944	1.55529	0.21236	0.67293	1623552_s_at
calpain activity	6	1	0.307944	1.55529	0.21236	0.67293	1628628_at
carnitine O-acyltransferase activity	6	1	0.307944	1.55529	0.21236	0.67293	1625652_s_at
cationic amino acid transporter activity	6	1	0.307944	1.55529	0.21236	0.67293	1627343_a_at
ceramidase activity	6	1	0.307944	1.55529	0.21236	0.67293	1630993_at
channel regulator activity	6	1	0.307944	1.55529	0.21236	0.67293	1635189_at
glycerol-3-phosphate dehydrogenase (NAD+) activity	6	1	0.307944	1.55529	0.21236	0.67293	1636311_at
Gram-negative bacterial binding	6	1	0.307944	1.55529	0.21236	0.67293	1623018_at
mannose binding	6	1	0.307944	1.55529	0.21236	0.67293	1640635_a_at
N-methyl-D-aspartate selective glutamate receptor activity	6	1	0.307944	1.55529	0.21236	0.67293	1623376_s_at
oxidoreductase activity, acting on sulfur group of donors, oxygen as acceptor	6	1	0.307944	1.55529	0.21236	0.67293	1631800_at
protease activator activity	6	1	0.307944	1.55529	0.21236	0.67293	1639071_a_at
retinal binding	6	1	0.307944	1.55529	0.21236	0.67293	1627106_a_at
sodium-dependent multivitamin transporter activity	6	1	0.307944	1.55529	0.21236	0.67293	1629271_at
succinate-CoA ligase (GDP-forming) activity	6	1	0.307944	1.55529	0.21236	0.67293	1626745_at
v-SNARE activity	6	1	0.307944	1.55529	0.21236	0.67293	1635944_a_at
transcriptional activator activity	91	2	4.67048	1.52693	0.21657	0.66439	1624729_at /// 1639798_at
lipid binding	117	9	6.00491	1.49387	0.22162	0.6544	1629898_s_at /// 1638073_at /// 1626707_a_at /// 1636942_at /// 1624577_at /// 1633890_at /// 1625233_at /// 1635744_at /// 1635965_at
metallopeptidase activity	215	7	11.0347	1.47521	0.22452	0.64874	1639303_at /// 1628355_at /// 1641223_at /// 1630217_at /// 1623648_s_at /// 1627627_at /// 1626857_at
calcium ion binding	331	12	16.9882	1.46469	0.22618	0.64554	1637534_at /// 1637602_at /// 1629791_at /// 1628628_at /// 1626707_a_at /// 1630509_at /// 1626708_at /// 1639363_at /// 1633836_a_at /// 1629947_at /// 1634398_a_at /// 1628296_at
antioxidant activity	43	4	2.20693	1.45682	0.22744	0.64314	1633471_at /// 1631628_s_at /// 1638006_at /// 1623193_at
magnesium ion binding	89	2	4.56784	1.44352	0.22957	0.63909	1633677_at /// 1631313_at
protein transporter activity	72	6	3.69533	1.43736	0.23057	0.6372	1631627_at /// 1641511_at /// 1633785_at /// 1633100_a_at /// 1628429_at /// 1627382_at
exonuclease activity	44	4	2.25826	1.34337	0.24644	0.60829	1628011_a_at /// 1641303_at /// 1637923_at /// 1632904_at
guanyl nucleotide binding	208	7	10.6754	1.26539	0.26063	0.58397	1634794_at /// 1623809_s_at /// 1630932_at /// 1633320_at /// 1638262_at /// 1630949_s_at /// 1638796_at
transition metal ion binding	1435	64	73.6499	1.26438	0.26082	0.58365	1632904_at /// 1634662_at /// 1627180_at /// 1639180_at /// 1633401_s_at /// 1624478_at /// 1638923_at /// 1640755_at /// 1627627_at /// 1640848_at /// 1628402_a_at /// 1626401_at /// 1630886_at /// 1633492_at /// 1632303_a_at /// 1638006_at /// 1631313_at /// 1625997_s_at /// 1627212_at /// 1623889_at /// 1634641_a_at /// 1636490_at /// 1639170_at /// 1627844_at /// 1636961_a_at /// 1634143_at /…
exoribonuclease activity, producing 5'-phosphomonoesters	18	2	0.923832	1.25362	0.26286	0.58027	1637923_at /// 1632904_at
mannosidase activity	18	2	0.923832	1.25362	0.26286	0.58027	1637357_at /// 1637602_at
ionotropic glutamate receptor activity	31	3	1.59104	1.24771	0.26399	0.57841	1626739_s_at /// 1626540_at /// 1623376_s_at
serine-type peptidase activity	321	21	16.475	1.24283	0.26493	0.57687	1641359_at /// 1628008_a_at /// 1623871_at /// 1629676_at /// 1623689_a_at /// 1641534_at /// 1641292_at /// 1625598_at /// 1640407_at /// 1625828_at /// 1627162_at /// 1636689_at /// 1637534_at /// 1623756_at /// 1639489_at /// 1624236_at /// 1630231_at /// 1632710_s_at /// 1640650_at /// 1634848_at /// 1635740_at
ATPase activity, coupled to transmembrane movement of ions, phosphorylative mechanism	84	2	4.31122	1.23903	0.26566	0.57568	1632395_s_at /// 1636240_at
ATPase activity	433	17	22.2233	1.22767	0.26786	0.57209	1636523_at /// 1627032_a_at /// 1628295_at /// 1636946_at /// 1629752_at /// 1632395_s_at /// 1641286_s_at /// 1623689_a_at /// 1639784_at /// 1625759_at /// 1628389_at /// 1639126_at /// 1630788_at /// 1636240_at /// 1623347_at /// 1628008_a_at /// 1629676_at
structural constituent of cuticle (sensu Insecta)	83	2	4.25989	1.19888	0.27355	0.56297	1641474_s_at /// 1626830_at
hydrolase activity, acting on ester bonds	603	37	30.9484	1.18333	0.27668	0.55802	1632904_at /// 1639729_s_at /// 1641570_s_at /// 1627278_s_at /// 1641629_at /// 1637923_at /// 1631728_s_at /// 1629947_at /// 1640848_at /// 1637660_at /// 1624577_at /// 1639006_at /// 1625044_at /// 1637833_at /// 1628011_a_at /// 1628290_s_at /// 1636583_at /// 1627287_at /// 1628682_at /// 1626988_at /// 1636343_at /// 1636287_at /// 1625675_a_at /// 1641303_at /// 1638021_at /// 1624797_at…
structural constituent of ribosome	221	15	11.3426	1.17932	0.27749	0.55675	1634662_at /// 1633427_at /// 1623811_at /// 1628621_at /// 1638073_at /// 1624278_at /// 1640142_at /// 1622893_at /// 1637689_at /// 1631718_at /// 1627823_at /// 1631636_at /// 1624765_at /// 1624228_at /// 1631355_at
translation factor activity, nucleic acid binding	108	3	5.54299	1.16666	0.28009	0.55271	1638883_at /// 1636206_at /// 1640435_at
GTP binding	204	7	10.4701	1.15009	0.28353	0.5474	1634794_at /// 1630932_at /// 1623809_s_at /// 1630949_s_at /// 1638262_at /// 1633320_at /// 1638796_at
acylglycerol O-acyltransferase activity	7	1	0.359268	1.14271	0.28508	0.54503	1625344_at
calcium-dependent protein serine/threonine phosphatase activity	7	1	0.359268	1.14271	0.28508	0.54503	1629947_at
carbon-nitrogen lyase activity	7	1	0.359268	1.14271	0.28508	0.54503	1635740_at
carnitine transporter activity	7	1	0.359268	1.14271	0.28508	0.54503	1623447_a_at
choline dehydrogenase activity	7	1	0.359268	1.14271	0.28508	0.54503	1640479_at
copper ion transporter activity	7	1	0.359268	1.14271	0.28508	0.54503	1637159_at
copper, zinc superoxide dismutase activity	7	1	0.359268	1.14271	0.28508	0.54503	1636961_a_at
DNA N-glycosylase activity	7	1	0.359268	1.14271	0.28508	0.54503	1624901_at
DNA-(apurinic or apyrimidinic site) lyase activity	7	1	0.359268	1.14271	0.28508	0.54503	1624901_at
fatty-acid ligase activity	7	1	0.359268	1.14271	0.28508	0.54503	1634048_a_at
fatty-acid synthase activity	7	1	0.359268	1.14271	0.28508	0.54503	1639230_at
isoprenoid binding	7	1	0.359268	1.14271	0.28508	0.54503	1627106_a_at
long-chain-fatty-acid-CoA ligase activity	7	1	0.359268	1.14271	0.28508	0.54503	1634048_a_at
oxidative phosphorylation uncoupler activity	7	1	0.359268	1.14271	0.28508	0.54503	1627022_at
pseudouridylate synthase activity	7	1	0.359268	1.14271	0.28508	0.54503	1639514_at
retinoid binding	7	1	0.359268	1.14271	0.28508	0.54503	1627106_a_at
succinate-CoA ligase activity	7	1	0.359268	1.14271	0.28508	0.54503	1626745_at
transferase activity, transferring amino-acyl groups	7	1	0.359268	1.14271	0.28508	0.54503	1624371_a_at
N-acyltransferase activity	54	1	2.7715	1.13231	0.28728	0.54169	1628896_a_at
receptor binding	339	13	17.3988	1.11213	0.29162	0.53518	1640202_at /// 1635260_at /// 1636281_at /// 1626382_s_at /// 1635283_at /// 1641065_s_at /// 1623620_a_at /// 1635389_s_at /// 1639858_s_at /// 1641540_a_at /// 1637194_at /// 1640119_a_at /// 1634398_a_at
enzyme regulator activity	430	27	22.0693	1.1016	0.29391	0.53178	1641563_at /// 1638876_at /// 1630827_s_at /// 1629842_at /// 1635965_at /// 1639071_a_at /// 1628598_s_at /// 1627539_at /// 1625675_a_at /// 1641476_a_at /// 1638996_at /// 1629876_at /// 1635968_at /// 1626010_at /// 1623459_at /// 1628269_at /// 1630067_a_at /// 1634952_s_at /// 1641511_at /// 1632533_at /// 1624057_at /// 1636653_at /// 1634848_at /// 1639858_s_at /// 1629947_at /// 1629906_…
cysteine-type endopeptidase activity	92	7	4.72181	1.09919	0.29444	0.531	1627278_s_at /// 1641359_at /// 1628628_at /// 1632152_at /// 1632790_at /// 1639071_a_at /// 1627212_at
tubulin binding	106	3	5.44034	1.09465	0.29544	0.52953	1622893_at /// 1632901_s_at /// 1637022_at
DNA helicase activity	53	1	2.72017	1.0878	0.29696	0.5273	1625759_at
GTPase regulator activity	176	6	9.03302	1.0184	0.3129	0.5046	1626010_at /// 1629842_at /// 1630827_s_at /// 1625675_a_at /// 1638996_at /// 1628598_s_at
di-, tri-valent inorganic cation transporter activity	33	3	1.69369	1.00753	0.3155	0.50101	1637159_at /// 1639442_a_at /// 1632430_at
phosphotransferase activity, phosphate group as acceptor	33	3	1.69369	1.00753	0.3155	0.50101	1640119_a_at /// 1636539_at /// 1638432_a_at
N-acetyltransferase activity	51	1	2.61752	0.999564	0.31742	0.49837	1628896_a_at
electrochemical potential-driven transporter activity	243	16	12.4717	0.998151	0.31776	0.4979	1624836_at /// 1636620_s_at /// 1634952_s_at /// 1625688_at /// 1632317_at /// 1633086_s_at /// 1629469_s_at /// 1623833_at /// 1625228_at /// 1627343_a_at /// 1634762_a_at /// 1629963_at /// 1628494_a_at /// 1641474_s_at /// 1623552_s_at /// 1629271_at
porter activity	243	16	12.4717	0.998151	0.31776	0.4979	1624836_at /// 1636620_s_at /// 1634952_s_at /// 1625688_at /// 1632317_at /// 1633086_s_at /// 1629469_s_at /// 1623833_at /// 1625228_at /// 1627343_a_at /// 1634762_a_at /// 1629963_at /// 1628494_a_at /// 1641474_s_at /// 1623552_s_at /// 1629271_at
kinase activity	572	24	29.3573	0.977642	0.32278	0.49109	1637066_at /// 1624518_at /// 1634738_s_at /// 1638285_a_at /// 1640119_a_at /// 1627123_at /// 1630499_at /// 1631313_at /// 1636539_at /// 1624395_at /// 1629515_at /// 1633857_at /// 1633622_at /// 1637125_at /// 1635379_at /// 1638432_a_at /// 1625233_at /// 1639842_at /// 1638143_a_at /// 1626742_at /// 1633890_at /// 1633135_s_at /// 1638080_at /// 1641711_at
identical protein binding	111	8	5.69696	0.931018	0.3346	0.47548	1637721_at /// 1626002_at /// 1635355_a_at /// 1632683_s_at /// 1627242_at /// 1628931_at /// 1626416_a_at /// 1633492_at
drug binding	20	2	1.02648	0.923292	0.33661	0.47287	1638415_at /// 1633836_a_at
monosaccharide binding	20	2	1.02648	0.923292	0.33661	0.47287	1633378_at /// 1640635_a_at
mRNA binding	308	12	15.8078	0.917224	0.33821	0.47082	1627812_s_at /// 1627627_at /// 1627539_at /// 1630930_a_at /// 1640650_at /// 1638883_at /// 1633320_at /// 1626523_a_at /// 1631718_at /// 1623193_at /// 1623030_at /// 1635740_at
cation binding	1794	83	92.0753	0.894489	0.34426	0.46311	1640957_at /// 1632303_a_at /// 1634662_at /// 1634398_a_at /// 1631313_at /// 1638400_at /// 1627986_s_at /// 1632904_at /// 1640848_at /// 1625997_s_at /// 1637159_at /// 1630802_at /// 1639170_at /// 1633401_s_at /// 1641223_at /// 1624901_at /// 1624159_at /// 1630805_at /// 1632021_at /// 1623900_a_at /// 1624478_at /// 1638883_at /// 1629791_at /// 1634641_a_at /// 1627212_at /// 1628494_a_…
aminopeptidase activity	48	1	2.46355	0.86947	0.3511	0.45457	1623648_s_at
protein heterodimerization activity	48	1	2.46355	0.86947	0.3511	0.45457	1634188_a_at
transferase activity, transferring phosphorus-containing groups	713	31	36.594	0.855139	0.3551	0.44965	1641000_a_at /// 1637066_at /// 1624518_at /// 1634738_s_at /// 1625997_s_at /// 1638285_a_at /// 1640119_a_at /// 1639729_s_at /// 1627123_at /// 1630499_at /// 1631313_at /// 1633677_at /// 1636539_at /// 1629515_at /// 1624395_at /// 1633857_at /// 1633622_at /// 1624272_at /// 1637125_at /// 1635379_at /// 1639842_at /// 1625233_at /// 1638432_a_at /// 1632142_at /// 1626742_at /// 1638143_a_…
cytoskeletal protein binding	305	12	15.6538	0.852853	0.35575	0.44886	1632854_s_at /// 1632901_s_at /// 1636320_at /// 1637022_at /// 1626707_a_at /// 1622893_at /// 1630509_at /// 1639721_at /// 1622970_at /// 1626523_a_at /// 1641055_at /// 1625542_a_at
ATP-dependent helicase activity	99	3	5.08108	0.852354	0.35589	0.44869	1625759_at /// 1627032_a_at /// 1623347_at
auxiliary transport protein activity	8	1	0.410592	0.8461	0.35766	0.44653	1635189_at
CDP-alcohol phosphatidyltransferase activity	8	1	0.410592	0.8461	0.35766	0.44653	1641000_a_at
dicarboxylic acid transporter activity	8	1	0.410592	0.8461	0.35766	0.44653	1623833_at
extracellular matrix structural constituent	8	1	0.410592	0.8461	0.35766	0.44653	1629837_at
hexosaminidase activity	8	1	0.410592	0.8461	0.35766	0.44653	1640957_at
mannosyl-oligosaccharide 1,2-alpha-mannosidase activity	8	1	0.410592	0.8461	0.35766	0.44653	1637602_at
protein phosphatase inhibitor activity	8	1	0.410592	0.8461	0.35766	0.44653	1627539_at
sodium ion binding	8	1	0.410592	0.8461	0.35766	0.44653	1628494_a_at
sulfuric ester hydrolase activity	8	1	0.410592	0.8461	0.35766	0.44653	1641629_at
tricarboxylic acid transporter activity	8	1	0.410592	0.8461	0.35766	0.44653	1623833_at
carbohydrate kinase activity	35	3	1.79634	0.806527	0.36915	0.4328	1624518_at /// 1630499_at /// 1638285_a_at
phospholipid binding	66	5	3.38738	0.767711	0.38093	0.41916	1625233_at /// 1638073_at /// 1626707_a_at /// 1624577_at /// 1635965_at
transferase activity, transferring sulfur-containing groups	45	1	2.30958	0.742559	0.38884	0.41023	1635330_at
nuclease activity	116	8	5.95358	0.703411	0.40164	0.39616	1624901_at /// 1628011_a_at /// 1641303_at /// 1637923_at /// 1625675_a_at /// 1632904_at /// 1639729_s_at /// 1626133_s_at
metalloendopeptidase activity	94	3	4.82446	0.689951	0.40618	0.39128	1639303_at /// 1641223_at /// 1630217_at
4-nitrophenylphosphatase activity	9	1	0.461916	0.626812	0.42853	0.36802	1628682_at
acyl-CoA binding	9	1	0.461916	0.626812	0.42853	0.36802	1636942_at
alpha-mannosidase activity	9	1	0.461916	0.626812	0.42853	0.36802	1637357_at
arginine N-methyltransferase activity	9	1	0.461916	0.626812	0.42853	0.36802	1632151_at
bacterial binding	9	1	0.461916	0.626812	0.42853	0.36802	1623018_at
fatty acid transporter activity	9	1	0.461916	0.626812	0.42853	0.36802	1634809_s_at
long-chain fatty acid transporter activity	9	1	0.461916	0.626812	0.42853	0.36802	1634809_s_at
lysozyme activity	9	1	0.461916	0.626812	0.42853	0.36802	1636767_at
monophenol monooxygenase activator activity	9	1	0.461916	0.626812	0.42853	0.36802	1634848_at
oxidoreductase activity, acting on superoxide radicals as acceptor	9	1	0.461916	0.626812	0.42853	0.36802	1636961_a_at
oxidoreductase activity, acting on the CH-CH group of donors, NAD or NADP as acceptor	9	1	0.461916	0.626812	0.42853	0.36802	1628320_at
phosphatidylinositol phosphate kinase activity	9	1	0.461916	0.626812	0.42853	0.36802	1625233_at
protein-arginine N-methyltransferase activity	9	1	0.461916	0.626812	0.42853	0.36802	1632151_at
rRNA methyltransferase activity	9	1	0.461916	0.626812	0.42853	0.36802	1637555_at
superoxide dismutase activity	9	1	0.461916	0.626812	0.42853	0.36802	1636961_a_at
transforming growth factor beta receptor binding	9	1	0.461916	0.626812	0.42853	0.36802	1639858_s_at
vitamin transporter activity	9	1	0.461916	0.626812	0.42853	0.36802	1623447_a_at
structural constituent of cuticle	115	4	5.90226	0.613086	0.43363	0.36288	1641474_s_at /// 1635623_at /// 1626740_at /// 1626830_at
phosphoric monoester hydrolase activity	257	16	13.1903	0.598517	0.43914	0.35739	1627660_a_at /// 1641722_at /// 1637660_at /// 1631728_s_at /// 1628920_at /// 1628682_at /// 1640243_at /// 1639006_at /// 1636632_at /// 1626988_at /// 1636287_at /// 1629947_at /// 1625044_at /// 1639757_at /// 1640848_at /// 1624797_at
protein dimerization activity	91	3	4.67048	0.597479	0.43954	0.357	1626002_at /// 1635355_a_at /// 1634188_a_at
serine-type endopeptidase activity	275	17	14.1141	0.590078	0.44239	0.3542	1637534_at /// 1623756_at /// 1639489_at /// 1636689_at /// 1624236_at /// 1634848_at /// 1640407_at /// 1625828_at /// 1623689_a_at /// 1627162_at /// 1623871_at /// 1641359_at /// 1629676_at /// 1625598_at /// 1628008_a_at /// 1635740_at /// 1641534_at
hydrolase activity, acting on acid anhydrides, catalyzing transmembrane movement of substances	182	7	9.34097	0.586677	0.44371	0.3529	1636946_at /// 1632395_s_at /// 1623689_a_at /// 1628295_at /// 1636240_at /// 1639126_at /// 1628389_at
methyltransferase activity	119	8	6.10756	0.586379	0.44382	0.35279	1634551_at /// 1632818_at /// 1631452_at /// 1636336_at /// 1640594_at /// 1639819_at /// 1637555_at /// 1632151_at
oxidoreductase activity, acting on paired donors, with incorporation or reduction of molecular oxygen, 2-oxoglutarate as one donor, and incorporation of one atom each of oxygen into both donors	41	1	2.10428	0.579505	0.44651	0.35017	1625588_s_at
kinase inhibitor activity	23	2	1.18045	0.568985	0.45066	0.34615	1641563_at /// 1635965_at
cation-transporting ATPase activity	90	3	4.61916	0.567566	0.45123	0.3456	1636946_at /// 1623689_a_at /// 1628295_at
carboxylesterase activity	38	3	1.95031	0.564958	0.45227	0.3446	1638021_at /// 1624577_at /// 1637833_at
nucleotide phosphatase activity	38	3	1.95031	0.564958	0.45227	0.3446	1625044_at /// 1637660_at /// 1636287_at
translation regulator activity	113	4	5.79961	0.558417	0.4549	0.34209	1638883_at /// 1626502_s_at /// 1636206_at /// 1640435_at
transferase activity, transferring one-carbon groups	120	8	6.15888	0.55038	0.45816	0.33898	1634551_at /// 1632818_at /// 1631452_at /// 1636336_at /// 1640594_at /// 1639819_at /// 1637555_at /// 1632151_at
ATPase activity, coupled to movement of substances	180	7	9.23832	0.542315	0.46148	0.33585	1636946_at /// 1632395_s_at /// 1623689_a_at /// 1628295_at /// 1636240_at /// 1639126_at /// 1628389_at
ATPase activity, coupled to transmembrane movement of substances	180	7	9.23832	0.542315	0.46148	0.33585	1636946_at /// 1632395_s_at /// 1623689_a_at /// 1628295_at /// 1636240_at /// 1639126_at /// 1628389_at
microtubule binding	89	3	4.56784	0.538134	0.46321	0.33422	1622893_at /// 1632901_s_at /// 1637022_at
DNA-dependent ATPase activity	39	1	2.00164	0.501227	0.47896	0.3197	1625759_at
structural constituent of larval cuticle (sensu Insecta)	39	1	2.00164	0.501227	0.47896	0.3197	1626830_at
sugar transporter activity	55	4	2.82282	0.490911	0.48352	0.31558	1629963_at /// 1633086_s_at /// 1625477_a_at /// 1629469_s_at
neurotransmitter:sodium symporter activity	24	2	1.23178	0.47912	0.48882	0.31085	1641474_s_at /// 1624836_at
transmembrane receptor protein kinase activity	63	2	3.23341	0.470495	0.49276	0.30737	1626742_at /// 1638143_a_at
Ras guanyl-nucleotide exchange factor activity	38	1	1.95031	0.46305	0.4962	0.30434	1625675_a_at
diacylglycerol kinase activity	10	1	0.51324	0.461646	0.49686	0.30377	1633890_at
epidermal growth factor receptor binding	10	1	0.51324	0.461646	0.49686	0.30377	1640119_a_at
hormone binding	10	1	0.51324	0.461646	0.49686	0.30377	1636967_a_at
intramolecular oxidoreductase activity, interconverting aldoses and ketoses	10	1	0.51324	0.461646	0.49686	0.30377	1638113_at
lipid kinase activity	10	1	0.51324	0.461646	0.49686	0.30377	1625233_at
mannosyl-oligosaccharide mannosidase activity	10	1	0.51324	0.461646	0.49686	0.30377	1637602_at
morphogen activity	10	1	0.51324	0.461646	0.49686	0.30377	1626502_s_at
phosphatase inhibitor activity	10	1	0.51324	0.461646	0.49686	0.30377	1627539_at
steroid dehydrogenase activity	10	1	0.51324	0.461646	0.49686	0.30377	1641412_at
UDP-glucosyltransferase activity	10	1	0.51324	0.461646	0.49686	0.30377	1636123_at
metalloexopeptidase activity	86	3	4.41386	0.452894	0.50096	0.30019	1628355_at /// 1623648_s_at /// 1626857_at
antiporter activity	37	1	1.89899	0.425584	0.51416	0.2889	1623552_s_at
acetylglucosaminyltransferase activity	25	2	1.2831	0.40055	0.52681	0.27835	1633310_at /// 1636990_at
exonuclease activity, active with either ribo- or deoxyribonucleic acids and producing 5'-phosphomonoesters	25	2	1.2831	0.40055	0.52681	0.27835	1637923_at /// 1632904_at
protein homodimerization activity	25	2	1.2831	0.40055	0.52681	0.27835	1635355_a_at /// 1626002_at
small conjugating protein-specific protease activity	36	1	1.84766	0.388888	0.53288	0.27337	1627278_s_at
ubiquitin-specific protease activity	36	1	1.84766	0.388888	0.53288	0.27337	1627278_s_at
P-P-bond-hydrolysis-driven transporter activity	149	6	7.64728	0.354835	0.55139	0.25854	1636946_at /// 1632395_s_at /// 1628429_at /// 1623689_a_at /// 1628295_at /// 1636240_at
primary active transporter activity	149	6	7.64728	0.354835	0.55139	0.25854	1636946_at /// 1632395_s_at /// 1628429_at /// 1623689_a_at /// 1628295_at /// 1636240_at
DNA-directed RNA polymerase activity	35	1	1.79634	0.353027	0.5524	0.25774	1632142_at
phosphatidate phosphatase activity	35	1	1.79634	0.353027	0.5524	0.25774	1639006_at
ubiquitin thiolesterase activity	35	1	1.79634	0.353027	0.5524	0.25774	1627278_s_at
carboxylic ester hydrolase activity	144	9	7.39066	0.350441	0.55386	0.2566	1628290_s_at /// 1629877_at /// 1638021_at /// 1636343_at /// 1637833_at /// 1627287_at /// 1641570_s_at /// 1636583_at /// 1624577_at
endonuclease activity	59	2	3.02812	0.349069	0.55464	0.25599	1624901_at /// 1639729_s_at
GTPase activator activity	59	2	3.02812	0.349069	0.55464	0.25599	1629842_at /// 1628598_s_at
RNA helicase activity	59	2	3.02812	0.349069	0.55464	0.25599	1627032_a_at /// 1623347_at
cation:cation antiporter activity	11	1	0.564564	0.335842	0.56224	0.25008	1623552_s_at
dopamine beta-monooxygenase activity	11	1	0.564564	0.335842	0.56224	0.25008	1634450_a_at
phospholipase A1 activity	11	1	0.564564	0.335842	0.56224	0.25008	1636343_at
protein histidine kinase activity	11	1	0.564564	0.335842	0.56224	0.25008	1629515_at
nucleotidyltransferase activity	126	5	6.46682	0.332709	0.56407	0.24867	1632142_at /// 1624272_at /// 1639729_s_at /// 1625997_s_at /// 1626133_s_at
carboxypeptidase activity	42	3	2.15561	0.330764	0.56521	0.24779	1628355_at /// 1632710_s_at /// 1626857_at
chitin binding	94	6	4.82446	0.286437	0.59251	0.2273	1641389_at /// 1627140_at /// 1623416_at /// 1634142_at /// 1638716_a_at /// 1639636_at
phosphopantetheine binding	43	3	2.20693	0.284991	0.59345	0.22662	1624776_a_at /// 1634955_at /// 1630880_at
calcium channel activity	33	1	1.69369	0.284118	0.59401	0.2262	1637534_at
hydrogen-transporting ATP synthase activity, rotational mechanism	79	3	4.0546	0.274299	0.60046	0.22151	1636946_at /// 1628295_at /// 1623689_a_at
hydrogen-transporting ATPase activity, rotational mechanism	79	3	4.0546	0.274299	0.60046	0.22151	1636946_at /// 1628295_at /// 1623689_a_at
peptidyl-prolyl cis-trans isomerase activity	27	2	1.38575	0.272276	0.60181	0.22054	1638415_at /// 1633836_a_at
SNAP receptor activity	27	2	1.38575	0.272276	0.60181	0.22054	1624027_at /// 1635944_a_at
exopeptidase activity	122	5	6.26153	0.254164	0.61416	0.21172	1632593_at /// 1628355_at /// 1632710_s_at /// 1623648_s_at /// 1626857_at
nucleotide kinase activity	44	3	2.25826	0.243632	0.62159	0.20649	1624518_at /// 1640119_a_at /// 1636539_at
FMN binding	12	1	0.615888	0.23956	0.62452	0.20445	1634699_a_at
glycine-gated ion channel activity	12	1	0.615888	0.23956	0.62452	0.20445	1624670_at
kainate selective glutamate receptor activity	12	1	0.615888	0.23956	0.62452	0.20445	1626739_s_at
L-amino acid transporter activity	12	1	0.615888	0.23956	0.62452	0.20445	1625228_at
malate dehydrogenase activity	12	1	0.615888	0.23956	0.62452	0.20445	1634045_at
octopamine receptor activity	12	1	0.615888	0.23956	0.62452	0.20445	1626050_at
RNA cap binding	12	1	0.615888	0.23956	0.62452	0.20445	1636071_a_at
serine carboxypeptidase activity	12	1	0.615888	0.23956	0.62452	0.20445	1632710_s_at
steroid binding	12	1	0.615888	0.23956	0.62452	0.20445	1628744_s_at
ligase activity	289	13	14.8326	0.22643	0.63418	0.19778	1629961_s_at /// 1626745_at /// 1629194_s_at /// 1636244_s_at /// 1627665_at /// 1628389_at /// 1626708_at /// 1634048_a_at /// 1634809_s_at /// 1626523_a_at /// 1623193_at /// 1627898_at /// 1624478_at
neprilysin activity	31	1	1.59104	0.219562	0.63937	0.19425	1630217_at
ATPase activity, coupled to transmembrane movement of ions	120	5	6.15888	0.21806	0.64052	0.19347	1636946_at /// 1632395_s_at /// 1623689_a_at /// 1628295_at /// 1636240_at
protein serine/threonine phosphatase activity	54	2	2.7715	0.21476	0.64306	0.19175	1640848_at /// 1629947_at
oxidoreductase activity, acting on NADH or NADPH	62	4	3.18209	0.210233	0.64658	0.18937	1628320_at /// 1624776_a_at /// 1634955_at /// 1632834_a_at
vitamin binding	97	6	4.97843	0.209626	0.64706	0.18906	1622896_at /// 1624776_a_at /// 1626489_s_at /// 1627106_a_at /// 1634955_at /// 1630880_at
peptide binding	76	3	3.90062	0.207947	0.64838	0.18817	1638890_at /// 1641295_s_at /// 1633320_at
manganese ion binding	53	2	2.72017	0.190667	0.66236	0.1789	1628296_at /// 1628402_a_at
amine receptor activity	30	1	1.53972	0.189189	0.66359	0.1781	1626050_at
small protein conjugating enzyme activity	30	1	1.53972	0.189189	0.66359	0.1781	1624478_at
enzyme activator activity	116	7	5.95358	0.183921	0.66803	0.17521	1641511_at /// 1629842_at /// 1634848_at /// 1639858_s_at /// 1628598_s_at /// 1639071_a_at /// 1628269_at
3'-5' exonuclease activity	29	2	1.4884	0.175853	0.67496	0.17072	1637923_at /// 1641303_at
carboxypeptidase A activity	29	2	1.4884	0.175853	0.67496	0.17072	1628355_at /// 1626857_at
cis-trans isomerase activity	29	2	1.4884	0.175853	0.67496	0.17072	1638415_at /// 1633836_a_at
metallocarboxypeptidase activity	29	2	1.4884	0.175853	0.67496	0.17072	1628355_at /// 1626857_at
nucleobase, nucleoside, nucleotide kinase activity	46	3	2.3609	0.173003	0.67746	0.16912	1624518_at /// 1640119_a_at /// 1636539_at
sugar porter activity	46	3	2.3609	0.173003	0.67746	0.16912	1629963_at /// 1633086_s_at /// 1629469_s_at
translation initiation factor activity	74	3	3.79798	0.167659	0.6822	0.16609	1638883_at /// 1636206_at /// 1640435_at
hydrogen-exporting ATPase activity, phosphorylative mechanism	52	2	2.66885	0.167622	0.68223	0.16607	1632395_s_at /// 1636240_at
dioxygenase activity	13	1	0.667212	0.165986	0.6837	0.16513	1633492_at
fatty acid binding	13	1	0.667212	0.165986	0.6837	0.16513	1636942_at
galactose binding	13	1	0.667212	0.165986	0.6837	0.16513	1633378_at
Notch binding	13	1	0.667212	0.165986	0.6837	0.16513	1634398_a_at
oxidoreductase activity, acting on paired donors, with incorporation or reduction of molecular oxygen, reduced ascorbate as one donor, and incorporation of one atom of oxygen	13	1	0.667212	0.165986	0.6837	0.16513	1634450_a_at
oxidoreductase activity, acting on single donors with incorporation of molecular oxygen	13	1	0.667212	0.165986	0.6837	0.16513	1633492_at
oxidoreductase activity, acting on single donors with incorporation of molecular oxygen, incorporation of two atoms of oxygen	13	1	0.667212	0.165986	0.6837	0.16513	1633492_at
endodeoxyribonuclease activity	29	1	1.4884	0.16026	0.68892	0.16183	1624901_at
ubiquitin conjugating enzyme activity	29	1	1.4884	0.16026	0.68892	0.16183	1624478_at
polysaccharide binding	100	6	5.1324	0.146662	0.70175	0.15382	1641389_at /// 1627140_at /// 1623416_at /// 1638716_a_at /// 1634142_at /// 1639636_at
cation transporter activity	489	27	25.0974	0.144228	0.70411	0.15236	1629271_at /// 1632430_at /// 1636240_at /// 1626739_s_at /// 1631456_at /// 1623689_a_at /// 1624836_at /// 1639442_a_at /// 1636800_at /// 1628494_a_at /// 1637534_at /// 1636620_s_at /// 1634952_s_at /// 1625228_at /// 1627343_a_at /// 1641474_s_at /// 1632317_at /// 1638403_at /// 1623552_s_at /// 1632395_s_at /// 1628295_at /// 1625688_at /// 1634762_a_at /// 1623833_at /// 1637159_at /// 16…
glutamate receptor activity	47	3	2.41223	0.143219	0.7051	0.15175	1626739_s_at /// 1626540_at /// 1623376_s_at
small GTPase regulator activity	136	6	6.98006	0.13761	0.71067	0.14833	1626010_at /// 1629842_at /// 1625675_a_at /// 1630827_s_at /// 1638996_at /// 1628598_s_at
neurotransmitter transporter activity	30	2	1.53972	0.137595	0.71068	0.14832	1641474_s_at /// 1624836_at
GABA receptor activity	28	1	1.43707	0.132931	0.71541	0.14544	1624670_at
protein translocase activity	28	1	1.43707	0.132931	0.71541	0.14544	1628429_at
lipase activity	102	6	5.23505	0.111776	0.73813	0.13187	1627287_at /// 1628290_s_at /// 1641570_s_at /// 1629877_at /// 1636343_at /// 1636583_at
3'-5'-exoribonuclease activity	14	1	0.718536	0.110255	0.73985	0.13085	1637923_at
DNA topoisomerase (ATP-hydrolyzing) activity	14	1	0.718536	0.110255	0.73985	0.13085	1636528_at
GPI anchor binding	14	1	0.718536	0.110255	0.73985	0.13085	1624577_at
mannosyltransferase activity	14	1	0.718536	0.110255	0.73985	0.13085	1633215_at
pepsin A activity	14	1	0.718536	0.110255	0.73985	0.13085	1633955_at
anion transporter activity	113	5	5.79961	0.110245	0.73987	0.13085	1634952_s_at /// 1634762_a_at /// 1636620_s_at /// 1628494_a_at /// 1632317_at
phosphoric ester hydrolase activity	287	16	14.73	0.1095	0.74071	0.13035	1627660_a_at /// 1641722_at /// 1637660_at /// 1631728_s_at /// 1628920_at /// 1628682_at /// 1640243_at /// 1639006_at /// 1636632_at /// 1626988_at /// 1636287_at /// 1629947_at /// 1625044_at /// 1639757_at /// 1640848_at /// 1624797_at
alanine aminopeptidase activity	27	1	1.38575	0.10738	0.74315	0.12893	1623648_s_at
membrane alanyl aminopeptidase activity	27	1	1.38575	0.10738	0.74315	0.12893	1623648_s_at
phospholipase activity	49	3	2.51488	0.0935813	0.75967	0.11937	1641570_s_at /// 1629877_at /// 1636343_at
ribonuclease activity	49	3	2.51488	0.0935813	0.75967	0.11937	1628011_a_at /// 1637923_at /// 1632904_at
protein tyrosine phosphatase activity	48	2	2.46355	0.0872238	0.76774	0.11479	1631728_s_at /// 1627660_a_at
organic cation porter activity	26	1	1.33442	0.083811	0.7722	0.11227	1623833_at
Ras GTPase activator activity	26	1	1.33442	0.083811	0.7722	0.11227	1629842_at
acetyltransferase activity	69	3	3.54136	0.0827554	0.7736	0.11148	1625652_s_at /// 1628896_a_at /// 1639230_at
extracellular ligand-gated ion channel activity	69	3	3.54136	0.0827554	0.7736	0.11148	1626739_s_at /// 1626540_at /// 1624670_at
organic cation transporter activity	32	2	1.64237	0.0778758	0.7802	0.1078	1623833_at /// 1636800_at
cation:amino acid symporter activity	15	1	0.76986	0.0687975	0.7931	0.10067	1625228_at
non-membrane spanning protein tyrosine kinase activity	15	1	0.76986	0.0687975	0.7931	0.10067	1626742_at
protein complex binding	15	1	0.76986	0.0687975	0.7931	0.10067	1622893_at
transcriptional elongation regulator activity	15	1	0.76986	0.0687975	0.7931	0.10067	1631342_at
hydrogen ion transporter activity	124	7	6.36418	0.0635231	0.80101	0.09636	1638403_at /// 1629961_s_at /// 1636946_at /// 1632395_s_at /// 1628295_at /// 1623689_a_at /// 1636240_at
structural constituent of peritrophic membrane (sensu Insecta)	25	1	1.2831	0.0624625	0.80265	0.09548	1638716_a_at
sulfotransferase activity	25	1	1.2831	0.0624625	0.80265	0.09548	1635330_at
carbohydrate transporter activity	88	4	4.51651	0.0590687	0.80797	0.0926	1629963_at /// 1633086_s_at /// 1625477_a_at /// 1629469_s_at
ligand-gated ion channel activity	88	4	4.51651	0.0590687	0.80797	0.0926	1626739_s_at /// 1624670_at /// 1626540_at /// 1637534_at
diacylglycerol binding	33	2	1.69369	0.0553965	0.81393	0.08942	1633890_at /// 1629898_s_at
NADH dehydrogenase (quinone) activity	33	2	1.69369	0.0553965	0.81393	0.08942	1624776_a_at /// 1634955_at
NADH dehydrogenase (ubiquinone) activity	33	2	1.69369	0.0553965	0.81393	0.08942	1624776_a_at /// 1634955_at
oxidoreductase activity, acting on NADH or NADPH, quinone or similar compound as acceptor	33	2	1.69369	0.0553965	0.81393	0.08942	1624776_a_at /// 1634955_at
alkali metal ion binding	24	1	1.23178	0.0436119	0.83458	0.07853	1628494_a_at
growth factor activity	45	2	2.30958	0.0414966	0.83858	0.07645	1640202_at /// 1635389_s_at
N-methyltransferase activity	45	2	2.30958	0.0414966	0.83858	0.07645	1634551_at /// 1632151_at
calcium-dependent phospholipid binding	16	1	0.821184	0.0389379	0.84357	0.07388	1626707_a_at
oxidoreductase activity, acting on NADH or NADPH, NAD or NADP as acceptor	16	1	0.821184	0.0389379	0.84357	0.07388	1632834_a_at
monovalent inorganic cation transporter activity	127	7	6.51815	0.0356208	0.8503	0.07043	1638403_at /// 1629961_s_at /// 1636946_at /// 1632395_s_at /// 1623689_a_at /// 1628295_at /// 1636240_at
excitatory extracellular ligand-gated ion channel activity	65	3	3.33606	0.0338532	0.85402	0.06853	1626739_s_at /// 1624670_at /// 1626540_at
oxidoreductase activity, acting on paired donors, with incorporation or reduction of molecular oxygen	85	4	4.36254	0.0301281	0.8622	0.06439	1640462_at /// 1625588_s_at /// 1634450_a_at /// 1640755_at
amino acid-polyamine transporter activity	44	2	2.25826	0.0295344	0.86355	0.06371	1625228_at /// 1627343_a_at
NAD binding	44	2	2.25826	0.0295344	0.86355	0.06371	1636311_at /// 1632834_a_at
polyamine transporter activity	44	2	2.25826	0.0295344	0.86355	0.06371	1625228_at /// 1627343_a_at
RNA binding	504	25	25.8673	0.0290793	0.8646	0.06319	1635394_at /// 1626502_s_at /// 1638173_s_at /// 1625997_s_at /// 1639729_s_at /// 1627539_at /// 1638883_at /// 1637923_at /// 1633261_a_at /// 1624278_at /// 1627627_at /// 1631718_at /// 1624272_at /// 1623030_at /// 1636336_at /// 1636071_a_at /// 1640650_at /// 1633320_at /// 1623193_at /// 1626523_a_at /// 1635740_at /// 1628723_at /// 1630930_a_at /// 1627812_s_at /// 1640435_at
amino acid transporter activity	53	3	2.72017	0.0287863	0.86527	0.06285	1625228_at /// 1624836_at /// 1627343_a_at
ion transporter activity	586	31	30.0759	0.0283958	0.86618	0.06239	1629271_at /// 1626540_at /// 1632430_at /// 1627458_at /// 1636240_at /// 1626739_s_at /// 1631456_at /// 1623689_a_at /// 1638506_at /// 1624836_at /// 1639442_a_at /// 1636800_at /// 1628494_a_at /// 1637534_at /// 1636620_s_at /// 1634952_s_at /// 1624670_at /// 1625228_at /// 1627343_a_at /// 1641474_s_at /// 1632317_at /// 1638403_at /// 1623552_s_at /// 1632395_s_at /// 1628295_at /// 1625…
transferase activity, transferring pentosyl groups	23	1	1.18045	0.0275851	0.86809	0.06144	1640103_s_at
aminoacyl-tRNA ligase activity	64	3	3.28474	0.0246822	0.87516	0.05791	1626523_a_at /// 1628389_at /// 1623193_at
ligase activity, forming aminoacyl-tRNA and related compounds	64	3	3.28474	0.0246822	0.87516	0.05791	1626523_a_at /// 1628389_at /// 1623193_at
ligase activity, forming carbon-oxygen bonds	64	3	3.28474	0.0246822	0.87516	0.05791	1626523_a_at /// 1628389_at /// 1623193_at
cyclin-dependent protein kinase regulator activity	17	1	0.872508	0.0186293	0.89143	0.04991	1629876_at
phosphotransferase activity, nitrogenous group as acceptor	17	1	0.872508	0.0186293	0.89143	0.04991	1629515_at
polypeptide N-acetylgalactosaminyltransferase activity	17	1	0.872508	0.0186293	0.89143	0.04991	1628296_at
kinase regulator activity	73	4	3.74665	0.0171314	0.89586	0.04776	1641563_at /// 1635965_at /// 1639858_s_at /// 1629876_at
glucuronosyltransferase activity	36	2	1.84766	0.0125598	0.91077	0.04059	1628402_a_at /// 1625873_at
intracellular transporter activity	36	2	1.84766	0.0125598	0.91077	0.04059	1624027_at /// 1635944_a_at
S-adenosylmethionine-dependent methyltransferase activity	74	4	3.79798	0.0107462	0.91744	0.03742	1634551_at /// 1632818_at /// 1637555_at /// 1632151_at
acid phosphatase activity	18	1	0.923832	0.00627989	0.93684	0.02834	1624797_at
kinase activator activity	18	1	0.923832	0.00627989	0.93684	0.02834	1639858_s_at
actin binding	180	9	9.23832	0.00614792	0.9375	0.02803	1636320_at /// 1626707_a_at /// 1622893_at /// 1630509_at /// 1626523_a_at /// 1622970_at /// 1639721_at /// 1625542_a_at /// 1641055_at
organic acid transporter activity	81	4	4.15724	0.00594761	0.93853	0.02755	1623833_at /// 1625228_at /// 1624836_at /// 1627343_a_at
amine transporter activity	61	3	3.13076	0.00546168	0.94109	0.02637	1625228_at /// 1624836_at /// 1627343_a_at
glutamate-gated ion channel activity	37	2	1.89899	0.00537309	0.94157	0.02615	1626739_s_at /// 1626540_at
transaminase activity	37	2	1.89899	0.00537309	0.94157	0.02615	1626489_s_at /// 1629055_a_at
NADH dehydrogenase activity	41	2	2.10428	0.0051681	0.94269	0.02563	1624776_a_at /// 1634955_at
phosphoinositide binding	41	2	2.10428	0.0051681	0.94269	0.02563	1625233_at /// 1624577_at
thiolester hydrolase activity	41	2	2.10428	0.0051681	0.94269	0.02563	1627278_s_at /// 1629195_at
phosphoprotein phosphatase activity	120	6	6.15888	0.00409861	0.94895	0.02275	1640243_at /// 1631728_s_at /// 1640848_at /// 1627660_a_at /// 1639757_at /// 1629947_at
transmembrane receptor protein tyrosine kinase activity	40	2	2.05296	0.0013662	0.97052	0.013	1626742_at /// 1638143_a_at
ATP-dependent RNA helicase activity	38	2	1.95031	0.0012659	0.97162	0.0125	1627032_a_at /// 1623347_at
copper ion binding	38	2	1.95031	0.0012659	0.97162	0.0125	1637159_at /// 1636961_a_at
phosphatase regulator activity	38	2	1.95031	0.0012659	0.97162	0.0125	1627539_at /// 1629947_at
protein kinase regulator activity	38	2	1.95031	0.0012659	0.97162	0.0125	1641563_at /// 1629876_at
protein phosphatase regulator activity	38	2	1.95031	0.0012659	0.97162	0.0125	1627539_at /// 1629947_at
RNA-dependent ATPase activity	38	2	1.95031	0.0012659	0.97162	0.0125	1627032_a_at /// 1623347_at
carboxylic acid transporter activity	79	4	4.0546	0.000735147	0.97837	0.0095	1623833_at /// 1625228_at /// 1624836_at /// 1627343_a_at
ATP-dependent DNA helicase activity	20	1	1.02648	0.000683102	0.97915	0.00915	1625759_at
double-stranded RNA binding	20	1	1.02648	0.000683102	0.97915	0.00915	1635394_at
GABA-A receptor activity	20	1	1.02648	0.000683102	0.97915	0.00915	1624670_at
DNA topoisomerase activity	19	1	0.975156	0.000632949	0.97993	0.00881	1636528_at
guanylate kinase activity	19	1	0.975156	0.000632949	0.97993	0.00881	1640119_a_at
pyridoxal phosphate binding	19	1	0.975156	0.000632949	0.97993	0.00881	1626489_s_at
structural constituent of muscle	19	1	0.975156	0.000632949	0.97993	0.00881	1632854_s_at
deoxyribonuclease activity	39	2	2.00164	1.33715e-06	0.99908	0.0004	1624901_at /// 1625675_a_at
transferase activity, transferring nitrogenous groups	39	2	2.00164	1.33715e-06	0.99908	0.0004	1626489_s_at /// 1629055_a_at

## Sheet: GO_mol function_R>S
Additional data file 6. Molecular function GO categories of probe sets expressed at a higher level in Resistant lines compared to Sensitive lines.
over-represented
under-represented
GO categories	Total Probe Sets On Array	Observed	Expected by chance	Chi2	p-value	log(1/p)	Probe Set(s)
all molecular functions	10911	722	0.0661718
monovalent anion:sodium symporter activity	10	5	0.66172	28.4421	9.6545e-08	7.01527	1638858_at /// 1628100_at /// 1633002_at /// 1638154_at /// 1630635_s_at
sodium:iodide symporter activity	10	5	0.66172	28.4421	9.6545e-08	7.01527	1638858_at /// 1628100_at /// 1633002_at /// 1638154_at /// 1630635_s_at
2-hydroxyacylsphingosine 1-beta-galactosyltransferase activity	5	3	0.33086	21.5327	3.47848e-06	5.45861	1637192_at /// 1638322_at /// 1628449_at
phenylalkylamine binding	5	3	0.33086	21.5327	3.47848e-06	5.45861	1633703_s_at /// 1622902_at /// 1627385_at
SH2 domain binding	5	3	0.33086	21.5327	3.47848e-06	5.45861	1629141_at /// 1640661_at /// 1640395_a_at
glutamate synthase activity	2	2	0.132344	26.3566	2.83844e-07	6.54692	1629048_s_at /// 1632852_s_at
insulin receptor substrate binding	2	2	0.132344	26.3566	2.83844e-07	6.54692	1629141_at /// 1622909_at
lamin binding	2	2	0.132344	26.3566	2.83844e-07	6.54692	1641398_s_at /// 1630539_at
transforming growth factor beta receptor activity, type II	2	2	0.132344	26.3566	2.83844e-07	6.54692	1640409_at /// 1631769_at
pheromone binding	9	4	0.595548	19.4616	1.02646e-05	4.98866	1633703_s_at /// 1622902_at /// 1627385_at /// 1638066_at
electrochemical potential-driven transporter activity	243	33	16.0798	17.8045	2.44799e-05	4.61119	1636264_at /// 1626807_a_at /// 1623083_at /// 1636835_at /// 1640529_at /// 1638858_at /// 1627041_s_at /// 1640405_at /// 1634174_at /// 1625584_at /// 1630635_s_at /// 1623035_at /// 1627080_at /// 1626461_at /// 1631649_at /// 1633002_at /// 1630249_at /// 1628100_at /// 1639110_at /// 1633778_at /// 1638154_at /// 1634074_a_at /// 1640301_a_at /// 1625022_a_at /// 1630335_s_at /// 1627208_at…
porter activity	243	33	16.0798	17.8045	2.44799e-05	4.61119	1636264_at /// 1626807_a_at /// 1623083_at /// 1636835_at /// 1640529_at /// 1638858_at /// 1627041_s_at /// 1640405_at /// 1634174_at /// 1625584_at /// 1630635_s_at /// 1623035_at /// 1627080_at /// 1626461_at /// 1631649_at /// 1633002_at /// 1630249_at /// 1628100_at /// 1639110_at /// 1633778_at /// 1638154_at /// 1634074_a_at /// 1640301_a_at /// 1625022_a_at /// 1630335_s_at /// 1627208_at…
symporter activity	80	15	5.29376	17.7966	2.45816e-05	4.60939	1626461_at /// 1628100_at /// 1639110_at /// 1636835_at /// 1633002_at /// 1638154_at /// 1623035_at /// 1640301_a_at /// 1632160_s_at /// 1638858_at /// 1623083_at /// 1630635_s_at /// 1627041_s_at /// 1640405_at /// 1630249_at
anion transporter activity	113	19	7.47744	17.756	3e-05	4.60012	1624393_at /// 1637928_at /// 1629559_s_at /// 1640405_at /// 1638858_at /// 1634174_at /// 1630635_s_at /// 1623035_at /// 1626461_at /// 1633002_at /// 1628100_at /// 1631073_at /// 1638154_at /// 1640301_a_at /// 1625022_a_at /// 1627208_at /// 1627078_at /// 1626124_at /// 1628224_a_at
channel regulator activity	6	3	0.397032	17.0652	4e-05	4.44228	1623023_at /// 1633646_at /// 1627327_at
endonuclease activity, active with either ribo- or deoxyribonucleic acids and producing 3'-phosphomonoesters	6	3	0.397032	17.0652	4e-05	4.44228	1640898_at /// 1636812_at /// 1633754_at
inositol-1(or 4)-monophosphatase activity	6	3	0.397032	17.0652	4e-05	4.44228	1633637_at /// 1628821_at /// 1639911_at
mannose binding	6	3	0.397032	17.0652	4e-05	4.44228	1640458_at /// 1624560_at /// 1641071_at
aldehyde dehydrogenase (NAD) activity	3	2	0.198516	16.348	5e-05	4.2781	1623216_s_at /// 1634096_at
cadmium ion binding	3	2	0.198516	16.348	5e-05	4.2781	1631962_at /// 1630291_at
solute:hydrogen symporter activity	3	2	0.198516	16.348	5e-05	4.2781	1636835_at /// 1639110_at
solute:cation symporter activity	69	13	4.56587	15.5796	8e-05	4.10181	1628100_at /// 1639110_at /// 1636835_at /// 1633002_at /// 1638154_at /// 1623035_at /// 1632160_s_at /// 1638858_at /// 1623083_at /// 1630635_s_at /// 1627041_s_at /// 1640405_at /// 1630249_at
anion:cation symporter activity	40	9	2.64688	15.2489	9e-05	4.02581	1626461_at /// 1628100_at /// 1633002_at /// 1638154_at /// 1623035_at /// 1640301_a_at /// 1638858_at /// 1630635_s_at /// 1640405_at
glutathione transferase activity	40	9	2.64688	15.2489	9e-05	4.02581	1640065_at /// 1632539_at /// 1636174_at /// 1630258_at /// 1626536_at /// 1623256_at /// 1633106_at /// 1635701_at /// 1627890_at
phospholipase activity	49	10	3.24243	14.0835	0.00017	3.75729	1636791_s_at /// 1625065_s_at /// 1626749_a_at /// 1640833_at /// 1633716_at /// 1631783_at /// 1623027_s_at /// 1631157_at /// 1631228_a_at /// 1627620_at
myosin binding	7	3	0.463204	13.8931	0.00019	3.7133	1638319_at /// 1635238_s_at /// 1637410_s_at
4-hydroxybenzoate octaprenyltransferase activity	1	1	0.066172	13.1783	0.00028	3.54789	1625564_at
5-oxoprolinase (ATP-hydrolyzing) activity	1	1	0.066172	13.1783	0.00028	3.54789	1624290_at
acetylcholine transporter activity	1	1	0.066172	13.1783	0.00028	3.54789	1636264_at
acetylcholine:hydrogen antiporter activity	1	1	0.066172	13.1783	0.00028	3.54789	1636264_at
activin receptor activity, type II	1	1	0.066172	13.1783	0.00028	3.54789	1631769_at
acyl-CoA N-acyltransferase activity	1	1	0.066172	13.1783	0.00028	3.54789	1628976_at
adenine phosphoribosyltransferase activity	1	1	0.066172	13.1783	0.00028	3.54789	1628492_at
alcohol transporter activity	1	1	0.066172	13.1783	0.00028	3.54789	1622950_a_at
alkyl sulfatase activity	1	1	0.066172	13.1783	0.00028	3.54789	1635007_at
alpha-N-acetylgalactosaminidase activity	1	1	0.066172	13.1783	0.00028	3.54789	1635163_at
alpha-N-acetylglucosaminidase activity	1	1	0.066172	13.1783	0.00028	3.54789	1634468_at
ammonia-lyase activity	1	1	0.066172	13.1783	0.00028	3.54789	1637971_a_at
arginyltransferase activity	1	1	0.066172	13.1783	0.00028	3.54789	1625590_a_at
aryl hydrocarbon receptor binding	1	1	0.066172	13.1783	0.00028	3.54789	1634000_a_at
atypical protein kinase C activity	1	1	0.066172	13.1783	0.00028	3.54789	1627948_at
beta-carotene 15,15'-monooxygenase activity	1	1	0.066172	13.1783	0.00028	3.54789	1625743_at
biotin-[propionyl-CoA-carboxylase (ATP-hydrolyzing)] ligase activity	1	1	0.066172	13.1783	0.00028	3.54789	1640199_at
calcium channel regulator activity	1	1	0.066172	13.1783	0.00028	3.54789	1633646_at
calcium-dependent phospholipase A2 activity	1	1	0.066172	13.1783	0.00028	3.54789	1631228_a_at
carbon-monoxide oxygenase activity	1	1	0.066172	13.1783	0.00028	3.54789	1632530_s_at
caspase-activated deoxyribonuclease activity	1	1	0.066172	13.1783	0.00028	3.54789	1624326_at
cation:sugar symporter activity	1	1	0.066172	13.1783	0.00028	3.54789	1639110_at
CDP-diacylglycerol-glycerol-3-phosphate 3-phosphatidyltransferase activity	1	1	0.066172	13.1783	0.00028	3.54789	1636502_at
delta14-sterol reductase activity	1	1	0.066172	13.1783	0.00028	3.54789	1641398_s_at
delta1-pyrroline-5-carboxylate synthetase activity	1	1	0.066172	13.1783	0.00028	3.54789	1637154_at
deoxynucleoside kinase activity	1	1	0.066172	13.1783	0.00028	3.54789	1627691_at
deoxyribonuclease II activity	1	1	0.066172	13.1783	0.00028	3.54789	1640898_at
diphosphoinositol-polyphosphate diphosphatase activity	1	1	0.066172	13.1783	0.00028	3.54789	1640329_s_at
disaccharide transporter activity	1	1	0.066172	13.1783	0.00028	3.54789	1639110_at
DNA topoisomerase I binding	1	1	0.066172	13.1783	0.00028	3.54789	1630539_at
dTDP-glucose 4,6-dehydratase activity	1	1	0.066172	13.1783	0.00028	3.54789	1629109_at
electron transporter, transferring electrons within the cyclic electron transport pathway of photosynthesis activity	1	1	0.066172	13.1783	0.00028	3.54789	1633299_at
ephrin receptor activity	1	1	0.066172	13.1783	0.00028	3.54789	1641458_s_at
epidermal growth factor receptor activating ligand activity	1	1	0.066172	13.1783	0.00028	3.54789	1627453_s_at
fumarylacetoacetase activity	1	1	0.066172	13.1783	0.00028	3.54789	1638810_at
galactokinase activity	1	1	0.066172	13.1783	0.00028	3.54789	1641681_s_at
glutamate 5-kinase activity	1	1	0.066172	13.1783	0.00028	3.54789	1637154_at
glutamate synthase (NADPH) activity	1	1	0.066172	13.1783	0.00028	3.54789	1629048_s_at
glutamate synthase activity, NADH or NADPH as acceptor	1	1	0.066172	13.1783	0.00028	3.54789	1629048_s_at
glutamate-5-semialdehyde dehydrogenase activity	1	1	0.066172	13.1783	0.00028	3.54789	1637154_at
glutaryl-CoA dehydrogenase activity	1	1	0.066172	13.1783	0.00028	3.54789	1637142_at
glycerol transporter activity	1	1	0.066172	13.1783	0.00028	3.54789	1622950_a_at
glycerol-3-phosphate transporter activity	1	1	0.066172	13.1783	0.00028	3.54789	1622950_a_at
hydrogen:sugar symporter activity	1	1	0.066172	13.1783	0.00028	3.54789	1639110_at
hydrolase activity, acting on acid carbon-carbon bonds	1	1	0.066172	13.1783	0.00028	3.54789	1638810_at
hydrolase activity, acting on acid carbon-carbon bonds, in ketonic substances	1	1	0.066172	13.1783	0.00028	3.54789	1638810_at
hydrolase activity, acting on acid sulfur-nitrogen bonds	1	1	0.066172	13.1783	0.00028	3.54789	1639834_at
insulin binding	1	1	0.066172	13.1783	0.00028	3.54789	1629141_at
insulin receptor activity	1	1	0.066172	13.1783	0.00028	3.54789	1629141_at
laminin receptor activity	1	1	0.066172	13.1783	0.00028	3.54789	1629803_a_at
lysine-tRNA ligase activity	1	1	0.066172	13.1783	0.00028	3.54789	1622945_a_at
myosin II binding	1	1	0.066172	13.1783	0.00028	3.54789	1637410_s_at
nicotinate phosphoribosyltransferase activity	1	1	0.066172	13.1783	0.00028	3.54789	1638844_s_at
N-sulfoglucosamine sulfohydrolase activity	1	1	0.066172	13.1783	0.00028	3.54789	1639834_at
osmosensor activity	1	1	0.066172	13.1783	0.00028	3.54789	1627041_s_at
oxidoreductase activity, acting on the aldehyde or oxo group of donors, cytochrome as acceptor	1	1	0.066172	13.1783	0.00028	3.54789	1632530_s_at
phosphoinositide 3-kinase regulator activity	1	1	0.066172	13.1783	0.00028	3.54789	1622909_at
phosphoserine phosphatase activity	1	1	0.066172	13.1783	0.00028	3.54789	1633488_at
poly(ADP-ribose) glycohydrolase activity	1	1	0.066172	13.1783	0.00028	3.54789	1640791_at
polyol transporter activity	1	1	0.066172	13.1783	0.00028	3.54789	1622950_a_at
polyprenyltransferase activity	1	1	0.066172	13.1783	0.00028	3.54789	1625564_at
PTB domain binding	1	1	0.066172	13.1783	0.00028	3.54789	1629141_at
Rho GDP-dissociation inhibitor activity	1	1	0.066172	13.1783	0.00028	3.54789	1633804_at
ryanodine-sensitive calcium-release channel activity	1	1	0.066172	13.1783	0.00028	3.54789	1633452_a_at
saccharopine dehydrogenase (NAD+, L-lysine-forming) activity	1	1	0.066172	13.1783	0.00028	3.54789	1623787_at
saccharopine dehydrogenase activity	1	1	0.066172	13.1783	0.00028	3.54789	1623787_at
sodium:bicarbonate symporter activity	1	1	0.066172	13.1783	0.00028	3.54789	1640301_a_at
sodium:chloride symporter activity	1	1	0.066172	13.1783	0.00028	3.54789	1626461_at
sphingolipid delta-4 desaturase activity	1	1	0.066172	13.1783	0.00028	3.54789	1625414_at
succinate-semialdehyde dehydrogenase activity	1	1	0.066172	13.1783	0.00028	3.54789	1635280_at
sucrose transporter activity	1	1	0.066172	13.1783	0.00028	3.54789	1639110_at
sucrose:hydrogen symporter activity	1	1	0.066172	13.1783	0.00028	3.54789	1639110_at
threonine ammonia-lyase activity	1	1	0.066172	13.1783	0.00028	3.54789	1637971_a_at
thymidine kinase activity	1	1	0.066172	13.1783	0.00028	3.54789	1627691_at
UDP-glucose 6-dehydrogenase activity	1	1	0.066172	13.1783	0.00028	3.54789	1629352_at
catalytic activity	4541	363	300.487	13.0051	0.00031	3.50774	1631783_at /// 1635525_at /// 1626168_at /// 1641634_at /// 1636019_at /// 1628659_at /// 1628224_a_at /// 1629050_at /// 1639834_at /// 1640877_at /// 1624744_a_at /// 1633881_at /// 1624506_at /// 1632584_at /// 1631349_s_at /// 1625538_at /// 1640898_at /// 1637051_at /// 1623068_at /// 1630302_at /// 1632452_at /// 1638264_at /// 1624573_at /// 1640791_at /// 1628969_s_at /// 1630236_s_at ///…
solute:sodium symporter activity	68	12	4.4997	12.5019	0.00041	3.39089	1628100_at /// 1636835_at /// 1633002_at /// 1638154_at /// 1623035_at /// 1632160_s_at /// 1638858_at /// 1623083_at /// 1630635_s_at /// 1627041_s_at /// 1640405_at /// 1630249_at
auxiliary transport protein activity	8	3	0.529376	11.5305	0.00068	3.16455	1623023_at /// 1633646_at /// 1627327_at
hexosaminidase activity	8	3	0.529376	11.5305	0.00068	3.16455	1630306_at /// 1634468_at /// 1635163_at
high affinity sulfate permease activity	8	3	0.529376	11.5305	0.00068	3.16455	1625022_a_at /// 1626124_at /// 1634174_at
sulfuric ester hydrolase activity	8	3	0.529376	11.5305	0.00068	3.16455	1626665_at /// 1639834_at /// 1635007_at
elastase activity	13	4	0.860236	11.4598	0.00071	3.14802	1624506_at /// 1629050_at /// 1624092_at /// 1625538_at
multidrug transporter activity	13	4	0.860236	11.4598	0.00071	3.14802	1632500_at /// 1631925_at /// 1632273_at /// 1628659_at
protein homodimerization activity	25	6	1.6543	11.4158	0.00073	3.13773	1636864_at /// 1627436_s_at /// 1640386_at /// 1637966_at /// 1631682_at /// 1636321_s_at
alpha DNA polymerase activity	4	2	0.264688	11.3768	0.00074	3.12862	1633249_at /// 1633854_at
aspartate-tRNA ligase activity	4	2	0.264688	11.3768	0.00074	3.12862	1629026_at /// 1629374_at
endoribonuclease activity, producing 3'-phosphomonoesters	4	2	0.264688	11.3768	0.00074	3.12862	1636812_at /// 1633754_at
fibroblast growth factor receptor activity	4	2	0.264688	11.3768	0.00074	3.12862	1640867_s_at /// 1632434_at
inorganic diphosphatase activity	4	2	0.264688	11.3768	0.00074	3.12862	1637051_at /// 1629510_at
monoamine transporter activity	4	2	0.264688	11.3768	0.00074	3.12862	1636275_a_at /// 1637393_at
myosin phosphatase activity	4	2	0.264688	11.3768	0.00074	3.12862	1635238_s_at /// 1624755_a_at
store-operated calcium channel activity	4	2	0.264688	11.3768	0.00074	3.12862	1625514_s_at /// 1633649_s_at
rhodopsin-like receptor activity	246	3	16.2783	10.8312	0.001	3.00085	1634874_at /// 1628719_at /// 1626251_at
monosaccharide binding	20	5	1.32344	10.2136	0.00139	2.85571	1640458_at /// 1625671_at /// 1629391_at /// 1641071_at /// 1624560_at
lipase activity	102	15	6.74954	10.0851	0.00149	2.82544	1636791_s_at /// 1625065_s_at /// 1626749_a_at /// 1640833_at /// 1633716_at /// 1631783_at /// 1634515_at /// 1632452_at /// 1639384_s_at /// 1640207_at /// 1623027_s_at /// 1631157_at /// 1631228_a_at /// 1627620_at /// 1636087_at
fatty acid transporter activity	9	3	0.595548	9.70768	0.00183	2.73637	1633179_at /// 1634097_s_at /// 1636674_at
long-chain fatty acid transporter activity	9	3	0.595548	9.70768	0.00183	2.73637	1634097_s_at /// 1633179_at /// 1636674_at
sulfate porter activity	9	3	0.595548	9.70768	0.00183	2.73637	1626124_at /// 1625022_a_at /// 1634174_at
sulfate transporter activity	9	3	0.595548	9.70768	0.00183	2.73637	1626124_at /// 1625022_a_at /// 1634174_at
G-protein coupled receptor activity	310	7	20.5133	8.90201	0.00285	2.54537	1633386_s_at /// 1634874_at /// 1625065_s_at /// 1628719_at /// 1629362_at /// 1633252_at /// 1626251_at
epidermal growth factor receptor activity	5	2	0.33086	8.42057	0.00371	2.43063	1629141_at /// 1637638_s_at
glutamyl aminopeptidase activity	5	2	0.33086	8.42057	0.00371	2.43063	1631676_at /// 1629464_a_at
transforming growth factor beta receptor activity	5	2	0.33086	8.42057	0.00371	2.43063	1640409_at /// 1631769_at
epidermal growth factor receptor binding	10	3	0.66172	8.26264	0.00405	2.39287	1627453_s_at /// 1634766_at /// 1628325_at
transmembrane receptor protein kinase activity	63	10	4.16884	8.15635	0.00429	2.36743	1631769_at /// 1632434_at /// 1640867_s_at /// 1624389_at /// 1626724_at /// 1637638_s_at /// 1631447_at /// 1640409_at /// 1629141_at /// 1641458_s_at
drug transporter activity	23	5	1.52196	7.94819	0.00481	2.31753	1632500_at /// 1631925_at /// 1632273_at /// 1636264_at /// 1628659_at
transferase activity, transferring alkyl or aryl (other than methyl) groups	64	10	4.23501	7.84771	0.00509	2.29341	1625564_at /// 1640065_at /// 1632539_at /// 1636174_at /// 1630258_at /// 1626536_at /// 1623256_at /// 1633106_at /// 1635701_at /// 1627890_at
serine-type peptidase activity	321	34	21.2412	7.66372	0.00563	2.24917	1636611_at /// 1630320_at /// 1623692_s_at /// 1639845_at /// 1624573_at /// 1626373_at /// 1635525_at /// 1624506_at /// 1639666_at /// 1623597_s_at /// 1625212_at /// 1636409_at /// 1634364_s_at /// 1638264_at /// 1638413_at /// 1636019_at /// 1624092_at /// 1632755_at /// 1639395_at /// 1624824_at /// 1639364_at /// 1627119_at /// 1626394_at /// 1639563_at /// 1631148_at /// 1639762_at /// 162…
xenobiotic transporter activity	11	3	0.727892	7.09236	0.00774	2.11119	1631925_at /// 1632273_at /// 1628659_at
xenobiotic-transporting ATPase activity	11	3	0.727892	7.09236	0.00774	2.11119	1631925_at /// 1632273_at /// 1628659_at
transcription regulator activity	1025	46	67.8263	7.02364	0.00804	2.09452	1640825_a_at /// 1641336_at /// 1633299_at /// 1639102_at /// 1631408_at /// 1639366_at /// 1624766_s_at /// 1627436_s_at /// 1623106_s_at /// 1634573_a_at /// 1631948_s_at /// 1631196_at /// 1624412_at /// 1638591_at /// 1636321_s_at /// 1627324_at /// 1635518_at /// 1635264_s_at /// 1627668_s_at /// 1626394_at /// 1641137_at /// 1640945_at /// 1640191_a_at /// 1641365_s_at /// 1631682_at /// 16…
phospholipase A2 activity	18	4	1.1911	6.6241	0.01006	1.99737	1640833_at /// 1631228_a_at /// 1636791_s_at /// 1625065_s_at
nucleic acid binding	2171	113	143.659	6.54325	0.01053	1.97764	1636864_at /// 1638908_at /// 1637536_at /// 1632098_at /// 1624766_s_at /// 1638308_s_at /// 1629374_at /// 1641564_a_at /// 1633249_at /// 1626675_at /// 1629438_at /// 1628719_at /// 1640898_at /// 1631498_a_at /// 1636020_s_at /// 1633299_at /// 1640945_at /// 1631682_at /// 1641336_at /// 1631349_s_at /// 1635393_s_at /// 1623863_a_at /// 1624412_at /// 1626394_at /// 1629109_at /// 1626458_…
aldose 1-epimerase activity	6	2	0.397032	6.47179	0.01096	1.96019	1632019_s_at /// 1633684_at
monocarboxylate porter activity	6	2	0.397032	6.47179	0.01096	1.96019	1630968_at /// 1631649_at
phorbol ester receptor activity	6	2	0.397032	6.47179	0.01096	1.96019	1627948_at /// 1637807_at
protein kinase C activity	6	2	0.397032	6.47179	0.01096	1.96019	1627948_at /// 1637807_at
serine-type endopeptidase activity	275	29	18.1973	6.41295	0.01133	1.9458	1630320_at /// 1636611_at /// 1639845_at /// 1624573_at /// 1626373_at /// 1635525_at /// 1639666_at /// 1624506_at /// 1625212_at /// 1638264_at /// 1634364_s_at /// 1638413_at /// 1636019_at /// 1624824_at /// 1632755_at /// 1639364_at /// 1639395_at /// 1627119_at /// 1624092_at /// 1626394_at /// 1631148_at /// 1639563_at /// 1625538_at /// 1624578_at /// 1626222_at /// 1625514_s_at /// 16350…
hydrolase activity	2162	173	143.064	6.26414	0.01232	1.90937	1631050_at /// 1640912_s_at /// 1637421_at /// 1637385_a_at /// 1638810_at /// 1640898_at /// 1634529_at /// 1626056_a_at /// 1624573_at /// 1628659_at /// 1624290_at /// 1634630_at /// 1633190_at /// 1641413_s_at /// 1624700_a_at /// 1635033_at /// 1630756_at /// 1635525_at /// 1624243_at /// 1637051_at /// 1626394_at /// 1640775_a_at /// 1641365_s_at /// 1624578_at /// 1625794_at /// 1630227_a_…
amine transporter activity	61	9	4.03649	6.10342	0.01349	1.86992	1626461_at /// 1637393_at /// 1636835_at /// 1633778_at /// 1636264_at /// 1632160_s_at /// 1623083_at /// 1623632_s_at /// 1636275_a_at
3-hydroxyisobutyrate dehydrogenase activity	2	1	0.132344	5.68841	0.01708	1.76758	1630236_s_at
activin binding	2	1	0.132344	5.68841	0.01708	1.76758	1631769_at
activin receptor activity	2	1	0.132344	5.68841	0.01708	1.76758	1631769_at
aspartate transaminase activity	2	1	0.132344	5.68841	0.01708	1.76758	1631817_a_at
calcium-independent phospholipase A2 activity	2	1	0.132344	5.68841	0.01708	1.76758	1636791_s_at
carnitine O-palmitoyltransferase activity	2	1	0.132344	5.68841	0.01708	1.76758	1626147_s_at
cathepsin B activity	2	1	0.132344	5.68841	0.01708	1.76758	1641413_s_at
cytochrome-b5 reductase activity	2	1	0.132344	5.68841	0.01708	1.76758	1635137_a_at
DNA primase activity	2	1	0.132344	5.68841	0.01708	1.76758	1633854_at
endodeoxyribonuclease activity, producing 3'-phosphomonoesters	2	1	0.132344	5.68841	0.01708	1.76758	1640898_at
eukaryotic elongation factor-2 kinase activity	2	1	0.132344	5.68841	0.01708	1.76758	1632728_at
galanin receptor activity	2	1	0.132344	5.68841	0.01708	1.76758	1634874_at
gamma-aminobutyric acid:hydrogen symporter activity	2	1	0.132344	5.68841	0.01708	1.76758	1636835_at
glucuronosyl-N-acetylglucosaminyl-proteoglycan 4-alpha-N-acetylglucosaminyltransferase activity	2	1	0.132344	5.68841	0.01708	1.76758	1637442_at
glutaminyl-peptide cyclotransferase activity	2	1	0.132344	5.68841	0.01708	1.76758	1631426_at
glutathione synthase activity	2	1	0.132344	5.68841	0.01708	1.76758	1633036_s_at
glycylpeptide N-tetradecanoyltransferase activity	2	1	0.132344	5.68841	0.01708	1.76758	1635652_at
glyoxylate reductase (NADP) activity	2	1	0.132344	5.68841	0.01708	1.76758	1638368_at
gurken receptor binding	2	1	0.132344	5.68841	0.01708	1.76758	1627453_s_at
homocysteine S-methyltransferase activity	2	1	0.132344	5.68841	0.01708	1.76758	1626086_at
hydrogen:amino acid symporter activity	2	1	0.132344	5.68841	0.01708	1.76758	1636835_at
insulin-like growth factor binding	2	1	0.132344	5.68841	0.01708	1.76758	1629141_at
insulin-like growth factor receptor activity	2	1	0.132344	5.68841	0.01708	1.76758	1637638_s_at
intracellular ligand-gated calcium channel activity	2	1	0.132344	5.68841	0.01708	1.76758	1633452_a_at
JUN kinase kinase kinase activity	2	1	0.132344	5.68841	0.01708	1.76758	1637966_at
light-activated voltage-gated calcium channel activity	2	1	0.132344	5.68841	0.01708	1.76758	1633649_s_at
mannosyl-oligosaccharide 1,3-1,6-alpha-mannosidase activity	2	1	0.132344	5.68841	0.01708	1.76758	1632936_at
methylenetetrahydrofolate dehydrogenase (NAD+) activity	2	1	0.132344	5.68841	0.01708	1.76758	1640775_a_at
myristoyltransferase activity	2	1	0.132344	5.68841	0.01708	1.76758	1635652_at
N-acetylglucosamine-6-sulfatase activity	2	1	0.132344	5.68841	0.01708	1.76758	1635007_at
N-acetylglucosaminyl-proteoglycan 4-beta-glucuronosyltransferase activity	2	1	0.132344	5.68841	0.01708	1.76758	1637442_at
NAD-dependent histone deacetylase activity	2	1	0.132344	5.68841	0.01708	1.76758	1626458_at
O-palmitoyltransferase activity	2	1	0.132344	5.68841	0.01708	1.76758	1626147_s_at
ornithine-oxo-acid transaminase activity	2	1	0.132344	5.68841	0.01708	1.76758	1641270_at
pancreatic ribonuclease activity	2	1	0.132344	5.68841	0.01708	1.76758	1636812_at
peptide deformylase activity	2	1	0.132344	5.68841	0.01708	1.76758	1633190_at
peptide hormone binding	2	1	0.132344	5.68841	0.01708	1.76758	1629141_at
peptidylamidoglycolate lyase activity	2	1	0.132344	5.68841	0.01708	1.76758	1632701_at
permease activity	2	1	0.132344	5.68841	0.01708	1.76758	1624393_at
phosphate binding	2	1	0.132344	5.68841	0.01708	1.76758	1640775_a_at
phosphoenolpyruvate carboxykinase (GTP) activity	2	1	0.132344	5.68841	0.01708	1.76758	1633599_a_at
phosphoenolpyruvate carboxykinase activity	2	1	0.132344	5.68841	0.01708	1.76758	1633599_a_at
phosphoinositide 3-kinase binding	2	1	0.132344	5.68841	0.01708	1.76758	1629141_at
potassium channel regulator activity	2	1	0.132344	5.68841	0.01708	1.76758	1623023_at
protein C-terminus binding	2	1	0.132344	5.68841	0.01708	1.76758	1623106_s_at
purine-nucleoside phosphorylase activity	2	1	0.132344	5.68841	0.01708	1.76758	1626799_a_at
queuine tRNA-ribosyltransferase activity	2	1	0.132344	5.68841	0.01708	1.76758	1640877_at
Rab guanyl-nucleotide exchange factor activity	2	1	0.132344	5.68841	0.01708	1.76758	1625981_at
RNA polymerase I transcription factor activity	2	1	0.132344	5.68841	0.01708	1.76758	1638591_at
RNA polymerase II transcription factor activity, enhancer binding	2	1	0.132344	5.68841	0.01708	1.76758	1633299_at
selenocysteine methyltransferase activity	2	1	0.132344	5.68841	0.01708	1.76758	1626086_at
subtilisin activity	2	1	0.132344	5.68841	0.01708	1.76758	1639666_at
trehalose-phosphatase activity	2	1	0.132344	5.68841	0.01708	1.76758	1641446_s_at
tRNA-intron endonuclease activity	2	1	0.132344	5.68841	0.01708	1.76758	1633754_at
pattern binding	112	1	7.41126	5.54619	0.01852	1.73234	1631638_at
glucuronosyltransferase activity	36	6	2.38219	5.49432	0.01908	1.71946	1628950_at /// 1637442_at /// 1638903_at /// 1628449_at /// 1626970_at /// 1641191_s_at
astacin activity	13	3	0.860236	5.32248	0.02105	1.67671	1634205_at /// 1640855_at /// 1641053_s_at
kinase activity	572	52	37.8504	5.28955	0.02145	1.6685	1641062_at /// 1622909_at /// 1624139_at /// 1641458_s_at /// 1634134_at /// 1632728_at /// 1633881_at /// 1623265_at /// 1624692_at /// 1625678_at /// 1639139_a_at /// 1637188_s_at /// 1637966_at /// 1635406_at /// 1626724_at /// 1631769_at /// 1637631_at /// 1636695_at /// 1624154_at /// 1640867_s_at /// 1640162_at /// 1629141_at /// 1632852_s_at /// 1627948_at /// 1637154_at /// 1625053_at ///…
carbon-nitrogen lyase activity	7	2	0.463204	5.09871	0.02394	1.62081	1637971_a_at /// 1632701_at
fatty-acid ligase activity	7	2	0.463204	5.09871	0.02394	1.62081	1637257_at /// 1637109_s_at
long-chain-fatty-acid-CoA ligase activity	7	2	0.463204	5.09871	0.02394	1.62081	1637257_at /// 1637109_s_at
nucleoside kinase activity	7	2	0.463204	5.09871	0.02394	1.62081	1627691_at /// 1641062_at
oligosaccharyl transferase activity	7	2	0.463204	5.09871	0.02394	1.62081	1631240_at /// 1631595_at
transferase activity, transferring amino-acyl groups	7	2	0.463204	5.09871	0.02394	1.62081	1625590_a_at /// 1631426_at
hydrolase activity, acting on ester bonds	603	54	39.9017	4.98128	0.02562	1.59137	1641446_s_at /// 1640950_at /// 1639710_at /// 1633918_s_at /// 1634515_at /// 1624326_at /// 1633153_at /// 1639384_s_at /// 1626749_a_at /// 1637641_at /// 1625785_at /// 1626665_at /// 1624755_a_at /// 1627620_at /// 1632452_at /// 1637151_at /// 1631228_a_at /// 1640833_at /// 1637378_s_at /// 1640240_s_at /// 1631050_at /// 1633249_at /// 1635238_s_at /// 1631783_at /// 1636812_at /// 163608…
neurotransmitter binding	103	1	6.81572	4.96244	0.0259	1.58664	1634874_at
neurotransmitter receptor activity	103	1	6.81572	4.96244	0.0259	1.58664	1634874_at
chymotrypsin activity	21	4	1.38961	4.90362	0.0268	1.57186	1627119_at /// 1639364_at /// 1624824_at /// 1638413_at
oxidoreductase activity, acting on the aldehyde or oxo group of donors, NAD or NADP as acceptor	21	4	1.38961	4.90362	0.0268	1.57186	1623216_s_at /// 1637154_at /// 1634096_at /// 1635280_at
translation elongation factor activity	21	4	1.38961	4.90362	0.0268	1.57186	1640020_at /// 1627749_at /// 1634095_at /// 1627668_s_at
polysaccharide binding	100	1	6.6172	4.76832	0.02899	1.53778	1631638_at
UDP-galactosyltransferase activity	14	3	0.926408	4.64135	0.03121	1.5057	1637192_at /// 1638322_at /// 1628449_at
carboxylic ester hydrolase activity	144	16	9.52877	4.39478	0.03605	1.44311	1636791_s_at /// 1625065_s_at /// 1626749_a_at /// 1640833_at /// 1624700_a_at /// 1633716_at /// 1631783_at /// 1634515_at /// 1632452_at /// 1639384_s_at /// 1640207_at /// 1623027_s_at /// 1631157_at /// 1631228_a_at /// 1627620_at /// 1636087_at
carrier activity	511	46	33.8139	4.39172	0.03611	1.44233	1639110_at /// 1631704_at /// 1627208_at /// 1635448_at /// 1630968_at /// 1630635_s_at /// 1627078_at /// 1630528_at /// 1636835_at /// 1626807_a_at /// 1628100_at /// 1634033_s_at /// 1626124_at /// 1627041_s_at /// 1630249_at /// 1634074_a_at /// 1639093_s_at /// 1631649_at /// 1626461_at /// 1627080_at /// 1627354_at /// 1640529_at /// 1625022_a_at /// 1638154_at /// 1623632_s_at /// 1640301_…
transferase activity	1283	104	84.8987	4.2976	0.03817	1.41832	1624692_at /// 1638908_at /// 1624154_at /// 1641062_at /// 1635701_at /// 1638844_s_at /// 1625369_at /// 1637631_at /// 1635498_at /// 1635117_at /// 1633881_at /// 1628449_at /// 1631426_at /// 1623864_at /// 1626138_s_at /// 1633249_at /// 1637807_at /// 1637966_at /// 1641270_at /// 1641681_s_at /// 1636695_at /// 1623265_at /// 1626724_at /// 1637192_at /// 1631349_s_at /// 1640661_at /// 1…
transmembrane receptor protein tyrosine kinase activity	40	6	2.64688	4.2478	0.0393	1.40559	1641458_s_at /// 1629141_at /// 1637638_s_at /// 1640867_s_at /// 1632434_at /// 1624389_at
oxidoreductase activity, acting on the aldehyde or oxo group of donors	31	5	2.05133	4.23854	0.03952	1.40322	1623216_s_at /// 1632530_s_at /// 1637154_at /// 1634096_at /// 1635280_at
enzyme activator activity	116	2	7.67595	4.19706	0.04049	1.39261	1626666_s_at /// 1630285_at
GTP binding	204	6	13.4991	4.16593	0.04124	1.38463	1625838_at /// 1634804_at /// 1624321_at /// 1632429_at /// 1633599_a_at /// 1627668_s_at
transporter activity	1113	91	73.6494	4.0875	0.0432	1.3645	1624392_s_at /// 1632908_s_at /// 1638547_s_at /// 1636264_at /// 1631649_at /// 1634174_at /// 1640405_at /// 1628100_at /// 1623632_s_at /// 1627239_s_at /// 1625065_s_at /// 1628659_at /// 1629559_s_at /// 1626124_at /// 1625514_s_at /// 1639110_at /// 1635360_at /// 1640301_a_at /// 1633778_at /// 1626600_at /// 1630968_at /// 1640231_a_at /// 1634387_at /// 1626807_a_at /// 1632500_at /// 16…
CDP-alcohol phosphatidyltransferase activity	8	2	0.529376	4.08544	0.04325	1.36397	1627102_at /// 1636502_at
phospholipase C activity	8	2	0.529376	4.08544	0.04325	1.36397	1633716_at /// 1626749_a_at
protein phosphatase inhibitor activity	8	2	0.529376	4.08544	0.04325	1.36397	1623495_at /// 1640465_at
cation:amino acid symporter activity	15	3	0.99258	4.05986	0.04391	1.3574	1632160_s_at /// 1636835_at /// 1623083_at
non-membrane spanning protein tyrosine kinase activity	15	3	0.99258	4.05986	0.04391	1.3574	1639139_a_at /// 1624464_s_at /// 1640661_at
transferase activity, transferring pentosyl groups	23	4	1.52196	4.03474	0.04457	1.35093	1640877_at /// 1628492_at /// 1626799_a_at /// 1638844_s_at
transmembrane receptor protein serine/threonine kinase activity	23	4	1.52196	4.03474	0.04457	1.35093	1626724_at /// 1640409_at /// 1631447_at /// 1631769_at
sequence-specific DNA binding	294	11	19.4546	3.67419	0.05526	1.25758	1628419_a_at /// 1624412_at /// 1636321_s_at /// 1635393_s_at /// 1639319_at /// 1636093_a_at /// 1636088_at /// 1641137_at /// 1639366_at /// 1627436_s_at /// 1640825_a_at
structural constituent of cuticle (sensu Insecta)	83	1	5.49228	3.67435	0.05526	1.25762	1640975_at
transferase activity, transferring phosphorus-containing groups	713	60	47.1806	3.48313	0.062	1.20763	1641062_at /// 1622909_at /// 1627102_at /// 1624139_at /// 1641458_s_at /// 1634134_at /// 1632728_at /// 1633881_at /// 1623265_at /// 1624692_at /// 1625678_at /// 1636502_at /// 1633854_at /// 1639139_a_at /// 1637188_s_at /// 1637966_at /// 1625564_at /// 1635406_at /// 1631349_s_at /// 1626724_at /// 1633249_at /// 1631769_at /// 1627924_at /// 1637631_at /// 1636695_at /// 1624154_at /// 1…
guanyl nucleotide binding	208	7	13.7638	3.32385	0.06828	1.16569	1625838_at /// 1634804_at /// 1635406_at /// 1624321_at /// 1627668_s_at /// 1633599_a_at /// 1632429_at
glutathione peroxidase activity	9	2	0.595548	3.31205	0.06877	1.16258	1633617_at /// 1630258_at
NEDD8 activating enzyme activity	9	2	0.595548	3.31205	0.06877	1.16258	1632776_at /// 1624894_s_at
organic anion transporter activity	9	2	0.595548	3.31205	0.06877	1.16258	1627078_at /// 1637928_at
protein phosphatase type 1 activity	9	2	0.595548	3.31205	0.06877	1.16258	1635238_s_at /// 1624755_a_at
racemase and epimerase activity, acting on carbohydrates and derivatives	9	2	0.595548	3.31205	0.06877	1.16258	1632019_s_at /// 1633684_at
amino acid-polyamine transporter activity	44	6	2.91157	3.27604	0.0703	1.15305	1632160_s_at /// 1636835_at /// 1626461_at /// 1623083_at /// 1623632_s_at /// 1633778_at
inorganic anion transporter activity	44	6	2.91157	3.27604	0.0703	1.15305	1623035_at /// 1640405_at /// 1626124_at /// 1625022_a_at /// 1640301_a_at /// 1634174_at
nucleotide kinase activity	44	6	2.91157	3.27604	0.0703	1.15305	1627360_at /// 1641062_at /// 1627691_at /// 1633935_at /// 1640421_at /// 1633754_at
polyamine transporter activity	44	6	2.91157	3.27604	0.0703	1.15305	1632160_s_at /// 1636835_at /// 1626461_at /// 1623083_at /// 1623632_s_at /// 1633778_at
adenosine kinase activity	3	1	0.198516	3.23589	0.07204	1.14242	1641062_at
alanine-tRNA ligase activity	3	1	0.198516	3.23589	0.07204	1.14242	1639644_at
calcium-dependent protein kinase C activity	3	1	0.198516	3.23589	0.07204	1.14242	1637807_at
calcium-release channel activity	3	1	0.198516	3.23589	0.07204	1.14242	1633452_a_at
CDP-diacylglycerol-inositol 3-phosphatidyltransferase activity	3	1	0.198516	3.23589	0.07204	1.14242	1627102_at
cGMP binding	3	1	0.198516	3.23589	0.07204	1.14242	1635406_at
cGMP-dependent protein kinase activity	3	1	0.198516	3.23589	0.07204	1.14242	1635406_at
channel inhibitor activity	3	1	0.198516	3.23589	0.07204	1.14242	1627327_at
CTP synthase activity	3	1	0.198516	3.23589	0.07204	1.14242	1640191_a_at
diacylglycerol-activated phospholipid-dependent protein kinase C activity	3	1	0.198516	3.23589	0.07204	1.14242	1637807_at
dolichyl-diphosphooligosaccharide-protein glycotransferase activity	3	1	0.198516	3.23589	0.07204	1.14242	1631595_at
fructose transporter activity	3	1	0.198516	3.23589	0.07204	1.14242	1640529_at
GDP-dissociation inhibitor activity	3	1	0.198516	3.23589	0.07204	1.14242	1633804_at
glycogen synthase kinase 3 activity	3	1	0.198516	3.23589	0.07204	1.14242	1630774_s_at
GMP binding	3	1	0.198516	3.23589	0.07204	1.14242	1635406_at
HNK-1 sulfotransferase activity	3	1	0.198516	3.23589	0.07204	1.14242	1626965_at
hydrolase activity, acting on carbon-nitrogen (but not peptide) bonds, in nitriles	3	1	0.198516	3.23589	0.07204	1.14242	1637971_a_at
ion channel inhibitor activity	3	1	0.198516	3.23589	0.07204	1.14242	1627327_at
L-gamma-aminobutyric acid transporter activity	3	1	0.198516	3.23589	0.07204	1.14242	1636835_at
methenyltetrahydrofolate cyclohydrolase activity	3	1	0.198516	3.23589	0.07204	1.14242	1640775_a_at
methylenetetrahydrofolate dehydrogenase (NADP+) activity	3	1	0.198516	3.23589	0.07204	1.14242	1640775_a_at
nitrilase activity	3	1	0.198516	3.23589	0.07204	1.14242	1637971_a_at
oxidoreductase activity, acting on the CH-NH2 group of donors, NAD or NADP as acceptor	3	1	0.198516	3.23589	0.07204	1.14242	1629048_s_at
phosphorylase kinase activity	3	1	0.198516	3.23589	0.07204	1.14242	1624139_at
phosphotransferase activity, carboxyl group as acceptor	3	1	0.198516	3.23589	0.07204	1.14242	1637154_at
small conductance calcium-activated potassium channel activity	3	1	0.198516	3.23589	0.07204	1.14242	1625065_s_at
S-methyltransferase activity	3	1	0.198516	3.23589	0.07204	1.14242	1626086_at
sodium-independent organic anion transporter activity	3	1	0.198516	3.23589	0.07204	1.14242	1627078_at
structural molecule activity	900	46	59.5548	3.0851	0.07901	1.10231	1622898_a_at /// 1637587_at /// 1637710_at /// 1627854_at /// 1638742_at /// 1633881_at /// 1626497_at /// 1631979_at /// 1625923_s_at /// 1624854_s_at /// 1625223_a_at /// 1636391_at /// 1638953_a_at /// 1637410_s_at /// 1627017_at /// 1640391_at /// 1635652_at /// 1627324_at /// 1631017_at /// 1635238_s_at /// 1639036_at /// 1629803_a_at /// 1640945_at /// 1628867_s_at /// 1635137_a_at /// 1633…
organic cation porter activity	26	4	1.72047	3.02025	0.08223	1.08496	1625584_at /// 1627080_at /// 1630528_at /// 1630335_s_at
transcription factor activity	498	23	32.9537	3.0065	0.08293	1.08128	1624412_at /// 1640191_a_at /// 1628419_a_at /// 1623320_at /// 1641137_at /// 1633299_at /// 1641336_at /// 1627668_s_at /// 1641365_s_at /// 1641340_s_at /// 1623923_a_at /// 1631408_at /// 1626394_at /// 1635393_s_at /// 1640825_a_at /// 1631498_a_at /// 1631948_s_at /// 1636088_at /// 1636321_s_at /// 1639366_at /// 1635264_s_at /// 1636093_a_at /// 1627436_s_at
identical protein binding	111	12	7.34509	2.95002	0.08588	1.06613	1636321_s_at /// 1636020_s_at /// 1636864_at /// 1631682_at /// 1632100_s_at /// 1627117_a_at /// 1637966_at /// 1640386_at /// 1624326_at /// 1637971_a_at /// 1629141_at /// 1627436_s_at
nucleobase, nucleoside, nucleotide kinase activity	46	6	3.04391	2.8708	0.0902	1.04479	1627360_at /// 1627691_at /// 1641062_at /// 1633935_at /// 1640421_at /// 1633754_at
receptor signaling protein serine/threonine kinase activity	208	20	13.7638	2.82557	0.09277	1.03257	1632728_at /// 1637966_at /// 1627948_at /// 1630573_at /// 1633881_at /// 1635117_at /// 1624154_at /// 1637807_at /// 1628969_s_at /// 1636695_at /// 1626138_s_at /// 1634134_at /// 1623838_s_at /// 1626724_at /// 1640409_at /// 1631769_at /// 1631447_at /// 1630774_s_at /// 1635406_at /// 1624139_at
structural constituent of cuticle	115	3	7.60978	2.79247	0.09471	1.02361	1631017_at /// 1638742_at /// 1640975_at
small GTPase regulator activity	136	4	8.99939	2.77729	0.09561	1.0195	1633804_at /// 1633370_s_at /// 1624541_at /// 1625981_at
acid phosphatase activity	18	3	1.1911	2.74716	0.09743	1.01132	1630756_at /// 1633200_at /// 1625785_at
inositol or phosphatidylinositol phosphatase activity	27	4	1.78664	2.74198	0.09774	1.00991	1633637_at /// 1628821_at /// 1630756_at /// 1639911_at
anion:anion antiporter activity	10	2	0.66172	2.70657	0.09994	1.00028	1640301_a_at /// 1627208_at
dipeptidyl-peptidase IV activity	10	2	0.66172	2.70657	0.09994	1.00028	1623597_s_at /// 1636409_at
G-protein coupled photoreceptor activity	10	2	0.66172	2.70657	0.09994	1.00028	1628719_at /// 1626251_at
hematopoietin/interferon-class (D200-domain) cytokine receptor activity	10	2	0.66172	2.70657	0.09994	1.00028	1629141_at /// 1631769_at
hormone binding	10	2	0.66172	2.70657	0.09994	1.00028	1629141_at /// 1631670_at
phosphatase inhibitor activity	10	2	0.66172	2.70657	0.09994	1.00028	1623495_at /// 1640465_at
phosphotransferase activity, for other substituted phosphate groups	10	2	0.66172	2.70657	0.09994	1.00028	1627102_at /// 1636502_at
photoreceptor activity	10	2	0.66172	2.70657	0.09994	1.00028	1628719_at /// 1626251_at
peptidase activity	754	61	49.8937	2.47226	0.11587	0.93602	1634364_s_at /// 1631555_at /// 1624092_at /// 1632755_at /// 1626056_a_at /// 1634486_at /// 1623597_s_at /// 1630302_at /// 1625414_at /// 1639641_at /// 1635033_at /// 1636019_at /// 1641053_s_at /// 1633206_at /// 1625212_at /// 1629050_at /// 1639364_at /// 1627463_at /// 1640240_s_at /// 1625514_s_at /// 1630227_a_at /// 1631050_at /// 1631676_at /// 1626394_at /// 1637385_a_at /// 1631148_…
RNA polymerase II transcription factor activity	374	17	24.7483	2.42588	0.11935	0.92319	1640945_at /// 1638591_at /// 1624412_at /// 1631948_s_at /// 1635393_s_at /// 1636020_s_at /// 1633152_at /// 1636864_at /// 1628160_a_at /// 1631682_at /// 1633299_at /// 1631498_a_at /// 1623923_a_at /// 1636088_at /// 1631196_at /// 1634573_a_at /// 1627324_at
guanylate kinase activity	19	3	1.25727	2.41565	0.12013	0.92035	1627360_at /// 1633935_at /// 1640421_at
procollagen-proline 4-dioxygenase activity	19	3	1.25727	2.41565	0.12013	0.92035	1623331_at /// 1635953_at /// 1625375_at
procollagen-proline dioxygenase activity	19	3	1.25727	2.41565	0.12013	0.92035	1623331_at /// 1635953_at /// 1625375_at
oxidoreductase activity	825	66	54.5919	2.38396	0.12259	0.91156	1641398_s_at /// 1633299_at /// 1627117_a_at /// 1634241_at /// 1630422_at /// 1627854_at /// 1625414_at /// 1628052_at /// 1632808_at /// 1622902_at /// 1636651_a_at /// 1639659_at /// 1624939_at /// 1626801_at /// 1635084_at /// 1632530_s_at /// 1623106_s_at /// 1633252_at /// 1638739_at /// 1631420_at /// 1630236_s_at /// 1628596_at /// 1635953_at /// 1627945_at /// 1623216_s_at /// 1630212_at…
oxidoreductase activity, acting on NADH or NADPH	62	1	4.10266	2.34641	0.12557	0.90111	1635137_a_at
FAD binding	49	6	3.24243	2.34522	0.12567	0.90078	1628596_at /// 1631420_at /// 1637142_at /// 1629048_s_at /// 1635137_a_at /// 1634241_at
sugar binding	71	8	4.69821	2.32042	0.12769	0.89386	1640458_at /// 1623329_at /// 1634828_at /// 1625671_at /// 1629391_at /// 1635199_at /// 1624560_at /// 1641071_at
protein kinase activity	383	33	25.3439	2.31284	0.12831	0.89174	1640162_at /// 1629141_at /// 1632728_at /// 1637966_at /// 1627948_at /// 1637631_at /// 1640867_s_at /// 1630573_at /// 1633881_at /// 1624389_at /// 1635117_at /// 1624154_at /// 1624464_s_at /// 1640661_at /// 1637807_at /// 1637638_s_at /// 1628969_s_at /// 1636695_at /// 1626138_s_at /// 1634134_at /// 1623838_s_at /// 1626724_at /// 1632434_at /// 1631769_at /// 1640409_at /// 1631447_at /…
endopeptidase activity	529	44	35.005	2.31139	0.12843	0.89134	1634364_s_at /// 1624092_at /// 1632755_at /// 1626056_a_at /// 1635033_at /// 1636019_at /// 1641053_s_at /// 1633206_at /// 1625212_at /// 1629050_at /// 1639364_at /// 1627463_at /// 1640240_s_at /// 1625514_s_at /// 1631050_at /// 1626394_at /// 1637385_a_at /// 1631148_at /// 1641413_s_at /// 1637487_at /// 1626373_at /// 1624573_at /// 1624578_at /// 1640855_at /// 1627119_at /// 1639666_at…
monovalent inorganic cation transporter activity	127	4	8.40384	2.30773	0.12873	0.89032	1626807_a_at /// 1626560_at /// 1625272_at /// 1626168_at
peptide receptor activity	61	1	4.03649	2.28423	0.13069	0.88374	1634874_at
peptide receptor activity, G-protein coupled	61	1	4.03649	2.28423	0.13069	0.88374	1634874_at
phospholipase A1 activity	11	2	0.727892	2.22321	0.13595	0.86662	1631783_at /// 1623027_s_at
SH3/SH2 adaptor activity	11	2	0.727892	2.22321	0.13595	0.86662	1640395_a_at /// 1626457_s_at
protein-tyrosine kinase activity	95	10	6.28634	2.19385	0.13856	0.85835	1632434_at /// 1640867_s_at /// 1624389_at /// 1639139_a_at /// 1637966_at /// 1637638_s_at /// 1624464_s_at /// 1629141_at /// 1641458_s_at /// 1640661_at
structural constituent of ribosome	221	9	14.624	2.16285	0.14138	0.8496	1624230_s_at /// 1639036_at /// 1626497_at /// 1633905_at /// 1632098_at /// 1633083_at /// 1622898_a_at /// 1624070_at /// 1626022_at
hydrogen ion transporter activity	124	4	8.20533	2.15528	0.14208	0.84747	1626807_a_at /// 1626560_at /// 1625272_at /// 1626168_at
receptor signaling protein activity	282	25	18.6605	2.1537	0.14223	0.84702	1623692_s_at /// 1632728_at /// 1637048_at /// 1638319_at /// 1637966_at /// 1627948_at /// 1630573_at /// 1633881_at /// 1635117_at /// 1624154_at /// 1637807_at /// 1628969_s_at /// 1636695_at /// 1626138_s_at /// 1623838_s_at /// 1634134_at /// 1626724_at /// 1640409_at /// 1631769_at /// 1631447_at /// 1625775_a_at /// 1630774_s_at /// 1635406_at /// 1624139_at /// 1640497_at
drug binding	20	3	1.32344	2.1239	0.14502	0.83858	1633703_s_at /// 1622902_at /// 1627385_at
hexose transporter activity	20	3	1.32344	2.1239	0.14502	0.83858	1634033_s_at /// 1640529_at /// 1640556_at
peptidyl-proline 4-dioxygenase activity	20	3	1.32344	2.1239	0.14502	0.83858	1623331_at /// 1635953_at /// 1625375_at
peptidyl-proline dioxygenase activity	20	3	1.32344	2.1239	0.14502	0.83858	1623331_at /// 1635953_at /// 1625375_at
transcription corepressor activity	20	3	1.32344	2.1239	0.14502	0.83858	1624766_s_at /// 1623106_s_at /// 1634954_at
transferase activity, transferring glycosyl groups	181	17	11.9771	2.10645	0.14668	0.83363	1638844_s_at /// 1631240_at /// 1628950_at /// 1631595_at /// 1628449_at /// 1637442_at /// 1639093_s_at /// 1641191_s_at /// 1634828_at /// 1638903_at /// 1628492_at /// 1626970_at /// 1639147_s_at /// 1638322_at /// 1626799_a_at /// 1637192_at /// 1640877_at
helicase activity	122	4	8.07298	2.0549	0.15172	0.81897	1629507_a_at /// 1628160_a_at /// 1623333_a_at /// 1626228_a_at
lipid transporter activity	30	4	1.98516	2.04496	0.15271	0.81613	1633179_at /// 1634097_s_at /// 1636674_at /// 1637359_at
neurotransmitter transporter activity	30	4	1.98516	2.04496	0.15271	0.81613	1632160_s_at /// 1627041_s_at /// 1623083_at /// 1636264_at
amidine-lyase activity	4	1	0.264688	2.04272	0.15294	0.81549	1632701_at
DNA photolyase activity	4	1	0.264688	2.04272	0.15294	0.81549	1628719_at
dynein binding	4	1	0.264688	2.04272	0.15294	0.81549	1624854_s_at
eye pigment precursor transporter activity	4	1	0.264688	2.04272	0.15294	0.81549	1624393_at
fatty acid amide hydrolase activity	4	1	0.264688	2.04272	0.15294	0.81549	1637576_s_at
glucosylceramidase activity	4	1	0.264688	2.04272	0.15294	0.81549	1635084_at
heme transporter activity	4	1	0.264688	2.04272	0.15294	0.81549	1638547_s_at
heparin binding	4	1	0.264688	2.04272	0.15294	0.81549	1631638_at
inorganic anion exchanger activity	4	1	0.264688	2.04272	0.15294	0.81549	1640301_a_at
inward rectifier potassium channel activity	4	1	0.264688	2.04272	0.15294	0.81549	1623066_at
N-acetylgalactosamine-4-sulfatase activity	4	1	0.264688	2.04272	0.15294	0.81549	1626665_at
negative transcription elongation factor activity	4	1	0.264688	2.04272	0.15294	0.81549	1639102_at
oligopeptide transporter activity	4	1	0.264688	2.04272	0.15294	0.81549	1634074_a_at
oxoglutarate:malate antiporter activity	4	1	0.264688	2.04272	0.15294	0.81549	1627208_at
oxysterol binding	4	1	0.264688	2.04272	0.15294	0.81549	1640415_at
palmitoyltransferase activity	4	1	0.264688	2.04272	0.15294	0.81549	1626147_s_at
peptide transporter activity	4	1	0.264688	2.04272	0.15294	0.81549	1634074_a_at
peptidylglycine monooxygenase activity	4	1	0.264688	2.04272	0.15294	0.81549	1632701_at
phosphatidylinositol-4,5-bisphosphate 3-kinase activity	4	1	0.264688	2.04272	0.15294	0.81549	1625678_at
phosphatidylinositol-4-phosphate 3-kinase activity	4	1	0.264688	2.04272	0.15294	0.81549	1625678_at
phosphogluconate dehydrogenase (decarboxylating) activity	4	1	0.264688	2.04272	0.15294	0.81549	1630236_s_at
pigment binding	4	1	0.264688	2.04272	0.15294	0.81549	1624393_at
proton-dependent oligopeptide transporter activity	4	1	0.264688	2.04272	0.15294	0.81549	1634074_a_at
receptor signaling protein tyrosine phosphatase activity	4	1	0.264688	2.04272	0.15294	0.81549	1625775_a_at
thioredoxin peroxidase activity	4	1	0.264688	2.04272	0.15294	0.81549	1641195_at
tRNA-specific ribonuclease activity	4	1	0.264688	2.04272	0.15294	0.81549	1633754_at
neuropeptide binding	56	1	3.70563	1.97549	0.15987	0.79624	1634874_at
neuropeptide receptor activity	56	1	3.70563	1.97549	0.15987	0.79624	1634874_at
transferase activity, transferring one-carbon groups	120	4	7.94064	1.95559	0.16199	0.79052	1638908_at /// 1626086_at /// 1623519_at /// 1636551_at
enzyme regulator activity	430	21	28.454	1.95268	0.1623	0.78969	1624854_s_at /// 1626980_at /// 1636829_at /// 1622909_at /// 1625981_at /// 1630285_at /// 1633370_s_at /// 1623612_at /// 1634095_at /// 1623495_at /// 1625773_at /// 1626666_s_at /// 1629083_at /// 1634804_at /// 1633804_at /// 1637641_at /// 1640465_at /// 1629574_at /// 1624541_at /// 1631670_at /// 1635406_at
oxidoreductase activity, acting on paired donors, with incorporation or reduction of molecular oxygen, 2-oxoglutarate as one donor, and incorporation of one atom each of oxygen into both donors	41	5	2.71305	1.92777	0.165	0.78251	1623331_at /// 1641626_at /// 1630422_at /// 1635953_at /// 1625375_at
ATP-dependent helicase activity	99	3	6.55103	1.92486	0.16532	0.78167	1629507_a_at /// 1628160_a_at /// 1623333_a_at
methyltransferase activity	119	4	7.87447	1.90635	0.16737	0.77632	1638908_at /// 1626086_at /// 1623519_at /// 1636551_at
galactosyltransferase activity	21	3	1.38961	1.86624	0.17191	0.76471	1637192_at /// 1638322_at /// 1628449_at
iron-sulfur cluster binding	31	4	2.05133	1.85114	0.17365	0.76032	1627945_at /// 1639659_at /// 1629048_s_at /// 1641058_at
metal cluster binding	31	4	2.05133	1.85114	0.17365	0.76032	1627945_at /// 1639659_at /// 1629048_s_at /// 1641058_at
oxidoreductase activity, acting on the CH-NH2 group of donors	12	2	0.794064	1.83144	0.17596	0.75459	1629048_s_at /// 1632852_s_at
protein binding, bridging	12	2	0.794064	1.83144	0.17596	0.75459	1640395_a_at /// 1626457_s_at
steroid binding	12	2	0.794064	1.83144	0.17596	0.75459	1626600_at /// 1640415_at
peptide binding	76	2	5.02907	1.82445	0.17678	0.75256	1634874_at /// 1629141_at
triacylglycerol lipase activity	42	5	2.77922	1.77454	0.18282	0.73797	1636087_at /// 1623027_s_at /// 1634515_at /// 1639384_s_at /// 1640207_at
amino acid transporter activity	53	6	3.50712	1.77196	0.18314	0.73722	1632160_s_at /// 1636835_at /// 1626461_at /// 1623083_at /// 1623632_s_at /// 1633778_at
ion transporter activity	586	47	38.7768	1.74386	0.18665	0.72897	1639110_at /// 1627208_at /// 1628224_a_at /// 1630635_s_at /// 1627078_at /// 1631073_at /// 1630528_at /// 1636835_at /// 1637928_at /// 1626807_a_at /// 1628100_at /// 1633452_a_at /// 1626124_at /// 1627041_s_at /// 1630249_at /// 1625514_s_at /// 1633649_s_at /// 1629455_at /// 1626468_a_at /// 1623066_at /// 1626461_at /// 1625065_s_at /// 1627080_at /// 1625022_a_at /// 1640301_a_at /// 16…
carbohydrate transporter activity	88	9	5.82314	1.73317	0.18801	0.72583	1641320_s_at /// 1634033_s_at /// 1630335_s_at /// 1639110_at /// 1640556_at /// 1630528_at /// 1627080_at /// 1625193_at /// 1640529_at
GTPase activity	154	6	10.1905	1.72319	0.18928	0.72289	1635741_a_at /// 1625838_at /// 1637526_s_at /// 1624321_at /// 1632429_at /// 1627668_s_at
S-adenosylmethionine-dependent methyltransferase activity	74	2	4.89673	1.7136	0.19052	0.72006	1626086_at /// 1623519_at
organic cation transporter activity	32	4	2.1175	1.67357	0.19578	0.70823	1625584_at /// 1627080_at /// 1630528_at /// 1630335_s_at
motor activity	114	4	7.54361	1.66461	0.19698	0.70557	1640945_at /// 1628105_a_at /// 1627017_at /// 1627324_at
magnesium ion binding	89	9	5.88931	1.64305	0.19991	0.69917	1631769_at /// 1637051_at /// 1633918_s_at /// 1633488_at /// 1634529_at /// 1636888_a_at /// 1629510_at /// 1640775_a_at /// 1628231_at
protein transporter activity	72	2	4.76438	1.60395	0.20534	0.68752	1639093_s_at /// 1627354_at
DNA binding	1048	59	69.3483	1.54418	0.214	0.66959	1641398_s_at /// 1641336_at /// 1640825_a_at /// 1633299_at /// 1631408_at /// 1639366_at /// 1624766_s_at /// 1627436_s_at /// 1631321_s_at /// 1639659_at /// 1630539_at /// 1633020_at /// 1629940_at /// 1634573_a_at /// 1631948_s_at /// 1624412_at /// 1636321_s_at /// 1628795_s_at /// 1627324_at /// 1637945_at /// 1635264_s_at /// 1627668_s_at /// 1629868_s_at /// 1633249_at /// 1626394_at /// …
general RNA polymerase II transcription factor activity	111	4	7.34509	1.52342	0.2171	0.66333	1638591_at /// 1631196_at /// 1628160_a_at /// 1636020_s_at
phosphotransferase activity, phosphate group as acceptor	33	4	2.18368	1.51077	0.21902	0.65951	1627360_at /// 1633935_at /// 1640421_at /// 1633754_at
alkaline phosphatase activity	13	2	0.860236	1.51012	0.21912	0.65932	1634529_at /// 1636888_a_at
alpha-glucosidase activity	13	2	0.860236	1.51012	0.21912	0.65932	1638508_at /// 1627464_at
calmodulin regulated protein kinase activity	13	2	0.860236	1.51012	0.21912	0.65932	1624139_at /// 1632728_at
caspase activity	13	2	0.860236	1.51012	0.21912	0.65932	1627463_at /// 1637487_at
dioxygenase activity	13	2	0.860236	1.51012	0.21912	0.65932	1625743_at /// 1635953_at
exodeoxyribonuclease activity	13	2	0.860236	1.51012	0.21912	0.65932	1637151_at /// 1633249_at
galactose binding	13	2	0.860236	1.51012	0.21912	0.65932	1625671_at /// 1629391_at
low-density lipoprotein binding	13	2	0.860236	1.51012	0.21912	0.65932	1624650_at /// 1628419_a_at
low-density lipoprotein receptor activity	13	2	0.860236	1.51012	0.21912	0.65932	1624650_at /// 1628419_a_at
oxidoreductase activity, acting on single donors with incorporation of molecular oxygen	13	2	0.860236	1.51012	0.21912	0.65932	1625743_at /// 1635953_at
oxidoreductase activity, acting on single donors with incorporation of molecular oxygen, incorporation of two atoms of oxygen	13	2	0.860236	1.51012	0.21912	0.65932	1625743_at /// 1635953_at
racemase and epimerase activity	13	2	0.860236	1.51012	0.21912	0.65932	1632019_s_at /// 1633684_at
small protein activating enzyme activity	13	2	0.860236	1.51012	0.21912	0.65932	1632776_at /// 1624894_s_at
receptor activity	717	39	47.4453	1.50328	0.22017	0.65725	1641398_s_at /// 1641458_s_at /// 1639366_at /// 1639478_at /// 1633452_a_at /// 1633252_at /// 1638953_a_at /// 1627041_s_at /// 1637378_s_at /// 1626724_at /// 1624650_at /// 1629362_at /// 1631769_at /// 1629803_a_at /// 1636905_at /// 1640867_s_at /// 1625065_s_at /// 1629141_at /// 1627948_at /// 1640409_at /// 1637638_s_at /// 1631447_at /// 1634874_at /// 1634903_at /// 1632434_at /// 1633…
oxidoreductase activity, acting on the CH-OH group of donors, NAD or NADP as acceptor	103	10	6.81572	1.48769	0.22258	0.65252	1629352_at /// 1623106_s_at /// 1630359_at /// 1627117_a_at /// 1632808_at /// 1639009_at /// 1626801_at /// 1630236_s_at /// 1628935_at /// 1638368_at
carboxylic acid transporter activity	79	8	5.22759	1.47033	0.22529	0.64725	1632160_s_at /// 1636835_at /// 1626461_at /// 1630968_at /// 1623083_at /// 1631649_at /// 1623632_s_at /// 1633778_at
phosphoric monoester hydrolase activity	257	22	17.0062	1.46641	0.22591	0.64606	1636888_a_at /// 1625794_at /// 1640950_at /// 1633918_s_at /// 1635842_at /// 1634529_at /// 1633200_at /// 1630094_at /// 1635238_s_at /// 1625785_at /// 1633152_at /// 1639911_at /// 1641446_s_at /// 1630756_at /// 1628821_at /// 1637378_s_at /// 1633488_at /// 1633637_at /// 1633153_at /// 1637641_at /// 1625775_a_at /// 1624755_a_at
protein domain specific binding	23	3	1.52196	1.4354	0.23089	0.6366	1629141_at /// 1640661_at /// 1640395_a_at
ligand-gated ion channel activity	88	3	5.82314	1.36869	0.24204	0.61612	1625514_s_at /// 1633452_a_at /// 1633649_s_at
acid-ammonia (or amide) ligase activity	5	1	0.33086	1.35329	0.2447	0.61136	1632852_s_at
adenylate kinase activity	5	1	0.33086	1.35329	0.2447	0.61136	1633754_at
ammonia ligase activity	5	1	0.33086	1.35329	0.2447	0.61136	1632852_s_at
anion exchanger activity	5	1	0.33086	1.35329	0.2447	0.61136	1640301_a_at
beta-N-acetylhexosaminidase activity	5	1	0.33086	1.35329	0.2447	0.61136	1630306_at
bicarbonate transporter activity	5	1	0.33086	1.35329	0.2447	0.61136	1640301_a_at
carbohydrate phosphatase activity	5	1	0.33086	1.35329	0.2447	0.61136	1641446_s_at
cation:chloride symporter activity	5	1	0.33086	1.35329	0.2447	0.61136	1626461_at
chloride transporter activity	5	1	0.33086	1.35329	0.2447	0.61136	1640301_a_at
cyclic nucleotide binding	5	1	0.33086	1.35329	0.2447	0.61136	1635406_at
cyclin binding	5	1	0.33086	1.35329	0.2447	0.61136	1626138_s_at
dodecenoyl-CoA delta-isomerase activity	5	1	0.33086	1.35329	0.2447	0.61136	1638090_at
flavin-linked sulfhydryl oxidase activity	5	1	0.33086	1.35329	0.2447	0.61136	1635084_at
glutamate-ammonia ligase activity	5	1	0.33086	1.35329	0.2447	0.61136	1632852_s_at
glycosaminoglycan binding	5	1	0.33086	1.35329	0.2447	0.61136	1631638_at
histone lysine N-methyltransferase activity (H3-K27 specific)	5	1	0.33086	1.35329	0.2447	0.61136	1623519_at
MAP kinase kinase kinase activity	5	1	0.33086	1.35329	0.2447	0.61136	1637966_at
MAP kinase phosphatase activity	5	1	0.33086	1.35329	0.2447	0.61136	1637641_at
methylenetetrahydrofolate dehydrogenase activity	5	1	0.33086	1.35329	0.2447	0.61136	1640775_a_at
monovalent cation:proton antiporter activity	5	1	0.33086	1.35329	0.2447	0.61136	1626807_a_at
phosphatase binding	5	1	0.33086	1.35329	0.2447	0.61136	1626637_a_at
phosphatidylinositol 3-kinase activity	5	1	0.33086	1.35329	0.2447	0.61136	1625678_at
phosphoinositide 3-kinase activity	5	1	0.33086	1.35329	0.2447	0.61136	1625678_at
porin activity	5	1	0.33086	1.35329	0.2447	0.61136	1626560_at
procollagen C-endopeptidase activity	5	1	0.33086	1.35329	0.2447	0.61136	1641053_s_at
protein phosphatase 1 binding	5	1	0.33086	1.35329	0.2447	0.61136	1626637_a_at
protein phosphatase binding	5	1	0.33086	1.35329	0.2447	0.61136	1626637_a_at
sodium:hydrogen antiporter activity	5	1	0.33086	1.35329	0.2447	0.61136	1626807_a_at
thiol oxidase activity	5	1	0.33086	1.35329	0.2447	0.61136	1635084_at
vascular endothelial growth factor receptor binding	5	1	0.33086	1.35329	0.2447	0.61136	1631638_at
phosphoric ester hydrolase activity	287	24	18.9914	1.32094	0.25042	0.60132	1636888_a_at /// 1625794_at /// 1640950_at /// 1633918_s_at /// 1635842_at /// 1634529_at /// 1633200_at /// 1626749_a_at /// 1630094_at /// 1633716_at /// 1635238_s_at /// 1625785_at /// 1633152_at /// 1639911_at /// 1641446_s_at /// 1630756_at /// 1628821_at /// 1637378_s_at /// 1633488_at /// 1633153_at /// 1633637_at /// 1637641_at /// 1625775_a_at /// 1624755_a_at
transferase activity, transferring sulfur-containing groups	45	1	2.97774	1.31357	0.25175	0.59903	1626965_at
organic acid transporter activity	81	8	5.35993	1.30038	0.25414	0.59492	1632160_s_at /// 1636835_at /// 1626461_at /// 1630968_at /// 1623083_at /// 1631649_at /// 1623632_s_at /// 1633778_at
phospholipid binding	66	2	4.36735	1.28324	0.2573	0.58956	1630160_at /// 1636888_a_at
monosaccharide transporter activity	24	3	1.58813	1.25518	0.26257	0.58076	1634033_s_at /// 1640529_at /// 1640556_at
neurotransmitter:sodium symporter activity	24	3	1.58813	1.25518	0.26257	0.58076	1632160_s_at /// 1627041_s_at /// 1623083_at
cofactor transporter activity	14	2	0.926408	1.24416	0.26467	0.57729	1629455_at /// 1638547_s_at
DNA topoisomerase (ATP-hydrolyzing) activity	14	2	0.926408	1.24416	0.26467	0.57729	1641320_s_at /// 1628160_a_at
GPI anchor binding	14	2	0.926408	1.24416	0.26467	0.57729	1630160_at /// 1636888_a_at
lipoprotein receptor activity	14	2	0.926408	1.24416	0.26467	0.57729	1624650_at /// 1628419_a_at
solute:cation antiporter activity	14	2	0.926408	1.24416	0.26467	0.57729	1626807_a_at /// 1636264_at
solute:hydrogen antiporter activity	14	2	0.926408	1.24416	0.26467	0.57729	1626807_a_at /// 1636264_at
GTPase regulator activity	176	8	11.6463	1.14159	0.28532	0.54467	1633804_at /// 1626666_s_at /// 1633370_s_at /// 1634804_at /// 1624541_at /// 1634095_at /// 1625981_at /// 1630285_at
binding	7260	457	480.409	1.14063	0.28552	0.54436	1632517_at /// 1627385_at /// 1631783_at /// 1626168_at /// 1628325_at /// 1641634_at /// 1628659_at /// 1628795_s_at /// 1640696_at /// 1628224_a_at /// 1625981_at /// 1628105_a_at /// 1640877_at /// 1633881_at /// 1624744_a_at /// 1627173_at /// 1628632_at /// 1627550_a_at /// 1632023_s_at /// 1631349_s_at /// 1630249_at /// 1641422_at /// 1640898_at /// 1631948_s_at /// 1624230_s_at /// 163705…
metal ion transporter activity	42	1	2.77922	1.13904	0.28586	0.54385	1627784_at
solute:solute antiporter activity	25	3	1.6543	1.09467	0.29544	0.52953	1626807_a_at /// 1627208_at /// 1636264_at
transmembrane receptor activity	531	29	35.1373	1.07199	0.3005	0.52216	1624393_at /// 1629141_at /// 1634874_at /// 1640032_a_at /// 1627041_s_at /// 1641725_at /// 1628419_a_at /// 1628719_at /// 1640867_s_at /// 1631931_s_at /// 1624389_at /// 1636905_at /// 1629803_a_at /// 1624650_at /// 1626251_at /// 1632067_at /// 1633386_s_at /// 1637638_s_at /// 1625065_s_at /// 1629362_at /// 1626724_at /// 1634903_at /// 1632434_at /// 1640409_at /// 1631769_at /// 163737…
transcriptional repressor activity	81	3	5.35993	1.03906	0.30804	0.51139	1624766_s_at /// 1634954_at /// 1623106_s_at
oxidoreductase activity, acting on the CH-NH group of donors, NAD or NADP as acceptor	15	2	0.99258	1.02248	0.31193	0.50594	1623787_at /// 1640775_a_at
antiporter activity	37	4	2.44836	0.98334	0.32138	0.49299	1626807_a_at /// 1640301_a_at /// 1627208_at /// 1636264_at
lipid binding	117	5	7.74212	0.971212	0.32438	0.48895	1630160_at /// 1637807_at /// 1627948_at /// 1636888_a_at /// 1631308_at
DNA-dependent ATPase activity	39	1	2.58071	0.968199	0.32513	0.48794	1628160_a_at
structural constituent of larval cuticle (sensu Insecta)	39	1	2.58071	0.968199	0.32513	0.48794	1640975_at
acid-amino acid ligase activity	111	10	7.34509	0.959625	0.32728	0.48508	1632728_at /// 1624073_at /// 1635960_at /// 1630539_at /// 1633036_s_at /// 1637771_s_at /// 1639319_at /// 1635377_at /// 1626906_at /// 1637587_at
heat shock protein binding	49	5	3.24243	0.952699	0.32903	0.48276	1633399_at /// 1638963_s_at /// 1636651_a_at /// 1626174_a_at /// 1637059_s_at
hydrogen-transporting ATP synthase activity, rotational mechanism	79	3	5.22759	0.949223	0.32992	0.4816	1626560_at /// 1625272_at /// 1626168_at
hydrogen-transporting ATPase activity, rotational mechanism	79	3	5.22759	0.949223	0.32992	0.4816	1626560_at /// 1625272_at /// 1626168_at
nucleoside-triphosphatase activity	607	34	40.1664	0.946675	0.33057	0.48074	1624393_at /// 1626168_at /// 1624854_s_at /// 1627017_at /// 1631335_a_at /// 1625838_at /// 1629559_s_at /// 1638963_s_at /// 1628160_a_at /// 1626560_at /// 1623333_a_at /// 1632500_at /// 1624321_at /// 1635741_a_at /// 1627668_s_at /// 1624650_at /// 1629507_a_at /// 1640231_a_at /// 1628659_at /// 1635448_at /// 1634903_at /// 1632434_at /// 1624050_at /// 1627239_s_at /// 1629790_at /// 16…
phosphotransferase activity, alcohol group as acceptor	463	36	30.6376	0.93855	0.33265	0.47801	1624139_at /// 1641458_s_at /// 1634134_at /// 1632728_at /// 1633881_at /// 1625678_at /// 1639139_a_at /// 1637966_at /// 1635406_at /// 1626724_at /// 1631769_at /// 1637631_at /// 1636695_at /// 1624154_at /// 1640867_s_at /// 1629141_at /// 1640162_at /// 1627948_at /// 1626138_s_at /// 1628969_s_at /// 1640409_at /// 1637638_s_at /// 1631447_at /// 1627040_at /// 1630774_s_at /// 1632434_at…
GTPase activator activity	59	2	3.90415	0.928699	0.3352	0.47469	1626666_s_at /// 1630285_at
RNA helicase activity	59	2	3.90415	0.928699	0.3352	0.47469	1629507_a_at /// 1623333_a_at
3'-5'-exodeoxyribonuclease activity	6	1	0.397032	0.915721	0.3386	0.47031	1633249_at
allatostatin receptor activity	6	1	0.397032	0.915721	0.3386	0.47031	1634874_at
axon guidance receptor activity	6	1	0.397032	0.915721	0.3386	0.47031	1636905_at
calpain activity	6	1	0.397032	0.915721	0.3386	0.47031	1640077_at
carnitine O-acyltransferase activity	6	1	0.397032	0.915721	0.3386	0.47031	1626147_s_at
ceramidase activity	6	1	0.397032	0.915721	0.3386	0.47031	1635084_at
cyclohydrolase activity	6	1	0.397032	0.915721	0.3386	0.47031	1640775_a_at
glycerophosphodiester phosphodiesterase activity	6	1	0.397032	0.915721	0.3386	0.47031	1626749_a_at
N-methyl-D-aspartate selective glutamate receptor activity	6	1	0.397032	0.915721	0.3386	0.47031	1640032_a_at
non-membrane spanning protein tyrosine phosphatase activity	6	1	0.397032	0.915721	0.3386	0.47031	1625775_a_at
oxidoreductase activity, acting on sulfur group of donors, oxygen as acceptor	6	1	0.397032	0.915721	0.3386	0.47031	1635084_at
Rho GTPase binding	6	1	0.397032	0.915721	0.3386	0.47031	1625942_s_at
sodium-dependent multivitamin transporter activity	6	1	0.397032	0.915721	0.3386	0.47031	1630249_at
v-SNARE activity	6	1	0.397032	0.915721	0.3386	0.47031	1638927_at
UDP-glycosyltransferase activity	99	9	6.55103	0.9155	0.33866	0.47024	1628950_at /// 1628449_at /// 1637442_at /// 1641191_s_at /// 1634828_at /// 1638903_at /// 1626970_at /// 1638322_at /// 1637192_at
ATP-dependent RNA helicase activity	38	1	2.51454	0.912224	0.33953	0.46913	1623333_a_at
carboxylesterase activity	38	1	2.51454	0.912224	0.33953	0.46913	1624700_a_at
protein kinase regulator activity	38	1	2.51454	0.912224	0.33953	0.46913	1635406_at
Ras guanyl-nucleotide exchange factor activity	38	1	2.51454	0.912224	0.33953	0.46913	1625981_at
RNA-dependent ATPase activity	38	1	2.51454	0.912224	0.33953	0.46913	1623333_a_at
anion channel activity	38	4	2.51454	0.877539	0.34888	0.45733	1628224_a_at /// 1631073_at /// 1629559_s_at /// 1624393_at
acyl-CoA dehydrogenase activity	16	2	1.05875	0.836785	0.36032	0.44331	1637142_at /// 1634241_at
protein serine/threonine kinase activity	261	21	17.2709	0.805184	0.36955	0.43233	1632728_at /// 1637966_at /// 1627948_at /// 1630573_at /// 1633881_at /// 1635117_at /// 1624154_at /// 1637807_at /// 1628969_s_at /// 1636695_at /// 1626138_s_at /// 1634134_at /// 1623838_s_at /// 1626724_at /// 1640409_at /// 1631769_at /// 1631447_at /// 1640434_at /// 1630774_s_at /// 1635406_at /// 1624139_at
intracellular transporter activity	36	1	2.38219	0.801973	0.3705	0.43121	1638927_at
neuropeptide hormone activity	36	1	2.38219	0.801973	0.3705	0.43121	1633651_at
ATPase activity, coupled to movement of substances	180	15	11.911	0.801125	0.37076	0.43091	1631925_at /// 1640231_a_at /// 1626168_at /// 1634903_at /// 1627239_s_at /// 1632273_at /// 1628224_a_at /// 1629559_s_at /// 1638547_s_at /// 1626560_at /// 1625272_at /// 1627784_at /// 1632500_at /// 1628659_at /// 1624393_at
ATPase activity, coupled to transmembrane movement of substances	180	15	11.911	0.801125	0.37076	0.43091	1631925_at /// 1640231_a_at /// 1626168_at /// 1634903_at /// 1627239_s_at /// 1632273_at /// 1628224_a_at /// 1626560_at /// 1638547_s_at /// 1629559_s_at /// 1625272_at /// 1627784_at /// 1632500_at /// 1628659_at /// 1624393_at
ligase activity	289	23	19.1237	0.785707	0.3754	0.4255	1626906_at /// 1637587_at /// 1634097_s_at /// 1632728_at /// 1640191_a_at /// 1639319_at /// 1636674_at /// 1632852_s_at /// 1635377_at /// 1632100_s_at /// 1637109_s_at /// 1635960_at /// 1633036_s_at /// 1624073_at /// 1637771_s_at /// 1629026_at /// 1622945_a_at /// 1629374_at /// 1639644_at /// 1630539_at /// 1637257_at /// 1640199_at /// 1633179_at
deoxyribonuclease activity	39	4	2.58071	0.780557	0.37697	0.42369	1640898_at /// 1637151_at /// 1624326_at /// 1633249_at
enzyme binding	76	7	5.02907	0.77242	0.37947	0.42082	1625942_s_at /// 1629141_at /// 1626637_a_at /// 1634804_at /// 1632602_s_at /// 1622909_at /// 1630539_at
small conjugating protein ligase activity	89	8	5.88931	0.756459	0.38444	0.41517	1624073_at /// 1635377_at /// 1626906_at /// 1639319_at /// 1637771_s_at /// 1632728_at /// 1635960_at /// 1630539_at
ubiquitin-protein ligase activity	89	8	5.88931	0.756459	0.38444	0.41517	1635377_at /// 1624073_at /// 1639319_at /// 1626906_at /// 1637771_s_at /// 1632728_at /// 1630539_at /// 1635960_at
carbohydrate kinase activity	35	1	2.31602	0.747795	0.38718	0.41209	1641681_s_at
phosphatidate phosphatase activity	35	1	2.31602	0.747795	0.38718	0.41209	1633152_at
sodium channel activity	35	1	2.31602	0.747795	0.38718	0.41209	1625190_at
hydrolase activity, acting on acid anhydrides, catalyzing transmembrane movement of substances	182	15	12.0433	0.725885	0.39422	0.40426	1631925_at /// 1640231_a_at /// 1626168_at /// 1634903_at /// 1627239_s_at /// 1632273_at /// 1628224_a_at /// 1629559_s_at /// 1638547_s_at /// 1626560_at /// 1625272_at /// 1627784_at /// 1632500_at /// 1628659_at /// 1624393_at
oxidoreductase activity, acting on CH-OH group of donors	142	12	9.39642	0.721403	0.39568	0.40265	1629352_at /// 1623106_s_at /// 1630359_at /// 1623769_at /// 1627117_a_at /// 1632808_at /// 1639009_at /// 1626801_at /// 1631420_at /// 1630236_s_at /// 1628935_at /// 1638368_at
steroid hormone receptor activity	28	3	1.85282	0.710287	0.39935	0.39865	1636093_a_at /// 1635393_s_at /// 1639366_at
nuclease activity	116	10	7.67595	0.703652	0.40156	0.39625	1629109_at /// 1636812_at /// 1637151_at /// 1640898_at /// 1633754_at /// 1624326_at /// 1632262_at /// 1641365_s_at /// 1633249_at /// 1624243_at
signal transducer activity	1057	63	69.9438	0.689359	0.40638	0.39107	1641398_s_at /// 1624139_at /// 1641458_s_at /// 1634134_at /// 1632728_at /// 1633881_at /// 1639366_at /// 1634766_at /// 1639478_at /// 1637966_at /// 1633452_a_at /// 1633252_at /// 1638953_a_at /// 1631948_s_at /// 1626457_s_at /// 1640497_at /// 1635406_at /// 1627041_s_at /// 1637378_s_at /// 1626724_at /// 1624650_at /// 1629362_at /// 1631769_at /// 1629803_a_at /// 1636695_at /// 163690…
lipoprotein binding	17	2	1.12492	0.68072	0.40934	0.38792	1624650_at /// 1628419_a_at
transferase activity, transferring hexosyl groups	143	12	9.4626	0.680407	0.40945	0.3878	1631240_at /// 1628950_at /// 1631595_at /// 1628449_at /// 1637442_at /// 1641191_s_at /// 1634828_at /// 1638903_at /// 1626970_at /// 1639147_s_at /// 1638322_at /// 1637192_at
trypsin activity	109	5	7.21275	0.678833	0.40999	0.38723	1626222_at /// 1636611_at /// 1639845_at /// 1639395_at /// 1630320_at
transcription cofactor activity	91	4	6.02165	0.67873	0.41002	0.38719	1624766_s_at /// 1631196_at /// 1634954_at /// 1623106_s_at
transcriptional activator activity	91	4	6.02165	0.67873	0.41002	0.38719	1640945_at /// 1631196_at /// 1631682_at /// 1627324_at
zinc ion binding	1103	66	72.9877	0.668992	0.4134	0.38363	1633717_a_at /// 1641464_s_at /// 1626056_a_at /// 1638208_at /// 1625414_at /// 1639366_at /// 1636015_s_at /// 1633854_at /// 1624697_at /// 1631979_at /// 1639659_at /// 1630702_at /// 1641053_s_at /// 1637188_s_at /// 1630539_at /// 1633020_at /// 1625223_a_at /// 1623105_at /// 1635377_at /// 1624412_at /// 1640497_at /// 1627324_at /// 1637378_s_at /// 1637945_at /// 1630227_a_at /// 164024…
monooxygenase activity	130	11	8.60236	0.668267	0.41366	0.38336	1632701_at /// 1638739_at /// 1633639_at /// 1637622_s_at /// 1623068_at /// 1636688_at /// 1633252_at /// 1624939_at /// 1628052_at /// 1626022_at /// 1634623_a_at
cation transporter activity	489	37	32.3581	0.665897	0.41449	0.38249	1639110_at /// 1630635_s_at /// 1630528_at /// 1636835_at /// 1626807_a_at /// 1628100_at /// 1633452_a_at /// 1627041_s_at /// 1630249_at /// 1625514_s_at /// 1633649_s_at /// 1626468_a_at /// 1629455_at /// 1623066_at /// 1625065_s_at /// 1626461_at /// 1627080_at /// 1640301_a_at /// 1638154_at /// 1627239_s_at /// 1633002_at /// 1626560_at /// 1625272_at /// 1634903_at /// 1635360_at /// 1625…
cation channel activity	161	8	10.6537	0.660999	0.41621	0.38069	1626468_a_at /// 1625514_s_at /// 1625190_at /// 1633452_a_at /// 1635360_at /// 1625065_s_at /// 1623066_at /// 1633649_s_at
nucleotidyltransferase activity	126	6	8.33767	0.655424	0.41818	0.37864	1625564_at /// 1627924_at /// 1633249_at /// 1631349_s_at /// 1641365_s_at /// 1633854_at
protein dimerization activity	91	8	6.02165	0.649965	0.42013	0.37662	1636864_at /// 1627436_s_at /// 1640386_at /// 1633649_s_at /// 1631682_at /// 1637966_at /// 1631948_s_at /// 1636321_s_at
hydrolase activity, acting on acid anhydrides	638	37	42.2177	0.644866	0.42195	0.37473	1635448_at /// 1628224_a_at /// 1624321_at /// 1632273_at /// 1640329_s_at /// 1628659_at /// 1636651_a_at /// 1624854_s_at /// 1629507_a_at /// 1625838_at /// 1624050_at /// 1627017_at /// 1632500_at /// 1627668_s_at /// 1624650_at /// 1638547_s_at /// 1623333_a_at /// 1637526_s_at /// 1640231_a_at /// 1627239_s_at /// 1626560_at /// 1625272_at /// 1634903_at /// 1632434_at /// 1629559_s_at /// …
hydrolase activity, acting on acid anhydrides, in phosphorus-containing anhydrides	638	37	42.2177	0.644866	0.42195	0.37473	1635448_at /// 1628224_a_at /// 1624321_at /// 1632273_at /// 1640329_s_at /// 1628659_at /// 1636651_a_at /// 1624854_s_at /// 1629507_a_at /// 1625838_at /// 1624050_at /// 1627017_at /// 1632500_at /// 1627668_s_at /// 1624650_at /// 1638547_s_at /// 1623333_a_at /// 1637526_s_at /// 1640231_a_at /// 1627239_s_at /// 1626560_at /// 1625272_at /// 1634903_at /// 1632434_at /// 1629559_s_at /// …
cation-transporting ATPase activity	90	4	5.95548	0.642081	0.42296	0.3737	1626560_at /// 1625272_at /// 1626168_at /// 1627784_at
di-, tri-valent inorganic cation transporter activity	33	1	2.18368	0.641619	0.42312	0.37353	1627784_at
transcription factor binding	125	6	8.2715	0.623794	0.42964	0.36689	1624355_at /// 1624766_s_at /// 1634000_a_at /// 1631196_at /// 1634954_at /// 1623106_s_at
amidase activity	7	1	0.463204	0.62208	0.43028	0.36625	1637576_s_at
biotin-[acetyl-CoA-carboxylase] ligase activity	7	1	0.463204	0.62208	0.43028	0.36625	1640199_at
biotin-protein ligase activity	7	1	0.463204	0.62208	0.43028	0.36625	1640199_at
calcium-activated potassium channel activity	7	1	0.463204	0.62208	0.43028	0.36625	1625065_s_at
cAMP-dependent protein kinase regulator activity	7	1	0.463204	0.62208	0.43028	0.36625	1635406_at
carnitine transporter activity	7	1	0.463204	0.62208	0.43028	0.36625	1629455_at
choline dehydrogenase activity	7	1	0.463204	0.62208	0.43028	0.36625	1631420_at
cyclic nucleotide-dependent protein kinase activity	7	1	0.463204	0.62208	0.43028	0.36625	1635406_at
growth factor binding	7	1	0.463204	0.62208	0.43028	0.36625	1629141_at
histone deacetylase activity	7	1	0.463204	0.62208	0.43028	0.36625	1626458_at
myosin light chain kinase activity	7	1	0.463204	0.62208	0.43028	0.36625	1633881_at
potassium:amino acid symporter activity	7	1	0.463204	0.62208	0.43028	0.36625	1623083_at
receptor signaling complex scaffold activity	7	1	0.463204	0.62208	0.43028	0.36625	1638319_at
SAP kinase activity	7	1	0.463204	0.62208	0.43028	0.36625	1628969_s_at
selenium binding	7	1	0.463204	0.62208	0.43028	0.36625	1632517_at
SNARE binding	7	1	0.463204	0.62208	0.43028	0.36625	1629509_s_at
adenyl nucleotide binding	949	69	62.7972	0.612676	0.43378	0.36273	1635448_at /// 1633299_at /// 1626147_s_at /// 1628224_a_at /// 1624139_at /// 1641458_s_at /// 1632273_at /// 1634134_at /// 1632728_at /// 1634241_at /// 1628659_at /// 1633881_at /// 1639139_a_at /// 1637966_at /// 1629507_a_at /// 1631420_at /// 1628596_at /// 1635406_at /// 1624050_at /// 1632500_at /// 1633036_s_at /// 1624650_at /// 1639644_at /// 1631769_at /// 1638547_s_at /// 1637631_at…
voltage-gated ion channel activity	66	6	4.36735	0.610333	0.43466	0.36185	1626468_a_at /// 1631073_at /// 1625065_s_at /// 1635360_at /// 1623066_at /// 1633649_s_at
carboxypeptidase A activity	29	3	1.91899	0.60896	0.43518	0.36133	1630302_at /// 1641634_at /// 1639641_at
metallocarboxypeptidase activity	29	3	1.91899	0.60896	0.43518	0.36133	1630302_at /// 1641634_at /// 1639641_at
hydrogen-exporting ATPase activity, phosphorylative mechanism	52	2	3.44094	0.603416	0.43728	0.35924	1626560_at /// 1626168_at
ligase activity, forming carbon-nitrogen bonds	160	13	10.5875	0.549709	0.45844	0.33872	1632728_at /// 1624073_at /// 1640199_at /// 1635960_at /// 1630539_at /// 1633036_s_at /// 1637771_s_at /// 1632852_s_at /// 1639319_at /// 1635377_at /// 1640191_a_at /// 1626906_at /// 1637587_at
adenylate cyclase activity	18	2	1.1911	0.549348	0.45858	0.33858	1628231_at /// 1636219_at
carbonate dehydratase activity	18	2	1.1911	0.549348	0.45858	0.33858	1628885_at /// 1623105_at
high affinity inorganic phosphate:sodium symporter activity	18	2	1.1911	0.549348	0.45858	0.33858	1623035_at /// 1640405_at
oxidoreductase activity, acting on the CH-NH group of donors	18	2	1.1911	0.549348	0.45858	0.33858	1623787_at /// 1640775_a_at
ionotropic glutamate receptor activity	31	1	2.05133	0.53882	0.46292	0.33449	1640032_a_at
carboxypeptidase activity	42	4	2.77922	0.536227	0.464	0.33348	1630302_at /// 1641634_at /// 1632584_at /// 1639641_at
voltage-gated potassium channel activity	42	4	2.77922	0.536227	0.464	0.33348	1626468_a_at /// 1635360_at /// 1625065_s_at /// 1623066_at
structural constituent of cytoskeleton	355	20	23.4911	0.518814	0.47135	0.32666	1624854_s_at /// 1637587_at /// 1627017_at /// 1637410_s_at /// 1628105_a_at /// 1633881_at /// 1627550_a_at /// 1625230_a_at /// 1635725_a_at /// 1636391_at /// 1635238_s_at /// 1641653_at /// 1631979_at /// 1626624_s_at /// 1640337_a_at /// 1628867_s_at /// 1625942_s_at /// 1625223_a_at /// 1637710_at /// 1640391_at
transition metal ion binding	1435	88	94.9568	0.509677	0.47528	0.32305	1626022_at /// 1625414_at /// 1632100_s_at /// 1625223_a_at /// 1626624_s_at /// 1636015_s_at /// 1628052_at /// 1633249_at /// 1637807_at /// 1631498_a_at /// 1623105_at /// 1624697_at /// 1640945_at /// 1638739_at /// 1641053_s_at /// 1635216_at /// 1635741_a_at /// 1635393_s_at /// 1635725_a_at /// 1623863_a_at /// 1637188_s_at /// 1624412_at /// 1627924_at /// 1634828_at /// 1635377_at /// 16…
unfolded protein binding	81	7	5.35993	0.501839	0.47869	0.31994	1636391_at /// 1633399_at /// 1636651_a_at /// 1636611_at /// 1626174_a_at /// 1629790_at /// 1637059_s_at
cation binding	1794	111	118.713	0.501073	0.47903	0.31964	1626022_at /// 1625414_at /// 1632100_s_at /// 1635163_at /// 1625223_a_at /// 1626624_s_at /// 1636015_s_at /// 1628052_at /// 1633249_at /// 1637807_at /// 1627073_a_at /// 1631498_a_at /// 1640833_at /// 1623105_at /// 1624697_at /// 1640945_at /// 1640391_at /// 1638739_at /// 1641053_s_at /// 1635216_at /// 1635741_a_at /// 1635393_s_at /// 1635725_a_at /// 1623863_a_at /// 1637188_s_at /// …
protein methyltransferase activity	30	1	1.98516	0.488898	0.48442	0.31478	1623519_at
Ras GTPase binding	30	1	1.98516	0.488898	0.48442	0.31478	1625942_s_at
small GTPase binding	30	1	1.98516	0.488898	0.48442	0.31478	1625942_s_at
structure-specific DNA binding	30	1	1.98516	0.488898	0.48442	0.31478	1624766_s_at
ATPase activity, coupled to transmembrane movement of ions	120	6	7.94064	0.47428	0.49102	0.3089	1627239_s_at /// 1626560_at /// 1634903_at /// 1625272_at /// 1626168_at /// 1627784_at
phosphopantetheine binding	43	4	2.8454	0.468515	0.49367	0.30656	1634766_at /// 1624700_a_at /// 1633399_at /// 1631240_at
hydrolase activity, hydrolyzing O-glycosyl compounds	109	9	7.21275	0.442864	0.50574	0.29607	1635163_at /// 1638508_at /// 1640791_at /// 1632936_at /// 1635084_at /// 1630306_at /// 1637421_at /// 1627464_at /// 1634468_at
amine binding	29	1	1.91899	0.440096	0.50708	0.29493	1637971_a_at
cis-trans isomerase activity	29	1	1.91899	0.440096	0.50708	0.29493	1624744_a_at
RNA polymerase II transcription mediator activity	29	1	1.91899	0.440096	0.50708	0.29493	1631196_at
DNA topoisomerase activity	19	2	1.25727	0.438769	0.50772	0.29438	1641320_s_at /// 1628160_a_at
alpha-type channel activity	236	13	15.6166	0.438415	0.50789	0.29423	1631078_at /// 1633452_a_at /// 1625065_s_at /// 1625514_s_at /// 1631073_at /// 1635360_at /// 1628224_a_at /// 1629559_s_at /// 1626468_a_at /// 1625190_at /// 1624393_at /// 1633649_s_at /// 1623066_at
aminopeptidase activity	48	2	3.17626	0.4356	0.50925	0.29307	1631676_at /// 1629464_a_at
adenosine deaminase activity	8	1	0.529376	0.418393	0.51774	0.28589	1634216_at
aldehyde reductase activity	8	1	0.529376	0.418393	0.51774	0.28589	1626801_at
exodeoxyribonuclease activity, producing 5'-phosphomonoesters	8	1	0.529376	0.418393	0.51774	0.28589	1633249_at
extracellular matrix structural constituent	8	1	0.529376	0.418393	0.51774	0.28589	1638953_a_at
GABA-B receptor activity	8	1	0.529376	0.418393	0.51774	0.28589	1625065_s_at
gap-junction forming channel activity	8	1	0.529376	0.418393	0.51774	0.28589	1631078_at
innexin channel activity	8	1	0.529376	0.418393	0.51774	0.28589	1631078_at
L-ascorbic acid binding	8	1	0.529376	0.418393	0.51774	0.28589	1635953_at
nutrient reservoir activity	8	1	0.529376	0.418393	0.51774	0.28589	1641634_at
RNA-directed DNA polymerase activity	8	1	0.529376	0.418393	0.51774	0.28589	1631349_s_at
ion channel activity	218	12	14.4255	0.407822	0.52308	0.28143	1633452_a_at /// 1625065_s_at /// 1625514_s_at /// 1631073_at /// 1635360_at /// 1628224_a_at /// 1629559_s_at /// 1626468_a_at /// 1625190_at /// 1624393_at /// 1633649_s_at /// 1623066_at
exonuclease activity	44	4	2.91157	0.406889	0.52355	0.28104	1632262_at /// 1637151_at /// 1633249_at /// 1629109_at
NAD binding	44	4	2.91157	0.406889	0.52355	0.28104	1638368_at /// 1630236_s_at /// 1635137_a_at /// 1623106_s_at
glutamate receptor activity	47	2	3.11008	0.396223	0.52905	0.27651	1640032_a_at /// 1625065_s_at
GABA receptor activity	28	1	1.85282	0.392535	0.53097	0.27493	1625065_s_at
guanyl-nucleotide exchange factor activity	82	4	5.4261	0.374813	0.54039	0.26729	1634804_at /// 1634095_at /// 1625981_at /// 1630285_at
glucosidase activity	32	3	2.1175	0.367791	0.54421	0.26423	1638508_at /// 1635084_at /// 1627464_at
ligand-dependent nuclear receptor activity	32	3	2.1175	0.367791	0.54421	0.26423	1636093_a_at /// 1635393_s_at /// 1639366_at
hormone activity	64	3	4.23501	0.360152	0.54842	0.26089	1631200_at /// 1632164_at /// 1633651_at
P-P-bond-hydrolysis-driven transporter activity	149	8	9.85963	0.350745	0.55369	0.25673	1627239_s_at /// 1639093_s_at /// 1627354_at /// 1626560_at /// 1634903_at /// 1625272_at /// 1626168_at /// 1627784_at
primary active transporter activity	149	8	9.85963	0.350745	0.55369	0.25673	1627239_s_at /// 1639093_s_at /// 1627354_at /// 1626560_at /// 1634903_at /// 1625272_at /// 1626168_at /// 1627784_at
pyrophosphatase activity	616	37	40.762	0.347193	0.55571	0.25515	1635448_at /// 1628224_a_at /// 1624321_at /// 1632273_at /// 1640329_s_at /// 1628659_at /// 1636651_a_at /// 1624854_s_at /// 1629507_a_at /// 1625838_at /// 1624050_at /// 1627017_at /// 1632500_at /// 1627668_s_at /// 1624650_at /// 1638547_s_at /// 1623333_a_at /// 1637526_s_at /// 1640231_a_at /// 1627239_s_at /// 1626560_at /// 1625272_at /// 1634903_at /// 1632434_at /// 1629559_s_at /// …
damaged DNA binding	27	1	1.78664	0.346353	0.55619	0.25478	1626675_at
peptidyl-prolyl cis-trans isomerase activity	27	1	1.78664	0.346353	0.55619	0.25478	1624744_a_at
SNAP receptor activity	27	1	1.78664	0.346353	0.55619	0.25478	1638927_at
transcription coactivator activity	27	1	1.78664	0.346353	0.55619	0.25478	1631196_at
double-stranded RNA binding	20	2	1.32344	0.345866	0.55646	0.25456	1629507_a_at /// 1626606_at
monocarboxylic acid transporter activity	20	2	1.32344	0.345866	0.55646	0.25456	1630968_at /// 1631649_at
mRNA binding	308	23	20.381	0.336553	0.56183	0.2504	1625175_s_at /// 1626884_a_at /// 1631120_at /// 1640653_at /// 1641564_a_at /// 1639102_at /// 1625967_s_at /// 1633209_s_at /// 1636291_at /// 1629026_at /// 1636211_at /// 1632098_at /// 1622945_a_at /// 1626940_at /// 1629374_at /// 1639644_at /// 1623863_a_at /// 1633004_at /// 1637945_at /// 1624355_at /// 1629438_at /// 1627673_at /// 1635518_at
oxidoreductase activity, acting on paired donors, with incorporation or reduction of molecular oxygen	85	7	5.62462	0.33632	0.56196	0.25029	1623331_at /// 1641626_at /// 1630422_at /// 1635953_at /// 1625414_at /// 1632701_at /// 1625375_at
N-methyltransferase activity	45	2	2.97774	0.321041	0.57098	0.24338	1638908_at /// 1623519_at
endonuclease activity	59	5	3.90415	0.307594	0.57916	0.2372	1640898_at /// 1637151_at /// 1624243_at /// 1636812_at /// 1633754_at
calcium channel activity	33	3	2.18368	0.305167	0.58066	0.23608	1625514_s_at /// 1633452_a_at /// 1633649_s_at
diacylglycerol binding	33	3	2.18368	0.305167	0.58066	0.23608	1627948_at /// 1637807_at /// 1631308_at
electron carrier activity	253	19	16.7415	0.304677	0.58097	0.23585	1635084_at /// 1633639_at /// 1633299_at /// 1634623_a_at /// 1637622_s_at /// 1636688_at /// 1634548_at /// 1626022_at /// 1623068_at /// 1641058_at /// 1635075_at /// 1640489_at /// 1635137_a_at /// 1628052_at /// 1627945_at /// 1636651_a_at /// 1638739_at /// 1624939_at /// 1639659_at
metal ion binding	1845	116	122.087	0.303518	0.58169	0.23531	1625414_at /// 1626022_at /// 1632100_s_at /// 1625223_a_at /// 1626624_s_at /// 1636015_s_at /// 1628052_at /// 1633249_at /// 1637807_at /// 1627073_a_at /// 1631498_a_at /// 1640833_at /// 1623105_at /// 1624697_at /// 1640945_at /// 1640391_at /// 1638739_at /// 1641053_s_at /// 1635216_at /// 1635741_a_at /// 1637188_s_at /// 1635393_s_at /// 1635725_a_at /// 1623863_a_at /// 1624412_at /// …
deaminase activity	26	1	1.72047	0.301708	0.58281	0.23447	1634216_at
scavenger receptor activity	26	1	1.72047	0.301708	0.58281	0.23447	1641725_at
ion binding	1904	120	125.991	0.284923	0.59349	0.22658	1625414_at /// 1626022_at /// 1635163_at /// 1632100_s_at /// 1625223_a_at /// 1626624_s_at /// 1636015_s_at /// 1628052_at /// 1633249_at /// 1637807_at /// 1627073_a_at /// 1631498_a_at /// 1640833_at /// 1623105_at /// 1624697_at /// 1640945_at /// 1640391_at /// 1638739_at /// 1641053_s_at /// 1635216_at /// 1635741_a_at /// 1637188_s_at /// 1635393_s_at /// 1635725_a_at /// 1623863_a_at /// …
coenzyme binding	128	10	8.47002	0.276369	0.59909	0.22251	1629109_at /// 1623106_s_at /// 1635137_a_at /// 1634241_at /// 1637142_at /// 1629048_s_at /// 1631420_at /// 1630236_s_at /// 1638368_at /// 1628596_at
4-nitrophenylphosphatase activity	9	1	0.595548	0.274674	0.60021	0.22169	1640950_at
aldo-keto reductase activity	9	1	0.595548	0.274674	0.60021	0.22169	1626801_at
alpha-mannosidase activity	9	1	0.595548	0.274674	0.60021	0.22169	1632936_at
CoA desaturase activity	9	1	0.595548	0.274674	0.60021	0.22169	1625414_at
histone lysine N-methyltransferase activity (H3-K9 specific)	9	1	0.595548	0.274674	0.60021	0.22169	1623519_at
hydrolase activity, acting on carbon-nitrogen (but not peptide) bonds, in cyclic amides	9	1	0.595548	0.274674	0.60021	0.22169	1624290_at
oxidoreductase activity, acting on the CH-CH group of donors, NAD or NADP as acceptor	9	1	0.595548	0.274674	0.60021	0.22169	1641398_s_at
phosphatidylinositol phosphate kinase activity	9	1	0.595548	0.274674	0.60021	0.22169	1625678_at
stearoyl-CoA 9-desaturase activity	9	1	0.595548	0.274674	0.60021	0.22169	1625414_at
vitamin transporter activity	9	1	0.595548	0.274674	0.60021	0.22169	1629455_at
water transporter activity	9	1	0.595548	0.274674	0.60021	0.22169	1626560_at
dipeptidyl-peptidase activity	21	2	1.38961	0.268113	0.6046	0.21853	1623597_s_at /// 1636409_at
sodium:phosphate symporter activity	21	2	1.38961	0.268113	0.6046	0.21853	1623035_at /// 1640405_at
acetylglucosaminyltransferase activity	25	1	1.6543	0.258785	0.61096	0.21399	1637442_at
histone methyltransferase activity	25	1	1.6543	0.258785	0.61096	0.21399	1623519_at
sulfotransferase activity	25	1	1.6543	0.258785	0.61096	0.21399	1626965_at
threonine endopeptidase activity	25	1	1.6543	0.258785	0.61096	0.21399	1624338_at
metalloendopeptidase activity	94	5	6.22017	0.239352	0.62467	0.20435	1633206_at /// 1634205_at /// 1640855_at /// 1637385_a_at /// 1641053_s_at
ATP binding	896	63	59.2901	0.232134	0.62995	0.2007	1635448_at /// 1633299_at /// 1626147_s_at /// 1628224_a_at /// 1624139_at /// 1641458_s_at /// 1634134_at /// 1632728_at /// 1632273_at /// 1633881_at /// 1628659_at /// 1639139_a_at /// 1637966_at /// 1629507_a_at /// 1635406_at /// 1624050_at /// 1632500_at /// 1633036_s_at /// 1624650_at /// 1639644_at /// 1631769_at /// 1638547_s_at /// 1637631_at /// 1636695_at /// 1624154_at /// 1623333_a_…
nucleotide binding	1352	85	89.4645	0.222794	0.63692	0.19592	1632429_at /// 1624154_at /// 1637631_at /// 1635117_at /// 1638547_s_at /// 1633881_at /// 1626138_s_at /// 1629374_at /// 1641564_a_at /// 1633249_at /// 1637807_at /// 1637966_at /// 1637142_at /// 1633299_at /// 1641681_s_at /// 1636695_at /// 1627239_s_at /// 1640661_at /// 1628659_at /// 1628596_at /// 1629559_s_at /// 1640409_at /// 1623584_at /// 1629790_at /// 1629141_at /// 1640231_a_at…
alkali metal ion binding	24	1	1.58813	0.2178	0.64072	0.19333	1623066_at
chloride channel activity	24	1	1.58813	0.2178	0.64072	0.19333	1631073_at
cytokine activity	24	1	1.58813	0.2178	0.64072	0.19333	1631638_at
carbohydrate binding	175	10	11.5801	0.215604	0.64241	0.19219	1629391_at /// 1625671_at /// 1626749_a_at /// 1635199_at /// 1631638_at /// 1623329_at /// 1624560_at /// 1634828_at /// 1640458_at /// 1641071_at
protein tyrosine phosphatase activity	48	4	3.17626	0.213633	0.64393	0.19116	1637378_s_at /// 1625775_a_at /// 1635842_at /// 1633153_at
microtubule binding	89	7	5.88931	0.209471	0.64718	0.18897	1639326_s_at /// 1626637_a_at /// 1641422_at /// 1637710_at /// 1631948_s_at /// 1625034_s_at /// 1624744_a_at
hydrolase activity, acting on glycosyl bonds	117	9	7.74212	0.204369	0.65122	0.18627	1638508_at /// 1635163_at /// 1640791_at /// 1632936_at /// 1635084_at /// 1630306_at /// 1637421_at /// 1627464_at /// 1634468_at
dipeptidyl-peptidase and tripeptidyl-peptidase activity	22	2	1.45578	0.203444	0.65195	0.18578	1623597_s_at /// 1636409_at
DNA-directed RNA polymerase activity	35	3	2.31602	0.201997	0.65311	0.18501	1627924_at /// 1625564_at /// 1633854_at
channel or pore class transporter activity	238	14	15.7489	0.194221	0.65943	0.18083	1631078_at /// 1633452_a_at /// 1625065_s_at /// 1625514_s_at /// 1631073_at /// 1635360_at /// 1628224_a_at /// 1629559_s_at /// 1626560_at /// 1626468_a_at /// 1625190_at /// 1624393_at /// 1633649_s_at /// 1623066_at
serine-type endopeptidase inhibitor activity	76	6	5.02907	0.18745	0.66505	0.17715	1623612_at /// 1636829_at /// 1631670_at /// 1629574_at /// 1625773_at /// 1629083_at
hydrolase activity, hydrolyzing N-glycosyl compounds	41	2	2.71305	0.187406	0.66508	0.17712	1640791_at /// 1637421_at
phosphoinositide binding	41	2	2.71305	0.187406	0.66508	0.17712	1630160_at /// 1636888_a_at
thiolester hydrolase activity	41	2	2.71305	0.187406	0.66508	0.17712	1631050_at /// 1640240_s_at
transferase activity, transferring groups other than amino-acyl groups	173	10	11.4478	0.183092	0.66873	0.17475	1625564_at /// 1626056_a_at /// 1625369_at /// 1628976_at /// 1624109_s_at /// 1635441_at /// 1636248_at /// 1626147_s_at /// 1635652_at /// 1625590_a_at
aspartic-type endopeptidase activity	23	1	1.52196	0.179005	0.67223	0.17248	1626056_a_at
histone-lysine N-methyltransferase activity	23	1	1.52196	0.179005	0.67223	0.17248	1623519_at
kinase inhibitor activity	23	1	1.52196	0.179005	0.67223	0.17248	1637641_at
lysine N-methyltransferase activity	23	1	1.52196	0.179005	0.67223	0.17248	1623519_at
protein-lysine N-methyltransferase activity	23	1	1.52196	0.179005	0.67223	0.17248	1623519_at
single-stranded DNA binding	23	1	1.52196	0.179005	0.67223	0.17248	1624766_s_at
ribonuclease activity	49	4	3.24243	0.177002	0.67396	0.17136	1632262_at /// 1629109_at /// 1636812_at /// 1633754_at
amino acid kinase activity	10	1	0.66172	0.172933	0.67752	0.16908	1637154_at
calcium ion transporter activity	10	1	0.66172	0.172933	0.67752	0.16908	1627784_at
calcium-transporting ATPase activity	10	1	0.66172	0.172933	0.67752	0.16908	1627784_at
lipid kinase activity	10	1	0.66172	0.172933	0.67752	0.16908	1625678_at
mannosyl-oligosaccharide mannosidase activity	10	1	0.66172	0.172933	0.67752	0.16908	1632936_at
oxidoreductase activity, acting on paired donors, with oxidation of a pair of donors resulting in the reduction of molecular oxygen to two molecules of water	10	1	0.66172	0.172933	0.67752	0.16908	1625414_at
steroid dehydrogenase activity	10	1	0.66172	0.172933	0.67752	0.16908	1630359_at
subtilase activity	10	1	0.66172	0.172933	0.67752	0.16908	1639666_at
translation release factor activity	10	1	0.66172	0.172933	0.67752	0.16908	1634095_at
translation termination factor activity	10	1	0.66172	0.172933	0.67752	0.16908	1634095_at
translation initiation factor activity	74	4	4.89673	0.164216	0.6853	0.16412	1632602_s_at /// 1640653_at /// 1633209_s_at /// 1632728_at
exoribonuclease activity	23	2	1.52196	0.150153	0.69839	0.1559	1632262_at /// 1629109_at
ligase activity, forming carbon-sulfur bonds	23	2	1.52196	0.150153	0.69839	0.1559	1637257_at /// 1637109_s_at
heme binding	134	10	8.86705	0.144758	0.7036	0.15268	1638739_at /// 1633639_at /// 1637622_s_at /// 1623068_at /// 1636688_at /// 1633252_at /// 1624939_at /// 1628052_at /// 1626022_at /// 1634623_a_at
tetrapyrrole binding	134	10	8.86705	0.144758	0.7036	0.15268	1638739_at /// 1633639_at /// 1637622_s_at /// 1623068_at /// 1636688_at /// 1633252_at /// 1624939_at /// 1628052_at /// 1626022_at /// 1634623_a_at
kinase regulator activity	73	4	4.83056	0.142804	0.70551	0.1515	1637641_at /// 1626980_at /// 1622909_at /// 1635406_at
2 iron, 2 sulfur cluster binding	22	1	1.45578	0.142699	0.70561	0.15143	1627945_at
4 iron, 4 sulfur cluster binding	22	1	1.45578	0.142699	0.70561	0.15143	1639659_at
cell adhesion molecule binding	22	1	1.45578	0.142699	0.70561	0.15143	1629803_a_at
aminoacyl-tRNA ligase activity	64	5	4.23501	0.138185	0.71009	0.14869	1622945_a_at /// 1632728_at /// 1629026_at /// 1629374_at /// 1639644_at
ligase activity, forming aminoacyl-tRNA and related compounds	64	5	4.23501	0.138185	0.71009	0.14869	1622945_a_at /// 1632728_at /// 1629374_at /// 1629026_at /// 1639644_at
ligase activity, forming carbon-oxygen bonds	64	5	4.23501	0.138185	0.71009	0.14869	1622945_a_at /// 1632728_at /// 1629374_at /// 1629026_at /// 1639644_at
cysteine-type endopeptidase activity	92	7	6.08782	0.136677	0.71161	0.14776	1627463_at /// 1631050_at /// 1641413_s_at /// 1637531_at /// 1640240_s_at /// 1640077_at /// 1637487_at
carboxy-lyase activity	39	2	2.58071	0.13067	0.71774	0.14403	1633599_a_at /// 1636928_s_at
oxidoreductase activity, acting on peroxide as acceptor	37	3	2.44836	0.124288	0.72443	0.14	1633617_at /// 1630258_at /// 1641195_at
oxidoreductase activity, acting on the CH-CH group of donors	37	3	2.44836	0.124288	0.72443	0.14	1641398_s_at /// 1637142_at /// 1634241_at
peroxidase activity	37	3	2.44836	0.124288	0.72443	0.14	1633617_at /// 1630258_at /// 1641195_at
transaminase activity	37	3	2.44836	0.124288	0.72443	0.14	1631817_a_at /// 1641270_at /// 1623864_at
odorant binding	121	9	8.00681	0.123198	0.72559	0.13931	1623636_at /// 1623659_at /// 1627385_at /// 1638066_at /// 1637454_a_at /// 1633703_s_at /// 1622902_at /// 1638374_at /// 1623675_at
potassium channel activity	72	4	4.76438	0.122636	0.72619	0.13895	1626468_a_at /// 1635360_at /// 1625065_s_at /// 1623066_at
iron ion binding	280	20	18.5282	0.11692	0.7324	0.13525	1629048_s_at /// 1633639_at /// 1635953_at /// 1634623_a_at /// 1637622_s_at /// 1636688_at /// 1626022_at /// 1623068_at /// 1641058_at /// 1640489_at /// 1628052_at /// 1635137_a_at /// 1627945_at /// 1633252_at /// 1636651_a_at /// 1633190_at /// 1638739_at /// 1624939_at /// 1624755_a_at /// 1639659_at
carbon-oxygen lyase activity	88	5	5.82314	0.116355	0.73302	0.13488	1625369_at /// 1638090_at /// 1623105_at /// 1628885_at /// 1629109_at
acetylgalactosaminyltransferase activity	21	1	1.38961	0.109237	0.74101	0.13017	1634828_at
potassium ion binding	21	1	1.38961	0.109237	0.74101	0.13017	1623066_at
endoribonuclease activity	24	2	1.58813	0.106817	0.7438	0.12855	1636812_at /// 1633754_at
kinase binding	24	2	1.58813	0.106817	0.7438	0.12855	1629141_at /// 1622909_at
metallopeptidase activity	215	13	14.227	0.105819	0.74496	0.12787	1641634_at /// 1641053_s_at /// 1630227_a_at /// 1632776_at /// 1639641_at /// 1625414_at /// 1631676_at /// 1630302_at /// 1629464_a_at /// 1640855_at /// 1634205_at /// 1637385_a_at /// 1633206_at
cyclase activity	38	2	2.51454	0.105287	0.74558	0.12751	1628231_at /// 1636219_at
nucleotide phosphatase activity	38	2	2.51454	0.105287	0.74558	0.12751	1634529_at /// 1636888_a_at
phosphatase regulator activity	38	2	2.51454	0.105287	0.74558	0.12751	1623495_at /// 1640465_at
protein phosphatase regulator activity	38	2	2.51454	0.105287	0.74558	0.12751	1623495_at /// 1640465_at
translation factor activity, nucleic acid binding	108	8	7.14658	0.101913	0.74955	0.1252	1627749_at /// 1640020_at /// 1632602_s_at /// 1640653_at /// 1634095_at /// 1633209_s_at /// 1632728_at /// 1627668_s_at
cation:cation antiporter activity	11	1	0.727892	0.101722	0.74977	0.12507	1626807_a_at
insulin receptor binding	11	1	0.727892	0.101722	0.74977	0.12507	1631712_at
intracellular ligand-gated ion channel activity	11	1	0.727892	0.101722	0.74977	0.12507	1633452_a_at
intramolecular oxidoreductase activity, interconverting keto- and enol-groups	11	1	0.727892	0.101722	0.74977	0.12507	1634548_at
intramolecular oxidoreductase activity, transposing C=C bonds	11	1	0.727892	0.101722	0.74977	0.12507	1638090_at
intramolecular oxidoreductase activity, transposing S-S bonds	11	1	0.727892	0.101722	0.74977	0.12507	1634548_at
protein disulfide isomerase activity	11	1	0.727892	0.101722	0.74977	0.12507	1634548_at
copper ion binding	38	3	2.51454	0.0937252	0.75949	0.11948	1631962_at /// 1630291_at /// 1632701_at
protein serine/threonine phosphatase activity	54	3	3.57329	0.0919767	0.76168	0.11823	1635238_s_at /// 1633918_s_at /// 1624755_a_at
metalloexopeptidase activity	86	5	5.69079	0.0838536	0.77214	0.1123	1631676_at /// 1629464_a_at /// 1630302_at /// 1641634_at /// 1639641_at
transferase activity, transferring acyl groups	181	11	11.9771	0.0797175	0.77768	0.1092	1625564_at /// 1626056_a_at /// 1625369_at /// 1631426_at /// 1628976_at /// 1624109_s_at /// 1635441_at /// 1636248_at /// 1626147_s_at /// 1635652_at /// 1625590_a_at
chitinase activity	20	1	1.32344	0.0790466	0.77859	0.10869	1637421_at
inositol or phosphatidylinositol kinase activity	20	1	1.32344	0.0790466	0.77859	0.10869	1625678_at
O-acyltransferase activity	20	1	1.32344	0.0790466	0.77859	0.10869	1626147_s_at
DNA helicase activity	53	3	3.50712	0.0733271	0.78655	0.10427	1629507_a_at /// 1628160_a_at /// 1626228_a_at
exonuclease activity, active with either ribo- or deoxyribonucleic acids and producing 5'-phosphomonoesters	25	2	1.6543	0.0722411	0.7881	0.10342	1633249_at /// 1629109_at
hydrolase activity, acting on carbon-nitrogen (but not peptide) bonds, in cyclic amidines	25	2	1.6543	0.0722411	0.7881	0.10342	1640775_a_at /// 1634216_at
acetyltransferase activity	69	4	4.56587	0.0701305	0.79115	0.10174	1626056_a_at /// 1636248_at /// 1628976_at /// 1626147_s_at
hydrolase activity, acting on carbon-nitrogen (but not peptide) bonds, in linear amides	69	4	4.56587	0.0701305	0.79115	0.10174	1637576_s_at /// 1633190_at /// 1635084_at /// 1626458_at
actin binding	180	11	11.911	0.069671	0.79182	0.10138	1641653_at /// 1626637_a_at /// 1636391_at /// 1634097_s_at /// 1631979_at /// 1626934_a_at /// 1625942_s_at /// 1640391_at /// 1635725_a_at /// 1640337_a_at /// 1637710_at
manganese ion binding	53	4	3.50712	0.0692691	0.7924	0.10105	1637151_at /// 1634828_at /// 1631769_at /// 1624755_a_at
transferase activity, transferring nitrogenous groups	39	3	2.58071	0.0681231	0.79409	0.10013	1641270_at /// 1631817_a_at /// 1623864_at
small conjugating protein-specific protease activity	36	2	2.38219	0.0613178	0.80443	0.09451	1631050_at /// 1640240_s_at
ubiquitin-specific protease activity	36	2	2.38219	0.0613178	0.80443	0.09451	1631050_at /// 1640240_s_at
ATPase activity, coupled to transmembrane movement of ions, phosphorylative mechanism	84	5	5.55845	0.0561063	0.81276	0.09004	1627239_s_at /// 1626560_at /// 1634903_at /// 1626168_at /// 1627784_at
hydro-lyase activity	68	5	4.4997	0.0556269	0.81355	0.08962	1625369_at /// 1638090_at /// 1628885_at /// 1623105_at /// 1629109_at
RNA binding	504	32	33.3507	0.0547023	0.81507	0.0888	1625175_s_at /// 1626884_a_at /// 1631120_at /// 1640653_at /// 1641564_a_at /// 1631349_s_at /// 1639102_at /// 1634919_at /// 1625967_s_at /// 1623333_a_at /// 1633209_s_at /// 1629026_at /// 1636291_at /// 1629507_a_at /// 1632098_at /// 1636211_at /// 1622945_a_at /// 1629374_at /// 1626940_at /// 1639644_at /// 1626606_at /// 1623863_a_at /// 1633004_at /// 1629109_at /// 1637945_at /// 1624…
FMN binding	12	1	0.794064	0.0534083	0.81724	0.08765	1629048_s_at
L-amino acid transporter activity	12	1	0.794064	0.0534083	0.81724	0.08765	1636835_at
MAP kinase activity	12	1	0.794064	0.0534083	0.81724	0.08765	1628969_s_at
oxidoreductase activity, acting on sulfur group of donors	12	1	0.794064	0.0534083	0.81724	0.08765	1635084_at
poly-pyrimidine tract binding	12	1	0.794064	0.0534083	0.81724	0.08765	1635518_at
serine carboxypeptidase activity	12	1	0.794064	0.0534083	0.81724	0.08765	1632584_at
pyridoxal phosphate binding	19	1	1.25727	0.0526434	0.81853	0.08697	1641270_at
structural constituent of muscle	19	1	1.25727	0.0526434	0.81853	0.08697	1628105_a_at
N-acyltransferase activity	54	4	3.57329	0.0509567	0.82141	0.08544	1626056_a_at /// 1635652_at /// 1636248_at /// 1628976_at
phosphorus-oxygen lyase activity	40	3	2.64688	0.0471097	0.82817	0.08188	1628231_at /// 1625538_at /// 1636219_at
protein tyrosine/serine/threonine phosphatase activity	26	2	1.72047	0.0454154	0.83124	0.08027	1637641_at /// 1633153_at
cofactor binding	156	11	10.3228	0.0444216	0.83307	0.07932	1629109_at /// 1623106_s_at /// 1635137_a_at /// 1634241_at /// 1637142_at /// 1641270_at /// 1629048_s_at /// 1631420_at /// 1630236_s_at /// 1638368_at /// 1628596_at
ubiquitin thiolesterase activity	35	2	2.31602	0.0431208	0.8355	0.07805	1631050_at /// 1640240_s_at
N-acetyltransferase activity	51	3	3.37477	0.0416188	0.83835	0.07658	1626056_a_at /// 1636248_at /// 1628976_at
cysteine-type peptidase activity	114	7	7.54361	0.0391735	0.84311	0.07412	1631050_at /// 1627463_at /// 1641413_s_at /// 1637531_at /// 1640240_s_at /// 1640077_at /// 1637487_at
calcium ion binding	331	21	21.9029	0.0372227	0.84701	0.07211	1625750_at /// 1623692_s_at /// 1627073_a_at /// 1633452_a_at /// 1628419_a_at /// 1640833_at /// 1640077_at /// 1624389_at /// 1636589_s_at /// 1624650_at /// 1637807_at /// 1631228_a_at /// 1636391_at /// 1634828_at /// 1634766_at /// 1633649_s_at /// 1625514_s_at /// 1641053_s_at /// 1627784_at /// 1629806_a_at /// 1640391_at
translation regulator activity	113	8	7.47744	0.0365196	0.84845	0.07138	1627749_at /// 1640020_at /// 1632602_s_at /// 1640653_at /// 1634095_at /// 1633209_s_at /// 1632728_at /// 1627668_s_at
sugar transporter activity	55	4	3.63946	0.0357166	0.8501	0.07053	1634033_s_at /// 1640529_at /// 1640556_at /// 1639110_at
cytoskeletal protein binding	305	21	20.1825	0.0331165	0.8556	0.06773	1634097_s_at /// 1625034_s_at /// 1637410_s_at /// 1638319_at /// 1628105_a_at /// 1631931_s_at /// 1641422_at /// 1626934_a_at /// 1635725_a_at /// 1636391_at /// 1631948_s_at /// 1635238_s_at /// 1641653_at /// 1631979_at /// 1640337_a_at /// 1625942_s_at /// 1639326_s_at /// 1626637_a_at /// 1624744_a_at /// 1637710_at /// 1640391_at
protein binding	4172	279	276.07	0.0311057	0.86	0.0655	1624744_a_at /// 1637421_at /// 1633639_at /// 1638096_at /// 1628596_at /// 1641725_at /// 1627324_at /// 1633866_at /// 1623519_at /// 1629259_at /// 1627360_at /// 1626497_at /// 1640301_a_at /// 1632023_s_at /// 1639326_s_at /// 1626056_a_at /// 1624573_at /// 1627117_a_at /// 1640945_at /// 1639478_at /// 1630160_at /// 1628659_at /// 1631021_at /// 1635936_at /// 1640696_at /// 1626980_at /…
calmodulin binding	99	7	6.55103	0.0307701	0.86075	0.06512	1638319_at /// 1624139_at /// 1636589_s_at /// 1625065_s_at /// 1625750_at /// 1633649_s_at /// 1640077_at
amino acid binding	18	1	1.1911	0.0306589	0.861	0.065	1637971_a_at
exoribonuclease activity, producing 5'-phosphomonoesters	18	1	1.1911	0.0306589	0.861	0.065	1629109_at
mannosidase activity	18	1	1.1911	0.0306589	0.861	0.065	1632936_at
lyase activity	202	14	13.3667	0.0300008	0.86249	0.06425	1623105_at /// 1632701_at /// 1629109_at /// 1628885_at /// 1636928_s_at /// 1625369_at /// 1625538_at /// 1633599_a_at /// 1628719_at /// 1636219_at /// 1632652_s_at /// 1638090_at /// 1628231_at /// 1637971_a_at
GTPase binding	34	2	2.24985	0.0277459	0.86771	0.06163	1625942_s_at /// 1634804_at
phosphoric diester hydrolase activity	34	2	2.24985	0.0277459	0.86771	0.06163	1633716_at /// 1626749_a_at
vitamin binding	97	6	6.41868	0.0273103	0.86874	0.06111	1641270_at /// 1633399_at /// 1624700_a_at /// 1634766_at /// 1631240_at /// 1635953_at
alanine aminopeptidase activity	27	2	1.78664	0.0254784	0.87318	0.0589	1631676_at /// 1629464_a_at
DNA-directed DNA polymerase activity	27	2	1.78664	0.0254784	0.87318	0.0589	1633249_at /// 1633854_at
membrane alanyl aminopeptidase activity	27	2	1.78664	0.0254784	0.87318	0.0589	1631676_at /// 1629464_a_at
phosphate transporter activity	27	2	1.78664	0.0254784	0.87318	0.0589	1623035_at /// 1640405_at
deacetylase activity	13	1	0.860236	0.0227077	0.88022	0.05541	1626458_at
Notch binding	13	1	0.860236	0.0227077	0.88022	0.05541	1634766_at
oxidoreductase activity, acting on paired donors, with incorporation or reduction of molecular oxygen, reduced ascorbate as one donor, and incorporation of one atom of oxygen	13	1	0.860236	0.0227077	0.88022	0.05541	1632701_at
protein threonine/tyrosine kinase activity	13	1	0.860236	0.0227077	0.88022	0.05541	1637966_at
transmembrane receptor protein phosphatase activity	13	1	0.860236	0.0227077	0.88022	0.05541	1637378_s_at
transmembrane receptor protein tyrosine phosphatase activity	13	1	0.860236	0.0227077	0.88022	0.05541	1637378_s_at
tubulin-tyrosine ligase activity	13	1	0.860236	0.0227077	0.88022	0.05541	1637587_at
carbon-carbon lyase activity	49	3	3.24243	0.0181257	0.8929	0.0492	1628719_at /// 1633599_a_at /// 1636928_s_at
ATPase activity	433	28	28.6525	0.0148582	0.90298	0.04432	1624393_at /// 1626168_at /// 1624854_s_at /// 1627017_at /// 1631335_a_at /// 1629559_s_at /// 1638963_s_at /// 1628160_a_at /// 1626560_at /// 1623333_a_at /// 1632500_at /// 1629507_a_at /// 1624650_at /// 1640231_a_at /// 1628659_at /// 1635448_at /// 1632434_at /// 1634903_at /// 1624050_at /// 1627239_s_at /// 1629790_at /// 1632273_at /// 1638547_s_at /// 1636651_a_at /// 1627784_at /// 16…
receptor binding	339	23	22.4323	0.0143665	0.90459	0.04355	1623692_s_at /// 1631200_at /// 1634000_a_at /// 1633651_at /// 1632164_at /// 1627334_at /// 1625981_at /// 1630285_at /// 1638066_at /// 1626934_a_at /// 1627385_at /// 1632023_s_at /// 1625923_s_at /// 1631712_at /// 1634766_at /// 1631638_at /// 1635652_at /// 1628325_at /// 1640582_at /// 1640337_a_at /// 1627453_s_at /// 1634216_at /// 1640497_at
centromeric DNA binding	17	1	1.12492	0.0138729	0.90624	0.04276	1639319_at
glucose transporter activity	17	1	1.12492	0.0138729	0.90624	0.04276	1634033_s_at
polypeptide N-acetylgalactosaminyltransferase activity	17	1	1.12492	0.0138729	0.90624	0.04276	1634828_at
disulfide oxidoreductase activity	57	4	3.7718	0.013806	0.90646	0.04265	1629048_s_at /// 1634548_at /// 1635084_at /// 1635075_at
protein translocase activity	28	2	1.85282	0.011692	0.91389	0.0391	1639093_s_at /// 1627354_at
RNA splicing factor activity, transesterification mechanism	28	2	1.85282	0.011692	0.91389	0.0391	1624603_at /// 1623333_a_at
protein heterodimerization activity	48	3	3.17626	0.00978075	0.92122	0.03564	1631682_at /// 1633649_s_at /// 1631948_s_at
specific RNA polymerase II transcription factor activity	125	8	8.2715	0.00891159	0.92479	0.03396	1640945_at /// 1623923_a_at /// 1635393_s_at /// 1631682_at /// 1634573_a_at /// 1624412_at /// 1627324_at /// 1636088_at
isomerase activity	117	8	7.74212	0.00858938	0.92616	0.03331	1638090_at /// 1641320_s_at /// 1632019_s_at /// 1623102_at /// 1628160_a_at /// 1634548_at /// 1633684_at /// 1624744_a_at
antioxidant activity	43	3	2.8454	0.00840038	0.92697	0.03293	1633617_at /// 1630258_at /// 1641195_at
protease inhibitor activity	94	6	6.22017	0.00779303	0.92966	0.03168	1623612_at /// 1636829_at /// 1629574_at /// 1631670_at /// 1625773_at /// 1629083_at
ATPase activity, coupled	384	25	25.41	0.00661704	0.93517	0.02911	1626168_at /// 1624393_at /// 1624854_s_at /// 1631335_a_at /// 1627017_at /// 1629559_s_at /// 1638963_s_at /// 1628160_a_at /// 1626560_at /// 1623333_a_at /// 1632500_at /// 1629507_a_at /// 1640231_a_at /// 1628659_at /// 1634903_at /// 1632434_at /// 1627239_s_at /// 1629790_at /// 1632273_at /// 1638547_s_at /// 1636651_a_at /// 1627784_at /// 1625272_at /// 1631925_at /// 1628224_a_at
intramolecular oxidoreductase activity	32	2	2.1175	0.0065205	0.93564	0.02889	1638090_at /// 1634548_at
3'-5'-exoribonuclease activity	14	1	0.926408	0.005846	0.93905	0.02731	1629109_at
cyclin-dependent protein kinase activity	14	1	0.926408	0.005846	0.93905	0.02731	1626138_s_at
hydrolase activity, acting on carbon-nitrogen (but not peptide) bonds	118	8	7.8083	0.00470659	0.9453	0.02443	1637576_s_at /// 1637971_a_at /// 1633190_at /// 1635084_at /// 1626458_at /// 1640775_a_at /// 1624290_at /// 1634216_at
enzyme inhibitor activity	139	9	9.19791	0.00425831	0.94797	0.02321	1629574_at /// 1637641_at /// 1623495_at /// 1623612_at /// 1640465_at /// 1636829_at /// 1629083_at /// 1625773_at /// 1631670_at
protein disulfide oxidoreductase activity	47	3	3.11008	0.00389651	0.95023	0.02217	1634548_at /// 1635084_at /// 1635075_at
endopeptidase inhibitor activity	93	6	6.154	0.00385356	0.9505	0.02205	1623612_at /// 1636829_at /// 1629574_at /// 1631670_at /// 1625773_at /// 1629083_at
3'-5' exonuclease activity	29	2	1.91899	0.00342	0.95337	0.02074	1633249_at /// 1629109_at
endodeoxyribonuclease activity	29	2	1.91899	0.00342	0.95337	0.02074	1640898_at /// 1637151_at
ubiquitin conjugating enzyme activity	29	2	1.91899	0.00342	0.95337	0.02074	1626906_at /// 1637771_s_at
oxidoreductase activity, acting on NADH or NADPH, NAD or NADP as acceptor	16	1	1.05875	0.00326025	0.95447	0.02024	1635137_a_at
oxygen transporter activity	16	1	1.05875	0.00326025	0.95447	0.02024	1641634_at
prenyltransferase activity	16	1	1.05875	0.00326025	0.95447	0.02024	1625564_at
neprilysin activity	31	2	2.05133	0.00128452	0.97141	0.0126	1633206_at /// 1637385_a_at
chromatin binding	122	8	8.07298	0.000659814	0.97951	0.00899	1633152_at /// 1639659_at /// 1629507_a_at /// 1635840_s_at /// 1641398_s_at /// 1624766_s_at /// 1626458_at /// 1634954_at
exopeptidase activity	122	8	8.07298	0.000659814	0.97951	0.00899	1631676_at /// 1623597_s_at /// 1629464_a_at /// 1630302_at /// 1641634_at /// 1632584_at /// 1639641_at /// 1636409_at
sugar porter activity	46	3	3.04391	0.000633482	0.97992	0.00881	1634033_s_at /// 1640529_at /// 1639110_at
acyltransferase activity	150	10	9.9258	0.00055468	0.98121	0.00824	1625564_at /// 1626056_a_at /// 1625369_at /// 1628976_at /// 1624109_s_at /// 1636248_at /// 1635441_at /// 1635652_at /// 1626147_s_at /// 1625590_a_at
phosphoprotein phosphatase activity	120	8	7.94064	0.000443744	0.98319	0.00736	1637641_at /// 1637378_s_at /// 1635842_at /// 1635238_s_at /// 1625775_a_at /// 1633153_at /// 1633918_s_at /// 1624755_a_at
growth factor activity	45	3	2.97774	0.000166404	0.98971	0.00449	1631638_at /// 1628325_at /// 1634216_at
small protein conjugating enzyme activity	30	2	1.98516	0.000110936	0.9916	0.00367	1626906_at /// 1637771_s_at
metabotropic glutamate, GABA-B-like receptor activity	15	1	0.99258	5.5468e-05	0.99406	0.00259	1625065_s_at
protein complex binding	15	1	0.99258	5.5468e-05	0.99406	0.00259	1631712_at
rRNA binding	15	1	0.99258	5.5468e-05	0.99406	0.00259	1624070_at
transcriptional elongation regulator activity	15	1	0.99258	5.5468e-05	0.99406	0.00259	1639102_at
voltage-gated calcium channel activity	15	1	0.99258	5.5468e-05	0.99406	0.00259	1633649_s_at
tubulin binding	106	7	7.01423	2.8877e-05	0.99571	0.00187	1639326_s_at /// 1626637_a_at /// 1641422_at /// 1631948_s_at /// 1637710_at /// 1624744_a_at /// 1625034_s_at
purine nucleotide binding	1134	75	75.039	2.03194e-05	0.9964	0.00156	1632429_at /// 1624154_at /// 1637631_at /// 1635117_at /// 1638547_s_at /// 1633881_at /// 1626138_s_at /// 1629374_at /// 1637807_at /// 1637966_at /// 1637142_at /// 1633299_at /// 1641681_s_at /// 1636695_at /// 1627239_s_at /// 1640661_at /// 1628659_at /// 1628596_at /// 1629559_s_at /// 1640409_at /// 1629790_at /// 1629141_at /// 1640231_a_at /// 1630774_s_at /// 1629507_a_at /// 1632500_…

## Sheet: GO_mol function_R_S_pooled
Additional data file 6 . Molecular function GO categories of probe sets differentially expressed between selection lines.
over-represented
under-represented
GO categories	Total Probe Sets On Array	Observed	Expected by chance	Chi2	p-value	log(1/p)	Probe Set(s)
all molecular functions	10911	1283	0.117588
nucleic acid binding	2171	176	255.284	24.6231	6.97092e-07	6.15671	1627324_at /// 1623519_at /// 1633866_at /// 1640898_at /// 1635518_at /// 1640435_at /// 1640945_at /// 1624272_at /// 1625050_s_at /// 1631021_at /// 1637536_at /// 1640696_at /// 1631722_at /// 1636953_a_at /// 1631120_at /// 1624070_at /// 1624243_at /// 1636206_at /// 1641303_at /// 1623923_a_at /// 1626394_at /// 1631321_s_at /// 1641365_s_at /// 1631349_s_at /// 1631682_at /// 1631498_a_at…
oxidoreductase activity	825	142	97.0101	20.8647	4.92879e-06	5.30726	1639943_at /// 1626022_at /// 1625414_at /// 1634662_at /// 1639230_at /// 1638400_at /// 1627015_at /// 1635227_at /// 1623769_at /// 1628320_at /// 1631805_at /// 1628052_at /// 1638624_at /// 1628744_s_at /// 1630212_at /// 1636311_at /// 1630422_at /// 1637142_at /// 1630802_at /// 1638403_at /// 1639170_at /// 1633401_s_at /// 1633299_at /// 1624159_at /// 1638739_at /// 1639727_at /// 16320…
transcription regulator activity	1025	61	120.528	29.4003	5.88695e-08	7.23011	1640825_a_at /// 1641336_at /// 1631342_at /// 1633299_at /// 1627314_s_at /// 1631408_at /// 1639102_at /// 1639366_at /// 1627446_at /// 1624766_s_at /// 1627436_s_at /// 1639798_at /// 1639006_at /// 1623106_s_at /// 1634573_a_at /// 1631948_s_at /// 1631196_at /// 1624412_at /// 1627212_at /// 1638591_at /// 1636321_s_at /// 1633592_a_at /// 1627324_at /// 1637689_at /// 1635518_at /// 163526…
symporter activity	80	26	9.40704	29.2681	6.30246e-08	7.20049	1629271_at /// 1623083_at /// 1636835_at /// 1638858_at /// 1627041_s_at /// 1640405_at /// 1630635_s_at /// 1623035_at /// 1626461_at /// 1624836_at /// 1633002_at /// 1630249_at /// 1628100_at /// 1628494_a_at /// 1639110_at /// 1636620_s_at /// 1638154_at /// 1634952_s_at /// 1640301_a_at /// 1625228_at /// 1641474_s_at /// 1632317_at /// 1625688_at /// 1632160_s_at /// 1634762_a_at /// 162383…
solute:cation symporter activity	69	22	8.11357	23.7667	1.08748e-06	5.96358	1629271_at /// 1623083_at /// 1636835_at /// 1627041_s_at /// 1640405_at /// 1638858_at /// 1630635_s_at /// 1623035_at /// 1624836_at /// 1633002_at /// 1630249_at /// 1628100_at /// 1628494_a_at /// 1639110_at /// 1636620_s_at /// 1638154_at /// 1634952_s_at /// 1625228_at /// 1641474_s_at /// 1632160_s_at /// 1625688_at /// 1634762_a_at
solute:sodium symporter activity	68	21	7.99598	21.1487	4.24991e-06	5.37162	1629271_at /// 1623083_at /// 1636835_at /// 1627041_s_at /// 1640405_at /// 1638858_at /// 1630635_s_at /// 1623035_at /// 1624836_at /// 1633002_at /// 1630249_at /// 1628100_at /// 1628494_a_at /// 1636620_s_at /// 1638154_at /// 1634952_s_at /// 1625228_at /// 1641474_s_at /// 1632160_s_at /// 1625688_at /// 1634762_a_at
rhodopsin-like receptor activity	246	4	28.9266	21.4798	3.57577e-06	5.44663	1634874_at /// 1626050_at /// 1628719_at /// 1626251_at
catalytic activity	4541	674	533.967	36.7236	1.36119e-09	8.86608	1641191_s_at /// 1640479_at /// 1641062_at /// 1625588_s_at /// 1635227_at /// 1635280_at /// 1632273_at /// 1624573_at /// 1625272_at /// 1635740_at /// 1640549_at /// 1637955_a_at /// 1636248_at /// 1623689_a_at /// 1632151_at /// 1623861_at /// 1628744_s_at /// 1630802_at /// 1627015_at /// 1641318_at /// 1633310_at /// 1639845_at /// 1631555_at /// 1625652_s_at /// 1623027_s_at /// 1637421_at…
2-hydroxyacylsphingosine 1-beta-galactosyltransferase activity	5	5	0.58794	33.1093	8.71224e-09	8.05987	1641664_at /// 1637192_at /// 1640870_s_at /// 1638322_at /// 1628449_at
G-protein coupled receptor activity	310	8	36.4523	22.208	2.44653e-06	5.61145	1633386_s_at /// 1634874_at /// 1626050_at /// 1625065_s_at /// 1628719_at /// 1629362_at /// 1633252_at /// 1626251_at
solute:hydrogen symporter activity	3	3	0.352764	19.8656	8.30826e-06	5.08049	1625228_at /// 1636835_at /// 1639110_at
anion:cation symporter activity	40	14	4.70352	18.3744	1.81476e-05	4.74118	1628100_at /// 1626461_at /// 1636620_s_at /// 1634952_s_at /// 1632317_at /// 1633002_at /// 1638154_at /// 1623035_at /// 1638858_at /// 1640301_a_at /// 1634762_a_at /// 1630635_s_at /// 1628494_a_at /// 1640405_at
glutathione transferase activity	40	14	4.70352	18.3744	1.81476e-05	4.74118	1632539_at /// 1640065_at /// 1636174_at /// 1630258_at /// 1631058_s_at /// 1626536_at /// 1633106_at /// 1623256_at /// 1637129_at /// 1624732_at /// 1625744_at /// 1635701_at /// 1624800_at /// 1627890_at
transferase activity, transferring alkyl or aryl (other than methyl) groups	64	19	7.52563	17.495	2.88058e-05	4.54052	1631058_s_at /// 1637129_at /// 1633106_at /// 1631083_at /// 1641558_at /// 1635482_at /// 1640065_at /// 1626536_at /// 1636174_at /// 1635701_at /// 1632539_at /// 1624800_at /// 1624732_at /// 1629084_at /// 1623256_at /// 1630258_at /// 1627890_at /// 1625564_at /// 1625744_at
transcription factor activity	498	28	58.5588	15.9471	6.51388e-05	4.18616	1626502_s_at /// 1624412_at /// 1636953_a_at /// 1640191_a_at /// 1628419_a_at /// 1627446_at /// 1623320_at /// 1633299_at /// 1641137_at /// 1635355_a_at /// 1641336_at /// 1639798_at /// 1627668_s_at /// 1623923_a_at /// 1641365_s_at /// 1641340_s_at /// 1631408_at /// 1626394_at /// 1635393_s_at /// 1640825_a_at /// 1631498_a_at /// 1631948_s_at /// 1636088_at /// 1636321_s_at /// 1639366_at …
channel regulator activity	6	4	0.705528	15.3836	8.77465e-05	4.05677	1623023_at /// 1635189_at /// 1633646_at /// 1627327_at
mannose binding	6	4	0.705528	15.3836	8.77465e-05	4.05677	1640458_at /// 1641071_at /// 1640635_a_at /// 1624560_at
electrochemical potential-driven transporter activity	243	49	28.5739	14.6017	0.000132798	3.87681	1639110_at /// 1627208_at /// 1636620_s_at /// 1641474_s_at /// 1630968_at /// 1630635_s_at /// 1627078_at /// 1630528_at /// 1636835_at /// 1627343_a_at /// 1626807_a_at /// 1628100_at /// 1629271_at /// 1628494_a_at /// 1623833_at /// 1634033_s_at /// 1626124_at /// 1627041_s_at /// 1630249_at /// 1634074_a_at /// 1633086_s_at /// 1624836_at /// 1631649_at /// 1625228_at /// 1634952_s_at /// 16…
porter activity	243	49	28.5739	14.6017	0.000132798	3.87681	1639110_at /// 1627208_at /// 1636620_s_at /// 1641474_s_at /// 1630968_at /// 1630635_s_at /// 1627078_at /// 1630528_at /// 1636835_at /// 1627343_a_at /// 1626807_a_at /// 1628100_at /// 1629271_at /// 1628494_a_at /// 1623833_at /// 1634033_s_at /// 1626124_at /// 1627041_s_at /// 1630249_at /// 1634074_a_at /// 1633086_s_at /// 1624836_at /// 1631649_at /// 1625228_at /// 1634952_s_at /// 16…
DNA binding	1048	82	123.232	13.7959	0.0002	3.69083	1636864_at /// 1638908_at /// 1624766_s_at /// 1627685_a_at /// 1638308_s_at /// 1633249_at /// 1626675_at /// 1627446_at /// 1631498_a_at /// 1639729_s_at /// 1636020_s_at /// 1633299_at /// 1640945_at /// 1624901_at /// 1631682_at /// 1641336_at /// 1635393_s_at /// 1623863_a_at /// 1624412_at /// 1626394_at /// 1626458_at /// 1627924_at /// 1630539_at /// 1629868_s_at /// 1627212_at /// 162732…
electron carrier activity	253	50	29.7498	13.784	0.00021	3.6881	1633299_at /// 1634662_at /// 1627180_at /// 1634955_at /// 1633401_s_at /// 1638923_at /// 1640755_at /// 1628052_at /// 1626401_at /// 1632834_a_at /// 1636651_a_at /// 1627497_at /// 1639659_at /// 1624939_at /// 1626196_at /// 1635084_at /// 1638739_at /// 1635892_at /// 1627945_at /// 1634641_a_at /// 1623068_at /// 1623175_at /// 1634623_a_at /// 1636137_at /// 1639170_at /// 1627844_at ///…
DNA photolyase activity	4	3	0.470352	13.605	0.00023	3.64668	1630728_a_at /// 1636758_s_at /// 1628719_at
store-operated calcium channel activity	4	3	0.470352	13.605	0.00023	3.64668	1625514_s_at /// 1633649_s_at /// 1637534_at
1-alpha,25-dihydroxyvitamin D3 (1,25-(OH)2D3) 24-hydroxylase activity	2	2	0.235176	13.2437	0.00027	3.56305	1639069_at /// 1633401_s_at
aspartate transaminase activity	2	2	0.235176	13.2437	0.00027	3.56305	1631817_a_at /// 1629055_a_at
cathepsin B activity	2	2	0.235176	13.2437	0.00027	3.56305	1641413_s_at /// 1632152_at
cytochrome-b5 reductase activity	2	2	0.235176	13.2437	0.00027	3.56305	1635137_a_at /// 1632834_a_at
deoxyribodipyrimidine photo-lyase activity	2	2	0.235176	13.2437	0.00027	3.56305	1630728_a_at /// 1636758_s_at
gamma-aminobutyric acid:hydrogen symporter activity	2	2	0.235176	13.2437	0.00027	3.56305	1636835_at /// 1625228_at
glutamate synthase activity	2	2	0.235176	13.2437	0.00027	3.56305	1629048_s_at /// 1632852_s_at
hydrogen:amino acid symporter activity	2	2	0.235176	13.2437	0.00027	3.56305	1625228_at /// 1636835_at
insulin receptor substrate binding	2	2	0.235176	13.2437	0.00027	3.56305	1629141_at /// 1622909_at
lamin binding	2	2	0.235176	13.2437	0.00027	3.56305	1641398_s_at /// 1630539_at
metalloendopeptidase inhibitor activity	2	2	0.235176	13.2437	0.00027	3.56305	1641476_a_at /// 1632533_at
phosphatidylcholine-sterol O-acyltransferase activity	2	2	0.235176	13.2437	0.00027	3.56305	1641570_s_at /// 1629877_at
phosphoenolpyruvate carboxykinase (GTP) activity	2	2	0.235176	13.2437	0.00027	3.56305	1634794_at /// 1633599_a_at
phosphoenolpyruvate carboxykinase activity	2	2	0.235176	13.2437	0.00027	3.56305	1634794_at /// 1633599_a_at
transforming growth factor beta receptor activity, type II	2	2	0.235176	13.2437	0.00027	3.56305	1640409_at /// 1631769_at
hydrolase activity	2162	312	254.225	13.1298	0.00029	3.53665	1627660_a_at /// 1633320_at /// 1631783_at /// 1635525_at /// 1626168_at /// 1641634_at /// 1636019_at /// 1628659_at /// 1634848_at /// 1628224_a_at /// 1632904_at /// 1640957_at /// 1630614_s_at /// 1629050_at /// 1639834_at /// 1625675_a_at /// 1632584_at /// 1624506_at /// 1637955_a_at /// 1639489_at /// 1632479_at /// 1625538_at /// 1636946_at /// 1632790_at /// 1640898_at /// 1625044_at ///…
monovalent anion:sodium symporter activity	10	5	1.17588	12.4366	0.00042	3.37571	1638858_at /// 1628100_at /// 1633002_at /// 1638154_at /// 1630635_s_at
sodium:iodide symporter activity	10	5	1.17588	12.4366	0.00042	3.37571	1638858_at /// 1628100_at /// 1633002_at /// 1638154_at /// 1630635_s_at
oligosaccharyl transferase activity	7	4	0.823116	12.2614	0.00046	3.33497	1630630_at /// 1636806_at /// 1631240_at /// 1631595_at
sequence-specific DNA binding	294	15	34.5709	11.0792	0.00087	3.05899	1628419_a_at /// 1624412_at /// 1636321_s_at /// 1635393_s_at /// 1635355_a_at /// 1639798_at /// 1639319_at /// 1626502_s_at /// 1636093_a_at /// 1636088_at /// 1639366_at /// 1641137_at /// 1627436_s_at /// 1640825_a_at /// 1631456_at
transmembrane receptor activity	531	37	62.4392	10.3645	0.00128	2.89124	1626742_at /// 1641458_s_at /// 1626540_at /// 1633252_at /// 1627041_s_at /// 1626050_at /// 1637378_s_at /// 1626724_at /// 1624650_at /// 1629362_at /// 1631769_at /// 1629803_a_at /// 1623376_s_at /// 1636905_at /// 1640867_s_at /// 1625065_s_at /// 1629141_at /// 1626739_s_at /// 1640409_at /// 1637638_s_at /// 1631447_at /// 1634874_at /// 1634903_at /// 1632434_at /// 1633386_s_at /// 1638…
glucosidase activity	32	10	3.76282	10.3387	0.0013	2.88515	1638508_at /// 1627271_at /// 1631800_at /// 1635084_at /// 1630993_at /// 1635894_at /// 1624509_at /// 1623900_a_at /// 1623018_at /// 1627464_at
RNA polymerase II transcription factor activity	374	23	43.9779	10.0067	0.00156	2.80695	1626502_s_at /// 1624412_at /// 1624729_at /// 1636020_s_at /// 1638591_at /// 1628160_a_at /// 1631722_at /// 1640945_at /// 1627446_at /// 1633299_at /// 1624550_at /// 1631196_at /// 1623923_a_at /// 1635393_s_at /// 1634573_a_at /// 1631498_a_at /// 1631948_s_at /// 1636088_at /// 1627324_at /// 1633152_at /// 1639006_at /// 1631682_at /// 1636864_at
auxiliary transport protein activity	8	4	0.940704	9.94924	0.00161	2.7934	1623023_at /// 1635189_at /// 1633646_at /// 1627327_at
hexosaminidase activity	8	4	0.940704	9.94924	0.00161	2.7934	1640957_at /// 1630306_at /// 1635163_at /// 1634468_at
RNA-directed DNA polymerase activity	8	4	0.940704	9.94924	0.00161	2.7934	1624272_at /// 1639729_s_at /// 1631349_s_at /// 1625997_s_at
sulfuric ester hydrolase activity	8	4	0.940704	9.94924	0.00161	2.7934	1626665_at /// 1639834_at /// 1641629_at /// 1635007_at
dodecenoyl-CoA delta-isomerase activity	5	3	0.58794	9.89562	0.00166	2.78075	1638090_at /// 1630640_at /// 1632952_at
phenylalkylamine binding	5	3	0.58794	9.89562	0.00166	2.78075	1633703_s_at /// 1622902_at /// 1627385_at
SH2 domain binding	5	3	0.58794	9.89562	0.00166	2.78075	1629141_at /// 1640661_at /// 1640395_a_at
signal transducer activity	1057	90	124.291	9.46041	0.0021	2.67788	1626739_s_at /// 1629803_a_at /// 1634398_a_at /// 1624154_at /// 1627986_s_at /// 1632908_s_at /// 1635117_at /// 1635370_at /// 1633881_at /// 1626138_s_at /// 1637807_at /// 1637966_at /// 1635260_at /// 1637048_at /// 1628719_at /// 1636695_at /// 1626724_at /// 1625065_s_at /// 1638143_a_at /// 1635393_s_at /// 1634874_at /// 1639126_at /// 1640409_at /// 1629362_at /// 1624256_at /// 164039…
hexose transporter activity	20	7	2.35176	9.18722	0.00244	2.61313	1629963_at /// 1634033_s_at /// 1640529_at /// 1633086_s_at /// 1625477_a_at /// 1640556_at /// 1629469_s_at
monosaccharide binding	20	7	2.35176	9.18722	0.00244	2.61313	1640458_at /// 1633378_at /// 1625671_at /// 1629391_at /// 1624560_at /// 1640635_a_at /// 1641071_at
transferase activity	1283	188	150.865	9.14045	0.0025	2.60203	1639819_at /// 1633675_at /// 1640870_s_at /// 1628402_a_at /// 1623519_at /// 1627360_at /// 1636502_at /// 1637154_at /// 1625369_at /// 1635379_at /// 1626056_a_at /// 1628896_a_at /// 1624272_at /// 1626086_at /// 1628969_s_at /// 1629515_at /// 1638432_a_at /// 1638285_a_at /// 1636990_at /// 1637125_at /// 1632852_s_at /// 1634738_s_at /// 1630630_at /// 1641365_s_at /// 1631965_at /// 1631…
phospholipase activity	49	13	5.76181	9.09286	0.00257	2.59073	1625065_s_at /// 1626749_a_at /// 1629877_at /// 1636791_s_at /// 1636343_at /// 1640833_at /// 1633716_at /// 1631783_at /// 1641570_s_at /// 1623027_s_at /// 1631157_at /// 1631228_a_at /// 1627620_at
monooxygenase activity	130	27	15.2864	8.97576	0.00274	2.56291	1633639_at /// 1632021_at /// 1634143_at /// 1630802_at /// 1624159_at /// 1639170_at /// 1634623_a_at /// 1637622_s_at /// 1636688_at /// 1627180_at /// 1627844_at /// 1626022_at /// 1623068_at /// 1640755_at /// 1639495_at /// 1626401_at /// 1629771_at /// 1634450_a_at /// 1628052_at /// 1632701_at /// 1633252_at /// 1639069_at /// 1634662_at /// 1624101_at /// 1633401_s_at /// 1638739_at /// 1…
receptor activity	717	57	84.3106	8.84668	0.00294	2.53221	1626742_at /// 1636281_at /// 1641398_s_at /// 1641458_s_at /// 1639366_at /// 1626540_at /// 1639478_at /// 1639126_at /// 1633452_a_at /// 1633252_at /// 1638953_a_at /// 1635740_at /// 1627041_s_at /// 1626050_at /// 1637378_s_at /// 1636490_at /// 1626724_at /// 1641295_s_at /// 1624650_at /// 1629362_at /// 1631769_at /// 1629803_a_at /// 1623376_s_at /// 1636905_at /// 1640867_s_at /// 1636…
protein homodimerization activity	25	8	2.9397	8.71063	0.00316	2.49982	1626002_at /// 1635355_a_at /// 1636864_at /// 1627436_s_at /// 1640386_at /// 1631682_at /// 1637966_at /// 1636321_s_at
anion transporter activity	113	24	13.2874	8.63664	0.00329	2.48219	1624393_at /// 1637928_at /// 1629559_s_at /// 1640405_at /// 1638858_at /// 1634174_at /// 1630635_s_at /// 1623035_at /// 1626461_at /// 1633002_at /// 1628100_at /// 1628494_a_at /// 1631073_at /// 1636620_s_at /// 1638154_at /// 1634952_s_at /// 1640301_a_at /// 1625022_a_at /// 1632317_at /// 1627208_at /// 1627078_at /// 1628224_a_at /// 1626124_at /// 1634762_a_at
lipid transporter activity	30	9	3.52764	8.48917	0.00357	2.44701	1637359_at /// 1637417_at /// 1633179_at /// 1632361_at /// 1634097_s_at /// 1636674_at /// 1628744_s_at /// 1634809_s_at /// 1635744_at
neurotransmitter binding	103	2	12.1116	8.44183	0.00367	2.4357	1634874_at /// 1624670_at
neurotransmitter receptor activity	103	2	12.1116	8.44183	0.00367	2.4357	1634874_at /// 1624670_at
peptidase activity	754	116	88.6614	8.42985	0.00369	2.43284	1625414_at /// 1634820_at /// 1624092_at /// 1631426_at /// 1632479_at /// 1641223_at /// 1639729_s_at /// 1637385_a_at /// 1623756_at /// 1640407_at /// 1627162_at /// 1639395_at /// 1641053_s_at /// 1626394_at /// 1640077_at /// 1630217_at /// 1625514_s_at /// 1639666_at /// 1624573_at /// 1635740_at /// 1627212_at /// 1629464_a_at /// 1631148_at /// 1639071_a_at /// 1631670_at /// 1639762_at /…
endopeptidase activity	529	85	62.2041	8.35404	0.00385	2.41473	1634820_at /// 1624092_at /// 1641223_at /// 1639729_s_at /// 1637385_a_at /// 1623756_at /// 1640407_at /// 1627162_at /// 1639395_at /// 1641053_s_at /// 1626394_at /// 1640077_at /// 1630217_at /// 1625514_s_at /// 1639666_at /// 1624573_at /// 1635740_at /// 1627212_at /// 1631148_at /// 1639071_a_at /// 1627119_at /// 1626222_at /// 1630363_at /// 1633763_at /// 1641485_at /// 1640240_s_at /…
sodium:phosphate symporter activity	21	7	2.46935	8.31264	0.00394	2.40483	1623035_at /// 1640405_at /// 1634952_s_at /// 1634762_a_at /// 1636620_s_at /// 1628494_a_at /// 1632317_at
fatty acid transporter activity	9	4	1.05829	8.17699	0.00424	2.37238	1633179_at /// 1634097_s_at /// 1634809_s_at /// 1636674_at
glutathione peroxidase activity	9	4	1.05829	8.17699	0.00424	2.37238	1633617_at /// 1633471_at /// 1630258_at /// 1631628_s_at
long-chain fatty acid transporter activity	9	4	1.05829	8.17699	0.00424	2.37238	1634097_s_at /// 1633179_at /// 1634809_s_at /// 1636674_at
pheromone binding	9	4	1.05829	8.17699	0.00424	2.37238	1633703_s_at /// 1622902_at /// 1627385_at /// 1638066_at
hydrolase activity, hydrolyzing O-glycosyl compounds	109	23	12.8171	8.0901	0.00445	2.35157	1635084_at /// 1636767_at /// 1627271_at /// 1623900_a_at /// 1640957_at /// 1627464_at /// 1639636_at /// 1637421_at /// 1640202_at /// 1640791_at /// 1623018_at /// 1637602_at /// 1634468_at /// 1624509_at /// 1632936_at /// 1638508_at /// 1630306_at /// 1635894_at /// 1635163_at /// 1631800_at /// 1635389_s_at /// 1637357_at /// 1630993_at
serine-type peptidase activity	321	55	37.7457	7.88723	0.00498	2.3029	1634364_s_at /// 1624092_at /// 1632755_at /// 1634848_at /// 1625598_at /// 1623597_s_at /// 1637534_at /// 1635033_at /// 1636019_at /// 1641292_at /// 1641534_at /// 1625212_at /// 1635740_at /// 1623871_at /// 1639364_at /// 1629676_at /// 1639489_at /// 1624236_at /// 1630231_at /// 1636689_at /// 1625514_s_at /// 1623756_at /// 1632710_s_at /// 1627162_at /// 1626394_at /// 1631148_at /// 1…
acetyl-CoA C-acyltransferase activity	3	2	0.352764	7.69179	0.00555	2.25592	1628744_s_at /// 1636180_at
acyl carrier activity	3	2	0.352764	7.69179	0.00555	2.25592	1624776_a_at /// 1634955_at
aldehyde dehydrogenase (NAD) activity	3	2	0.352764	7.69179	0.00555	2.25592	1623216_s_at /// 1634096_at
cadmium ion binding	3	2	0.352764	7.69179	0.00555	2.25592	1631962_at /// 1630291_at
channel inhibitor activity	3	2	0.352764	7.69179	0.00555	2.25592	1635189_at /// 1627327_at
dolichyl-diphosphooligosaccharide-protein glycotransferase activity	3	2	0.352764	7.69179	0.00555	2.25592	1630630_at /// 1631595_at
epoxide hydrolase activity	3	2	0.352764	7.69179	0.00555	2.25592	1627773_a_at /// 1626414_at
hydrolase activity, acting on carbon-nitrogen (but not peptide) bonds, in nitriles	3	2	0.352764	7.69179	0.00555	2.25592	1641318_at /// 1637971_a_at
ion channel inhibitor activity	3	2	0.352764	7.69179	0.00555	2.25592	1635189_at /// 1627327_at
juvenile hormone epoxide hydrolase activity	3	2	0.352764	7.69179	0.00555	2.25592	1627773_a_at /// 1626414_at
L-gamma-aminobutyric acid transporter activity	3	2	0.352764	7.69179	0.00555	2.25592	1625228_at /// 1636835_at
nitrilase activity	3	2	0.352764	7.69179	0.00555	2.25592	1641318_at /// 1637971_a_at
oxidoreductase activity, acting on sulfur group of donors, disulfide as acceptor	3	2	0.352764	7.69179	0.00555	2.25592	1630886_at /// 1625276_a_at
palmitoyl-CoA oxidase activity	3	2	0.352764	7.69179	0.00555	2.25592	1633476_at /// 1639943_at
protein-methionine-S-oxide reductase activity	3	2	0.352764	7.69179	0.00555	2.25592	1630886_at /// 1625276_a_at
hydrolase activity, acting on glycosyl bonds	117	24	13.7578	7.62497	0.00576	2.23984	1635084_at /// 1636767_at /// 1627271_at /// 1623900_a_at /// 1640957_at /// 1627464_at /// 1639636_at /// 1637421_at /// 1640202_at /// 1640791_at /// 1623018_at /// 1637602_at /// 1634468_at /// 1624509_at /// 1632936_at /// 1638508_at /// 1630306_at /// 1635894_at /// 1635163_at /// 1631800_at /// 1635389_s_at /// 1624901_at /// 1637357_at /// 1630993_at
unfolded protein binding	81	18	9.52463	7.5417	0.00603	2.21978	1636611_at /// 1625875_at /// 1623514_a_at /// 1637650_at /// 1626002_at /// 1640995_at /// 1628831_at /// 1633399_at /// 1639086_s_at /// 1641286_s_at /// 1638872_at /// 1637059_s_at /// 1636528_at /// 1636391_at /// 1629752_at /// 1626174_a_at /// 1629790_at /// 1636651_a_at
endonuclease activity, active with either ribo- or deoxyribonucleic acids and producing 3'-phosphomonoesters	6	3	0.705528	7.46193	0.0063	2.20054	1640898_at /// 1633754_at /// 1636812_at
inositol-1(or 4)-monophosphatase activity	6	3	0.705528	7.46193	0.0063	2.20054	1633637_at /// 1628821_at /// 1639911_at
carrier activity	511	81	60.0875	7.27829	0.00698	2.15619	1636264_at /// 1627343_a_at /// 1628744_s_at /// 1631649_at /// 1634952_s_at /// 1634174_at /// 1625688_at /// 1628100_at /// 1640405_at /// 1623632_s_at /// 1627239_s_at /// 1632395_s_at /// 1629963_at /// 1626124_at /// 1639110_at /// 1640301_a_at /// 1628494_a_at /// 1626600_at /// 1633778_at /// 1627106_a_at /// 1630968_at /// 1626807_a_at /// 1623447_a_at /// 1623552_s_at /// 1630335_s_at //…
high affinity inorganic phosphate:sodium symporter activity	18	6	2.11658	7.12512	0.0076	2.11912	1623035_at /// 1640405_at /// 1634952_s_at /// 1634762_a_at /// 1636620_s_at /// 1628494_a_at
UDP-galactosyltransferase activity	14	5	1.64623	6.83243	0.00895	2.04809	1641664_at /// 1637192_at /// 1640870_s_at /// 1638322_at /// 1628449_at
epidermal growth factor receptor binding	10	4	1.17588	6.78271	0.0092	2.036	1634766_at /// 1627453_s_at /// 1640119_a_at /// 1628325_at
phosphotransferase activity, for other substituted phosphate groups	10	4	1.17588	6.78271	0.0092	2.036	1633677_at /// 1627102_at /// 1636502_at /// 1641000_a_at
lipase activity	102	21	11.994	6.76243	0.00931	2.03107	1631157_at /// 1631783_at /// 1634515_at /// 1623027_s_at /// 1640207_at /// 1640833_at /// 1636791_s_at /// 1627620_at /// 1636087_at /// 1636583_at /// 1626749_a_at /// 1631228_a_at /// 1633716_at /// 1625065_s_at /// 1627287_at /// 1639384_s_at /// 1632452_at /// 1629877_at /// 1628290_s_at /// 1641570_s_at /// 1636343_at
FAD binding	49	12	5.76181	6.75395	0.00935	2.029	1635137_a_at /// 1640479_at /// 1632980_at /// 1637142_at /// 1634241_at /// 1626984_at /// 1639943_at /// 1632834_a_at /// 1629048_s_at /// 1631420_at /// 1628596_at /// 1633476_at
heme binding	134	26	15.7568	6.65893	0.00987	2.00586	1633639_at /// 1632021_at /// 1634143_at /// 1630802_at /// 1624159_at /// 1639170_at /// 1634623_a_at /// 1637622_s_at /// 1636688_at /// 1634809_s_at /// 1627180_at /// 1627844_at /// 1626022_at /// 1623068_at /// 1640755_at /// 1639495_at /// 1626401_at /// 1629771_at /// 1628052_at /// 1633252_at /// 1639069_at /// 1634662_at /// 1624101_at /// 1633401_s_at /// 1638739_at /// 1624939_at
tetrapyrrole binding	134	26	15.7568	6.65893	0.00987	2.00586	1633639_at /// 1632021_at /// 1634143_at /// 1630802_at /// 1624159_at /// 1639170_at /// 1634623_a_at /// 1637622_s_at /// 1636688_at /// 1634809_s_at /// 1627180_at /// 1627844_at /// 1626022_at /// 1623068_at /// 1640755_at /// 1639495_at /// 1626401_at /// 1629771_at /// 1628052_at /// 1633252_at /// 1639069_at /// 1634662_at /// 1624101_at /// 1638739_at /// 1633401_s_at /// 1624939_at
(S)-2-hydroxy-acid oxidase activity	1	1	0.117588	6.62186	0.01007	1.99682	1634699_a_at
[acyl-carrier-protein] S-acetyltransferase activity	1	1	0.117588	6.62186	0.01007	1.99682	1639230_at
4-aminobutyrate transaminase activity	1	1	0.117588	6.62186	0.01007	1.99682	1626489_s_at
4-hydroxybenzoate octaprenyltransferase activity	1	1	0.117588	6.62186	0.01007	1.99682	1625564_at
5-oxoprolinase (ATP-hydrolyzing) activity	1	1	0.117588	6.62186	0.01007	1.99682	1624290_at
acetylcholine transporter activity	1	1	0.117588	6.62186	0.01007	1.99682	1636264_at
acetylcholine:hydrogen antiporter activity	1	1	0.117588	6.62186	0.01007	1.99682	1636264_at
acetylcholinesterase activity	1	1	0.117588	6.62186	0.01007	1.99682	1624577_at
activin receptor activity, type II	1	1	0.117588	6.62186	0.01007	1.99682	1631769_at
acyl-CoA N-acyltransferase activity	1	1	0.117588	6.62186	0.01007	1.99682	1628976_at
adenine phosphoribosyltransferase activity	1	1	0.117588	6.62186	0.01007	1.99682	1628492_at
adenyl-nucleotide exchange factor activity	1	1	0.117588	6.62186	0.01007	1.99682	1626002_at
alcohol transporter activity	1	1	0.117588	6.62186	0.01007	1.99682	1622950_a_at
alkyl sulfatase activity	1	1	0.117588	6.62186	0.01007	1.99682	1635007_at
alpha-N-acetylgalactosaminidase activity	1	1	0.117588	6.62186	0.01007	1.99682	1635163_at
alpha-N-acetylglucosaminidase activity	1	1	0.117588	6.62186	0.01007	1.99682	1634468_at
ammonia-lyase activity	1	1	0.117588	6.62186	0.01007	1.99682	1637971_a_at
arginyltransferase activity	1	1	0.117588	6.62186	0.01007	1.99682	1625590_a_at
aryl hydrocarbon receptor binding	1	1	0.117588	6.62186	0.01007	1.99682	1634000_a_at
atypical protein kinase C activity	1	1	0.117588	6.62186	0.01007	1.99682	1627948_at
beta-carotene 15,15'-monooxygenase activity	1	1	0.117588	6.62186	0.01007	1.99682	1625743_at
biliverdin reductase activity	1	1	0.117588	6.62186	0.01007	1.99682	1628320_at
biotin-[propionyl-CoA-carboxylase (ATP-hydrolyzing)] ligase activity	1	1	0.117588	6.62186	0.01007	1.99682	1640199_at
calcium channel regulator activity	1	1	0.117588	6.62186	0.01007	1.99682	1633646_at
calcium-dependent phospholipase A2 activity	1	1	0.117588	6.62186	0.01007	1.99682	1631228_a_at
carbon-monoxide oxygenase activity	1	1	0.117588	6.62186	0.01007	1.99682	1632530_s_at
carnitine O-octanoyltransferase activity	1	1	0.117588	6.62186	0.01007	1.99682	1625652_s_at
caspase-activated deoxyribonuclease activity	1	1	0.117588	6.62186	0.01007	1.99682	1624326_at
cation:sugar symporter activity	1	1	0.117588	6.62186	0.01007	1.99682	1639110_at
CDP-diacylglycerol-glycerol-3-phosphate 3-phosphatidyltransferase activity	1	1	0.117588	6.62186	0.01007	1.99682	1636502_at
cytosol alanyl aminopeptidase activity	1	1	0.117588	6.62186	0.01007	1.99682	1623648_s_at
delta14-sterol reductase activity	1	1	0.117588	6.62186	0.01007	1.99682	1641398_s_at
delta1-pyrroline-5-carboxylate synthetase activity	1	1	0.117588	6.62186	0.01007	1.99682	1637154_at
deoxynucleoside kinase activity	1	1	0.117588	6.62186	0.01007	1.99682	1627691_at
deoxyribonuclease II activity	1	1	0.117588	6.62186	0.01007	1.99682	1640898_at
diphosphoinositol-polyphosphate diphosphatase activity	1	1	0.117588	6.62186	0.01007	1.99682	1640329_s_at
diphosphomevalonate decarboxylase activity	1	1	0.117588	6.62186	0.01007	1.99682	1637066_at
disaccharide transporter activity	1	1	0.117588	6.62186	0.01007	1.99682	1639110_at
DNA topoisomerase I binding	1	1	0.117588	6.62186	0.01007	1.99682	1630539_at
dolichyl-phosphate beta-glucosyltransferase activity	1	1	0.117588	6.62186	0.01007	1.99682	1636123_at
dTDP-glucose 4,6-dehydratase activity	1	1	0.117588	6.62186	0.01007	1.99682	1629109_at
electron transporter, transferring electrons within the cyclic electron transport pathway of photosynthesis activity	1	1	0.117588	6.62186	0.01007	1.99682	1633299_at
ephrin receptor activity	1	1	0.117588	6.62186	0.01007	1.99682	1641458_s_at
epidermal growth factor receptor activating ligand activity	1	1	0.117588	6.62186	0.01007	1.99682	1627453_s_at
ER retention sequence binding	1	1	0.117588	6.62186	0.01007	1.99682	1641295_s_at
ethanolaminephosphotransferase activity	1	1	0.117588	6.62186	0.01007	1.99682	1641000_a_at
fatty acid (omega-1)-hydroxylase activity	1	1	0.117588	6.62186	0.01007	1.99682	1640755_at
formyltetrahydrofolate dehydrogenase activity	1	1	0.117588	6.62186	0.01007	1.99682	1631452_at
fumarylacetoacetase activity	1	1	0.117588	6.62186	0.01007	1.99682	1638810_at
galactokinase activity	1	1	0.117588	6.62186	0.01007	1.99682	1641681_s_at
glucuronyl-galactosyl-proteoglycan 4-alpha-N-acetylglucosaminyltransferase activity	1	1	0.117588	6.62186	0.01007	1.99682	1636990_at
glutamate 5-kinase activity	1	1	0.117588	6.62186	0.01007	1.99682	1637154_at
glutamate synthase (NADPH) activity	1	1	0.117588	6.62186	0.01007	1.99682	1629048_s_at
glutamate synthase activity, NADH or NADPH as acceptor	1	1	0.117588	6.62186	0.01007	1.99682	1629048_s_at
glutamate-5-semialdehyde dehydrogenase activity	1	1	0.117588	6.62186	0.01007	1.99682	1637154_at
glutaryl-CoA dehydrogenase activity	1	1	0.117588	6.62186	0.01007	1.99682	1637142_at
glycerol transporter activity	1	1	0.117588	6.62186	0.01007	1.99682	1622950_a_at
glycerol-3-phosphate transporter activity	1	1	0.117588	6.62186	0.01007	1.99682	1622950_a_at
glycine N-methyltransferase activity	1	1	0.117588	6.62186	0.01007	1.99682	1634551_at
glycolate oxidase activity	1	1	0.117588	6.62186	0.01007	1.99682	1634699_a_at
heme oxygenase (decyclizing) activity	1	1	0.117588	6.62186	0.01007	1.99682	1640462_at
heparan sulfate N-acetylglucosaminyltransferase activity	1	1	0.117588	6.62186	0.01007	1.99682	1636990_at
holocytochrome-c synthase activity	1	1	0.117588	6.62186	0.01007	1.99682	1637165_at
homogentisate 1,2-dioxygenase activity	1	1	0.117588	6.62186	0.01007	1.99682	1633492_at
hydrogen:sugar symporter activity	1	1	0.117588	6.62186	0.01007	1.99682	1639110_at
hydrolase activity, acting on acid carbon-carbon bonds	1	1	0.117588	6.62186	0.01007	1.99682	1638810_at
hydrolase activity, acting on acid carbon-carbon bonds, in ketonic substances	1	1	0.117588	6.62186	0.01007	1.99682	1638810_at
hydrolase activity, acting on acid sulfur-nitrogen bonds	1	1	0.117588	6.62186	0.01007	1.99682	1639834_at
hydroxymethylglutaryl-CoA synthase activity	1	1	0.117588	6.62186	0.01007	1.99682	1634072_s_at
inositol hexakisphosphate kinase activity	1	1	0.117588	6.62186	0.01007	1.99682	1638432_a_at
insulin binding	1	1	0.117588	6.62186	0.01007	1.99682	1629141_at
insulin receptor activity	1	1	0.117588	6.62186	0.01007	1.99682	1629141_at
JAK pathway signal transduction adaptor activity	1	1	0.117588	6.62186	0.01007	1.99682	1635260_at
juvenile-hormone esterase activity	1	1	0.117588	6.62186	0.01007	1.99682	1637833_at
KDEL sequence binding	1	1	0.117588	6.62186	0.01007	1.99682	1641295_s_at
laminin receptor activity	1	1	0.117588	6.62186	0.01007	1.99682	1629803_a_at
L-ascorbate:sodium symporter activity	1	1	0.117588	6.62186	0.01007	1.99682	1625688_at
long-chain-enoyl-CoA hydratase activity	1	1	0.117588	6.62186	0.01007	1.99682	1635745_a_at
lysine-tRNA ligase activity	1	1	0.117588	6.62186	0.01007	1.99682	1622945_a_at
myosin II binding	1	1	0.117588	6.62186	0.01007	1.99682	1637410_s_at
NADPH dehydrogenase activity	1	1	0.117588	6.62186	0.01007	1.99682	1628320_at
NADPH-adrenodoxin reductase activity	1	1	0.117588	6.62186	0.01007	1.99682	1636137_at
nicotinate phosphoribosyltransferase activity	1	1	0.117588	6.62186	0.01007	1.99682	1638844_s_at
N-sulfoglucosamine sulfohydrolase activity	1	1	0.117588	6.62186	0.01007	1.99682	1639834_at
octanoyltransferase activity	1	1	0.117588	6.62186	0.01007	1.99682	1625652_s_at
O-octanoyltransferase activity	1	1	0.117588	6.62186	0.01007	1.99682	1625652_s_at
osmosensor activity	1	1	0.117588	6.62186	0.01007	1.99682	1627041_s_at
oxidized pyrimidine base lesion DNA N-glycosylase activity	1	1	0.117588	6.62186	0.01007	1.99682	1624901_at
oxidoreductase activity, acting on other nitrogenous compounds as donors	1	1	0.117588	6.62186	0.01007	1.99682	1625436_at
oxidoreductase activity, acting on other nitrogenous compounds as donors, oxygen as acceptor	1	1	0.117588	6.62186	0.01007	1.99682	1625436_at
oxidoreductase activity, acting on the aldehyde or oxo group of donors, cytochrome as acceptor	1	1	0.117588	6.62186	0.01007	1.99682	1632530_s_at
phosphoinositide 3-kinase regulator activity	1	1	0.117588	6.62186	0.01007	1.99682	1622909_at
phosphopantetheinyltransferase activity	1	1	0.117588	6.62186	0.01007	1.99682	1633677_at
phosphoribosylformylglycinamidine synthase activity	1	1	0.117588	6.62186	0.01007	1.99682	1629194_s_at
phosphoserine phosphatase activity	1	1	0.117588	6.62186	0.01007	1.99682	1633488_at
platelet-derived growth factor receptor activity	1	1	0.117588	6.62186	0.01007	1.99682	1638143_a_at
poly(ADP-ribose) glycohydrolase activity	1	1	0.117588	6.62186	0.01007	1.99682	1640791_at
polyol transporter activity	1	1	0.117588	6.62186	0.01007	1.99682	1622950_a_at
polyprenyltransferase activity	1	1	0.117588	6.62186	0.01007	1.99682	1625564_at
prenylated protein tyrosine phosphatase activity	1	1	0.117588	6.62186	0.01007	1.99682	1631728_s_at
protein farnesyltransferase activity	1	1	0.117588	6.62186	0.01007	1.99682	1635482_at
protein N-terminal asparagine amidohydrolase activity	1	1	0.117588	6.62186	0.01007	1.99682	1638485_s_at
PTB domain binding	1	1	0.117588	6.62186	0.01007	1.99682	1629141_at
pyroglutamyl-peptidase I activity	1	1	0.117588	6.62186	0.01007	1.99682	1632593_at
Rho GDP-dissociation inhibitor activity	1	1	0.117588	6.62186	0.01007	1.99682	1633804_at
riboflavin kinase activity	1	1	0.117588	6.62186	0.01007	1.99682	1631313_at
ryanodine-sensitive calcium-release channel activity	1	1	0.117588	6.62186	0.01007	1.99682	1633452_a_at
saccharopine dehydrogenase (NAD+, L-lysine-forming) activity	1	1	0.117588	6.62186	0.01007	1.99682	1623787_at
saccharopine dehydrogenase activity	1	1	0.117588	6.62186	0.01007	1.99682	1623787_at
sarcosine dehydrogenase activity	1	1	0.117588	6.62186	0.01007	1.99682	1639819_at
sodium:bicarbonate symporter activity	1	1	0.117588	6.62186	0.01007	1.99682	1640301_a_at
sodium:chloride symporter activity	1	1	0.117588	6.62186	0.01007	1.99682	1626461_at
sphingolipid delta-4 desaturase activity	1	1	0.117588	6.62186	0.01007	1.99682	1625414_at
succinate-semialdehyde dehydrogenase activity	1	1	0.117588	6.62186	0.01007	1.99682	1635280_at
sucrose transporter activity	1	1	0.117588	6.62186	0.01007	1.99682	1639110_at
sucrose:hydrogen symporter activity	1	1	0.117588	6.62186	0.01007	1.99682	1639110_at
threonine ammonia-lyase activity	1	1	0.117588	6.62186	0.01007	1.99682	1637971_a_at
thymidine kinase activity	1	1	0.117588	6.62186	0.01007	1.99682	1627691_at
triglyceride binding	1	1	0.117588	6.62186	0.01007	1.99682	1635744_at
type 1 serine/threonine specific protein phosphatase inhibitor activity	1	1	0.117588	6.62186	0.01007	1.99682	1627539_at
UDP-glucose 6-dehydrogenase activity	1	1	0.117588	6.62186	0.01007	1.99682	1629352_at
urate oxidase activity	1	1	0.117588	6.62186	0.01007	1.99682	1625436_at
wide-spectrum protease inhibitor activity	1	1	0.117588	6.62186	0.01007	1.99682	1630067_a_at
xylose isomerase activity	1	1	0.117588	6.62186	0.01007	1.99682	1638113_at
inorganic anion transporter activity	44	11	5.17387	6.56061	0.01043	1.98188	1636620_s_at /// 1634952_s_at /// 1632317_at /// 1623035_at /// 1640301_a_at /// 1634762_a_at /// 1626124_at /// 1625022_a_at /// 1628494_a_at /// 1640405_at /// 1634174_at
transferase activity, transferring glycosyl groups	181	33	21.2834	6.45	0.0111	1.95486	1638113_at /// 1628296_at /// 1633310_at /// 1636990_at /// 1626799_a_at /// 1640877_at /// 1641191_s_at /// 1636123_at /// 1640870_s_at /// 1641664_at /// 1636806_at /// 1637192_at /// 1638903_at /// 1638844_s_at /// 1630630_at /// 1626970_at /// 1639093_s_at /// 1631240_at /// 1634828_at /// 1637032_at /// 1628950_at /// 1640103_s_at /// 1628449_at /// 1627139_at /// 1628492_at /// 1637442_at /…
oxidoreductase activity, acting on CH-OH group of donors	142	27	16.6975	6.35674	0.01169	1.93205	1635227_at /// 1640479_at /// 1629352_at /// 1628935_at /// 1638368_at /// 1634699_a_at /// 1623106_s_at /// 1639009_at /// 1626801_at /// 1625995_a_at /// 1630359_at /// 1634045_at /// 1632782_a_at /// 1628931_at /// 1624688_at /// 1631420_at /// 1623769_at /// 1636311_at /// 1635987_at /// 1626984_at /// 1637721_at /// 1641412_at /// 1627015_at /// 1630236_s_at /// 1635745_a_at /// 1627117_a_at…
zinc ion binding	1103	101	129.7	6.35056	0.01173	1.93054	1625414_at /// 1632100_s_at /// 1632303_a_at /// 1631313_at /// 1625223_a_at /// 1638400_at /// 1626624_s_at /// 1627986_s_at /// 1632904_at /// 1636015_s_at /// 1633249_at /// 1637807_at /// 1625997_s_at /// 1641223_at /// 1631498_a_at /// 1623105_at /// 1624697_at /// 1640945_at /// 1630805_at /// 1641053_s_at /// 1635216_at /// 1635741_a_at /// 1637188_s_at /// 1635725_a_at /// 1635393_s_at //…
monosaccharide transporter activity	24	7	2.82211	6.18499	0.01288	1.88996	1629963_at /// 1634033_s_at /// 1640529_at /// 1633086_s_at /// 1625477_a_at /// 1640556_at /// 1629469_s_at
iron ion binding	280	47	32.9246	6.01725	0.01417	1.84873	1634662_at /// 1627180_at /// 1633401_s_at /// 1638923_at /// 1640755_at /// 1640848_at /// 1628052_at /// 1626401_at /// 1636651_a_at /// 1633492_at /// 1639659_at /// 1624939_at /// 1638006_at /// 1624755_a_at /// 1633252_at /// 1638739_at /// 1635953_at /// 1627945_at /// 1634641_a_at /// 1623068_at /// 1634623_a_at /// 1639170_at /// 1627844_at /// 1640489_at /// 1634143_at /// 1639495_at ///…
serine-type endopeptidase activity	275	46	32.3367	5.77319	0.01627	1.78855	1634364_s_at /// 1624092_at /// 1632755_at /// 1634848_at /// 1625598_at /// 1637534_at /// 1635033_at /// 1636019_at /// 1641534_at /// 1625212_at /// 1635740_at /// 1623871_at /// 1639364_at /// 1629676_at /// 1639489_at /// 1624236_at /// 1636689_at /// 1625514_s_at /// 1623756_at /// 1627162_at /// 1626394_at /// 1631148_at /// 1626373_at /// 1625828_at /// 1624573_at /// 1624578_at /// 16271…
amidase activity	7	3	0.823116	5.75718	0.01642	1.78459	1636244_s_at /// 1633357_at /// 1637576_s_at
carbon-nitrogen lyase activity	7	3	0.823116	5.75718	0.01642	1.78459	1635740_at /// 1632701_at /// 1637971_a_at
fatty-acid ligase activity	7	3	0.823116	5.75718	0.01642	1.78459	1637257_at /// 1637109_s_at /// 1634048_a_at
long-chain-fatty-acid-CoA ligase activity	7	3	0.823116	5.75718	0.01642	1.78459	1637257_at /// 1637109_s_at /// 1634048_a_at
myosin binding	7	3	0.823116	5.75718	0.01642	1.78459	1638319_at /// 1635238_s_at /// 1637410_s_at
transferase activity, transferring amino-acyl groups	7	3	0.823116	5.75718	0.01642	1.78459	1624371_a_at /// 1625590_a_at /// 1631426_at
hydrolase activity, acting on ester bonds	603	91	70.9056	5.69471	0.01702	1.76914	1639230_at /// 1638021_at /// 1632904_at /// 1631157_at /// 1639834_at /// 1640848_at /// 1627287_at /// 1633249_at /// 1635007_at /// 1630756_at /// 1640833_at /// 1640898_at /// 1639729_s_at /// 1636583_at /// 1624901_at /// 1625065_s_at /// 1639710_at /// 1625785_at /// 1636632_at /// 1629109_at /// 1628290_s_at /// 1623027_s_at /// 1636791_s_at /// 1632452_at /// 1626665_at /// 1626133_s_at /…
N-acetylmuramoyl-L-alanine amidase activity	11	4	1.29347	5.66331	0.01732	1.76137	1636490_at /// 1633545_at /// 1627986_s_at /// 1629118_at
nucleotide binding	1352	129	158.979	5.65319	0.01742	1.75886	1639943_at /// 1632429_at /// 1624154_at /// 1629752_at /// 1641286_s_at /// 1637631_at /// 1635117_at /// 1638547_s_at /// 1633881_at /// 1626138_s_at /// 1629374_at /// 1641564_a_at /// 1633249_at /// 1637807_at /// 1637966_at /// 1637142_at /// 1633299_at /// 1641681_s_at /// 1636695_at /// 1628389_at /// 1627239_s_at /// 1638143_a_at /// 1640661_at /// 1628659_at /// 1628596_at /// 1639126_at…
transporter activity	1113	158	130.875	5.62169	0.01774	1.75106	1636264_at /// 1628295_at /// 1624027_at /// 1640301_a_at /// 1625688_at /// 1633100_a_at /// 1628659_at /// 1624392_s_at /// 1634952_s_at /// 1631073_at /// 1631704_at /// 1635944_a_at /// 1637159_at /// 1632908_s_at /// 1625477_a_at /// 1639093_s_at /// 1641474_s_at /// 1631078_at /// 1627673_at /// 1627354_at /// 1626540_at /// 1627208_at /// 1637393_at /// 1628100_at /// 1639110_at /// 164058…
peptide receptor activity	61	1	7.17287	5.31228	0.02118	1.67416	1634874_at
peptide receptor activity, G-protein coupled	61	1	7.17287	5.31228	0.02118	1.67416	1634874_at
sugar binding	71	15	8.34875	5.2989	0.02134	1.67083	1629391_at /// 1625671_at /// 1633378_at /// 1630231_at /// 1635199_at /// 1623329_at /// 1624560_at /// 1634828_at /// 1631627_at /// 1640458_at /// 1641071_at /// 1623347_at /// 1640635_a_at /// 1636963_at /// 1628296_at
acyl-CoA dehydrogenase activity	16	5	1.88141	5.16933	0.02299	1.63848	1632980_at /// 1637142_at /// 1633476_at /// 1634241_at /// 1639943_at
oxidoreductase activity, acting on the CH-OH group of donors, NAD or NADP as acceptor	103	20	12.1116	5.13785	0.02341	1.63061	1635227_at /// 1629352_at /// 1628935_at /// 1638368_at /// 1639009_at /// 1623106_s_at /// 1626801_at /// 1625995_a_at /// 1630359_at /// 1634045_at /// 1628931_at /// 1636311_at /// 1635987_at /// 1637721_at /// 1641412_at /// 1627015_at /// 1630236_s_at /// 1635745_a_at /// 1627117_a_at /// 1632808_at
galactosyltransferase activity	21	6	2.46935	5.0481	0.02465	1.60813	1641664_at /// 1637192_at /// 1627139_at /// 1640870_s_at /// 1638322_at /// 1628449_at
GTP binding	204	13	23.988	5.03316	0.02487	1.60438	1630949_s_at /// 1638262_at /// 1625838_at /// 1630932_at /// 1633599_a_at /// 1638796_at /// 1633320_at /// 1634794_at /// 1634804_at /// 1627668_s_at /// 1623809_s_at /// 1632429_at /// 1624321_at
transferase activity, transferring hexosyl groups	143	26	16.8151	5.01708	0.0251	1.60035	1638113_at /// 1628296_at /// 1633310_at /// 1636990_at /// 1636123_at /// 1640870_s_at /// 1641191_s_at /// 1641664_at /// 1636806_at /// 1637192_at /// 1638903_at /// 1630630_at /// 1626970_at /// 1631240_at /// 1634828_at /// 1637032_at /// 1628950_at /// 1628449_at /// 1627139_at /// 1637442_at /// 1631595_at /// 1638322_at /// 1633215_at /// 1639147_s_at /// 1625873_at /// 1628402_a_at
alpha DNA polymerase activity	4	2	0.470352	4.97462	0.02572	1.5897	1633249_at /// 1633854_at
aspartate-tRNA ligase activity	4	2	0.470352	4.97462	0.02572	1.5897	1629026_at /// 1629374_at
endoribonuclease activity, producing 3'-phosphomonoesters	4	2	0.470352	4.97462	0.02572	1.5897	1633754_at /// 1636812_at
enoyl-CoA hydratase activity	4	2	0.470352	4.97462	0.02572	1.5897	1636153_at /// 1635745_a_at
ether hydrolase activity	4	2	0.470352	4.97462	0.02572	1.5897	1627773_a_at /// 1626414_at
fatty acid amide hydrolase activity	4	2	0.470352	4.97462	0.02572	1.5897	1633357_at /// 1637576_s_at
fibroblast growth factor receptor activity	4	2	0.470352	4.97462	0.02572	1.5897	1640867_s_at /// 1632434_at
glucosylceramidase activity	4	2	0.470352	4.97462	0.02572	1.5897	1630993_at /// 1635084_at
heme transporter activity	4	2	0.470352	4.97462	0.02572	1.5897	1638547_s_at /// 1628389_at
heparin binding	4	2	0.470352	4.97462	0.02572	1.5897	1631638_at /// 1639636_at
inorganic diphosphatase activity	4	2	0.470352	4.97462	0.02572	1.5897	1637051_at /// 1629510_at
leukotriene-A4 hydrolase activity	4	2	0.470352	4.97462	0.02572	1.5897	1627773_a_at /// 1626414_at
monoamine transporter activity	4	2	0.470352	4.97462	0.02572	1.5897	1636275_a_at /// 1637393_at
myosin phosphatase activity	4	2	0.470352	4.97462	0.02572	1.5897	1635238_s_at /// 1624755_a_at
N-acetylgalactosamine-4-sulfatase activity	4	2	0.470352	4.97462	0.02572	1.5897	1626665_at /// 1641629_at
phosphatidylinositol-4,5-bisphosphate 3-kinase activity	4	2	0.470352	4.97462	0.02572	1.5897	1625233_at /// 1625678_at
phosphatidylinositol-4-phosphate 3-kinase activity	4	2	0.470352	4.97462	0.02572	1.5897	1625233_at /// 1625678_at
general RNA polymerase II transcription factor activity	111	5	13.0523	4.96764	0.02583	1.58795	1638591_at /// 1624550_at /// 1631196_at /// 1628160_a_at /// 1636020_s_at
structural molecule activity	900	83	105.829	4.92466	0.02648	1.57715	1626022_at /// 1634662_at /// 1629803_a_at /// 1639721_at /// 1626830_at /// 1625223_a_at /// 1626624_s_at /// 1632098_at /// 1627823_at /// 1633881_at /// 1622970_at /// 1627017_at /// 1637587_at /// 1634064_at /// 1640945_at /// 1640391_at /// 1638073_at /// 1641653_at /// 1625942_s_at /// 1635725_a_at /// 1631636_at /// 1625880_at /// 1627324_at /// 1637689_at /// 1631355_at /// 1637022_at ///…
binding	7260	789	853.689	4.90185	0.02683	1.57141	1632303_a_at /// 1640479_at /// 1627314_s_at /// 1626502_s_at /// 1628101_s_at /// 1631712_at /// 1624699_s_at /// 1629806_a_at /// 1635227_at /// 1634855_s_at /// 1638096_at /// 1632273_at /// 1624573_at /// 1635740_at /// 1623689_a_at /// 1631200_at /// 1628744_s_at /// 1630802_at /// 1624143_a_at /// 1641563_at /// 1640924_a_at /// 1637269_at /// 1629208_at /// 1625652_s_at /// 1629837_at /// …
heat shock protein binding	49	11	5.76181	4.76215	0.02909	1.53622	1637059_s_at /// 1623514_a_at /// 1626174_a_at /// 1637650_at /// 1639086_s_at /// 1633399_at /// 1638963_s_at /// 1638456_at /// 1641511_at /// 1641563_at /// 1636651_a_at
oxidoreductase activity, acting on sulfur group of donors	12	4	1.41106	4.75008	0.0293	1.53318	1630886_at /// 1625276_a_at /// 1631800_at /// 1635084_at
peptidoglycan binding	12	4	1.41106	4.75008	0.0293	1.53318	1636490_at /// 1633545_at /// 1627986_s_at /// 1629118_at
neuropeptide binding	56	1	6.58493	4.73679	0.02952	1.52982	1634874_at
neuropeptide receptor activity	56	1	6.58493	4.73679	0.02952	1.52982	1634874_at
structural constituent of cuticle (sensu Insecta)	83	3	9.7598	4.68195	0.03048	1.51597	1641474_s_at /// 1626830_at /// 1640975_at
UDP-glycosyltransferase activity	99	19	11.6412	4.65173	0.03102	1.50833	1638113_at /// 1628296_at /// 1633310_at /// 1636990_at /// 1636123_at /// 1640870_s_at /// 1641191_s_at /// 1641664_at /// 1637192_at /// 1638903_at /// 1626970_at /// 1634828_at /// 1637032_at /// 1628950_at /// 1628449_at /// 1637442_at /// 1638322_at /// 1625873_at /// 1628402_a_at
inositol or phosphatidylinositol phosphatase activity	27	7	3.17488	4.60855	0.03181	1.4974	1626988_at /// 1633637_at /// 1636632_at /// 1628821_at /// 1639757_at /// 1630756_at /// 1639911_at
phosphate transporter activity	27	7	3.17488	4.60855	0.03181	1.4974	1623035_at /// 1640405_at /// 1634952_s_at /// 1634762_a_at /// 1636620_s_at /// 1632317_at /// 1628494_a_at
GTPase activity	154	9	18.1086	4.58158	0.03232	1.49056	1630949_s_at /// 1638262_at /// 1625838_at /// 1630932_at /// 1637526_s_at /// 1635741_a_at /// 1627668_s_at /// 1632429_at /// 1624321_at
CDP-alcohol phosphatidyltransferase activity	8	3	0.940704	4.50801	0.03374	1.4719	1627102_at /// 1636502_at /// 1641000_a_at
gap-junction forming channel activity	8	3	0.940704	4.50801	0.03374	1.4719	1631078_at /// 1640798_a_at /// 1628323_s_at
high affinity sulfate permease activity	8	3	0.940704	4.50801	0.03374	1.4719	1625022_a_at /// 1626124_at /// 1634174_at
innexin channel activity	8	3	0.940704	4.50801	0.03374	1.4719	1631078_at /// 1640798_a_at /// 1628323_s_at
nutrient reservoir activity	8	3	0.940704	4.50801	0.03374	1.4719	1640202_at /// 1641634_at /// 1626429_at
protein phosphatase inhibitor activity	8	3	0.940704	4.50801	0.03374	1.4719	1623495_at /// 1640465_at /// 1627539_at
glucose transporter activity	17	5	1.999	4.50527	0.03379	1.47121	1629963_at /// 1634033_s_at /// 1633086_s_at /// 1625477_a_at /// 1629469_s_at
guanyl nucleotide binding	208	14	24.4583	4.47194	0.03446	1.46274	1630949_s_at /// 1638262_at /// 1625838_at /// 1630932_at /// 1633599_a_at /// 1638796_at /// 1633320_at /// 1634794_at /// 1635406_at /// 1634804_at /// 1627668_s_at /// 1632429_at /// 1623809_s_at /// 1624321_at
hydrolase activity, acting on carbon-nitrogen (but not peptide) bonds, in linear amides	69	14	8.11357	4.27063	0.03878	1.41143	1635084_at /// 1636244_s_at /// 1626458_at /// 1629118_at /// 1638485_s_at /// 1633190_at /// 1637576_s_at /// 1630993_at /// 1633357_at /// 1633545_at /// 1630310_at /// 1636490_at /// 1637955_a_at /// 1627986_s_at
cation channel activity	161	10	18.9317	4.21382	0.0401	1.3969	1626739_s_at /// 1637534_at /// 1633452_a_at /// 1625065_s_at /// 1625514_s_at /// 1635360_at /// 1626468_a_at /// 1625190_at /// 1633649_s_at /// 1623066_at
motor activity	114	6	13.405	4.09059	0.04312	1.3653	1640945_at /// 1624729_at /// 1632854_s_at /// 1627017_at /// 1628105_a_at /// 1627324_at
cofactor binding	156	27	18.3437	4.08483	0.04327	1.36382	1629048_s_at /// 1640479_at /// 1634955_at /// 1638368_at /// 1623106_s_at /// 1634699_a_at /// 1637142_at /// 1636942_at /// 1632834_a_at /// 1628596_at /// 1626489_s_at /// 1624776_a_at /// 1631420_at /// 1636311_at /// 1626984_at /// 1631452_at /// 1635137_a_at /// 1629109_at /// 1632980_at /// 1641270_at /// 1639943_at /// 1633476_at /// 1630236_s_at /// 1639230_at /// 1635745_a_at /// 162832…
alkaline phosphatase activity	13	4	1.52864	3.99544	0.04562	1.34081	1634529_at /// 1636888_a_at /// 1637660_at /// 1636287_at
alpha-glucosidase activity	13	4	1.52864	3.99544	0.04562	1.34081	1623900_a_at /// 1624509_at /// 1638508_at /// 1627464_at
caspase activity	13	4	1.52864	3.99544	0.04562	1.34081	1627463_at /// 1639071_a_at /// 1632790_at /// 1637487_at
elastase activity	13	4	1.52864	3.99544	0.04562	1.34081	1624506_at /// 1629050_at /// 1625538_at /// 1624092_at
multidrug transporter activity	13	4	1.52864	3.99544	0.04562	1.34081	1632500_at /// 1631925_at /// 1632273_at /// 1628659_at
acyltransferase activity	150	26	17.6382	3.96411	0.04648	1.33273	1624109_s_at /// 1630808_at /// 1641558_at /// 1635482_at /// 1628896_a_at /// 1624371_a_at /// 1636248_at /// 1634449_at /// 1634728_at /// 1626147_s_at /// 1625369_at /// 1625344_at /// 1628744_s_at /// 1636180_at /// 1626056_a_at /// 1625590_a_at /// 1635441_at /// 1635652_at /// 1629877_at /// 1628976_at /// 1625652_s_at /// 1641570_s_at /// 1629084_at /// 1639230_at /// 1625564_at /// 163367…
oxidoreductase activity, acting on the CH-NH group of donors	18	5	2.11658	3.92807	0.04749	1.32343	1631452_at /// 1638624_at /// 1639819_at /// 1623787_at /// 1640775_a_at
carboxylic ester hydrolase activity	144	25	16.9327	3.84356	0.04994	1.30157	1631157_at /// 1631783_at /// 1634515_at /// 1623027_s_at /// 1640207_at /// 1640833_at /// 1638021_at /// 1636791_s_at /// 1627620_at /// 1636087_at /// 1636583_at /// 1626749_a_at /// 1631228_a_at /// 1633716_at /// 1625065_s_at /// 1627287_at /// 1624577_at /// 1639384_s_at /// 1632452_at /// 1624700_a_at /// 1629877_at /// 1628290_s_at /// 1641570_s_at /// 1637833_at /// 1636343_at
helicase activity	122	7	14.3457	3.76139	0.05245	1.28026	1625759_at /// 1629507_a_at /// 1628160_a_at /// 1627032_a_at /// 1623333_a_at /// 1623347_at /// 1626228_a_at
identical protein binding	111	20	13.0523	3.69828	0.05447	1.26385	1629141_at /// 1640386_at /// 1636020_s_at /// 1624326_at /// 1637966_at /// 1632100_s_at /// 1626002_at /// 1626416_a_at /// 1635355_a_at /// 1627242_at /// 1628931_at /// 1633492_at /// 1632683_s_at /// 1637971_a_at /// 1636321_s_at /// 1637721_at /// 1631682_at /// 1636864_at /// 1627436_s_at /// 1627117_a_at
ion channel activity	218	16	25.6342	3.62085	0.05706	1.24367	1626739_s_at /// 1637534_at /// 1633452_a_at /// 1625065_s_at /// 1625514_s_at /// 1631073_at /// 1635360_at /// 1628224_a_at /// 1629559_s_at /// 1626468_a_at /// 1625190_at /// 1624670_at /// 1626540_at /// 1624393_at /// 1633649_s_at /// 1623066_at
lyase activity	202	33	23.7528	3.60005	0.05778	1.23824	1637165_at /// 1637066_at /// 1628885_at /// 1639126_at /// 1630728_a_at /// 1630640_at /// 1634072_s_at /// 1636928_s_at /// 1636153_at /// 1634794_at /// 1633599_a_at /// 1628719_at /// 1632652_s_at /// 1632952_at /// 1631227_at /// 1638090_at /// 1625465_a_at /// 1636758_s_at /// 1625369_at /// 1623105_at /// 1623861_at /// 1628231_at /// 1639514_at /// 1636219_at /// 1637971_a_at /// 1625538_…
signal sequence binding	9	3	1.05829	3.56256	0.0591	1.22844	1638890_at /// 1641295_s_at /// 1633320_at
sulfate porter activity	9	3	1.05829	3.56256	0.0591	1.22844	1626124_at /// 1625022_a_at /// 1634174_at
sulfate transporter activity	9	3	1.05829	3.56256	0.0591	1.22844	1626124_at /// 1625022_a_at /// 1634174_at
beta-N-acetylhexosaminidase activity	5	2	0.58794	3.39136	0.06554	1.1835	1640957_at /// 1630306_at
epidermal growth factor receptor activity	5	2	0.58794	3.39136	0.06554	1.1835	1637638_s_at /// 1629141_at
flavin-linked sulfhydryl oxidase activity	5	2	0.58794	3.39136	0.06554	1.1835	1631800_at /// 1635084_at
glutamyl aminopeptidase activity	5	2	0.58794	3.39136	0.06554	1.1835	1631676_at /// 1629464_a_at
glycine hydroxymethyltransferase activity	5	2	0.58794	3.39136	0.06554	1.1835	1631452_at /// 1640594_at
glycosaminoglycan binding	5	2	0.58794	3.39136	0.06554	1.1835	1631638_at /// 1639636_at
phosphatidylinositol 3-kinase activity	5	2	0.58794	3.39136	0.06554	1.1835	1625233_at /// 1625678_at
phosphoinositide 3-kinase activity	5	2	0.58794	3.39136	0.06554	1.1835	1625233_at /// 1625678_at
thiol oxidase activity	5	2	0.58794	3.39136	0.06554	1.1835	1631800_at /// 1635084_at
transferase activity, transferring acyl groups, acyl groups converted into alkyl on transfer	5	2	0.58794	3.39136	0.06554	1.1835	1634072_s_at /// 1623652_at
transforming growth factor beta receptor activity	5	2	0.58794	3.39136	0.06554	1.1835	1640409_at /// 1631769_at
cofactor transporter activity	14	4	1.64623	3.3654	0.06658	1.17666	1629455_at /// 1638547_s_at /// 1623447_a_at /// 1628389_at
glucuronosyltransferase activity	36	8	4.23317	3.35187	0.06713	1.17309	1637442_at /// 1628950_at /// 1628449_at /// 1638903_at /// 1626970_at /// 1628402_a_at /// 1625873_at /// 1641191_s_at
triacylglycerol lipase activity	42	9	4.9387	3.33979	0.06762	1.1699	1628290_s_at /// 1636343_at /// 1627287_at /// 1634515_at /// 1636583_at /// 1639384_s_at /// 1640207_at /// 1623027_s_at /// 1636087_at
nucleoside-triphosphatase activity	607	56	71.3759	3.3123	0.06876	1.16265	1623347_at /// 1636523_at /// 1635448_at /// 1628224_a_at /// 1624321_at /// 1632273_at /// 1628659_at /// 1636651_a_at /// 1639126_at /// 1624854_s_at /// 1629507_a_at /// 1625838_at /// 1624050_at /// 1627017_at /// 1628295_at /// 1632500_at /// 1629676_at /// 1630949_s_at /// 1627668_s_at /// 1624650_at /// 1630932_at /// 1627032_a_at /// 1638547_s_at /// 1634699_a_at /// 1630788_at /// 162333…
structural constituent of cytoskeleton	355	30	41.7437	3.30386	0.06912	1.16041	1624854_s_at /// 1637587_at /// 1627017_at /// 1639721_at /// 1636320_at /// 1640119_a_at /// 1637410_s_at /// 1622970_at /// 1628105_a_at /// 1633881_at /// 1627550_a_at /// 1632901_s_at /// 1632854_s_at /// 1625230_a_at /// 1639228_at /// 1635725_a_at /// 1636391_at /// 1635238_s_at /// 1641653_at /// 1631979_at /// 1626624_s_at /// 1622893_at /// 1640337_a_at /// 1628867_s_at /// 1625942_s_at …
amine transporter activity	61	12	7.17287	3.24852	0.07149	1.14577	1626461_at /// 1624836_at /// 1637393_at /// 1633778_at /// 1636835_at /// 1636264_at /// 1627343_a_at /// 1625228_at /// 1632160_s_at /// 1623083_at /// 1623632_s_at /// 1636275_a_at
extracellular ligand-gated ion channel activity	69	3	8.11357	3.22282	0.07262	1.13895	1626739_s_at /// 1626540_at /// 1624670_at
transcriptional repressor activity	81	4	9.52463	3.20448	0.07344	1.13409	1624766_s_at /// 1633592_a_at /// 1623106_s_at /// 1634954_at
ATP binding	896	87	105.359	3.19904	0.07368	1.13264	1624154_at /// 1629752_at /// 1641286_s_at /// 1637631_at /// 1635117_at /// 1638547_s_at /// 1633881_at /// 1626138_s_at /// 1629374_at /// 1637807_at /// 1637966_at /// 1633299_at /// 1641681_s_at /// 1628389_at /// 1636695_at /// 1627239_s_at /// 1638143_a_at /// 1640661_at /// 1628659_at /// 1639126_at /// 1629559_s_at /// 1640409_at /// 1629790_at /// 1636539_at /// 1629141_at /// 1640231_a_…
threonine endopeptidase activity	25	6	2.9397	3.18585	0.07428	1.12914	1641485_at /// 1624338_at /// 1631376_at /// 1634820_at /// 1623021_at /// 1633010_s_at
structural constituent of cuticle	115	7	13.5226	3.14618	0.07611	1.11859	1631017_at /// 1641474_s_at /// 1638742_at /// 1635623_at /// 1626740_at /// 1626830_at /// 1640975_at
purine nucleotide binding	1134	113	133.345	3.10406	0.0781	1.10736	1639943_at /// 1632429_at /// 1624154_at /// 1629752_at /// 1641286_s_at /// 1637631_at /// 1635117_at /// 1638547_s_at /// 1633881_at /// 1626138_s_at /// 1629374_at /// 1637807_at /// 1637966_at /// 1637142_at /// 1633299_at /// 1641681_s_at /// 1628389_at /// 1636695_at /// 1627239_s_at /// 1638143_a_at /// 1640661_at /// 1628659_at /// 1628596_at /// 1639126_at /// 1629559_s_at /// 1640409_at…
transcription factor binding	125	8	14.6985	3.05269	0.0806	1.09364	1624355_at /// 1624766_s_at /// 1634000_a_at /// 1624550_at /// 1631196_at /// 1631342_at /// 1623106_s_at /// 1634954_at
transcription cofactor activity	91	5	10.7005	3.03685	0.08139	1.08941	1624766_s_at /// 1631196_at /// 1631342_at /// 1623106_s_at /// 1634954_at
drug binding	20	5	2.35176	2.9821	0.08419	1.07474	1638415_at /// 1633703_s_at /// 1622902_at /// 1633836_a_at /// 1627385_at
O-acyltransferase activity	20	5	2.35176	2.9821	0.08419	1.07474	1625344_at /// 1625652_s_at /// 1641570_s_at /// 1629877_at /// 1626147_s_at
metal ion binding	1845	192	216.95	2.86931	0.09028	1.04439	1633639_at /// 1639086_s_at /// 1641058_at /// 1629771_at /// 1628402_a_at /// 1627324_at /// 1633866_at /// 1634641_a_at /// 1632023_s_at /// 1634529_at /// 1626056_a_at /// 1640945_at /// 1624272_at /// 1633190_at /// 1632021_at /// 1640696_at /// 1636953_a_at /// 1631120_at /// 1623068_at /// 1637159_at /// 1623923_a_at /// 1637051_at /// 1640775_a_at /// 1641365_s_at /// 1637188_s_at /// 1632…
serine-type endopeptidase inhibitor activity	76	14	8.93669	2.86875	0.09031	1.04424	1629574_at /// 1636653_at /// 1635968_at /// 1634952_s_at /// 1624057_at /// 1623612_at /// 1636946_at /// 1636829_at /// 1623459_at /// 1629906_s_at /// 1629083_at /// 1630067_a_at /// 1625773_at /// 1631670_at
transmembrane receptor protein kinase activity	63	12	7.40804	2.84637	0.09158	1.0382	1631769_at /// 1632434_at /// 1640867_s_at /// 1624389_at /// 1626724_at /// 1638143_a_at /// 1637638_s_at /// 1631447_at /// 1640409_at /// 1629141_at /// 1626742_at /// 1641458_s_at
cation:amino acid symporter activity	15	4	1.76382	2.83504	0.09223	1.03513	1632160_s_at /// 1625228_at /// 1636835_at /// 1623083_at
non-membrane spanning protein tyrosine kinase activity	15	4	1.76382	2.83504	0.09223	1.03513	1639139_a_at /// 1640661_at /// 1624464_s_at /// 1626742_at
oxidoreductase activity, acting on the CH-NH group of donors, NAD or NADP as acceptor	15	4	1.76382	2.83504	0.09223	1.03513	1631452_at /// 1638624_at /// 1623787_at /// 1640775_a_at
carbon-nitrogen ligase activity, with glutamine as amido-N-donor	10	3	1.17588	2.82972	0.09253	1.0337	1636244_s_at /// 1629194_s_at /// 1627665_at
hormone binding	10	3	1.17588	2.82972	0.09253	1.0337	1629141_at /// 1631670_at /// 1636967_a_at
phosphatase inhibitor activity	10	3	1.17588	2.82972	0.09253	1.0337	1623495_at /// 1640465_at /// 1627539_at
nucleotide kinase activity	44	9	5.17387	2.82946	0.09255	1.03363	1633935_at /// 1627691_at /// 1636539_at /// 1633754_at /// 1641062_at /// 1627360_at /// 1640421_at /// 1624518_at /// 1640119_a_at
excitatory extracellular ligand-gated ion channel activity	65	3	7.64322	2.82073	0.09305	1.03127	1626739_s_at /// 1624670_at /// 1626540_at
transferase activity, transferring acyl groups	181	29	21.2834	2.79774	0.0944	1.02504	1624109_s_at /// 1630808_at /// 1634072_s_at /// 1641558_at /// 1635482_at /// 1628896_a_at /// 1624371_a_at /// 1636248_at /// 1631426_at /// 1634449_at /// 1634728_at /// 1626147_s_at /// 1625369_at /// 1625344_at /// 1628744_s_at /// 1636180_at /// 1626056_a_at /// 1625590_a_at /// 1635441_at /// 1635652_at /// 1629877_at /// 1628976_at /// 1625652_s_at /// 1641570_s_at /// 1623652_at /// 1629…
intramolecular oxidoreductase activity	32	7	3.76282	2.78498	0.09515	1.02158	1638090_at /// 1631379_a_at /// 1634548_at /// 1630640_at /// 1626196_at /// 1638113_at /// 1632952_at
ATP-dependent helicase activity	99	6	11.6412	2.73367	0.09825	1.00765	1625759_at /// 1629507_a_at /// 1628160_a_at /// 1627032_a_at /// 1623333_a_at /// 1623347_at
hormone activity	64	3	7.52563	2.72154	0.099	1.00436	1631200_at /// 1632164_at /// 1633651_at
phosphotransferase activity, phosphate group as acceptor	33	7	3.8804	2.50796	0.11327	0.94587	1627360_at /// 1640119_a_at /// 1633935_at /// 1636539_at /// 1640421_at /// 1638432_a_at /// 1633754_at
pyrophosphatase activity	616	59	72.4342	2.49161	0.11445	0.94137	1623347_at /// 1636523_at /// 1635448_at /// 1628224_a_at /// 1624321_at /// 1640329_s_at /// 1632273_at /// 1628659_at /// 1636651_a_at /// 1639126_at /// 1624854_s_at /// 1629507_a_at /// 1625838_at /// 1624050_at /// 1627017_at /// 1628295_at /// 1632500_at /// 1629676_at /// 1630949_s_at /// 1627668_s_at /// 1624650_at /// 1630932_at /// 1627032_a_at /// 1638547_s_at /// 1634699_a_at /// 1630…
[acyl-carrier-protein] S-malonyltransferase activity	2	1	0.235176	2.48731	0.11477	0.94018	1639230_at
[pyruvate dehydrogenase (lipoamide)] kinase activity	2	1	0.235176	2.48731	0.11477	0.94018	1629515_at
3-hydroxyisobutyrate dehydrogenase activity	2	1	0.235176	2.48731	0.11477	0.94018	1630236_s_at
3-oxoacyl-[acyl-carrier-protein] synthase activity	2	1	0.235176	2.48731	0.11477	0.94018	1639230_at
5'-3' exoribonuclease activity	2	1	0.235176	2.48731	0.11477	0.94018	1632904_at
activin binding	2	1	0.235176	2.48731	0.11477	0.94018	1631769_at
activin receptor activity	2	1	0.235176	2.48731	0.11477	0.94018	1631769_at
acyl carnitine transporter activity	2	1	0.235176	2.48731	0.11477	0.94018	1623447_a_at
amine-lyase activity	2	1	0.235176	2.48731	0.11477	0.94018	1635740_at
asioloorosomucoid beta-1,3-glucuronosyltransferase activity	2	1	0.235176	2.48731	0.11477	0.94018	1628402_a_at
asparagine synthase (glutamine-hydrolyzing) activity	2	1	0.235176	2.48731	0.11477	0.94018	1627665_at
ATPase stimulator activity	2	1	0.235176	2.48731	0.11477	0.94018	1641511_at
CAAX-protein geranylgeranyltransferase activity	2	1	0.235176	2.48731	0.11477	0.94018	1629084_at
calcium:sodium antiporter activity	2	1	0.235176	2.48731	0.11477	0.94018	1623552_s_at
calcium-independent phospholipase A2 activity	2	1	0.235176	2.48731	0.11477	0.94018	1636791_s_at
carnitine O-palmitoyltransferase activity	2	1	0.235176	2.48731	0.11477	0.94018	1626147_s_at
cathepsin E activity	2	1	0.235176	2.48731	0.11477	0.94018	1633955_at
citrate (Si)-synthase activity	2	1	0.235176	2.48731	0.11477	0.94018	1623652_at
cystathionine gamma-lyase activity	2	1	0.235176	2.48731	0.11477	0.94018	1623861_at
cytidylate kinase activity	2	1	0.235176	2.48731	0.11477	0.94018	1636539_at
DNA primase activity	2	1	0.235176	2.48731	0.11477	0.94018	1633854_at
endodeoxyribonuclease activity, producing 3'-phosphomonoesters	2	1	0.235176	2.48731	0.11477	0.94018	1640898_at
eukaryotic elongation factor-2 kinase activity	2	1	0.235176	2.48731	0.11477	0.94018	1632728_at
ferredoxin-NADP+ reductase activity	2	1	0.235176	2.48731	0.11477	0.94018	1636137_at
galactosyl beta-1,3 N-acetylgalactosamine beta-1,3-glucuronosyltransferase activity	2	1	0.235176	2.48731	0.11477	0.94018	1628402_a_at
galanin receptor activity	2	1	0.235176	2.48731	0.11477	0.94018	1634874_at
glucose-6-phosphate 1-dehydrogenase activity	2	1	0.235176	2.48731	0.11477	0.94018	1625995_a_at
glucuronosyl-N-acetylglucosaminyl-proteoglycan 4-alpha-N-acetylglucosaminyltransferase activity	2	1	0.235176	2.48731	0.11477	0.94018	1637442_at
glutaminyl-peptide cyclotransferase activity	2	1	0.235176	2.48731	0.11477	0.94018	1631426_at
glutathione synthase activity	2	1	0.235176	2.48731	0.11477	0.94018	1633036_s_at
glycylpeptide N-tetradecanoyltransferase activity	2	1	0.235176	2.48731	0.11477	0.94018	1635652_at
glyoxylate reductase (NADP) activity	2	1	0.235176	2.48731	0.11477	0.94018	1638368_at
gurken receptor binding	2	1	0.235176	2.48731	0.11477	0.94018	1627453_s_at
homocysteine S-methyltransferase activity	2	1	0.235176	2.48731	0.11477	0.94018	1626086_at
insulin-like growth factor binding	2	1	0.235176	2.48731	0.11477	0.94018	1629141_at
insulin-like growth factor receptor activity	2	1	0.235176	2.48731	0.11477	0.94018	1637638_s_at
intracellular ligand-gated calcium channel activity	2	1	0.235176	2.48731	0.11477	0.94018	1633452_a_at
JUN kinase kinase kinase activity	2	1	0.235176	2.48731	0.11477	0.94018	1637966_at
leucine-tRNA ligase activity	2	1	0.235176	2.48731	0.11477	0.94018	1623193_at
light-activated voltage-gated calcium channel activity	2	1	0.235176	2.48731	0.11477	0.94018	1633649_s_at
long-chain-3-hydroxyacyl-CoA dehydrogenase activity	2	1	0.235176	2.48731	0.11477	0.94018	1635745_a_at
malonyltransferase activity	2	1	0.235176	2.48731	0.11477	0.94018	1639230_at
mannosyl-oligosaccharide 1,3-1,6-alpha-mannosidase activity	2	1	0.235176	2.48731	0.11477	0.94018	1632936_at
methylenetetrahydrofolate dehydrogenase (NAD+) activity	2	1	0.235176	2.48731	0.11477	0.94018	1640775_a_at
myristoyltransferase activity	2	1	0.235176	2.48731	0.11477	0.94018	1635652_at
N-acetylglucosamine-6-sulfatase activity	2	1	0.235176	2.48731	0.11477	0.94018	1635007_at
N-acetylglucosaminyl-proteoglycan 4-beta-glucuronosyltransferase activity	2	1	0.235176	2.48731	0.11477	0.94018	1637442_at
N-acetyllactosamine beta-1,3-glucuronosyltransferase activity	2	1	0.235176	2.48731	0.11477	0.94018	1628402_a_at
NAD-dependent histone deacetylase activity	2	1	0.235176	2.48731	0.11477	0.94018	1626458_at
O-palmitoyltransferase activity	2	1	0.235176	2.48731	0.11477	0.94018	1626147_s_at
ornithine-oxo-acid transaminase activity	2	1	0.235176	2.48731	0.11477	0.94018	1641270_at
O-sialoglycoprotein endopeptidase activity	2	1	0.235176	2.48731	0.11477	0.94018	1641223_at
oxidoreductase activity, acting on the CH-OH group of donors, oxygen as acceptor	2	1	0.235176	2.48731	0.11477	0.94018	1634699_a_at
palmitoyl-(protein) hydrolase activity	2	1	0.235176	2.48731	0.11477	0.94018	1629195_at
pancreatic ribonuclease activity	2	1	0.235176	2.48731	0.11477	0.94018	1636812_at
peptide deformylase activity	2	1	0.235176	2.48731	0.11477	0.94018	1633190_at
peptide hormone binding	2	1	0.235176	2.48731	0.11477	0.94018	1629141_at
peptidylamidoglycolate lyase activity	2	1	0.235176	2.48731	0.11477	0.94018	1632701_at
permease activity	2	1	0.235176	2.48731	0.11477	0.94018	1624393_at
phosphate binding	2	1	0.235176	2.48731	0.11477	0.94018	1640775_a_at
phosphoinositide 3-kinase binding	2	1	0.235176	2.48731	0.11477	0.94018	1629141_at
potassium channel regulator activity	2	1	0.235176	2.48731	0.11477	0.94018	1623023_at
procollagen-lysine 5-dioxygenase activity	2	1	0.235176	2.48731	0.11477	0.94018	1625588_s_at
proline-tRNA ligase activity	2	1	0.235176	2.48731	0.11477	0.94018	1626523_a_at
protein C-terminus binding	2	1	0.235176	2.48731	0.11477	0.94018	1623106_s_at
protein-glutamine gamma-glutamyltransferase activity	2	1	0.235176	2.48731	0.11477	0.94018	1624371_a_at
protein-methionine-R-oxide reductase activity	2	1	0.235176	2.48731	0.11477	0.94018	1630886_at
purine-nucleoside phosphorylase activity	2	1	0.235176	2.48731	0.11477	0.94018	1626799_a_at
pyroglutamyl-peptidase activity	2	1	0.235176	2.48731	0.11477	0.94018	1632593_at
pyrroline-5-carboxylate reductase activity	2	1	0.235176	2.48731	0.11477	0.94018	1638624_at
queuine tRNA-ribosyltransferase activity	2	1	0.235176	2.48731	0.11477	0.94018	1640877_at
Rab guanyl-nucleotide exchange factor activity	2	1	0.235176	2.48731	0.11477	0.94018	1625981_at
receptor signaling protein tyrosine kinase signaling protein activity	2	1	0.235176	2.48731	0.11477	0.94018	1635260_at
RNA modification guide activity	2	1	0.235176	2.48731	0.11477	0.94018	1628723_at
RNA polymerase I transcription factor activity	2	1	0.235176	2.48731	0.11477	0.94018	1638591_at
RNA polymerase II transcription factor activity, enhancer binding	2	1	0.235176	2.48731	0.11477	0.94018	1633299_at
RNA pseudouridylation guide activity	2	1	0.235176	2.48731	0.11477	0.94018	1628723_at
rRNA modification guide activity	2	1	0.235176	2.48731	0.11477	0.94018	1628723_at
rRNA pseudouridylation guide activity	2	1	0.235176	2.48731	0.11477	0.94018	1628723_at
S-acetyltransferase activity	2	1	0.235176	2.48731	0.11477	0.94018	1639230_at
selenocysteine methyltransferase activity	2	1	0.235176	2.48731	0.11477	0.94018	1626086_at
short-branched-chain-acyl-CoA dehydrogenase activity	2	1	0.235176	2.48731	0.11477	0.94018	1632980_at
S-malonyltransferase activity	2	1	0.235176	2.48731	0.11477	0.94018	1639230_at
snoRNA binding	2	1	0.235176	2.48731	0.11477	0.94018	1628723_at
sterol carrier protein X-related thiolase activity	2	1	0.235176	2.48731	0.11477	0.94018	1628744_s_at
strictosidine synthase activity	2	1	0.235176	2.48731	0.11477	0.94018	1635740_at
subtilisin activity	2	1	0.235176	2.48731	0.11477	0.94018	1639666_at
transaldolase activity	2	1	0.235176	2.48731	0.11477	0.94018	1640549_at
trans-hexaprenyltranstransferase activity	2	1	0.235176	2.48731	0.11477	0.94018	1641558_at
trehalose-phosphatase activity	2	1	0.235176	2.48731	0.11477	0.94018	1641446_s_at
tRNA-intron endonuclease activity	2	1	0.235176	2.48731	0.11477	0.94018	1633754_at
uridylate kinase activity	2	1	0.235176	2.48731	0.11477	0.94018	1636539_at
neuropeptide hormone activity	36	1	4.23317	2.4694	0.11608	0.93523	1633651_at
protein serine/threonine kinase activity	261	22	30.6905	2.46084	0.11672	0.93287	1632728_at /// 1637966_at /// 1627948_at /// 1630573_at /// 1633881_at /// 1635117_at /// 1624154_at /// 1633622_at /// 1637807_at /// 1628969_s_at /// 1636695_at /// 1626138_s_at /// 1634134_at /// 1623838_s_at /// 1626724_at /// 1640409_at /// 1631769_at /// 1631447_at /// 1640434_at /// 1630774_s_at /// 1635406_at /// 1624139_at
prenyltransferase activity	16	4	1.88141	2.38568	0.12245	0.91203	1625564_at /// 1629084_at /// 1631083_at /// 1635482_at
nucleobase, nucleoside, nucleotide kinase activity	46	9	5.40905	2.38396	0.12259	0.91156	1633935_at /// 1627691_at /// 1636539_at /// 1633754_at /// 1641062_at /// 1627360_at /// 1640421_at /// 1624518_at /// 1640119_a_at
acyl-CoA oxidase activity	6	2	0.705528	2.37504	0.12329	0.90908	1633476_at /// 1639943_at
aldose 1-epimerase activity	6	2	0.705528	2.37504	0.12329	0.90908	1632019_s_at /// 1633684_at
calpain activity	6	2	0.705528	2.37504	0.12329	0.90908	1628628_at /// 1640077_at
carnitine O-acyltransferase activity	6	2	0.705528	2.37504	0.12329	0.90908	1625652_s_at /// 1626147_s_at
ceramidase activity	6	2	0.705528	2.37504	0.12329	0.90908	1630993_at /// 1635084_at
FK506 binding	6	2	0.705528	2.37504	0.12329	0.90908	1638415_at /// 1633836_a_at
inositol trisphosphate 3-kinase activity	6	2	0.705528	2.37504	0.12329	0.90908	1638432_a_at /// 1633135_s_at
inositol trisphosphate kinase activity	6	2	0.705528	2.37504	0.12329	0.90908	1638432_a_at /// 1633135_s_at
lactate dehydrogenase activity	6	2	0.705528	2.37504	0.12329	0.90908	1635227_at /// 1634045_at
L-lactate dehydrogenase activity	6	2	0.705528	2.37504	0.12329	0.90908	1635227_at /// 1634045_at
macrolide binding	6	2	0.705528	2.37504	0.12329	0.90908	1638415_at /// 1633836_a_at
monocarboxylate porter activity	6	2	0.705528	2.37504	0.12329	0.90908	1630968_at /// 1631649_at
N-methyl-D-aspartate selective glutamate receptor activity	6	2	0.705528	2.37504	0.12329	0.90908	1640032_a_at /// 1623376_s_at
oxidoreductase activity, acting on sulfur group of donors, oxygen as acceptor	6	2	0.705528	2.37504	0.12329	0.90908	1631800_at /// 1635084_at
phorbol ester receptor activity	6	2	0.705528	2.37504	0.12329	0.90908	1627948_at /// 1637807_at
protein geranylgeranyltransferase activity	6	2	0.705528	2.37504	0.12329	0.90908	1629084_at /// 1631083_at
protein kinase C activity	6	2	0.705528	2.37504	0.12329	0.90908	1637807_at /// 1627948_at
sodium-dependent multivitamin transporter activity	6	2	0.705528	2.37504	0.12329	0.90908	1630249_at /// 1629271_at
v-SNARE activity	6	2	0.705528	2.37504	0.12329	0.90908	1638927_at /// 1635944_a_at
sodium channel activity	35	1	4.11558	2.35856	0.1246	0.90449	1625190_at
coenzyme binding	128	21	15.0513	2.35113	0.12519	0.90242	1629048_s_at /// 1640479_at /// 1638368_at /// 1623106_s_at /// 1634699_a_at /// 1637142_at /// 1636942_at /// 1632834_a_at /// 1628596_at /// 1631420_at /// 1636311_at /// 1626984_at /// 1635137_a_at /// 1629109_at /// 1632980_at /// 1639943_at /// 1633476_at /// 1630236_s_at /// 1635745_a_at /// 1628320_at /// 1634241_at
endopeptidase inhibitor activity	93	16	10.9357	2.34529	0.12566	0.90079	1629574_at /// 1636653_at /// 1641476_a_at /// 1635968_at /// 1634952_s_at /// 1624057_at /// 1623612_at /// 1636946_at /// 1636829_at /// 1629906_s_at /// 1623459_at /// 1629083_at /// 1632533_at /// 1630067_a_at /// 1625773_at /// 1631670_at
transmembrane receptor protein tyrosine kinase activity	40	8	4.70352	2.31035	0.12852	0.89105	1637638_s_at /// 1629141_at /// 1641458_s_at /// 1640867_s_at /// 1626742_at /// 1632434_at /// 1624389_at /// 1638143_a_at
chitin binding	94	6	11.0533	2.31023	0.12853	0.89101	1641389_at /// 1627140_at /// 1623416_at /// 1634142_at /// 1638716_a_at /// 1639636_at
hydrolase activity, acting on acid anhydrides	638	62	75.0211	2.26003	0.13275	0.87696	1623347_at /// 1636523_at /// 1635448_at /// 1628224_a_at /// 1624321_at /// 1640329_s_at /// 1632273_at /// 1628659_at /// 1636651_a_at /// 1639126_at /// 1624854_s_at /// 1629507_a_at /// 1625838_at /// 1624050_at /// 1627017_at /// 1628295_at /// 1632500_at /// 1629676_at /// 1639745_at /// 1623809_s_at /// 1630949_s_at /// 1627668_s_at /// 1638796_at /// 1624650_at /// 1630932_at /// 1627032_…
hydrolase activity, acting on acid anhydrides, in phosphorus-containing anhydrides	638	62	75.0211	2.26003	0.13275	0.87696	1623347_at /// 1636523_at /// 1635448_at /// 1628224_a_at /// 1624321_at /// 1640329_s_at /// 1632273_at /// 1628659_at /// 1636651_a_at /// 1639126_at /// 1624854_s_at /// 1629507_a_at /// 1625838_at /// 1624050_at /// 1627017_at /// 1628295_at /// 1632500_at /// 1629676_at /// 1639745_at /// 1623809_s_at /// 1630949_s_at /// 1627668_s_at /// 1638796_at /// 1624650_at /// 1630932_at /// 1627032_…
intramolecular oxidoreductase activity, interconverting keto- and enol-groups	11	3	1.29347	2.25151	0.13348	0.87457	1631379_a_at /// 1634548_at /// 1626196_at
intramolecular oxidoreductase activity, transposing C=C bonds	11	3	1.29347	2.25151	0.13348	0.87457	1638090_at /// 1630640_at /// 1632952_at
intramolecular oxidoreductase activity, transposing S-S bonds	11	3	1.29347	2.25151	0.13348	0.87457	1631379_a_at /// 1634548_at /// 1626196_at
phospholipase A1 activity	11	3	1.29347	2.25151	0.13348	0.87457	1631783_at /// 1623027_s_at /// 1636343_at
protein disulfide isomerase activity	11	3	1.29347	2.25151	0.13348	0.87457	1631379_a_at /// 1634548_at /// 1626196_at
protein prenyltransferase activity	11	3	1.29347	2.25151	0.13348	0.87457	1629084_at /// 1635482_at /// 1631083_at
xenobiotic transporter activity	11	3	1.29347	2.25151	0.13348	0.87457	1631925_at /// 1632273_at /// 1628659_at
xenobiotic-transporting ATPase activity	11	3	1.29347	2.25151	0.13348	0.87457	1631925_at /// 1632273_at /// 1628659_at
small GTPase regulator activity	136	10	15.992	2.24511	0.13404	0.87277	1633370_s_at /// 1628598_s_at /// 1625675_a_at /// 1633804_at /// 1624541_at /// 1630827_s_at /// 1626010_at /// 1629842_at /// 1625981_at /// 1638996_at
guanyl-nucleotide exchange factor activity	82	5	9.64222	2.23498	0.13492	0.86993	1634804_at /// 1625675_a_at /// 1634095_at /// 1625981_at /// 1630285_at
protease inhibitor activity	94	16	11.0533	2.21383	0.13678	0.86398	1629574_at /// 1636653_at /// 1641476_a_at /// 1635968_at /// 1634952_s_at /// 1624057_at /// 1623612_at /// 1636946_at /// 1636829_at /// 1629906_s_at /// 1623459_at /// 1629083_at /// 1632533_at /// 1630067_a_at /// 1625773_at /// 1631670_at
protein disulfide oxidoreductase activity	47	9	5.52664	2.18293	0.13955	0.85527	1635075_at /// 1635892_at /// 1631800_at /// 1635084_at /// 1623175_at /// 1634548_at /// 1626196_at /// 1631379_a_at /// 1627497_at
GTPase regulator activity	176	14	20.6955	2.16615	0.14108	0.85054	1633370_s_at /// 1628598_s_at /// 1634095_at /// 1625675_a_at /// 1633804_at /// 1624541_at /// 1630827_s_at /// 1626010_at /// 1630285_at /// 1629842_at /// 1634804_at /// 1626666_s_at /// 1625981_at /// 1638996_at
alpha-type channel activity	236	20	27.7508	2.16478	0.1412	0.85015	1624393_at /// 1633452_a_at /// 1629559_s_at /// 1626540_at /// 1626739_s_at /// 1623066_at /// 1631078_at /// 1640798_a_at /// 1637534_at /// 1628323_s_at /// 1631073_at /// 1625065_s_at /// 1635360_at /// 1633649_s_at /// 1624670_at /// 1625190_at /// 1626468_a_at /// 1625514_s_at /// 1623552_s_at /// 1628224_a_at
hydrolase activity, hydrolyzing N-glycosyl compounds	41	8	4.82111	2.09606	0.14768	0.83068	1624901_at /// 1640791_at /// 1640957_at /// 1637421_at /// 1640202_at /// 1637357_at /// 1630993_at /// 1639636_at
transcriptional activator activity	91	6	10.7005	2.06483	0.15073	0.8218	1640945_at /// 1624729_at /// 1639798_at /// 1631196_at /// 1631682_at /// 1627324_at
transferase activity, transferring sulfur-containing groups	45	2	5.29146	2.0474	0.15247	0.81682	1626965_at /// 1635330_at
hydro-lyase activity	68	12	7.99598	2.00502	0.15678	0.80471	1623105_at /// 1629109_at /// 1628885_at /// 1625369_at /// 1640650_at /// 1639514_at /// 1636153_at /// 1639126_at /// 1630640_at /// 1638090_at /// 1632952_at /// 1635745_a_at
phosphoric monoester hydrolase activity	257	38	30.2201	2.00286	0.157	0.80409	1641446_s_at /// 1631728_s_at /// 1640950_at /// 1629947_at /// 1633918_s_at /// 1640848_at /// 1633153_at /// 1637641_at /// 1625785_at /// 1637660_at /// 1639006_at /// 1625044_at /// 1624755_a_at /// 1637378_s_at /// 1635238_s_at /// 1628682_at /// 1626988_at /// 1630756_at /// 1636287_at /// 1634529_at /// 1625794_at /// 1639911_at /// 1635842_at /// 1625775_a_at /// 1628821_at /// 1624797_at…
chromatin binding	122	9	14.3457	1.99201	0.15813	0.80098	1639659_at /// 1633152_at /// 1626458_at /// 1641398_s_at /// 1639006_at /// 1634954_at /// 1635840_s_at /// 1624766_s_at /// 1629507_a_at
enzyme inhibitor activity	139	22	16.3447	1.95672	0.16186	0.79085	1641563_at /// 1636829_at /// 1635965_at /// 1627539_at /// 1623612_at /// 1641476_a_at /// 1623495_at /// 1635968_at /// 1623459_at /// 1630067_a_at /// 1634952_s_at /// 1625773_at /// 1632533_at /// 1629083_at /// 1624057_at /// 1636653_at /// 1637641_at /// 1640465_at /// 1629574_at /// 1631670_at /// 1629906_s_at /// 1636946_at
aspartic-type endopeptidase activity	23	5	2.70452	1.94829	0.16277	0.78842	1626056_a_at /// 1632683_s_at /// 1633955_at /// 1630614_s_at /// 1639729_s_at
drug transporter activity	23	5	2.70452	1.94829	0.16277	0.78842	1632500_at /// 1631925_at /// 1632273_at /// 1636264_at /// 1628659_at
exoribonuclease activity	23	5	2.70452	1.94829	0.16277	0.78842	1632262_at /// 1628011_a_at /// 1637923_at /// 1632904_at /// 1629109_at
ligase activity, forming carbon-sulfur bonds	23	5	2.70452	1.94829	0.16277	0.78842	1629961_s_at /// 1637257_at /// 1637109_s_at /// 1634048_a_at /// 1626745_at
transferase activity, transferring pentosyl groups	23	5	2.70452	1.94829	0.16277	0.78842	1640877_at /// 1628492_at /// 1640103_s_at /// 1626799_a_at /// 1638844_s_at
polysaccharide binding	100	7	11.7588	1.92589	0.16521	0.78197	1641389_at /// 1627140_at /// 1631638_at /// 1623416_at /// 1638716_a_at /// 1634142_at /// 1639636_at
hydrolase activity, acting on carbon-nitrogen (but not peptide) bonds	118	19	13.8754	1.89268	0.1689	0.77237	1627986_s_at /// 1633545_at /// 1635084_at /// 1629118_at /// 1630310_at /// 1624290_at /// 1641318_at /// 1637576_s_at /// 1636490_at /// 1633357_at /// 1637971_a_at /// 1640775_a_at /// 1638485_s_at /// 1626458_at /// 1633190_at /// 1637955_a_at /// 1634216_at /// 1636244_s_at /// 1630993_at
carbon-carbon lyase activity	49	9	5.76181	1.81989	0.17733	0.75123	1636758_s_at /// 1625465_a_at /// 1636928_s_at /// 1633599_a_at /// 1631227_at /// 1628719_at /// 1630728_a_at /// 1634794_at /// 1637066_at
amine receptor activity	30	1	3.52764	1.81112	0.17837	0.74867	1626050_at
protein methyltransferase activity	30	1	3.52764	1.81112	0.17837	0.74867	1623519_at
Ras GTPase binding	30	1	3.52764	1.81112	0.17837	0.74867	1625942_s_at
small GTPase binding	30	1	3.52764	1.81112	0.17837	0.74867	1625942_s_at
structure-specific DNA binding	30	1	3.52764	1.81112	0.17837	0.74867	1624766_s_at
steroid binding	12	3	1.41106	1.78926	0.18102	0.74228	1626600_at /// 1628744_s_at /// 1640415_at
ion binding	1904	204	223.888	1.76658	0.18381	0.73564	1637421_at /// 1633639_at /// 1639086_s_at /// 1641058_at /// 1629771_at /// 1628402_a_at /// 1627324_at /// 1633866_at /// 1634641_a_at /// 1632023_s_at /// 1634529_at /// 1626056_a_at /// 1640945_at /// 1624272_at /// 1633190_at /// 1632021_at /// 1640696_at /// 1636953_a_at /// 1631120_at /// 1623068_at /// 1637159_at /// 1623923_a_at /// 1637051_at /// 1640775_a_at /// 1641365_s_at /// 163718…
channel or pore class transporter activity	238	21	27.9859	1.74385	0.18665	0.72897	1624393_at /// 1633452_a_at /// 1629559_s_at /// 1626540_at /// 1626739_s_at /// 1623066_at /// 1631078_at /// 1626560_at /// 1640798_a_at /// 1637534_at /// 1628323_s_at /// 1631073_at /// 1625065_s_at /// 1635360_at /// 1633649_s_at /// 1624670_at /// 1625190_at /// 1626468_a_at /// 1625514_s_at /// 1623552_s_at /// 1628224_a_at
peptide binding	76	5	8.93669	1.73414	0.18788	0.72611	1634874_at /// 1629141_at /// 1638890_at /// 1641295_s_at /// 1633320_at
neurotransmitter transporter activity	30	6	3.52764	1.73276	0.18806	0.72571	1641474_s_at /// 1632160_s_at /// 1627041_s_at /// 1624836_at /// 1623083_at /// 1636264_at
amine binding	29	1	3.41005	1.7033	0.19186	0.71702	1637971_a_at
RNA polymerase II transcription mediator activity	29	1	3.41005	1.7033	0.19186	0.71702	1631196_at
ATP-dependent peptidase activity	7	2	0.823116	1.6827	0.19457	0.71093	1629676_at /// 1628008_a_at
carbon-sulfur lyase activity	7	2	0.823116	1.6827	0.19457	0.71093	1623861_at /// 1637165_at
carnitine transporter activity	7	2	0.823116	1.6827	0.19457	0.71093	1629455_at /// 1623447_a_at
choline dehydrogenase activity	7	2	0.823116	1.6827	0.19457	0.71093	1640479_at /// 1631420_at
imaginal disc growth factor activity	7	2	0.823116	1.6827	0.19457	0.71093	1640202_at /// 1635389_s_at
inositol trisphosphate phosphatase activity	7	2	0.823116	1.6827	0.19457	0.71093	1626988_at /// 1636632_at
nucleoside kinase activity	7	2	0.823116	1.6827	0.19457	0.71093	1641062_at /// 1627691_at
tRNA methyltransferase activity	7	2	0.823116	1.6827	0.19457	0.71093	1632818_at /// 1636336_at
neurotransmitter:sodium symporter activity	24	5	2.82211	1.68073	0.19483	0.71035	1632160_s_at /// 1641474_s_at /// 1627041_s_at /// 1624836_at /// 1623083_at
acid phosphatase activity	18	4	2.11658	1.67593	0.19547	0.70893	1624797_at /// 1630756_at /// 1633200_at /// 1625785_at
phospholipase A2 activity	18	4	2.11658	1.67593	0.19547	0.70893	1640833_at /// 1631228_a_at /// 1636791_s_at /// 1625065_s_at
transition metal ion binding	1435	152	168.739	1.66048	0.19754	0.70435	1633639_at /// 1639086_s_at /// 1641058_at /// 1628402_a_at /// 1629771_at /// 1627324_at /// 1633866_at /// 1634641_a_at /// 1632023_s_at /// 1634529_at /// 1626056_a_at /// 1640945_at /// 1624272_at /// 1633190_at /// 1632021_at /// 1640696_at /// 1636953_a_at /// 1631120_at /// 1623068_at /// 1637159_at /// 1623923_a_at /// 1641365_s_at /// 1637188_s_at /// 1632303_a_at /// 1634143_at /// 1633…
NADH dehydrogenase activity	41	2	4.82111	1.65079	0.19885	0.70147	1624776_a_at /// 1634955_at
disulfide oxidoreductase activity	57	10	6.70252	1.62229	0.20277	0.69299	1635075_at /// 1635892_at /// 1631800_at /// 1635084_at /// 1634548_at /// 1623175_at /// 1626196_at /// 1631379_a_at /// 1629048_s_at /// 1627497_at
oxidoreductase activity, acting on peroxide as acceptor	37	7	4.35076	1.61317	0.20405	0.69027	1633617_at /// 1633471_at /// 1631628_s_at /// 1630258_at /// 1638006_at /// 1641195_at /// 1623193_at
oxidoreductase activity, acting on the CH-CH group of donors	37	7	4.35076	1.61317	0.20405	0.69027	1628320_at /// 1632980_at /// 1641398_s_at /// 1637142_at /// 1633476_at /// 1634241_at /// 1639943_at
peroxidase activity	37	7	4.35076	1.61317	0.20405	0.69027	1633617_at /// 1633471_at /// 1630258_at /// 1631628_s_at /// 1638006_at /// 1641195_at /// 1623193_at
enzyme activator activity	116	9	13.6402	1.57853	0.20897	0.67991	1628598_s_at /// 1639858_s_at /// 1639071_a_at /// 1634848_at /// 1628269_at /// 1630285_at /// 1629842_at /// 1641511_at /// 1626666_s_at
transferase activity, transferring groups other than amino-acyl groups	173	26	20.3427	1.57328	0.20973	0.67834	1624109_s_at /// 1630808_at /// 1641558_at /// 1635482_at /// 1628896_a_at /// 1624371_a_at /// 1636248_at /// 1634449_at /// 1634728_at /// 1626147_s_at /// 1625369_at /// 1625344_at /// 1628744_s_at /// 1636180_at /// 1626056_a_at /// 1625590_a_at /// 1635441_at /// 1635652_at /// 1629877_at /// 1628976_at /// 1625652_s_at /// 1641570_s_at /// 1629084_at /// 1639230_at /// 1625564_at /// 163367…
amino acid-polyamine transporter activity	44	8	5.17387	1.54372	0.21407	0.66945	1632160_s_at /// 1625228_at /// 1636835_at /// 1626461_at /// 1623083_at /// 1627343_a_at /// 1623632_s_at /// 1633778_at
exonuclease activity	44	8	5.17387	1.54372	0.21407	0.66945	1632262_at /// 1637151_at /// 1628011_a_at /// 1641303_at /// 1637923_at /// 1633249_at /// 1632904_at /// 1629109_at
polyamine transporter activity	44	8	5.17387	1.54372	0.21407	0.66945	1632160_s_at /// 1625228_at /// 1636835_at /// 1626461_at /// 1623083_at /// 1623632_s_at /// 1627343_a_at /// 1633778_at
damaged DNA binding	27	1	3.17488	1.48985	0.22224	0.65318	1626675_at
transcription coactivator activity	27	1	3.17488	1.48985	0.22224	0.65318	1631196_at
DNA-dependent ATPase activity	39	2	4.58593	1.45816	0.22722	0.64355	1625759_at /// 1628160_a_at
structural constituent of larval cuticle (sensu Insecta)	39	2	4.58593	1.45816	0.22722	0.64355	1626830_at /// 1640975_at
protein kinase activity	383	37	45.0362	1.43397	0.23112	0.63617	1626742_at /// 1629515_at /// 1624139_at /// 1641458_s_at /// 1634134_at /// 1632728_at /// 1633881_at /// 1633622_at /// 1639139_a_at /// 1637966_at /// 1635406_at /// 1626724_at /// 1631769_at /// 1637631_at /// 1636695_at /// 1624154_at /// 1640867_s_at /// 1629141_at /// 1640162_at /// 1627948_at /// 1626138_s_at /// 1628969_s_at /// 1640409_at /// 1637638_s_at /// 1631447_at /// 1627040_at /…
potassium channel activity	72	5	8.46634	1.41921	0.23353	0.63165	1626468_a_at /// 1626739_s_at /// 1635360_at /// 1625065_s_at /// 1623066_at
astacin activity	13	3	1.52864	1.41621	0.23403	0.63073	1634205_at /// 1640855_at /// 1641053_s_at
dioxygenase activity	13	3	1.52864	1.41621	0.23403	0.63073	1625743_at /// 1635953_at /// 1633492_at
galactose binding	13	3	1.52864	1.41621	0.23403	0.63073	1633378_at /// 1625671_at /// 1629391_at
oxidoreductase activity, acting on single donors with incorporation of molecular oxygen	13	3	1.52864	1.41621	0.23403	0.63073	1625743_at /// 1635953_at /// 1633492_at
oxidoreductase activity, acting on single donors with incorporation of molecular oxygen, incorporation of two atoms of oxygen	13	3	1.52864	1.41621	0.23403	0.63073	1625743_at /// 1635953_at /// 1633492_at
phospholipid transporter activity	13	3	1.52864	1.41621	0.23403	0.63073	1637417_at /// 1632361_at /// 1628744_s_at
guanylate kinase activity	19	4	2.23417	1.39566	0.23745	0.62443	1627360_at /// 1640119_a_at /// 1633935_at /// 1640421_at
nuclease activity	116	18	13.6402	1.39351	0.23781	0.62376	1632262_at /// 1641303_at /// 1624326_at /// 1639729_s_at /// 1628011_a_at /// 1633249_at /// 1637923_at /// 1625675_a_at /// 1636812_at /// 1641365_s_at /// 1632904_at /// 1640898_at /// 1633754_at /// 1629109_at /// 1624243_at /// 1637151_at /// 1624901_at /// 1626133_s_at
deaminase activity	26	1	3.05729	1.38438	0.23936	0.62095	1634216_at
Ras GTPase activator activity	26	1	3.05729	1.38438	0.23936	0.62095	1629842_at
scavenger receptor activity	26	1	3.05729	1.38438	0.23936	0.62095	1641725_at
cyclase activity	38	2	4.46834	1.36353	0.24293	0.61452	1628231_at /// 1636219_at
Ras guanyl-nucleotide exchange factor activity	38	2	4.46834	1.36353	0.24293	0.61452	1625675_a_at /// 1625981_at
cation binding	1794	194	210.953	1.36239	0.24312	0.61417	1637421_at /// 1633639_at /// 1639086_s_at /// 1641058_at /// 1628402_a_at /// 1629771_at /// 1627324_at /// 1633866_at /// 1634641_a_at /// 1632023_s_at /// 1634529_at /// 1626056_a_at /// 1640945_at /// 1624272_at /// 1633190_at /// 1632021_at /// 1640696_at /// 1636953_a_at /// 1631120_at /// 1623068_at /// 1637159_at /// 1623923_a_at /// 1641365_s_at /// 1637188_s_at /// 1632303_a_at /// 1634…
organic cation transporter activity	32	6	3.76282	1.33012	0.24878	0.60418	1623833_at /// 1625584_at /// 1627080_at /// 1630528_at /// 1630335_s_at /// 1636800_at
isomerase activity	117	18	13.7578	1.30808	0.25274	0.59732	1638113_at /// 1630640_at /// 1623102_at /// 1641320_s_at /// 1633836_a_at /// 1628160_a_at /// 1632952_at /// 1631227_at /// 1632019_s_at /// 1638090_at /// 1634548_at /// 1625465_a_at /// 1633684_at /// 1636528_at /// 1626196_at /// 1638415_at /// 1631379_a_at /// 1624744_a_at
histone methyltransferase activity	25	1	2.9397	1.27987	0.25792	0.58851	1623519_at
structural constituent of peritrophic membrane (sensu Insecta)	25	1	2.9397	1.27987	0.25792	0.58851	1638716_a_at
glutamate-gated ion channel activity	37	2	4.35076	1.27014	0.25974	0.58546	1626739_s_at /// 1626540_at
GTPase activator activity	59	4	6.93769	1.24393	0.26471	0.57722	1626666_s_at /// 1629842_at /// 1628598_s_at /// 1630285_at
RNA helicase activity	59	4	6.93769	1.24393	0.26471	0.57722	1629507_a_at /// 1627032_a_at /// 1623333_a_at /// 1623347_at
aminopeptidase activity	48	3	5.64422	1.23877	0.26571	0.5756	1631676_at /// 1629464_a_at /// 1623648_s_at
organic cation porter activity	26	5	3.05729	1.23447	0.26654	0.57424	1623833_at /// 1625584_at /// 1627080_at /// 1630528_at /// 1630335_s_at
protein tyrosine/serine/threonine phosphatase activity	26	5	3.05729	1.23447	0.26654	0.57424	1637641_at /// 1631728_s_at /// 1627660_a_at /// 1639757_at /// 1633153_at
amino acid transporter activity	53	9	6.23216	1.22925	0.26755	0.57259	1626461_at /// 1624836_at /// 1633778_at /// 1636835_at /// 1627343_a_at /// 1625228_at /// 1632160_s_at /// 1623083_at /// 1623632_s_at
cation-transporting ATPase activity	90	7	10.5829	1.21302	0.27073	0.56746	1636946_at /// 1626560_at /// 1628295_at /// 1623689_a_at /// 1625272_at /// 1626168_at /// 1627784_at
adenyl nucleotide binding	949	100	111.591	1.20396	0.27253	0.56458	1639943_at /// 1624154_at /// 1629752_at /// 1641286_s_at /// 1637631_at /// 1635117_at /// 1638547_s_at /// 1633881_at /// 1626138_s_at /// 1629374_at /// 1637807_at /// 1637966_at /// 1637142_at /// 1633299_at /// 1641681_s_at /// 1628389_at /// 1636695_at /// 1627239_s_at /// 1638143_a_at /// 1640661_at /// 1628659_at /// 1628596_at /// 1639126_at /// 1629559_s_at /// 1640409_at /// 1629790_at…
ion transporter activity	586	78	68.9066	1.20004	0.27331	0.56334	1626739_s_at /// 1636800_at /// 1624392_s_at /// 1636264_at /// 1627343_a_at /// 1634952_s_at /// 1634174_at /// 1637159_at /// 1625688_at /// 1638403_at /// 1640405_at /// 1628100_at /// 1627239_s_at /// 1632395_s_at /// 1625065_s_at /// 1629559_s_at /// 1626124_at /// 1625514_s_at /// 1639110_at /// 1635360_at /// 1640301_a_at /// 1628494_a_at /// 1626807_a_at /// 1623552_s_at /// 1630335_s_at …
asparaginase activity	8	2	0.940704	1.19284	0.27476	0.56105	1637955_a_at /// 1638485_s_at
extracellular matrix structural constituent	8	2	0.940704	1.19284	0.27476	0.56105	1629837_at /// 1638953_a_at
hydrolase activity, acting on ether bonds	8	2	0.940704	1.19284	0.27476	0.56105	1627773_a_at /// 1626414_at
iron ion transporter activity	8	2	0.940704	1.19284	0.27476	0.56105	1639442_a_at /// 1632430_at
phosphatidylethanolamine binding	8	2	0.940704	1.19284	0.27476	0.56105	1638073_at /// 1635965_at
phospholipase C activity	8	2	0.940704	1.19284	0.27476	0.56105	1626749_a_at /// 1633716_at
3-hydroxyacyl-CoA dehydrogenase activity	3	1	0.352764	1.18752	0.27583	0.55936	1635745_a_at
acetate-CoA ligase activity	3	1	0.352764	1.18752	0.27583	0.55936	1629961_s_at
adenosine kinase activity	3	1	0.352764	1.18752	0.27583	0.55936	1641062_at
alanine-tRNA ligase activity	3	1	0.352764	1.18752	0.27583	0.55936	1639644_at
calcium-dependent protein kinase C activity	3	1	0.352764	1.18752	0.27583	0.55936	1637807_at
calcium-release channel activity	3	1	0.352764	1.18752	0.27583	0.55936	1633452_a_at
carbonyl reductase (NADPH) activity	3	1	0.352764	1.18752	0.27583	0.55936	1627015_at
CDP-diacylglycerol-inositol 3-phosphatidyltransferase activity	3	1	0.352764	1.18752	0.27583	0.55936	1627102_at
cGMP binding	3	1	0.352764	1.18752	0.27583	0.55936	1635406_at
cGMP-dependent protein kinase activity	3	1	0.352764	1.18752	0.27583	0.55936	1635406_at
copper chaperone activity	3	1	0.352764	1.18752	0.27583	0.55936	1637159_at
CTP synthase activity	3	1	0.352764	1.18752	0.27583	0.55936	1640191_a_at
diacylglycerol-activated phospholipid-dependent protein kinase C activity	3	1	0.352764	1.18752	0.27583	0.55936	1637807_at
ferredoxin reductase activity	3	1	0.352764	1.18752	0.27583	0.55936	1636137_at
fructose transporter activity	3	1	0.352764	1.18752	0.27583	0.55936	1640529_at
galactosylgalactosylxylosylprotein 3-beta-glucuronosyltransferase activity	3	1	0.352764	1.18752	0.27583	0.55936	1628402_a_at
GDP-dissociation inhibitor activity	3	1	0.352764	1.18752	0.27583	0.55936	1633804_at
glucose dehydrogenase (acceptor) activity	3	1	0.352764	1.18752	0.27583	0.55936	1626984_at
glycogen synthase kinase 3 activity	3	1	0.352764	1.18752	0.27583	0.55936	1630774_s_at
GMP binding	3	1	0.352764	1.18752	0.27583	0.55936	1635406_at
HNK-1 sulfotransferase activity	3	1	0.352764	1.18752	0.27583	0.55936	1626965_at
inorganic phosphate transporter activity	3	1	0.352764	1.18752	0.27583	0.55936	1628494_a_at
intermediate filament binding	3	1	0.352764	1.18752	0.27583	0.55936	1622893_at
metallochaperone activity	3	1	0.352764	1.18752	0.27583	0.55936	1637159_at
methenyltetrahydrofolate cyclohydrolase activity	3	1	0.352764	1.18752	0.27583	0.55936	1640775_a_at
methylenetetrahydrofolate dehydrogenase (NADP+) activity	3	1	0.352764	1.18752	0.27583	0.55936	1640775_a_at
N4-(beta-N-acetylglucosaminyl)-L-asparaginase activity	3	1	0.352764	1.18752	0.27583	0.55936	1637955_a_at
N-acetyllactosaminide beta-1,3-N-acetylglucosaminyltransferase activity	3	1	0.352764	1.18752	0.27583	0.55936	1633310_at
oxidoreductase activity, acting on iron-sulfur proteins as donors, NAD or NADP as acceptor	3	1	0.352764	1.18752	0.27583	0.55936	1636137_at
oxidoreductase activity, acting on the CH-NH2 group of donors, NAD or NADP as acceptor	3	1	0.352764	1.18752	0.27583	0.55936	1629048_s_at
pantetheinase activity	3	1	0.352764	1.18752	0.27583	0.55936	1630310_at
phosphatidylcholine transporter activity	3	1	0.352764	1.18752	0.27583	0.55936	1637417_at
phosphoglycolate phosphatase activity	3	1	0.352764	1.18752	0.27583	0.55936	1641722_at
phosphorylase kinase activity	3	1	0.352764	1.18752	0.27583	0.55936	1624139_at
phosphotransferase activity, carboxyl group as acceptor	3	1	0.352764	1.18752	0.27583	0.55936	1637154_at
polyspecific organic cation transporter activity	3	1	0.352764	1.18752	0.27583	0.55936	1623833_at
prenyl-dependent CAAX protease activity	3	1	0.352764	1.18752	0.27583	0.55936	1639303_at
protein phosphatase type 2A activity	3	1	0.352764	1.18752	0.27583	0.55936	1640848_at
RNA polymerase III transcription factor activity	3	1	0.352764	1.18752	0.27583	0.55936	1624550_at
sepiapterin reductase activity	3	1	0.352764	1.18752	0.27583	0.55936	1635987_at
single-stranded DNA-dependent ATPase activity	3	1	0.352764	1.18752	0.27583	0.55936	1625759_at
single-stranded DNA-dependent ATP-dependent DNA helicase activity	3	1	0.352764	1.18752	0.27583	0.55936	1625759_at
small conductance calcium-activated potassium channel activity	3	1	0.352764	1.18752	0.27583	0.55936	1625065_s_at
S-methyltransferase activity	3	1	0.352764	1.18752	0.27583	0.55936	1626086_at
sodium-independent organic anion transporter activity	3	1	0.352764	1.18752	0.27583	0.55936	1627078_at
structural constituent of cell wall	3	1	0.352764	1.18752	0.27583	0.55936	1636338_at
uridine phosphorylase activity	3	1	0.352764	1.18752	0.27583	0.55936	1640103_s_at
chloride channel activity	24	1	2.82211	1.17646	0.27808	0.55583	1631073_at
cytokine activity	24	1	2.82211	1.17646	0.27808	0.55583	1631638_at
hydrogen-transporting ATP synthase activity, rotational mechanism	79	6	9.28945	1.16482	0.28047	0.55211	1636946_at /// 1626560_at /// 1625272_at /// 1623689_a_at /// 1628295_at /// 1626168_at
hydrogen-transporting ATPase activity, rotational mechanism	79	6	9.28945	1.16482	0.28047	0.55211	1636946_at /// 1626560_at /// 1625272_at /// 1623689_a_at /// 1628295_at /// 1626168_at
phosphoric ester hydrolase activity	287	40	33.7478	1.15832	0.28182	0.55004	1641446_s_at /// 1631728_s_at /// 1640950_at /// 1629947_at /// 1633918_s_at /// 1640848_at /// 1633153_at /// 1626749_a_at /// 1637641_at /// 1625785_at /// 1637660_at /// 1639006_at /// 1625044_at /// 1624755_a_at /// 1637378_s_at /// 1635238_s_at /// 1628682_at /// 1626988_at /// 1630756_at /// 1636287_at /// 1634529_at /// 1625794_at /// 1639911_at /// 1633716_at /// 1635842_at /// 1625775_a_…
chitinase activity	20	4	2.35176	1.15518	0.28247	0.54903	1637421_at /// 1640202_at /// 1635389_s_at /// 1639636_at
inositol or phosphatidylinositol kinase activity	20	4	2.35176	1.15518	0.28247	0.54903	1625233_at /// 1638432_a_at /// 1625678_at /// 1633135_s_at
kinase activity	572	76	67.2603	1.13561	0.28658	0.54275	1624692_at /// 1631313_at /// 1641062_at /// 1624154_at /// 1641711_at /// 1637631_at /// 1635498_at /// 1635117_at /// 1633881_at /// 1626138_s_at /// 1637807_at /// 1637966_at /// 1641681_s_at /// 1636695_at /// 1623265_at /// 1626724_at /// 1638143_a_at /// 1638285_a_at /// 1640661_at /// 1637188_s_at /// 1640409_at /// 1636539_at /// 1629141_at /// 1633935_at /// 1625233_at /// 1625678_at ///…
ATPase activity, coupled	384	38	45.1538	1.13339	0.28705	0.54204	1623347_at /// 1636523_at /// 1628224_a_at /// 1632273_at /// 1628659_at /// 1636651_a_at /// 1639126_at /// 1624854_s_at /// 1629507_a_at /// 1627017_at /// 1628295_at /// 1632500_at /// 1627032_a_at /// 1638547_s_at /// 1623333_a_at /// 1640231_a_at /// 1627239_s_at /// 1626560_at /// 1634903_at /// 1625272_at /// 1632434_at /// 1625759_at /// 1629559_s_at /// 1632395_s_at /// 1638963_s_at /// …
DNA topoisomerase (ATP-hydrolyzing) activity	14	3	1.64623	1.11326	0.29137	0.53555	1636528_at /// 1641320_s_at /// 1628160_a_at
GPI anchor binding	14	3	1.64623	1.11326	0.29137	0.53555	1630160_at /// 1636888_a_at /// 1624577_at
metallopeptidase activity	215	20	25.2814	1.10332	0.29354	0.53233	1630302_at /// 1637385_a_at /// 1634205_at /// 1623648_s_at /// 1626857_at /// 1639641_at /// 1641223_at /// 1633206_at /// 1630217_at /// 1627627_at /// 1641634_at /// 1628355_at /// 1639303_at /// 1629464_a_at /// 1640855_at /// 1625414_at /// 1631676_at /// 1641053_s_at /// 1632776_at /// 1630227_a_at
phosphatidate phosphatase activity	35	2	4.11558	1.0875	0.29703	0.5272	1633152_at /// 1639006_at
ligand-gated ion channel activity	88	7	10.3477	1.08308	0.29801	0.52577	1625514_s_at /// 1626739_s_at /// 1633452_a_at /// 1624670_at /// 1626540_at /// 1633649_s_at /// 1637534_at
histone-lysine N-methyltransferase activity	23	1	2.70452	1.07427	0.29998	0.52291	1623519_at
lysine N-methyltransferase activity	23	1	2.70452	1.07427	0.29998	0.52291	1623519_at
protein-lysine N-methyltransferase activity	23	1	2.70452	1.07427	0.29998	0.52291	1623519_at
single-stranded DNA binding	23	1	2.70452	1.07427	0.29998	0.52291	1624766_s_at
monovalent inorganic cation transporter activity	127	11	14.9337	1.03617	0.30871	0.51044	1638403_at /// 1629961_s_at /// 1626807_a_at /// 1628295_at /// 1626168_at /// 1636946_at /// 1632395_s_at /// 1623689_a_at /// 1626560_at /// 1625272_at /// 1636240_at
GTPase binding	34	2	3.99799	0.998494	0.31768	0.49802	1625942_s_at /// 1634804_at
phosphoric diester hydrolase activity	34	2	3.99799	0.998494	0.31768	0.49802	1633716_at /// 1626749_a_at
nucleotidyltransferase activity	126	11	14.8161	0.982886	0.32149	0.49284	1625564_at /// 1639729_s_at /// 1626133_s_at /// 1631349_s_at /// 1632142_at /// 1641365_s_at /// 1633249_at /// 1627924_at /// 1633854_at /// 1625997_s_at /// 1624272_at
2 iron, 2 sulfur cluster binding	22	1	2.58694	0.973494	0.32381	0.48971	1627945_at
4 iron, 4 sulfur cluster binding	22	1	2.58694	0.973494	0.32381	0.48971	1639659_at
cell adhesion molecule binding	22	1	2.58694	0.973494	0.32381	0.48971	1629803_a_at
acetylgalactosaminyltransferase activity	21	4	2.46935	0.948791	0.33003	0.48145	1634828_at /// 1628296_at /// 1638113_at /// 1637032_at
chymotrypsin activity	21	4	2.46935	0.948791	0.33003	0.48145	1627119_at /// 1639364_at /// 1624824_at /// 1638413_at
oxidoreductase activity, acting on the aldehyde or oxo group of donors, NAD or NADP as acceptor	21	4	2.46935	0.948791	0.33003	0.48145	1623216_s_at /// 1637154_at /// 1634096_at /// 1635280_at
translation elongation factor activity	21	4	2.46935	0.948791	0.33003	0.48145	1640020_at /// 1627749_at /// 1634095_at /// 1627668_s_at
cysteine-type endopeptidase activity	92	14	10.8181	0.935887	0.33334	0.47712	1627278_s_at /// 1641413_s_at /// 1627463_at /// 1627212_at /// 1628628_at /// 1639071_a_at /// 1631050_at /// 1640077_at /// 1632790_at /// 1632152_at /// 1637487_at /// 1641359_at /// 1640240_s_at /// 1637531_at
specific RNA polymerase II transcription factor activity	125	11	14.6985	0.930633	0.3347	0.47535	1640945_at /// 1624412_at /// 1624729_at /// 1635393_s_at /// 1631682_at /// 1623923_a_at /// 1624550_at /// 1626502_s_at /// 1636088_at /// 1634573_a_at /// 1627324_at
NADH dehydrogenase (quinone) activity	33	2	3.8804	0.911225	0.33979	0.46879	1624776_a_at /// 1634955_at
NADH dehydrogenase (ubiquinone) activity	33	2	3.8804	0.911225	0.33979	0.46879	1624776_a_at /// 1634955_at
oxidoreductase activity, acting on NADH or NADPH, quinone or similar compound as acceptor	33	2	3.8804	0.911225	0.33979	0.46879	1624776_a_at /// 1634955_at
calcium ion binding	331	33	38.9216	0.90093	0.34253	0.4653	1625750_at /// 1623692_s_at /// 1627073_a_at /// 1628296_at /// 1633452_a_at /// 1626708_at /// 1633836_a_at /// 1628419_a_at /// 1640833_at /// 1640077_at /// 1624389_at /// 1639363_at /// 1636589_s_at /// 1624650_at /// 1637602_at /// 1637807_at /// 1637534_at /// 1628628_at /// 1631228_a_at /// 1626707_a_at /// 1634828_at /// 1636391_at /// 1634766_at /// 1633649_s_at /// 1641053_s_at /// 1625…
hydrogen ion transporter activity	124	11	14.5809	0.879433	0.34836	0.45798	1638403_at /// 1629961_s_at /// 1626807_a_at /// 1628295_at /// 1626168_at /// 1636946_at /// 1632395_s_at /// 1623689_a_at /// 1626560_at /// 1625272_at /// 1636240_at
potassium ion binding	21	1	2.46935	0.874313	0.34976	0.45622	1623066_at
rRNA binding	15	3	1.76382	0.866381	0.35196	0.45351	1624278_at /// 1628723_at /// 1624070_at
carboxypeptidase activity	42	7	4.9387	0.860343	0.35364	0.45144	1630302_at /// 1628355_at /// 1641634_at /// 1632584_at /// 1632710_s_at /// 1626857_at /// 1639641_at
metalloendopeptidase activity	94	8	11.0533	0.843413	0.35842	0.4456	1633206_at /// 1639303_at /// 1641223_at /// 1630217_at /// 1634205_at /// 1640855_at /// 1641053_s_at /// 1637385_a_at
S-adenosylmethionine-dependent methyltransferase activity	74	6	8.70151	0.838724	0.35976	0.44398	1634551_at /// 1632818_at /// 1626086_at /// 1623519_at /// 1637555_at /// 1632151_at
ATPase activity, coupled to transmembrane movement of ions, phosphorylative mechanism	84	7	9.87739	0.838216	0.35991	0.44381	1627239_s_at /// 1632395_s_at /// 1626560_at /// 1634903_at /// 1626168_at /// 1636240_at /// 1627784_at
4-nitrophenylphosphatase activity	9	2	1.05829	0.837967	0.35998	0.44372	1628682_at /// 1640950_at
alpha-mannosidase activity	9	2	1.05829	0.837967	0.35998	0.44372	1637357_at /// 1632936_at
C-acyltransferase activity	9	2	1.05829	0.837967	0.35998	0.44372	1628744_s_at /// 1636180_at
NEDD8 activating enzyme activity	9	2	1.05829	0.837967	0.35998	0.44372	1632776_at /// 1624894_s_at
organic anion transporter activity	9	2	1.05829	0.837967	0.35998	0.44372	1627078_at /// 1637928_at
oxidoreductase activity, acting on the CH-CH group of donors, NAD or NADP as acceptor	9	2	1.05829	0.837967	0.35998	0.44372	1628320_at /// 1641398_s_at
phosphatidylinositol phosphate kinase activity	9	2	1.05829	0.837967	0.35998	0.44372	1625233_at /// 1625678_at
protein phosphatase type 1 activity	9	2	1.05829	0.837967	0.35998	0.44372	1635238_s_at /// 1624755_a_at
racemase and epimerase activity, acting on carbohydrates and derivatives	9	2	1.05829	0.837967	0.35998	0.44372	1632019_s_at /// 1633684_at
vitamin transporter activity	9	2	1.05829	0.837967	0.35998	0.44372	1629455_at /// 1623447_a_at
receptor signaling protein serine/threonine kinase activity	208	20	24.4583	0.812668	0.36733	0.43494	1632728_at /// 1637966_at /// 1627948_at /// 1630573_at /// 1633881_at /// 1635117_at /// 1624154_at /// 1637807_at /// 1628969_s_at /// 1636695_at /// 1626138_s_at /// 1634134_at /// 1623838_s_at /// 1626724_at /// 1640409_at /// 1631769_at /// 1631447_at /// 1630774_s_at /// 1635406_at /// 1624139_at
DNA helicase activity	53	4	6.23216	0.799491	0.37125	0.43034	1625759_at /// 1629507_a_at /// 1628160_a_at /// 1626228_a_at
carboxylic acid transporter activity	79	12	9.28945	0.790905	0.37383	0.42733	1626461_at /// 1624836_at /// 1633778_at /// 1636835_at /// 1623833_at /// 1630968_at /// 1627343_a_at /// 1625228_at /// 1632160_s_at /// 1623083_at /// 1623632_s_at /// 1631649_at
ATP-dependent DNA helicase activity	20	1	2.35176	0.776973	0.37807	0.42243	1625759_at
GABA-A receptor activity	20	1	2.35176	0.776973	0.37807	0.42243	1624670_at
phosphotransferase activity, alcohol group as acceptor	463	48	54.4432	0.762544	0.38253	0.41733	1626742_at /// 1629515_at /// 1624139_at /// 1630499_at /// 1641458_s_at /// 1634134_at /// 1632728_at /// 1633881_at /// 1633622_at /// 1625233_at /// 1625678_at /// 1639139_a_at /// 1637966_at /// 1631313_at /// 1624518_at /// 1635406_at /// 1638432_a_at /// 1626724_at /// 1631769_at /// 1633890_at /// 1637631_at /// 1636695_at /// 1624154_at /// 1640867_s_at /// 1640162_at /// 1629141_at /// 1…
antioxidant activity	43	7	5.05628	0.747195	0.38737	0.41188	1633617_at /// 1633471_at /// 1630258_at /// 1631628_s_at /// 1638006_at /// 1641195_at /// 1623193_at
phosphopantetheine binding	43	7	5.05628	0.747195	0.38737	0.41188	1634766_at /// 1633399_at /// 1624700_a_at /// 1624776_a_at /// 1631240_at /// 1634955_at /// 1630880_at
carboxypeptidase A activity	29	5	3.41005	0.741319	0.38924	0.40978	1630302_at /// 1628355_at /// 1641634_at /// 1639641_at /// 1626857_at
metallocarboxypeptidase activity	29	5	3.41005	0.741319	0.38924	0.40978	1630302_at /// 1628355_at /// 1641634_at /// 1639641_at /// 1626857_at
cation transporter activity	489	64	57.5005	0.734656	0.39138	0.4074	1639110_at /// 1636620_s_at /// 1641474_s_at /// 1630635_s_at /// 1638403_at /// 1630528_at /// 1636835_at /// 1637534_at /// 1627343_a_at /// 1626807_a_at /// 1628494_a_at /// 1628100_at /// 1629271_at /// 1623833_at /// 1633452_a_at /// 1628295_at /// 1627041_s_at /// 1630249_at /// 1625514_s_at /// 1633649_s_at /// 1626468_a_at /// 1629455_at /// 1624836_at /// 1625228_at /// 1634952_s_at /// …
hydrogen-exporting ATPase activity, phosphorylative mechanism	52	4	6.11458	0.731274	0.39247	0.40619	1632395_s_at /// 1626560_at /// 1636240_at /// 1626168_at
oxidoreductase activity, acting on NADH or NADPH	62	5	7.29046	0.719597	0.39628	0.402	1628320_at /// 1624776_a_at /// 1635137_a_at /// 1634955_at /// 1632834_a_at
P-P-bond-hydrolysis-driven transporter activity	149	14	17.5206	0.707436	0.4003	0.39762	1628295_at /// 1634903_at /// 1626168_at /// 1636946_at /// 1627239_s_at /// 1632395_s_at /// 1623689_a_at /// 1639093_s_at /// 1628429_at /// 1626560_at /// 1625272_at /// 1627784_at /// 1636240_at /// 1627354_at
primary active transporter activity	149	14	17.5206	0.707436	0.4003	0.39762	1628295_at /// 1634903_at /// 1626168_at /// 1636946_at /// 1627239_s_at /// 1632395_s_at /// 1623689_a_at /// 1639093_s_at /// 1628429_at /// 1626560_at /// 1625272_at /// 1627784_at /// 1636240_at /// 1627354_at
ATPase activity	433	45	50.9156	0.687301	0.40708	0.39032	1623347_at /// 1636523_at /// 1635448_at /// 1628224_a_at /// 1632273_at /// 1628659_at /// 1636651_a_at /// 1639126_at /// 1624854_s_at /// 1629507_a_at /// 1624050_at /// 1627017_at /// 1628295_at /// 1632500_at /// 1629676_at /// 1624650_at /// 1627032_a_at /// 1638547_s_at /// 1630788_at /// 1623333_a_at /// 1640231_a_at /// 1627239_s_at /// 1626560_at /// 1634903_at /// 1625272_at /// 163243…
ATPase activity, coupled to transmembrane movement of ions	120	11	14.1106	0.685698	0.40763	0.38973	1628295_at /// 1634903_at /// 1626168_at /// 1636946_at /// 1627239_s_at /// 1632395_s_at /// 1623689_a_at /// 1626560_at /// 1625272_at /// 1627784_at /// 1636240_at
carbohydrate transporter activity	88	13	10.3477	0.679806	0.40965	0.38758	1641320_s_at /// 1634033_s_at /// 1630335_s_at /// 1639110_at /// 1633086_s_at /// 1625477_a_at /// 1629469_s_at /// 1640556_at /// 1630528_at /// 1627080_at /// 1629963_at /// 1625193_at /// 1640529_at
carbon-oxygen lyase activity	88	13	10.3477	0.679806	0.40965	0.38758	1623105_at /// 1629109_at /// 1628885_at /// 1625369_at /// 1640650_at /// 1639514_at /// 1636153_at /// 1639126_at /// 1630640_at /// 1638090_at /// 1624901_at /// 1632952_at /// 1635745_a_at
oxygen transporter activity	16	3	1.88141	0.665059	0.41478	0.38218	1631627_at /// 1641634_at /// 1626429_at
N-acetyltransferase activity	51	4	5.99699	0.664994	0.4148	0.38216	1626056_a_at /// 1636248_at /// 1628896_a_at /// 1628976_at
organic acid transporter activity	81	12	9.52463	0.643329	0.42251	0.37417	1626461_at /// 1624836_at /// 1633778_at /// 1636835_at /// 1623833_at /// 1630968_at /// 1627343_a_at /// 1625228_at /// 1632160_s_at /// 1623083_at /// 1623632_s_at /// 1631649_at
protein binding	4172	473	490.577	0.62978	0.42744	0.36913	1623030_at /// 1633320_at /// 1627385_at /// 1625935_at /// 1631783_at /// 1626168_at /// 1628325_at /// 1641634_at /// 1628659_at /// 1625542_a_at /// 1632643_at /// 1624478_at /// 1640696_at /// 1625981_at /// 1628105_a_at /// 1636071_a_at /// 1624744_a_at /// 1639086_s_at /// 1630972_at /// 1627173_at /// 1632023_s_at /// 1628632_at /// 1627155_s_at /// 1630249_at /// 1641422_at /// 1637650_at…
transmembrane receptor protein serine/threonine kinase activity	23	4	2.70452	0.620537	0.43085	0.36568	1626724_at /// 1640409_at /// 1631447_at /// 1631769_at
phosphorus-oxygen lyase activity	40	3	4.70352	0.616981	0.43217	0.36434	1628231_at /// 1625538_at /// 1636219_at
transferase activity, transferring phosphorus-containing groups	713	91	83.8402	0.611426	0.43425	0.36226	1624692_at /// 1631313_at /// 1641062_at /// 1624154_at /// 1641711_at /// 1637631_at /// 1635498_at /// 1635117_at /// 1633881_at /// 1626138_s_at /// 1633249_at /// 1637807_at /// 1637966_at /// 1633677_at /// 1625997_s_at /// 1641000_a_at /// 1639729_s_at /// 1641681_s_at /// 1636695_at /// 1623265_at /// 1626724_at /// 1638143_a_at /// 1638285_a_at /// 1640661_at /// 1631349_s_at /// 1637188_…
calmodulin binding	99	9	11.6412	0.59925	0.43886	0.35767	1638319_at /// 1625065_s_at /// 1624139_at /// 1628628_at /// 1636589_s_at /// 1640077_at /// 1629947_at /// 1633649_s_at /// 1625750_at
5'-3' exonuclease activity	4	1	0.470352	0.596419	0.43995	0.3566	1632904_at
aconitate hydratase activity	4	1	0.470352	0.596419	0.43995	0.3566	1640650_at
amidine-lyase activity	4	1	0.470352	0.596419	0.43995	0.3566	1632701_at
aminomethyltransferase activity	4	1	0.470352	0.596419	0.43995	0.3566	1639819_at
calcium-dependent protein serine/threonine phosphatase regulator activity	4	1	0.470352	0.596419	0.43995	0.3566	1629947_at
cholinesterase activity	4	1	0.470352	0.596419	0.43995	0.3566	1624577_at
dynein binding	4	1	0.470352	0.596419	0.43995	0.3566	1624854_s_at
eye pigment precursor transporter activity	4	1	0.470352	0.596419	0.43995	0.3566	1624393_at
fumarate hydratase activity	4	1	0.470352	0.596419	0.43995	0.3566	1639126_at
glucose dehydrogenase activity	4	1	0.470352	0.596419	0.43995	0.3566	1626984_at
glutamate-tRNA ligase activity	4	1	0.470352	0.596419	0.43995	0.3566	1626523_a_at
glutamyl-tRNA(Gln) amidotransferase activity	4	1	0.470352	0.596419	0.43995	0.3566	1636244_s_at
hydroxymethyl-, formyl- and related transferase activity	4	1	0.470352	0.596419	0.43995	0.3566	1631452_at
inorganic anion exchanger activity	4	1	0.470352	0.596419	0.43995	0.3566	1640301_a_at
inward rectifier potassium channel activity	4	1	0.470352	0.596419	0.43995	0.3566	1623066_at
ketohexokinase activity	4	1	0.470352	0.596419	0.43995	0.3566	1630499_at
L-malate dehydrogenase activity	4	1	0.470352	0.596419	0.43995	0.3566	1634045_at
negative transcription elongation factor activity	4	1	0.470352	0.596419	0.43995	0.3566	1639102_at
oligopeptide transporter activity	4	1	0.470352	0.596419	0.43995	0.3566	1634074_a_at
omega peptidase activity	4	1	0.470352	0.596419	0.43995	0.3566	1632593_at
oxidized base lesion DNA N-glycosylase activity	4	1	0.470352	0.596419	0.43995	0.3566	1624901_at
oxidoreductase activity, acting on iron-sulfur proteins as donors	4	1	0.470352	0.596419	0.43995	0.3566	1636137_at
oxoglutarate:malate antiporter activity	4	1	0.470352	0.596419	0.43995	0.3566	1627208_at
oxysterol binding	4	1	0.470352	0.596419	0.43995	0.3566	1640415_at
palmitoyltransferase activity	4	1	0.470352	0.596419	0.43995	0.3566	1626147_s_at
peptide transporter activity	4	1	0.470352	0.596419	0.43995	0.3566	1634074_a_at
peptidylglycine monooxygenase activity	4	1	0.470352	0.596419	0.43995	0.3566	1632701_at
phosphatidylinositol transporter activity	4	1	0.470352	0.596419	0.43995	0.3566	1632361_at
phosphogluconate dehydrogenase (decarboxylating) activity	4	1	0.470352	0.596419	0.43995	0.3566	1630236_s_at
pigment binding	4	1	0.470352	0.596419	0.43995	0.3566	1624393_at
proton-dependent oligopeptide transporter activity	4	1	0.470352	0.596419	0.43995	0.3566	1634074_a_at
Rab-protein geranylgeranyltransferase activity	4	1	0.470352	0.596419	0.43995	0.3566	1631083_at
receptor signaling protein tyrosine phosphatase activity	4	1	0.470352	0.596419	0.43995	0.3566	1625775_a_at
rRNA (adenine) methyltransferase activity	4	1	0.470352	0.596419	0.43995	0.3566	1637555_at
rRNA (adenine-N6,N6-)-dimethyltransferase activity	4	1	0.470352	0.596419	0.43995	0.3566	1637555_at
serine esterase activity	4	1	0.470352	0.596419	0.43995	0.3566	1624577_at
signal peptidase activity	4	1	0.470352	0.596419	0.43995	0.3566	1632479_at
sterol carrier activity	4	1	0.470352	0.596419	0.43995	0.3566	1628744_s_at
structural constituent of adult cuticle (sensu Insecta)	4	1	0.470352	0.596419	0.43995	0.3566	1641474_s_at
thioredoxin peroxidase activity	4	1	0.470352	0.596419	0.43995	0.3566	1641195_at
transferase activity, transferring aldehyde or ketonic groups	4	1	0.470352	0.596419	0.43995	0.3566	1640549_at
tRNA-specific ribonuclease activity	4	1	0.470352	0.596419	0.43995	0.3566	1633754_at
vascular endothelial growth factor receptor activity	4	1	0.470352	0.596419	0.43995	0.3566	1638143_a_at
amino acid binding	18	1	2.11658	0.589043	0.44279	0.3538	1637971_a_at
kinase activator activity	18	1	2.11658	0.589043	0.44279	0.3538	1639858_s_at
anion:anion antiporter activity	10	2	1.17588	0.577588	0.44726	0.34944	1640301_a_at /// 1627208_at
chaperone binding	10	2	1.17588	0.577588	0.44726	0.34944	1626002_at /// 1625875_at
dipeptidyl-peptidase IV activity	10	2	1.17588	0.577588	0.44726	0.34944	1623597_s_at /// 1636409_at
ferric iron binding	10	2	1.17588	0.577588	0.44726	0.34944	1639442_a_at /// 1632430_at
G-protein coupled photoreceptor activity	10	2	1.17588	0.577588	0.44726	0.34944	1628719_at /// 1626251_at
hematopoietin/interferon-class (D200-domain) cytokine receptor activity	10	2	1.17588	0.577588	0.44726	0.34944	1629141_at /// 1631769_at
lipid kinase activity	10	2	1.17588	0.577588	0.44726	0.34944	1625233_at /// 1625678_at
mannosyl-oligosaccharide mannosidase activity	10	2	1.17588	0.577588	0.44726	0.34944	1637602_at /// 1632936_at
photoreceptor activity	10	2	1.17588	0.577588	0.44726	0.34944	1628719_at /// 1626251_at
steroid dehydrogenase activity	10	2	1.17588	0.577588	0.44726	0.34944	1641412_at /// 1630359_at
GABA receptor activity	28	2	3.29246	0.50736	0.47628	0.32213	1624670_at /// 1625065_s_at
RNA splicing factor activity, transesterification mechanism	28	2	3.29246	0.50736	0.47628	0.32213	1624603_at /// 1623333_a_at
oxidoreductase activity, acting on the aldehyde or oxo group of donors	31	5	3.64523	0.50351	0.47796	0.32061	1623216_s_at /// 1632530_s_at /// 1637154_at /// 1634096_at /// 1635280_at
cysteine-type peptidase activity	114	16	13.405	0.502338	0.47847	0.32014	1627278_s_at /// 1641413_s_at /// 1632593_at /// 1627463_at /// 1627212_at /// 1628628_at /// 1639071_a_at /// 1631050_at /// 1640077_at /// 1632790_at /// 1632152_at /// 1637487_at /// 1641359_at /// 1633327_at /// 1637531_at /// 1640240_s_at
centromeric DNA binding	17	1	1.999	0.499247	0.47983	0.31891	1639319_at
cyclin-dependent protein kinase regulator activity	17	1	1.999	0.499247	0.47983	0.31891	1629876_at
phosphotransferase activity, nitrogenous group as acceptor	17	1	1.999	0.499247	0.47983	0.31891	1629515_at
tubulin binding	106	10	12.4643	0.487223	0.48517	0.31411	1631948_s_at /// 1632901_s_at /// 1641422_at /// 1637022_at /// 1626637_a_at /// 1625034_s_at /// 1622893_at /// 1639326_s_at /// 1624744_a_at /// 1637710_at
ATP-dependent RNA helicase activity	38	3	4.46834	0.482513	0.48729	0.31222	1627032_a_at /// 1623333_a_at /// 1623347_at
protein kinase regulator activity	38	3	4.46834	0.482513	0.48729	0.31222	1641563_at /// 1635406_at /// 1629876_at
RNA-dependent ATPase activity	38	3	4.46834	0.482513	0.48729	0.31222	1627032_a_at /// 1623333_a_at /// 1623347_at
protein heterodimerization activity	48	4	5.64422	0.47898	0.48888	0.31079	1633649_s_at /// 1631682_at /// 1631948_s_at /// 1634188_a_at
metalloexopeptidase activity	86	8	10.1126	0.441326	0.50648	0.29544	1631676_at /// 1629464_a_at /// 1630302_at /// 1628355_at /// 1641634_at /// 1623648_s_at /// 1626857_at /// 1639641_at
carboxy-lyase activity	39	6	4.58593	0.436027	0.50905	0.29324	1625465_a_at /// 1634794_at /// 1631227_at /// 1637066_at /// 1633599_a_at /// 1636928_s_at
deoxyribonuclease activity	39	6	4.58593	0.436027	0.50905	0.29324	1624901_at /// 1640898_at /// 1637151_at /// 1624326_at /// 1625675_a_at /// 1633249_at
DNA-directed DNA polymerase activity	27	2	3.17488	0.434768	0.50966	0.29272	1633249_at /// 1633854_at
enzyme binding	76	7	8.93669	0.419704	0.51708	0.28644	1625942_s_at /// 1629141_at /// 1626637_a_at /// 1634804_at /// 1632602_s_at /// 1622909_at /// 1630539_at
calcium-dependent phospholipid binding	16	1	1.88141	0.412925	0.52049	0.28359	1626707_a_at
voltage-gated ion channel activity	66	6	7.76081	0.3995	0.52735	0.2779	1626468_a_at /// 1631073_at /// 1635360_at /// 1625065_s_at /// 1623066_at /// 1633649_s_at
cation:cation antiporter activity	11	2	1.29347	0.38593	0.53445	0.2721	1626807_a_at /// 1623552_s_at
oxidoreductase activity, acting on diphenols and related substances as donors, cytochrome as acceptor	11	2	1.29347	0.38593	0.53445	0.2721	1638403_at /// 1629961_s_at
oxidoreductase activity, acting on the CH-CH group of donors, oxygen as acceptor	11	2	1.29347	0.38593	0.53445	0.2721	1633476_at /// 1639943_at
SH3/SH2 adaptor activity	11	2	1.29347	0.38593	0.53445	0.2721	1640395_a_at /// 1626457_s_at
thiol-disulfide exchange intermediate activity	11	2	1.29347	0.38593	0.53445	0.2721	1623175_at /// 1627497_at
ubiquinol-cytochrome-c reductase activity	11	2	1.29347	0.38593	0.53445	0.2721	1638403_at /// 1629961_s_at
vitamin E binding	11	2	1.29347	0.38593	0.53445	0.2721	1622896_at /// 1627106_a_at
exonuclease activity, active with either ribo- or deoxyribonucleic acids and producing 5'-phosphomonoesters	25	4	2.9397	0.382432	0.5363	0.27059	1637923_at /// 1633249_at /// 1632904_at /// 1629109_at
receptor binding	339	36	39.8623	0.374228	0.54071	0.26704	1635389_s_at /// 1636281_at /// 1640582_at /// 1627334_at /// 1627385_at /// 1623620_a_at /// 1635260_at /// 1634766_at /// 1625923_s_at /// 1641065_s_at /// 1632164_at /// 1640497_at /// 1634000_a_at /// 1631638_at /// 1635652_at /// 1632023_s_at /// 1637194_at /// 1640119_a_at /// 1625981_at /// 1638066_at /// 1623692_s_at /// 1639858_s_at /// 1626382_s_at /// 1630285_at /// 1641540_a_at /// 16…
exoribonuclease activity, producing 5'-phosphomonoesters	18	3	2.11658	0.368719	0.5437	0.26464	1637923_at /// 1632904_at /// 1629109_at
mannosidase activity	18	3	2.11658	0.368719	0.5437	0.26464	1637357_at /// 1637602_at /// 1632936_at
sugar transporter activity	55	8	6.46734	0.363217	0.54673	0.26223	1629963_at /// 1634033_s_at /// 1640529_at /// 1633086_s_at /// 1625477_a_at /// 1640556_at /// 1629469_s_at /// 1639110_at
intracellular transporter activity	36	3	4.23317	0.359235	0.54893	0.26048	1624027_at /// 1638927_at /// 1635944_a_at
small conjugating protein-specific protease activity	36	3	4.23317	0.359235	0.54893	0.26048	1631050_at /// 1627278_s_at /// 1640240_s_at
ubiquitin-specific protease activity	36	3	4.23317	0.359235	0.54893	0.26048	1631050_at /// 1627278_s_at /// 1640240_s_at
pattern binding	112	11	13.1699	0.357504	0.5499	0.25972	1639636_at /// 1631638_at /// 1627140_at /// 1629118_at /// 1641389_at /// 1623416_at /// 1634142_at /// 1633545_at /// 1638716_a_at /// 1636490_at /// 1627986_s_at
odorant binding	121	12	14.2281	0.348931	0.55472	0.25593	1623636_at /// 1623659_at /// 1627385_at /// 1638066_at /// 1637454_a_at /// 1633703_s_at /// 1629208_at /// 1622902_at /// 1624074_at /// 1638374_at /// 1626586_at /// 1623675_at
translation initiation factor activity	74	7	8.70151	0.332717	0.56406	0.24867	1638883_at /// 1632602_s_at /// 1640653_at /// 1633209_s_at /// 1636206_at /// 1632728_at /// 1640435_at
metabotropic glutamate, GABA-B-like receptor activity	15	1	1.76382	0.330771	0.56521	0.24779	1625065_s_at
voltage-gated calcium channel activity	15	1	1.76382	0.330771	0.56521	0.24779	1633649_s_at
diacylglycerol binding	33	5	3.8804	0.323032	0.56979	0.24428	1633890_at /// 1637807_at /// 1627948_at /// 1629898_s_at /// 1631308_at
acid-amino acid ligase activity	111	11	13.0523	0.322688	0.57	0.24413	1632728_at /// 1624073_at /// 1630539_at /// 1635960_at /// 1633036_s_at /// 1637771_s_at /// 1639319_at /// 1635377_at /// 1626906_at /// 1637587_at /// 1624478_at
transferase activity, transferring one-carbon groups	120	12	14.1106	0.315683	0.57421	0.24093	1631452_at /// 1639819_at /// 1623519_at /// 1634551_at /// 1638908_at /// 1636551_at /// 1626086_at /// 1632818_at /// 1636336_at /// 1640594_at /// 1637555_at /// 1632151_at
N-methyltransferase activity	45	4	5.29146	0.3152	0.57451	0.24071	1634551_at /// 1638908_at /// 1623519_at /// 1632151_at
ubiquitin thiolesterase activity	35	3	4.11558	0.302392	0.58239	0.23479	1631050_at /// 1627278_s_at /// 1640240_s_at
receptor signaling protein activity	282	30	33.1598	0.3011	0.58319	0.23419	1623692_s_at /// 1623620_a_at /// 1632728_at /// 1637048_at /// 1638319_at /// 1637966_at /// 1627948_at /// 1635370_at /// 1630573_at /// 1633881_at /// 1635117_at /// 1624154_at /// 1635260_at /// 1637807_at /// 1628969_s_at /// 1636695_at /// 1640313_s_at /// 1626138_s_at /// 1633691_at /// 1634134_at /// 1623838_s_at /// 1626724_at /// 1640409_at /// 1631769_at /// 1631447_at /// 1625775_a_at…
hydrolase activity, acting on carbon-nitrogen (but not peptide) bonds, in cyclic amidines	25	2	2.9397	0.300383	0.58364	0.23385	1634216_at /// 1640775_a_at
sulfotransferase activity	25	2	2.9397	0.300383	0.58364	0.23385	1626965_at /// 1635330_at
7S RNA binding	5	1	0.58794	0.288794	0.59099	0.22842	1633320_at
acid-ammonia (or amide) ligase activity	5	1	0.58794	0.288794	0.59099	0.22842	1632852_s_at
adenylate kinase activity	5	1	0.58794	0.288794	0.59099	0.22842	1633754_at
adrenoceptor activity	5	1	0.58794	0.288794	0.59099	0.22842	1626050_at
ammonia ligase activity	5	1	0.58794	0.288794	0.59099	0.22842	1632852_s_at
anion exchanger activity	5	1	0.58794	0.288794	0.59099	0.22842	1640301_a_at
bicarbonate transporter activity	5	1	0.58794	0.288794	0.59099	0.22842	1640301_a_at
calcium, potassium:sodium antiporter activity	5	1	0.58794	0.288794	0.59099	0.22842	1623552_s_at
carbohydrate phosphatase activity	5	1	0.58794	0.288794	0.59099	0.22842	1641446_s_at
cation:chloride symporter activity	5	1	0.58794	0.288794	0.59099	0.22842	1626461_at
chloride transporter activity	5	1	0.58794	0.288794	0.59099	0.22842	1640301_a_at
cyclic nucleotide binding	5	1	0.58794	0.288794	0.59099	0.22842	1635406_at
cyclin binding	5	1	0.58794	0.288794	0.59099	0.22842	1626138_s_at
glutamate-ammonia ligase activity	5	1	0.58794	0.288794	0.59099	0.22842	1632852_s_at
glycerol kinase activity	5	1	0.58794	0.288794	0.59099	0.22842	1638285_a_at
histone lysine N-methyltransferase activity (H3-K27 specific)	5	1	0.58794	0.288794	0.59099	0.22842	1623519_at
MAP kinase kinase kinase activity	5	1	0.58794	0.288794	0.59099	0.22842	1637966_at
MAP kinase phosphatase activity	5	1	0.58794	0.288794	0.59099	0.22842	1637641_at
methylenetetrahydrofolate dehydrogenase activity	5	1	0.58794	0.288794	0.59099	0.22842	1640775_a_at
monovalent cation:proton antiporter activity	5	1	0.58794	0.288794	0.59099	0.22842	1626807_a_at
phosphatase binding	5	1	0.58794	0.288794	0.59099	0.22842	1626637_a_at
porin activity	5	1	0.58794	0.288794	0.59099	0.22842	1626560_at
procollagen C-endopeptidase activity	5	1	0.58794	0.288794	0.59099	0.22842	1641053_s_at
protein kinase inhibitor activity	5	1	0.58794	0.288794	0.59099	0.22842	1641563_at
protein phosphatase 1 binding	5	1	0.58794	0.288794	0.59099	0.22842	1626637_a_at
protein phosphatase binding	5	1	0.58794	0.288794	0.59099	0.22842	1626637_a_at
ribokinase activity	5	1	0.58794	0.288794	0.59099	0.22842	1624518_at
S-acyltransferase activity	5	1	0.58794	0.288794	0.59099	0.22842	1639230_at
sodium:hydrogen antiporter activity	5	1	0.58794	0.288794	0.59099	0.22842	1626807_a_at
vascular endothelial growth factor receptor binding	5	1	0.58794	0.288794	0.59099	0.22842	1631638_at
oxidoreductase activity, acting on paired donors, with incorporation or reduction of molecular oxygen, 2-oxoglutarate as one donor, and incorporation of one atom each of oxygen into both donors	41	6	4.82111	0.288271	0.59133	0.22817	1623331_at /// 1641626_at /// 1630422_at /// 1625588_s_at /// 1635953_at /// 1625375_at
N-acyltransferase activity	54	5	6.34975	0.286914	0.59221	0.22753	1626056_a_at /// 1635652_at /// 1636248_at /// 1628896_a_at /// 1628976_at
protein serine/threonine phosphatase activity	54	5	6.34975	0.286914	0.59221	0.22753	1640848_at /// 1635238_s_at /// 1629947_at /// 1633918_s_at /// 1624755_a_at
carbohydrate binding	175	23	20.5779	0.285091	0.59338	0.22666	1634142_at /// 1628296_at /// 1633378_at /// 1638716_a_at /// 1625671_at /// 1639636_at /// 1629391_at /// 1626749_a_at /// 1635199_at /// 1623347_at /// 1634828_at /// 1631638_at /// 1623329_at /// 1630231_at /// 1640458_at /// 1623416_at /// 1641071_at /// 1636963_at /// 1631627_at /// 1641389_at /// 1624560_at /// 1627140_at /// 1640635_a_at
methyltransferase activity	119	12	13.993	0.283852	0.59419	0.22608	1631452_at /// 1639819_at /// 1623519_at /// 1634551_at /// 1638908_at /// 1636551_at /// 1626086_at /// 1632818_at /// 1636336_at /// 1640594_at /// 1637555_at /// 1632151_at
ribonuclease activity	49	7	5.76181	0.266081	0.60597	0.21755	1632262_at /// 1628011_a_at /// 1637923_at /// 1632904_at /// 1629109_at /// 1633754_at /// 1636812_at
DNA topoisomerase activity	19	3	2.23417	0.26251	0.6084	0.21581	1636528_at /// 1641320_s_at /// 1628160_a_at
procollagen-proline 4-dioxygenase activity	19	3	2.23417	0.26251	0.6084	0.21581	1623331_at /// 1635953_at /// 1625375_at
procollagen-proline dioxygenase activity	19	3	2.23417	0.26251	0.6084	0.21581	1623331_at /// 1635953_at /// 1625375_at
cyclin-dependent protein kinase activity	14	1	1.64623	0.25368	0.6145	0.21148	1626138_s_at
mannosyltransferase activity	14	1	1.64623	0.25368	0.6145	0.21148	1633215_at
pepsin A activity	14	1	1.64623	0.25368	0.6145	0.21148	1633955_at
FMN binding	12	2	1.41106	0.245812	0.62004	0.20758	1629048_s_at /// 1634699_a_at
L-amino acid transporter activity	12	2	1.41106	0.245812	0.62004	0.20758	1625228_at /// 1636835_at
oxidoreductase activity, acting on the CH-NH2 group of donors	12	2	1.41106	0.245812	0.62004	0.20758	1629048_s_at /// 1632852_s_at
protein binding, bridging	12	2	1.41106	0.245812	0.62004	0.20758	1640395_a_at /// 1626457_s_at
serine carboxypeptidase activity	12	2	1.41106	0.245812	0.62004	0.20758	1632584_at /// 1632710_s_at
alkali metal ion binding	24	2	2.82211	0.23949	0.62457	0.20442	1623066_at /// 1628494_a_at
endoribonuclease activity	24	2	2.82211	0.23949	0.62457	0.20442	1633754_at /// 1636812_at
kinase binding	24	2	2.82211	0.23949	0.62457	0.20442	1629141_at /// 1622909_at
cytoskeletal protein binding	305	33	35.8643	0.228763	0.63244	0.19898	1634097_s_at /// 1639721_at /// 1636320_at /// 1641055_at /// 1625034_s_at /// 1625542_a_at /// 1637410_s_at /// 1622970_at /// 1638319_at /// 1628105_a_at /// 1631931_s_at /// 1641422_at /// 1632901_s_at /// 1626934_a_at /// 1632854_s_at /// 1626707_a_at /// 1636391_at /// 1635725_a_at /// 1631948_s_at /// 1641653_at /// 1635238_s_at /// 1631979_at /// 1622893_at /// 1640337_a_at /// 1625942_s_a…
metal ion transporter activity	42	6	4.9387	0.22807	0.63296	0.19862	1637159_at /// 1638506_at /// 1627458_at /// 1627784_at /// 1632430_at /// 1639442_a_at
translation factor activity, nucleic acid binding	108	11	12.6995	0.227435	0.63343	0.1983	1632728_at /// 1632602_s_at /// 1634095_at /// 1633209_s_at /// 1636206_at /// 1640653_at /// 1638883_at /// 1640435_at /// 1627749_at /// 1640020_at /// 1627668_s_at
small conjugating protein ligase activity	89	9	10.4653	0.205172	0.65058	0.1867	1632728_at /// 1624073_at /// 1630539_at /// 1635960_at /// 1637771_s_at /// 1639319_at /// 1635377_at /// 1626906_at /// 1624478_at
ubiquitin-protein ligase activity	89	9	10.4653	0.205172	0.65058	0.1867	1624073_at /// 1632728_at /// 1630539_at /// 1635960_at /// 1637771_s_at /// 1639319_at /// 1635377_at /// 1626906_at /// 1624478_at
deacetylase activity	13	1	1.52864	0.182819	0.66896	0.1746	1626458_at
fatty acid binding	13	1	1.52864	0.182819	0.66896	0.1746	1636942_at
protein threonine/tyrosine kinase activity	13	1	1.52864	0.182819	0.66896	0.1746	1637966_at
transmembrane receptor protein phosphatase activity	13	1	1.52864	0.182819	0.66896	0.1746	1637378_s_at
transmembrane receptor protein tyrosine phosphatase activity	13	1	1.52864	0.182819	0.66896	0.1746	1637378_s_at
tubulin-tyrosine ligase activity	13	1	1.52864	0.182819	0.66896	0.1746	1637587_at
double-stranded RNA binding	20	3	2.35176	0.178681	0.67251	0.1723	1635394_at /// 1629507_a_at /// 1626606_at
peptidyl-proline 4-dioxygenase activity	20	3	2.35176	0.178681	0.67251	0.1723	1623331_at /// 1635953_at /// 1625375_at
peptidyl-proline dioxygenase activity	20	3	2.35176	0.178681	0.67251	0.1723	1623331_at /// 1635953_at /// 1625375_at
transcription corepressor activity	20	3	2.35176	0.178681	0.67251	0.1723	1624766_s_at /// 1634954_at /// 1623106_s_at
voltage-gated potassium channel activity	42	4	4.9387	0.178418	0.67274	0.17215	1626468_a_at /// 1625065_s_at /// 1635360_at /// 1623066_at
ligase activity, forming carbon-nitrogen bonds	160	17	18.8141	0.174916	0.67578	0.1702	1632728_at /// 1624073_at /// 1629194_s_at /// 1640199_at /// 1630539_at /// 1635960_at /// 1636244_s_at /// 1633036_s_at /// 1627665_at /// 1637771_s_at /// 1632852_s_at /// 1635377_at /// 1639319_at /// 1640191_a_at /// 1626906_at /// 1637587_at /// 1624478_at
ligand-dependent nuclear receptor activity	32	3	3.76282	0.154642	0.69414	0.15855	1636093_a_at /// 1635393_s_at /// 1639366_at
acetyltransferase activity	69	7	8.11357	0.152836	0.69584	0.15749	1626056_a_at /// 1625652_s_at /// 1636248_at /// 1628896_a_at /// 1628976_at /// 1626147_s_at /// 1639230_at
structural constituent of ribosome	221	24	25.9869	0.151921	0.69671	0.15695	1631355_at /// 1633905_at /// 1627823_at /// 1626497_at /// 1622898_a_at /// 1624228_at /// 1631636_at /// 1624278_at /// 1623811_at /// 1637689_at /// 1631718_at /// 1628621_at /// 1632098_at /// 1626022_at /// 1633083_at /// 1639036_at /// 1638073_at /// 1624230_s_at /// 1622893_at /// 1640142_at /// 1634662_at /// 1624070_at /// 1633427_at /// 1624765_at
calmodulin regulated protein kinase activity	13	2	1.52864	0.145342	0.70303	0.15303	1624139_at /// 1632728_at
exodeoxyribonuclease activity	13	2	1.52864	0.145342	0.70303	0.15303	1637151_at /// 1633249_at
low-density lipoprotein binding	13	2	1.52864	0.145342	0.70303	0.15303	1624650_at /// 1628419_a_at
low-density lipoprotein receptor activity	13	2	1.52864	0.145342	0.70303	0.15303	1624650_at /// 1628419_a_at
Notch binding	13	2	1.52864	0.145342	0.70303	0.15303	1634398_a_at /// 1634766_at
oxidoreductase activity, acting on paired donors, with incorporation or reduction of molecular oxygen, reduced ascorbate as one donor, and incorporation of one atom of oxygen	13	2	1.52864	0.145342	0.70303	0.15303	1634450_a_at /// 1632701_at
racemase and epimerase activity	13	2	1.52864	0.145342	0.70303	0.15303	1632019_s_at /// 1633684_at
small protein activating enzyme activity	13	2	1.52864	0.145342	0.70303	0.15303	1632776_at /// 1624894_s_at
phosphoinositide binding	41	4	4.82111	0.139847	0.70843	0.1497	1625233_at /// 1630160_at /// 1636888_a_at /// 1624577_at
thiolester hydrolase activity	41	4	4.82111	0.139847	0.70843	0.1497	1631050_at /// 1627278_s_at /// 1629195_at /// 1640240_s_at
dipeptidyl-peptidase and tripeptidyl-peptidase activity	22	2	2.58694	0.133167	0.71517	0.14559	1623597_s_at /// 1636409_at
NAD binding	44	6	5.17387	0.13191	0.71646	0.14481	1638368_at /// 1630236_s_at /// 1635137_a_at /// 1636311_at /// 1632834_a_at /// 1623106_s_at
enzyme regulator activity	430	48	50.5628	0.129901	0.71854	0.14355	1641563_at /// 1622909_at /// 1636829_at /// 1635968_at /// 1634848_at /// 1623459_at /// 1629947_at /// 1626980_at /// 1627539_at /// 1637641_at /// 1624057_at /// 1624854_s_at /// 1630067_a_at /// 1630827_s_at /// 1640465_at /// 1635406_at /// 1623612_at /// 1623495_at /// 1634095_at /// 1629876_at /// 1626010_at /// 1638996_at /// 1629906_s_at /// 1638876_at /// 1634952_s_at /// 1633370_s_at /…
exopeptidase activity	122	13	14.3457	0.12624	0.72236	0.14124	1623648_s_at /// 1641634_at /// 1632593_at /// 1639641_at /// 1636409_at /// 1631676_at /// 1630302_at /// 1629464_a_at /// 1623597_s_at /// 1626857_at /// 1632710_s_at /// 1628355_at /// 1632584_at
translation regulator activity	113	12	13.2874	0.124743	0.72395	0.14029	1632728_at /// 1632602_s_at /// 1634095_at /// 1633209_s_at /// 1636206_at /// 1640653_at /// 1638883_at /// 1640435_at /// 1626502_s_at /// 1627749_at /// 1640020_at /// 1627668_s_at
1-acylglycerol-3-phosphate O-acyltransferase activity	6	1	0.705528	0.122906	0.7259	0.13912	1625344_at
3'-5'-exodeoxyribonuclease activity	6	1	0.705528	0.122906	0.7259	0.13912	1633249_at
acylphosphatase activity	6	1	0.705528	0.122906	0.7259	0.13912	1639745_at
allatostatin receptor activity	6	1	0.705528	0.122906	0.7259	0.13912	1634874_at
apoptotic protease activator activity	6	1	0.705528	0.122906	0.7259	0.13912	1639071_a_at
axon guidance receptor activity	6	1	0.705528	0.122906	0.7259	0.13912	1636905_at
calcium:cation antiporter activity	6	1	0.705528	0.122906	0.7259	0.13912	1623552_s_at
cationic amino acid transporter activity	6	1	0.705528	0.122906	0.7259	0.13912	1627343_a_at
cyclohydrolase activity	6	1	0.705528	0.122906	0.7259	0.13912	1640775_a_at
glycerol-3-phosphate dehydrogenase (NAD+) activity	6	1	0.705528	0.122906	0.7259	0.13912	1636311_at
glycerophosphodiester phosphodiesterase activity	6	1	0.705528	0.122906	0.7259	0.13912	1626749_a_at
Gram-negative bacterial binding	6	1	0.705528	0.122906	0.7259	0.13912	1623018_at
non-membrane spanning protein tyrosine phosphatase activity	6	1	0.705528	0.122906	0.7259	0.13912	1625775_a_at
protease activator activity	6	1	0.705528	0.122906	0.7259	0.13912	1639071_a_at
retinal binding	6	1	0.705528	0.122906	0.7259	0.13912	1627106_a_at
Rho GTPase binding	6	1	0.705528	0.122906	0.7259	0.13912	1625942_s_at
succinate-CoA ligase (GDP-forming) activity	6	1	0.705528	0.122906	0.7259	0.13912	1626745_at
glycine-gated ion channel activity	12	1	1.41106	0.119745	0.72931	0.13709	1624670_at
kainate selective glutamate receptor activity	12	1	1.41106	0.119745	0.72931	0.13709	1626739_s_at
malate dehydrogenase activity	12	1	1.41106	0.119745	0.72931	0.13709	1634045_at
MAP kinase activity	12	1	1.41106	0.119745	0.72931	0.13709	1628969_s_at
octopamine receptor activity	12	1	1.41106	0.119745	0.72931	0.13709	1626050_at
poly-pyrimidine tract binding	12	1	1.41106	0.119745	0.72931	0.13709	1635518_at
RNA cap binding	12	1	1.41106	0.119745	0.72931	0.13709	1636071_a_at
ligase activity	289	36	33.9829	0.119724	0.72933	0.13707	1637587_at /// 1637771_s_at /// 1633179_at /// 1632728_at /// 1624478_at /// 1627665_at /// 1630539_at /// 1626745_at /// 1635377_at /// 1637257_at /// 1634097_s_at /// 1633036_s_at /// 1639644_at /// 1640191_a_at /// 1634048_a_at /// 1632852_s_at /// 1622945_a_at /// 1640199_at /// 1626708_at /// 1636674_at /// 1629026_at /// 1627898_at /// 1637109_s_at /// 1639319_at /// 1628389_at /// 1635960_…
neprilysin activity	31	3	3.64523	0.114209	0.7354	0.13348	1633206_at /// 1630217_at /// 1637385_a_at
trypsin activity	109	14	12.8171	0.109172	0.74109	0.13013	1623756_at /// 1639489_at /// 1624236_at /// 1625828_at /// 1634848_at /// 1623689_a_at /// 1626222_at /// 1627162_at /// 1641359_at /// 1630320_at /// 1639845_at /// 1639395_at /// 1641534_at /// 1636611_at
3'-5' exonuclease activity	29	4	3.41005	0.102063	0.74937	0.1253	1637923_at /// 1641303_at /// 1633249_at /// 1629109_at
oxidoreductase activity, acting on paired donors, with incorporation or reduction of molecular oxygen	85	11	9.99498	0.101057	0.75056	0.12461	1632701_at /// 1640462_at /// 1634450_a_at /// 1625375_at /// 1625414_at /// 1625588_s_at /// 1640755_at /// 1623331_at /// 1635953_at /// 1641626_at /// 1630422_at
antiporter activity	37	5	4.35076	0.0968838	0.7556	0.12171	1626807_a_at /// 1623552_s_at /// 1640301_a_at /// 1636264_at /// 1627208_at
transaminase activity	37	5	4.35076	0.0968838	0.7556	0.12171	1641270_at /// 1631817_a_at /// 1623864_at /// 1626489_s_at /// 1629055_a_at
dipeptidyl-peptidase activity	21	2	2.46935	0.0892088	0.76519	0.11623	1623597_s_at /// 1636409_at
RNA binding	504	57	59.2644	0.0865156	0.76865	0.11427	1639729_s_at /// 1638173_s_at /// 1624278_at /// 1633209_s_at /// 1637923_at /// 1639102_at /// 1640435_at /// 1627673_at /// 1627627_at /// 1627539_at /// 1629438_at /// 1626940_at /// 1629507_a_at /// 1626606_at /// 1625967_s_at /// 1625997_s_at /// 1635740_at /// 1630930_a_at /// 1631349_s_at /// 1637945_at /// 1635518_at /// 1631718_at /// 1633004_at /// 1639644_at /// 1627812_s_at /// 162333…
small protein conjugating enzyme activity	30	3	3.52764	0.0789207	0.77877	0.10859	1626906_at /// 1624478_at /// 1637771_s_at
3'-5'-exoribonuclease activity	14	2	1.64623	0.0760232	0.78276	0.10637	1637923_at /// 1629109_at
glucosyltransferase activity	14	2	1.64623	0.0760232	0.78276	0.10637	1636806_at /// 1636123_at
lipoprotein receptor activity	14	2	1.64623	0.0760232	0.78276	0.10637	1624650_at /// 1628419_a_at
solute:cation antiporter activity	14	2	1.64623	0.0760232	0.78276	0.10637	1626807_a_at /// 1636264_at
solute:hydrogen antiporter activity	14	2	1.64623	0.0760232	0.78276	0.10637	1626807_a_at /// 1636264_at
phospholipid binding	66	7	7.76081	0.0745836	0.78478	0.10525	1625233_at /// 1630160_at /// 1638073_at /// 1626707_a_at /// 1636888_a_at /// 1624577_at /// 1635965_at
dopamine beta-monooxygenase activity	11	1	1.29347	0.0665834	0.79638	0.09888	1634450_a_at
insulin receptor binding	11	1	1.29347	0.0665834	0.79638	0.09888	1631712_at
intracellular ligand-gated ion channel activity	11	1	1.29347	0.0665834	0.79638	0.09888	1633452_a_at
protein histidine kinase activity	11	1	1.29347	0.0665834	0.79638	0.09888	1629515_at
RNA methyltransferase activity	22	3	2.58694	0.0659552	0.79732	0.09837	1632818_at /// 1636336_at /// 1637555_at
sugar porter activity	46	6	5.40905	0.064563	0.79942	0.09722	1629963_at /// 1634033_s_at /// 1633086_s_at /// 1640529_at /// 1629469_s_at /// 1639110_at
actin binding	180	20	21.1658	0.0642159	0.79995	0.09694	1639721_at /// 1634097_s_at /// 1636320_at /// 1641055_at /// 1625542_a_at /// 1622970_at /// 1626934_a_at /// 1626707_a_at /// 1635725_a_at /// 1636391_at /// 1641653_at /// 1631979_at /// 1622893_at /// 1640337_a_at /// 1625942_s_at /// 1630509_at /// 1626637_a_at /// 1626523_a_at /// 1637710_at /// 1640391_at
copper ion binding	38	5	4.46834	0.0632579	0.80142	0.09614	1637159_at /// 1631962_at /// 1636961_a_at /// 1630291_at /// 1632701_at
nucleotide phosphatase activity	38	5	4.46834	0.0632579	0.80142	0.09614	1634529_at /// 1636888_a_at /// 1637660_at /// 1625044_at /// 1636287_at
protein-tyrosine kinase activity	95	12	11.1709	0.0615416	0.80408	0.0947	1632434_at /// 1640867_s_at /// 1624389_at /// 1639139_a_at /// 1637966_at /// 1638143_a_at /// 1637638_s_at /// 1624464_s_at /// 1626742_at /// 1629141_at /// 1641458_s_at /// 1640661_at
monocarboxylic acid transporter activity	20	2	2.35176	0.0526138	0.81858	0.08694	1630968_at /// 1631649_at
glutamate receptor activity	47	5	5.52664	0.0501834	0.82274	0.08474	1626739_s_at /// 1626540_at /// 1640032_a_at /// 1625065_s_at /// 1623376_s_at
cis-trans isomerase activity	29	3	3.41005	0.0493079	0.82427	0.08393	1638415_at /// 1633836_a_at /// 1624744_a_at
endodeoxyribonuclease activity	29	3	3.41005	0.0493079	0.82427	0.08393	1624901_at /// 1640898_at /// 1637151_at
ubiquitin conjugating enzyme activity	29	3	3.41005	0.0493079	0.82427	0.08393	1626906_at /// 1624478_at /// 1637771_s_at
anion channel activity	38	4	4.46834	0.0490889	0.82466	0.08373	1628224_a_at /// 1631073_at /// 1629559_s_at /// 1624393_at
carboxylesterase activity	38	4	4.46834	0.0490889	0.82466	0.08373	1638021_at /// 1624700_a_at /// 1624577_at /// 1637833_at
phosphatase regulator activity	38	4	4.46834	0.0490889	0.82466	0.08373	1623495_at /// 1640465_at /// 1627539_at /// 1629947_at
protein phosphatase regulator activity	38	4	4.46834	0.0490889	0.82466	0.08373	1623495_at /// 1640465_at /// 1627539_at /// 1629947_at
mRNA binding	308	35	36.2171	0.0409017	0.83973	0.07586	1625175_s_at /// 1626884_a_at /// 1631120_at /// 1641564_a_at /// 1640653_at /// 1627539_at /// 1639102_at /// 1638883_at /// 1625967_s_at /// 1633209_s_at /// 1629026_at /// 1636291_at /// 1627627_at /// 1631718_at /// 1636211_at /// 1632098_at /// 1623030_at /// 1622945_a_at /// 1626940_at /// 1629374_at /// 1639644_at /// 1623863_a_at /// 1640650_at /// 1633004_at /// 1633320_at /// 1623193_at…
kinase regulator activity	73	8	8.58392	0.0397216	0.84203	0.07467	1637641_at /// 1626980_at /// 1641563_at /// 1622909_at /// 1635406_at /// 1639858_s_at /// 1635965_at /// 1629876_at
acylglycerol O-acyltransferase activity	7	1	0.823116	0.0380116	0.84542	0.07293	1625344_at
biotin-[acetyl-CoA-carboxylase] ligase activity	7	1	0.823116	0.0380116	0.84542	0.07293	1640199_at
biotin-protein ligase activity	7	1	0.823116	0.0380116	0.84542	0.07293	1640199_at
calcium-activated potassium channel activity	7	1	0.823116	0.0380116	0.84542	0.07293	1625065_s_at
calcium-dependent protein serine/threonine phosphatase activity	7	1	0.823116	0.0380116	0.84542	0.07293	1629947_at
cAMP-dependent protein kinase regulator activity	7	1	0.823116	0.0380116	0.84542	0.07293	1635406_at
copper ion transporter activity	7	1	0.823116	0.0380116	0.84542	0.07293	1637159_at
copper, zinc superoxide dismutase activity	7	1	0.823116	0.0380116	0.84542	0.07293	1636961_a_at
cyclic nucleotide-dependent protein kinase activity	7	1	0.823116	0.0380116	0.84542	0.07293	1635406_at
DNA N-glycosylase activity	7	1	0.823116	0.0380116	0.84542	0.07293	1624901_at
DNA-(apurinic or apyrimidinic site) lyase activity	7	1	0.823116	0.0380116	0.84542	0.07293	1624901_at
fatty-acid synthase activity	7	1	0.823116	0.0380116	0.84542	0.07293	1639230_at
growth factor binding	7	1	0.823116	0.0380116	0.84542	0.07293	1629141_at
histone deacetylase activity	7	1	0.823116	0.0380116	0.84542	0.07293	1626458_at
isoprenoid binding	7	1	0.823116	0.0380116	0.84542	0.07293	1627106_a_at
myosin light chain kinase activity	7	1	0.823116	0.0380116	0.84542	0.07293	1633881_at
oxidative phosphorylation uncoupler activity	7	1	0.823116	0.0380116	0.84542	0.07293	1627022_at
potassium:amino acid symporter activity	7	1	0.823116	0.0380116	0.84542	0.07293	1623083_at
pseudouridylate synthase activity	7	1	0.823116	0.0380116	0.84542	0.07293	1639514_at
receptor signaling complex scaffold activity	7	1	0.823116	0.0380116	0.84542	0.07293	1638319_at
retinoid binding	7	1	0.823116	0.0380116	0.84542	0.07293	1627106_a_at
SAP kinase activity	7	1	0.823116	0.0380116	0.84542	0.07293	1628969_s_at
selenium binding	7	1	0.823116	0.0380116	0.84542	0.07293	1632517_at
SNARE binding	7	1	0.823116	0.0380116	0.84542	0.07293	1629509_s_at
succinate-CoA ligase activity	7	1	0.823116	0.0380116	0.84542	0.07293	1626745_at
transferase activity, transferring nitrogenous groups	39	5	4.58593	0.0373866	0.84668	0.07228	1641270_at /// 1631817_a_at /// 1626489_s_at /// 1623864_at /// 1629055_a_at
ionotropic glutamate receptor activity	31	4	3.64523	0.0345282	0.85259	0.06926	1626739_s_at /// 1640032_a_at /// 1626540_at /// 1623376_s_at
iron-sulfur cluster binding	31	4	3.64523	0.0345282	0.85259	0.06926	1627945_at /// 1639659_at /// 1629048_s_at /// 1641058_at
metal cluster binding	31	4	3.64523	0.0345282	0.85259	0.06926	1627945_at /// 1639659_at /// 1629048_s_at /// 1641058_at
ATPase activity, coupled to movement of substances	180	22	21.1658	0.0328748	0.85612	0.06746	1626168_at /// 1624393_at /// 1628389_at /// 1639126_at /// 1629559_s_at /// 1636240_at /// 1623689_a_at /// 1626560_at /// 1632500_at /// 1640231_a_at /// 1628659_at /// 1634903_at /// 1627239_s_at /// 1632273_at /// 1638547_s_at /// 1627784_at /// 1632395_s_at /// 1625272_at /// 1628295_at /// 1631925_at /// 1628224_a_at /// 1636946_at
ATPase activity, coupled to transmembrane movement of substances	180	22	21.1658	0.0328748	0.85612	0.06746	1626168_at /// 1624393_at /// 1628389_at /// 1639126_at /// 1629559_s_at /// 1636240_at /// 1623689_a_at /// 1626560_at /// 1632500_at /// 1640231_a_at /// 1628659_at /// 1634903_at /// 1627239_s_at /// 1632273_at /// 1638547_s_at /// 1627784_at /// 1632395_s_at /// 1625272_at /// 1628295_at /// 1631925_at /// 1628224_a_at /// 1636946_at
kinase inhibitor activity	23	3	2.70452	0.0322815	0.85741	0.06681	1637641_at /// 1641563_at /// 1635965_at
protein domain specific binding	23	3	2.70452	0.0322815	0.85741	0.06681	1629141_at /// 1640661_at /// 1640395_a_at
transition metal ion transporter activity	23	3	2.70452	0.0322815	0.85741	0.06681	1637159_at /// 1632430_at /// 1639442_a_at
protein complex binding	15	2	1.76382	0.0316251	0.85885	0.06608	1622893_at /// 1631712_at
transcriptional elongation regulator activity	15	2	1.76382	0.0316251	0.85885	0.06608	1639102_at /// 1631342_at
vitamin binding	97	12	11.406	0.0309304	0.8604	0.0653	1624776_a_at /// 1631240_at /// 1630880_at /// 1626489_s_at /// 1634955_at /// 1634766_at /// 1624700_a_at /// 1635953_at /// 1641270_at /// 1627106_a_at /// 1622896_at /// 1633399_at
aminoacyl-tRNA ligase activity	64	8	7.52563	0.0299011	0.86271	0.06413	1626523_a_at /// 1622945_a_at /// 1629026_at /// 1629374_at /// 1632728_at /// 1628389_at /// 1623193_at /// 1639644_at
ligase activity, forming aminoacyl-tRNA and related compounds	64	8	7.52563	0.0299011	0.86271	0.06413	1626523_a_at /// 1622945_a_at /// 1628389_at /// 1632728_at /// 1629374_at /// 1629026_at /// 1639644_at /// 1623193_at
ligase activity, forming carbon-oxygen bonds	64	8	7.52563	0.0299011	0.86271	0.06413	1626523_a_at /// 1622945_a_at /// 1628389_at /// 1632728_at /// 1629374_at /// 1629026_at /// 1639644_at /// 1623193_at
magnesium ion binding	89	11	10.4653	0.0273159	0.86873	0.06112	1631769_at /// 1637051_at /// 1633677_at /// 1633918_s_at /// 1633488_at /// 1634529_at /// 1636888_a_at /// 1629510_at /// 1640775_a_at /// 1628231_at /// 1631313_at
amino acid kinase activity	10	1	1.17588	0.0263069	0.87115	0.05991	1637154_at
calcium ion transporter activity	10	1	1.17588	0.0263069	0.87115	0.05991	1627784_at
calcium-transporting ATPase activity	10	1	1.17588	0.0263069	0.87115	0.05991	1627784_at
diacylglycerol kinase activity	10	1	1.17588	0.0263069	0.87115	0.05991	1633890_at
intramolecular oxidoreductase activity, interconverting aldoses and ketoses	10	1	1.17588	0.0263069	0.87115	0.05991	1638113_at
morphogen activity	10	1	1.17588	0.0263069	0.87115	0.05991	1626502_s_at
oxidoreductase activity, acting on paired donors, with oxidation of a pair of donors resulting in the reduction of molecular oxygen to two molecules of water	10	1	1.17588	0.0263069	0.87115	0.05991	1625414_at
subtilase activity	10	1	1.17588	0.0263069	0.87115	0.05991	1639666_at
translation release factor activity	10	1	1.17588	0.0263069	0.87115	0.05991	1634095_at
translation termination factor activity	10	1	1.17588	0.0263069	0.87115	0.05991	1634095_at
UDP-glucosyltransferase activity	10	1	1.17588	0.0263069	0.87115	0.05991	1636123_at
protein translocase activity	28	3	3.29246	0.0259791	0.87195	0.05951	1639093_s_at /// 1627354_at /// 1628429_at
steroid hormone receptor activity	28	3	3.29246	0.0259791	0.87195	0.05951	1636093_a_at /// 1635393_s_at /// 1639366_at
protein transporter activity	72	8	8.46634	0.0256863	0.87267	0.05915	1631627_at /// 1641511_at /// 1639093_s_at /// 1633785_at /// 1627354_at /// 1633100_a_at /// 1628429_at /// 1627382_at
pyridoxal phosphate binding	19	2	2.23417	0.0245445	0.87551	0.05774	1641270_at /// 1626489_s_at
structural constituent of muscle	19	2	2.23417	0.0245445	0.87551	0.05774	1632854_s_at /// 1628105_a_at
protein tyrosine phosphatase activity	48	6	5.64422	0.0224259	0.88096	0.05504	1631728_s_at /// 1637378_s_at /// 1625775_a_at /// 1635842_at /// 1627660_a_at /// 1633153_at
microtubule binding	89	10	10.4653	0.0206906	0.88563	0.05275	1631948_s_at /// 1632901_s_at /// 1641422_at /// 1637022_at /// 1626637_a_at /// 1625034_s_at /// 1622893_at /// 1639326_s_at /// 1624744_a_at /// 1637710_at
hydrolase activity, acting on acid anhydrides, catalyzing transmembrane movement of substances	182	22	21.401	0.0167647	0.89698	0.04722	1626168_at /// 1624393_at /// 1628389_at /// 1639126_at /// 1629559_s_at /// 1636240_at /// 1623689_a_at /// 1626560_at /// 1632500_at /// 1640231_a_at /// 1628659_at /// 1634903_at /// 1627239_s_at /// 1632273_at /// 1638547_s_at /// 1627784_at /// 1632395_s_at /// 1628295_at /// 1625272_at /// 1631925_at /// 1628224_a_at /// 1636946_at
growth factor activity	45	5	5.29146	0.016054	0.89917	0.04616	1640202_at /// 1631638_at /// 1635389_s_at /// 1628325_at /// 1634216_at
alanine aminopeptidase activity	27	3	3.17488	0.00963238	0.92182	0.03536	1631676_at /// 1629464_a_at /// 1623648_s_at
membrane alanyl aminopeptidase activity	27	3	3.17488	0.00963238	0.92182	0.03536	1631676_at /// 1629464_a_at /// 1623648_s_at
peptidyl-prolyl cis-trans isomerase activity	27	3	3.17488	0.00963238	0.92182	0.03536	1638415_at /// 1633836_a_at /// 1624744_a_at
SNAP receptor activity	27	3	3.17488	0.00963238	0.92182	0.03536	1624027_at /// 1638927_at /// 1635944_a_at
manganese ion binding	53	6	6.23216	0.0086487	0.9259	0.03343	1637151_at /// 1628296_at /// 1634828_at /// 1631769_at /// 1628402_a_at /// 1624755_a_at
protein dimerization activity	91	11	10.7005	0.00838236	0.92705	0.0329	1626002_at /// 1631948_s_at /// 1636321_s_at /// 1635355_a_at /// 1636864_at /// 1631682_at /// 1637966_at /// 1640386_at /// 1634188_a_at /// 1633649_s_at /// 1627436_s_at
acid-thiol ligase activity	16	2	1.88141	0.00747529	0.9311	0.031	1629961_s_at /// 1626745_at
CoA-ligase activity	16	2	1.88141	0.00747529	0.9311	0.031	1629961_s_at /// 1626745_at
oxidoreductase activity, acting on diphenols and related substances as donors	16	2	1.88141	0.00747529	0.9311	0.031	1638403_at /// 1629961_s_at
oxidoreductase activity, acting on NADH or NADPH, NAD or NADP as acceptor	16	2	1.88141	0.00747529	0.9311	0.031	1635137_a_at /// 1632834_a_at
adenylate cyclase activity	18	2	2.11658	0.00642159	0.93613	0.02866	1628231_at /// 1636219_at
carbonate dehydratase activity	18	2	2.11658	0.00642159	0.93613	0.02866	1628885_at /// 1623105_at
lipid binding	117	14	13.7578	0.00426397	0.94794	0.02322	1629898_s_at /// 1638073_at /// 1626707_a_at /// 1636942_at /// 1636888_a_at /// 1637807_at /// 1624577_at /// 1633890_at /// 1631308_at /// 1627948_at /// 1625233_at /// 1635744_at /// 1630160_at /// 1635965_at
adenosine deaminase activity	8	1	0.940704	0.00373764	0.95125	0.02171	1634216_at
aldehyde reductase activity	8	1	0.940704	0.00373764	0.95125	0.02171	1626801_at
dicarboxylic acid transporter activity	8	1	0.940704	0.00373764	0.95125	0.02171	1623833_at
exodeoxyribonuclease activity, producing 5'-phosphomonoesters	8	1	0.940704	0.00373764	0.95125	0.02171	1633249_at
GABA-B receptor activity	8	1	0.940704	0.00373764	0.95125	0.02171	1625065_s_at
L-ascorbic acid binding	8	1	0.940704	0.00373764	0.95125	0.02171	1635953_at
mannosyl-oligosaccharide 1,2-alpha-mannosidase activity	8	1	0.940704	0.00373764	0.95125	0.02171	1637602_at
sodium ion binding	8	1	0.940704	0.00373764	0.95125	0.02171	1628494_a_at
tricarboxylic acid transporter activity	8	1	0.940704	0.00373764	0.95125	0.02171	1623833_at
calcium channel activity	33	4	3.8804	0.00368601	0.95159	0.02155	1625514_s_at /// 1633452_a_at /// 1633649_s_at /// 1637534_at
di-, tri-valent inorganic cation transporter activity	33	4	3.8804	0.00368601	0.95159	0.02155	1637159_at /// 1627784_at /// 1632430_at /// 1639442_a_at
carbohydrate kinase activity	35	4	4.11558	0.00324589	0.95457	0.02019	1624518_at /// 1630499_at /// 1641681_s_at /// 1638285_a_at
DNA-directed RNA polymerase activity	35	4	4.11558	0.00324589	0.95457	0.02019	1632142_at /// 1625564_at /// 1627924_at /// 1633854_at
acyl-CoA binding	9	1	1.05829	0.00321079	0.95481	0.02008	1636942_at
aldo-keto reductase activity	9	1	1.05829	0.00321079	0.95481	0.02008	1626801_at
arginine N-methyltransferase activity	9	1	1.05829	0.00321079	0.95481	0.02008	1632151_at
bacterial binding	9	1	1.05829	0.00321079	0.95481	0.02008	1623018_at
CoA desaturase activity	9	1	1.05829	0.00321079	0.95481	0.02008	1625414_at
histone lysine N-methyltransferase activity (H3-K9 specific)	9	1	1.05829	0.00321079	0.95481	0.02008	1623519_at
hydrolase activity, acting on carbon-nitrogen (but not peptide) bonds, in cyclic amides	9	1	1.05829	0.00321079	0.95481	0.02008	1624290_at
lysozyme activity	9	1	1.05829	0.00321079	0.95481	0.02008	1636767_at
monophenol monooxygenase activator activity	9	1	1.05829	0.00321079	0.95481	0.02008	1634848_at
oxidoreductase activity, acting on superoxide radicals as acceptor	9	1	1.05829	0.00321079	0.95481	0.02008	1636961_a_at
protein-arginine N-methyltransferase activity	9	1	1.05829	0.00321079	0.95481	0.02008	1632151_at
rRNA methyltransferase activity	9	1	1.05829	0.00321079	0.95481	0.02008	1637555_at
stearoyl-CoA 9-desaturase activity	9	1	1.05829	0.00321079	0.95481	0.02008	1625414_at
superoxide dismutase activity	9	1	1.05829	0.00321079	0.95481	0.02008	1636961_a_at
transforming growth factor beta receptor binding	9	1	1.05829	0.00321079	0.95481	0.02008	1639858_s_at
water transporter activity	9	1	1.05829	0.00321079	0.95481	0.02008	1626560_at
acetylglucosaminyltransferase activity	25	3	2.9397	0.00123689	0.97194	0.01236	1637442_at /// 1633310_at /// 1636990_at
solute:solute antiporter activity	25	3	2.9397	0.00123689	0.97194	0.01236	1626807_a_at /// 1636264_at /// 1627208_at
phosphoprotein phosphatase activity	120	14	14.1106	0.000866267	0.97652	0.01032	1627660_a_at /// 1625775_a_at /// 1637641_at /// 1631728_s_at /// 1633918_s_at /// 1637378_s_at /// 1635238_s_at /// 1640243_at /// 1635842_at /// 1624755_a_at /// 1629947_at /// 1639757_at /// 1640848_at /// 1633153_at
endonuclease activity	59	7	6.93769	0.000559593	0.98113	0.00827	1640898_at /// 1624901_at /// 1637151_at /// 1624243_at /// 1639729_s_at /// 1633754_at /// 1636812_at
lipoprotein binding	17	2	1.999	5.04261e-07	0.99943	0.00025	1624650_at /// 1628419_a_at
polypeptide N-acetylgalactosaminyltransferase activity	17	2	1.999	5.04261e-07	0.99943	0.00025	1628296_at /// 1634828_at
