# Supplementary material for: Phenotypic and transcriptional response to selection for alcohol sensitivity in Drosophila melanogaster
Source: Genome Biol. 2007 Oct 31;8(10):R231. doi: 10.1186/gb-2007-8-10-r231 (PMC2246305; doi:10.1186/gb-2007-8-10-r231)
Supplement: Additional data file 7 — Common probe sets of differentially expressed genes from three artificially selected populations. [file gb-2007-8-10-r231-S7.xls]

## Sheet: Sheet1
Additional data file 7. Common probe sets of differentially expressed genes between lines selected for high and low aggressive behavior, locomotor reactivity and sensitivity to alcohol.
Probe	Gene Name	Gene Symbol	GO Biological Process
1623349_x_at	---	---	---
1624543_s_at	---	---	---
1625050_s_at	---	---	DNA integration
1625997_s_at	---	---	RNA-dependent DNA replication
1626133_s_at	---	---	DNA integration
1626392_s_at	---	---	---
1627552_at	---	---	---
1629160_s_at	---	---	---
1629242_x_at	---	---	---
1630614_s_at	---	---	proteolysis
1630827_s_at	---	---	regulation of progression through cell cycle /// cell cycle /// chromosome segregation /// mitosis
1631349_s_at	---	---	RNA-dependent DNA replication
1633370_s_at	---	---	regulation of progression through cell cycle /// cell cycle /// chromosome segregation /// mitosis
1633998_s_at	---	---	---
1634450_a_at	---	---	nuclear organization and biogenesis /// mitotic spindle assembly /// histidine catabolism /// catecholamine metabolism /// cell cycle /// mitosis /// cell division
1634460_at	---	---	gravitaxis
1635886_s_at	---	---	regulation of transcription from RNA polymerase II promoter /// protein amino acid acetylation
1637945_at	---	---	peripheral nervous system development /// photoreceptor cell differentiation (sensu Endopterygota) /// photoreceptor cell differentiation (sensu Endopterygota) /// photoreceptor cell differentiation (sensu Endopterygota) /// mesoderm development /// muscle development /// somatic muscle development /// embryonic development /// development /// visual perception /// response to stimulus
1638645_at	---	---	---
1638885_at	---	---	---
1639335_at	---	---	---
1639729_s_at	---	---	RNA-dependent DNA replication /// proteolysis /// DNA integration
1640043_s_at	---	---	regulation of progression through cell cycle /// cell cycle /// cell cycle /// mitosis /// regulation of mitotic metaphase/anaphase transition
1640448_x_at	---	---	---
1641365_s_at	---	---	regulation of transcription from RNA polymerase II promoter /// cell proliferation /// DNA integration
1624577_at	acetylcholinesterase	Ace	acetylcholine catabolism in synaptic cleft /// acetylcholine catabolism /// acetylcholine catabolism /// synaptic transmission /// neurotransmitter secretion /// neuromuscular synaptic transmission /// response to carbamate /// response to organophosphorus /// neurotransmitter catabolism
1633476_at	acyl co-enzyme A oxidase	Acox57D-d	electron transport /// fatty acid beta-oxidation /// fatty acid metabolism /// metabolism
1639943_at	acyl co-enzyme A oxidase	Acox57D-p	electron transport /// fatty acid beta-oxidation /// fatty acid metabolism /// metabolism
1632602_s_at	Argonaute1	AGO1	translational initiation /// synaptogenesis /// RNA interference /// RNA interference, production of siRNA /// RNA interference, targeting of mRNA for destruction /// miRNA-mediated gene silencing /// miRNA-mediated gene silencing, production of miRNAs /// miRNA-mediated gene silencing, mRNA cleavage /// miRNA-mediated gene silencing, mRNA cleavage
1633473_s_at	aldolase	Ald	glycolysis /// glycolysis /// mesoderm development /// glycolysis /// metabolism
1634096_at	Acetaldehyde dehydrogenase	Aldh	pyruvate metabolism /// metabolism
1628628_at	Calpain A	CalpA	proteolysis /// protein autoprocessing /// protein metabolism /// actin cytoskeleton organization and biogenesis /// proteolysis
1640077_at	Calpain C	CalpC	proteolysis /// proteolysis
1626708_at	Cbl	Cbl	proteolysis /// cellular defense response /// epidermal growth factor receptor signaling pathway /// negative regulation of epidermal growth factor receptor activity /// negative regulation of epidermal growth factor receptor activity /// dorsal/ventral axis determination, follicular epithelium (sensu Insecta) /// dorsal/ventral axis specification /// negative regulation of epidermal growth facto…
1628393_at	CG10039	CG10039	---
1640857_at	CG10208	CG10208	---
1627627_at	CG10466	CG10466	mRNA processing /// proteolysis
1629050_at	NF-YB-like	CG10477	proteolysis
1625312_at	CG10553	CG10553	---
1626801_at	CG10638	CG10638	aldehyde metabolism
1638716_a_at	CG10725	CG10725	chitin metabolism
1634794_at	CG10924	CG10924	gluconeogenesis /// transport /// gluconeogenesis
1633884_at	CG10955	CG10955	nucleobase, nucleoside, nucleotide and nucleic acid metabolism /// transcription from RNA polymerase II promoter /// transcription initiation from RNA polymerase II promoter
1639009_at	CG10962	CG10962	metabolism
1627595_at	CG11314	CG11314	mesoderm development
1627716_at	CG11598	CG11598	lipid metabolism /// lipid metabolism
1639262_at	CG11669	CG11669	carbohydrate metabolism
1634591_at	CG11878	CG11878	---
1635512_at	CG11893	CG11893	---
1625652_s_at	CG12428	CG12428	amino acid metabolism
1629413_at	CG12703	CG12703	lipid metabolism /// lipid transport /// peroxisome organization and biogenesis /// transport
1633050_at	CG12813	CG12813	---
1630570_at	CG13003	CG13003	---
1638264_at	CG1304	CG1304	proteolysis /// proteolysis
1634468_at	CG13397	CG13397	protein amino acid glycosylation
1627040_at	CG1344	CG1344	protein amino acid phosphorylation
1626257_at	CG13656	CG13656	---
1638080_at	CG13658	CG13658	---
1624836_at	CG13795	CG13795	amino acid metabolism /// transport /// ion transport /// neurotransmitter transport /// extracellular transport /// amino acid transport
1638183_at	CG13868	CG13868	---
1637224_at	CG13905	CG13905	---
1626540_at	CG14076	CG14076	---
1628823_at	CG14120	CG14120	---
1628249_at	CG14145	CG14145	---
1641307_at	CG14419	CG14419	eye development (sensu Endopterygota) /// regulation of striated muscle development /// cell adhesion /// homophilic cell adhesion /// myoblast fusion /// retinal cell programmed cell death /// retinal cell programmed cell death (sensu Endopterygota)
1623329_at	CG14500	CG14500	---
1623689_a_at	CG14642	CG14642	proteolysis /// transport /// ion transport /// ATP synthesis coupled proton transport /// proton transport /// proteolysis
1636551_at	CG14683 /// CG14683	CG14683 /// DyakCG14683	---
1626418_a_at	CG14691	CG14691	neurotransmitter secretion /// transport
1636928_s_at	CG1486	CG1486	carboxylic acid metabolism
1623028_at	CG14872	CG14872	---
1640720_a_at	CG14872	CG14872	---
1638508_at	CG14934	CG14934	carbohydrate metabolism
1638974_at	CG14963	CG14963	---
1623687_at	CG15199	CG15199	---
1630964_at	CG15211	CG15211	---
1626435_at	CG15263	CG15263	---
1628020_at	CG15358	CG15358	development /// gametogenesis /// spermatogenesis
1640529_at	CG15408	CG15408	carbohydrate metabolism /// carbohydrate transport
1625873_at	CG15661	CG15661	polysaccharide metabolism /// defense response /// steroid metabolism /// response to toxin /// metabolism
1637598_at	CG15715	CG15715	---
1636899_s_at	CG1623	CG1623	---
1624797_at	CG1637	CG1637	phosphate metabolism
1629083_at	CG16704	CG16704	transport
1624057_at	CG16713	CG16713	---
1630088_at	CG16743 /// CG16743	CG16743 /// DyakCG16743	---
1625053_at	CG16898	CG16898	---
1641234_at	CG16997	CG16997	proteolysis /// proteolysis
1623277_at	CG17100	CG17100	regulation of transcription, DNA-dependent /// regulation of transcription /// development /// regulation of transcription /// peripheral nervous system development
1634796_at	CG17219	CG17219	---
1634218_at	CG17270	CG17270	---
1625750_at	CG17272	CG17272	calcium-mediated signaling
1638772_at	CG18107	CG18107	---
1638742_at	CG18348	CG18348	---
1627895_at	CG18404	CG18404	---
1639575_at	CG18446	CG18446	---
1640746_at	CG18542	CG18542	---
1625860_s_at	CG18542 /// CG32939	CG18542 /// CG32939	biological_process
1638342_at	CG2046 /// CG2046	CG2046 /// DyakCG2046	---
1630212_at	CG2065	CG2065	metabolism
1633443_s_at	CG2082	CG2082	signal transduction /// cell differentiation
1626088_at	CG2177 /// CG2177	CG2177 /// DyakCG2177	metal ion transport
1626503_at	CG2254 /// CG2254	CG2254 /// DyakCG2254	visual perception /// metabolism
1625776_at	CG2291	CG2291	---
1626933_s_at	CG2469	CG2469	---
1634016_at	CG2781	CG2781	fatty acid metabolism /// fatty acid elongation /// very-long-chain fatty acid biosynthesis
1639768_at	CG2813	CG2813	---
1638173_s_at	CG2950 /// CG2950	CG2950 /// DyakCG2950	---
1641538_at	CG30017	CG30017	biological_process
1631549_s_at	CG30059 /// CG18278	CG30059 /// CG18278	carbohydrate metabolism /// polysaccharide metabolism /// N-acetylglucosamine metabolism /// sulfur metabolism /// glycosaminoglycan metabolism /// metabolism
1635730_at	CG30069	CG30069	regulation of progression through cell cycle /// cell cycle /// metabolism /// cell proliferation
1635033_at	CG30083	CG30083	proteolysis
1623241_s_at	CG30104	CG30104	nucleobase, nucleoside, nucleotide and nucleic acid metabolism /// nucleotide catabolism
1639683_at	CG30110	CG30110	biological_process
1640217_at	CG30154	CG30154	biological_process
1627958_at	CG30269	CG30269	---
1626579_at	CG3040 /// CG3040	CG3040 /// DyakCG3040	---
1641558_at	CG31005	CG31005	isoprenoid biosynthesis
1625193_at	CG31106	CG31106	carbohydrate metabolism /// transport /// synaptic transmission /// neurotransmitter secretion /// carbohydrate transport /// transmission of nerve impulse
1637647_at	CG31148	CG31148	lipid metabolism /// sphingolipid metabolism /// lysosome organization and biogenesis /// carbohydrate metabolism
1640666_at	CG31205	CG31205	proteolysis
1630767_at	CG31262	CG31262	coenzyme metabolism /// transport /// cation transport /// extracellular transport /// prosthetic group metabolism /// transport
1635379_at	CG31300	CG31300	---
1623426_at	CG31633	CG31633	---
1641570_s_at	CG31683 /// CG18858	CG31683 /// CG18858	lipid metabolism /// phospholipid metabolism /// steroid metabolism /// cholesterol metabolism
1625710_at	CG31717	CG31717	---
1637306_at	CG31720	CG31720	---
1625230_a_at	CG31738	CG31738	muscle contraction
1641412_at	CG31809	CG31809	lipid metabolism /// steroid metabolism /// steroid metabolism
1630359_at	CG31810	CG31810	lipid metabolism /// steroid metabolism /// steroid metabolism /// metabolism
1630244_s_at	CG31810 /// CG31809	CG31810 /// CG31809	lipid metabolism /// steroid metabolism /// steroid metabolism /// metabolism
1633946_at	CG31955	CG31955	---
1636589_s_at	CG31960 /// CG31958	CG31960 /// CG31958	muscle contraction /// calcium-mediated signaling
1625727_at	CG32006	CG32006	regulation of transcription, DNA-dependent /// transcription /// regulation of transcription, DNA-dependent
1636837_at	CG32177	CG32177	---
1639222_at	CG32191	CG32191	phospholipid metabolism /// sulfur metabolism
1632978_at	CG32207	CG32207	biological_process
1633286_at	CG32372	CG32372	cell adhesion /// transmission of nerve impulse
1631426_at	CG32412	CG32412	proteolysis /// amino acid biosynthesis
1626508_at	CG32428	CG32428	---
1633036_s_at	CG32495 /// Glutathione Synthetase	CG32495 /// GS	protein biosynthesis /// glutathione biosynthesis /// glutathione biosynthesis /// protein metabolism
1639203_at	CG32556	CG32556	---
1628101_s_at	CG32581 /// CG8974	CG32581 /// CG8974	nucleobase, nucleoside, nucleotide and nucleic acid metabolism /// transcription from RNA polymerase II promoter
1640758_at	CG32613	CG32613	biological_process
1634787_at	CG32638	CG32638	---
1630842_s_at	CG32641 /// CG32640	CG32641 /// CG32640	protein folding /// response to heat
1636015_s_at	CG32850	CG32850	ubiquitin cycle
1627117_a_at	CG3301	CG3301	metabolism
1628931_at	CG3301	CG3301	metabolism
1637721_at	CG3301	CG3301	metabolism
1627817_at	CG33109	CG33109	---
1640249_at	CG33173	CG33173	chitin metabolism /// transport
1634514_at	CG33258	CG33258	---
1623416_at	CG33265	CG33265	chitin metabolism
1635671_at	CG33290	CG33290	biological_process
1637041_a_at	CG3332 /// CG3332	CG3332 /// DtraCG3332	---
1631805_at	CG3397	CG3397	potassium ion transport
1630568_at	CG34040	CG34040	biological_process
1636262_at	CG3428	CG3428	---
1637491_s_at	CG3835	CG3835	carbohydrate metabolism /// electron transport
1638469_s_at	CG3857	CG3857	---
1627173_at	CG4040 /// CG33224	CG4040 /// CG33224	---
1636689_at	CG4259	CG4259	proteolysis
1640215_at	CG4338 /// CG4338	CG4338 /// DyakCG4338	---
1635745_a_at	CG4389	CG4389	fatty acid beta-oxidation /// fatty acid metabolism /// fatty acid beta-oxidation /// metabolism
1631676_at	CG4467	CG4467	proteolysis
1639110_at	CG4484	CG4484	carbohydrate metabolism /// carbohydrate transport
1631122_at	CG4656	CG4656	signal transduction
1639295_at	CG4734	CG4734	---
1626740_at	CG4784	CG4784	---
1623517_at	CG4962	CG4962	---
1641207_s_at	CG4991	CG4991	amino acid transport
1624573_at	CG4998 /// CG4998	CG4998 /// DmirCG4998	proteolysis
1629835_at	CG5048	CG5048	---
1628309_at	CG5126	CG5126	---
1634112_a_at	CG5174	CG5174	---
1624800_at	CG5224	CG5224	defense response /// response to toxin
1636967_a_at	CG5315	CG5315	hormone-mediated signaling /// fatty acid oxidation /// lipid metabolism /// fatty acid metabolism
1639046_at	CG5454	CG5454	regulation of alternative nuclear mRNA splicing, via spliceosome /// nuclear mRNA splicing, via spliceosome
1638903_at	CG5724	CG5724	polysaccharide metabolism /// defense response /// steroid metabolism /// response to toxin
1631266_a_at	CG5840	CG5840	electron transport /// proline biosynthesis /// amino acid biosynthesis
1635137_a_at	CG5946	CG5946	electron transport /// fatty acid desaturation /// cholesterol metabolism /// transport /// intracellular protein transport
1627287_at	CG5966	CG5966	lipid metabolism
1625022_a_at	CG6125	CG6125	sulfur metabolism /// anion transport /// extracellular transport /// transport
1634158_at	CG6164	CG6164	---
1623027_s_at	CG6271 /// CG6277	CG6271 /// CG6277	lipid metabolism
1636343_at	CG6283	CG6283	lipid metabolism
1628796_at	CG6353	CG6353	---
1634278_at	CG6409	CG6409	GPI anchor biosynthesis
1635996_at	CG6638	CG6638	electron transport /// leucine catabolism /// acyl-CoA metabolism /// metabolism
1626536_at	CG6776	CG6776	oxygen and reactive oxygen species metabolism /// defense response /// response to toxin /// metabolism
1624692_at	CG6830	CG6830	---
1629324_at	cytochrome B5	CG6870	electron transport /// steroid metabolism
1631098_at	CG7194	CG7194	gonad development
1630499_at	CG7551	CG7551	monosaccharide metabolism
1630831_at	CG7695	CG7695	---
1626325_a_at	CG7849	CG7849	---
1625297_at	CG8128 /// CG8128	CG8128 /// DmirCG8128	nucleobase, nucleoside, nucleotide and nucleic acid metabolism /// mRNA processing /// cell proliferation
1634421_at	CG8414	CG8414	---
1625584_at	CG8654	CG8654	cation transport /// anion transport /// extracellular transport /// transport
1624914_at	CG8690	CG8690	carbohydrate metabolism
1627633_at	CG8932	CG8932	coenzyme metabolism /// cation transport /// extracellular transport /// prosthetic group metabolism /// transport /// ion transport /// sodium ion transport
1641178_s_at	CG9205	CG9205	steroid metabolism
1624580_at	CG9362	CG9362	L-phenylalanine catabolism /// tyrosine catabolism /// L-phenylalanine catabolism /// tyrosine catabolism /// aromatic amino acid family metabolism
1631512_at	CG9377	CG9377	proteolysis
1631420_at	CG9509	CG9509	alcohol metabolism /// electron transport /// mesoderm development
1632301_at	CG9536	CG9536	---
1635525_at	CG9672	CG9672	proteolysis
1633631_at	CG9682	CG9682	---
1634174_at	CG9702	CG9702	sulfur metabolism /// anion transport /// extracellular transport /// transport
1633959_s_at	CG9766	CG9766	---
1634903_at	CG9981	CG9981	lipid metabolism /// cation transport /// lipid transport
1624272_at	CHKov1	CHKov1	RNA-dependent DNA replication
1632683_s_at	gag-int-pol	copiaGIP	transposition, DNA-mediated /// DNA integration
1623757_at	drosocrystallin	Cry	---
1629771_at	Cyp12a5	Cyp12a5	electron transport
1639069_at	Cyp12d1-d	Cyp12d1-d	electron transport /// electron transport
1633401_s_at	Cyp12d1-p /// Cyp12d1-d	Cyp12d1-p /// Cyp12d1-d	electron transport /// electron transport
1633639_at	Cyp28d1	Cyp28d1	electron transport /// steroid metabolism
1627180_at	Cyp4d14	Cyp4d14	electron transport
1636793_at	cytochrome P-450.	Cyp4d2	electron transport /// steroid metabolism
1639170_at	Cyp4d21	Cyp4d21	electron transport
1627844_at	Cytochrome P450-4e2	Cyp4e2	electron transport /// steroid metabolism
1623068_at	Cytochrome P450-4e3	Cyp4e3	electron transport /// steroid metabolism
1634623_a_at	Cyp6a14	Cyp6a14	electron transport /// steroid metabolism
1628052_at	Cyp6a17	Cyp6a17	electron transport /// steroid metabolism
1624939_at	Cyp6a21	Cyp6a21	electron transport /// steroid metabolism
1631533_at	Cytochrome P450 related BF6-2	Cyp6a22	electron transport /// steroid metabolism
1624101_at	Cyp6a23	Cyp6a23	electron transport /// steroid metabolism
1640755_at	cytochrome P450 related AF5	Cyp6a8	electron transport /// steroid metabolism /// insecticide metabolism /// lauric acid metabolism
1634143_at	Cyp6w1	Cyp6w1	electron transport
1639495_at	Cytochrome P450-9b1	Cyp9b1	electron transport
1640743_at	Dipeptidase C	Dip-C	proteolysis
1628617_at	drosomycin-F	dro4	defense response /// defense response /// defense response
1624766_s_at	Dorsal switch protein 1	Dsp1	DNA unwinding during replication /// chromatin assembly or disassembly /// regulation of transcription from RNA polymerase II promoter /// leg disc development /// regulation of transcription, DNA-dependent
1641303_at	egalitarian	egl	oocyte fate determination (sensu Insecta) /// oocyte fate determination (sensu Insecta) /// intracellular mRNA localization /// intracellular mRNA localization /// oogenesis (sensu Insecta) /// oogenesis (sensu Insecta) /// oogenesis (sensu Insecta) /// oogenesis (sensu Insecta) /// oocyte microtubule cytoskeleton organization /// oocyte dorsal/ventral axis determination (sensu Insecta) /// oocyt…
1631342_at	d-elongin B	Elongin-B	RNA elongation from RNA polymerase II promoter /// protein modification
1624560_at	ergic-53	ergic53	transport /// protein transport
1629479_a_at	fledgling of Klp38B	fok	biological_process
1624125_at	fat	ft	cellular morphogenesis during differentiation /// establishment of wing hair orientation /// regulation of transcription, DNA-dependent /// homophilic cell adhesion /// establishment of tissue polarity /// imaginal disc growth /// cell proliferation /// ommatidial rotation /// calcium-dependent cell-cell adhesion /// calcium-dependent cell-cell adhesion /// peptide cross-linking /// establishment…
1632728_at	Gcn2	Gcn2	regulation of translation /// regulation of translation /// protein amino acid phosphorylation /// protein amino acid phosphorylation /// protein biosynthesis /// protein modification /// protein amino acid phosphorylation /// ubiquitin cycle
1637562_at	GCR(ich)	GCR(ich)	signal transduction /// G-protein coupled receptor protein signaling pathway
1634113_at	geko	gk	response to ethanol
1626984_at	glucose oxidase	Gld	glucose metabolism /// electron transport /// pupal cuticle biosynthesis (sensu Insecta) /// cuticle biosynthesis /// sperm storage /// sperm storage /// alcohol metabolism
1626641_s_at	Hemoglobin	glob1	oxygen transport /// transport
1634033_s_at	glucose transporter 1	Glut1	carbohydrate metabolism /// carbohydrate transport /// glucose transport /// transport
1631817_a_at	Glutamate oxaloacetate transaminase 1	Got1	aspartate metabolism /// glutamate biosynthesis /// amino acid metabolism /// biosynthesis
1629055_a_at	Glutamate oxaloacetate transaminase 2	Got2	aspartate metabolism /// glutamate biosynthesis /// glutamate biosynthesis /// synaptogenesis /// neurotransmitter receptor metabolism /// amino acid metabolism /// biosynthesis
1636174_at	Glutathione S transferase D9	GstD9	defense response /// response to toxin
1623256_at	glutathione-S-transferase	GstE1	defense response /// response to oxidative stress /// response to toxin
1624732_at	Glutathione S transferase E5	GstE5	oxygen and reactive oxygen species metabolism /// defense response /// response to toxin
1634072_s_at	HMG-CoA synthase	Hmgs	embryonic development (sensu Insecta) /// acetyl-CoA metabolism /// cholesterol metabolism
1635740_at	hemomucin	Hmu	carbohydrate metabolism /// biosynthesis
1640867_s_at	FGF receptor	htl	mesodermal cell fate commitment /// mesodermal cell fate commitment /// protein amino acid phosphorylation /// protein amino acid phosphorylation /// pole cell migration /// gastrulation /// ectoderm development /// central nervous system development /// central nervous system development /// central nervous system development /// ventral cord development /// salivary gland development /// endode…
1623495_at	inhibitor-2	I-2	regulation of signal transduction /// negative regulation of protein amino acid dephosphorylation /// negative regulation of protein amino acid dephosphorylation
1637378_s_at	ia2	ia2	protein amino acid dephosphorylation /// protein amino acid dephosphorylation
1626319_a_at	Immune induced molecule 10	IM10	defense response /// Toll signaling pathway /// antibacterial humoral response /// immune response /// innate immune response
1640650_at	cytosolic aconitase	Irp-1B	tricarboxylic acid cycle /// regulation of translational initiation by iron /// proteolysis /// amino acid biosynthesis /// metabolism
1623271_a_at	janus A	janA	sex differentiation /// sex differentiation /// cell differentiation
1626414_at	JH-epoxide hydrolase	Jheh1	juvenile hormone catabolism /// juvenile hormone catabolism /// defense response /// response to toxin
1627773_a_at	Juvenile hormone epoxide hydrolase 2	Jheh2	juvenile hormone catabolism /// defense response /// response to toxin
1626394_at	Jonah 99F	Jon99Fi	proteolysis /// larval development (sensu Insecta) /// molting cycle (sensu Insecta)
1631083_at	lethal (1) G0144	l(1)G0144	protein amino acid prenylation
1636921_at	dynactin, p24 subunit	l(2)06496	microtubule-based movement
1637857_at	Lectin24A	lectin-24A	spermatogenesis
1636953_a_at	Limpet	Lmpt	mesoderm development /// heart development /// muscle development
1636767_at	lysozyme	LysP	antimicrobial humoral response (sensu Protostomia) /// cell wall catabolism /// metabolism /// cytolysis /// defense response to bacterium
1636960_a_at	midlife-crisis	micr	protein targeting /// germ-line stem cell maintenance /// oogenesis
1626990_s_at	Multiple inositol polyphosphate phosphatase 1	Mipp1	---
1637641_at	MKP-like	Mkp3	MAPKKK cascade /// glycolysis /// protein amino acid dephosphorylation /// protein amino acid dephosphorylation /// protein amino acid dephosphorylation
1623811_at	mitochondrial ribosomal protein L18	mRpL18	---
1631355_at	mitochondrial ribosomal protein S28	mRpS28	protein biosynthesis
1637555_at	Mitochondrial Transcription Factor B1	mtTFB1	rRNA modification /// rRNA processing /// regulation of translation /// rRNA metabolism
1630593_at	Neural Lazarillo	NLaz	lipid metabolism /// lipid transport /// transport
1624074_at	Odorant-binding protein 56a	Obp56a	transport /// sensory perception of chemical stimulus /// sensory perception of smell /// response to pheromone /// olfactory behavior /// sensory perception of smell /// response to stimulus
1631115_at	Odorant-binding protein 8a	Obp8a	transport
1626624_s_at	paxillin	Pax	cell motility /// cytoskeletal anchoring
1627436_s_at	PAR-Domain Protein 1	Pdp1	transcription /// regulation of transcription from RNA polymerase II promoter /// mesoderm development /// circadian rhythm /// circadian rhythm /// circadian rhythm /// circadian rhythm /// positive regulation of gene-specific transcription /// regulation of transcription, DNA-dependent
1633599_a_at	Phosphoenolpyruvate carboxykinase	Pepck	gluconeogenesis /// gluconeogenesis /// gluconeogenesis
1628296_at	polypeptide GalNAc transferase 4	pgant4	polysaccharide metabolism /// protein amino acid glycosylation /// oligosaccharide biosynthesis
1629118_at	PGRP-SC2	PGRP-SC2	defense response /// immune response /// peptidoglycan catabolism /// innate immune response
1624849_at	Prosap	Prosap	---
1633471_at	Peroxiredoxin 2540	Prx2540-2	oxygen and reactive oxygen species metabolism /// defense response
1625967_s_at	pasilla	ps	nuclear mRNA splicing, via spliceosome /// nuclear mRNA splicing, via spliceosome
1623648_s_at	Puromycin sensitive aminopeptidase	Psa	proteolysis
1640303_a_at	pastrel	pst	learning and/or memory /// olfactory learning
1623191_at	Rab9	Rab9	intracellular protein transport /// receptor-mediated endocytosis /// signal transduction /// small GTPase mediated signal transduction /// regulation of exocytosis /// retrograde transport, endosome to Golgi /// protein transport
1641722_at	rhythmically expressed gene 2	Reg-2	metabolism
1640295_a_at	RhoGAP71E	RhoGAP71E	phosphate metabolism /// signal transduction
1639666_at	S1P	S1P	proteolysis /// sterol regulatory element binding-protein cleavage
1640912_s_at	scarface	scarface	proteolysis
1629803_a_at	volado	scb	cell adhesion /// cell adhesion /// cell adhesion /// cell adhesion /// heterophilic cell adhesion /// cell-matrix adhesion /// dorsal closure /// dorsal closure /// axon guidance /// tracheal system development (sensu Insecta) /// salivary gland development /// midgut development /// heart development /// learning and/or memory /// memory /// memory /// short-term memory /// olfactory learning /…
1636281_at	semiphorin	Sema-1b	embryonic development (sensu Insecta) /// cell surface receptor linked signal transduction /// ectoderm development /// axon guidance /// cell-cell adhesion /// development
1623084_at	Glycogen Synthase Kinase 3	sgg	regulation of transcription, DNA-dependent /// protein amino acid phosphorylation /// protein amino acid phosphorylation /// mitosis /// Notch signaling pathway /// intracellular signaling cascade /// blastoderm segmentation /// segment polarity determination /// sensory organ development /// wing morphogenesis /// heart development /// heart development /// rhythmic behavior /// circadian rhythm…
1633553_s_at	SP1173	SP1173	biological_process
1631670_at	serpin 2	Spn2	proteolysis /// negative regulation of proteolysis
1627131_at	spt4	spt4	chromatin assembly or disassembly /// RNA elongation from RNA polymerase II promoter /// non-covalent chromatin modification /// positive regulation of transcription /// negative regulation of transcription from RNA polymerase II promoter /// RNA elongation from RNA polymerase II promoter /// positive regulation of transcription from RNA polymerase II promoter /// negative regulation of transcrip…
1634672_at	Srp68	Srp68	SRP-dependent cotranslational protein targeting to membrane
1633016_a_at	Stauffen	stau	RNA localization /// microtubule-based process /// pole plasm assembly /// pole plasm assembly /// pole plasm RNA localization /// regulation of pole plasm oskar mRNA localization /// pole plasm protein localization /// neuroblast fate determination /// long-term memory /// long-term memory /// protein localization /// intracellular mRNA localization /// intracellular mRNA localization /// embryo…
1640167_s_at	Tequila /// CG34104	Tequila /// CG34104	microtubule-based movement /// small GTPase mediated signal transduction /// chitin metabolism /// proteolysis /// ATP synthesis coupled proton transport /// proteolysis
1623863_a_at	Tis11 homolog	Tis11	RNA catabolism /// intracellular signaling cascade
1626970_at	UDP-glycosyltransferase	Ugt35b	polysaccharide metabolism /// defense response /// steroid metabolism /// response to toxin /// metabolism
1641191_s_at	Ugt36Bc	Ugt36Bc	polysaccharide metabolism /// defense response /// steroid metabolism /// response to toxin /// metabolism
1641481_at	Ugt86Dd	Ugt86Dd	polysaccharide metabolism /// defense response /// steroid metabolism /// response to toxin /// metabolism
1635725_a_at	unc-115	unc-115	cell motility /// cytoskeleton organization and biogenesis /// ectoderm development /// nervous system development
1636180_at	yippee interacting protein 2	yip2	fatty acid beta-oxidation
1640817_at	D-Titin	zormin	muscle contraction
