# Supplementary material for: Phenotypic and transcriptional response to selection for alcohol sensitivity in Drosophila melanogaster
Source: Genome Biol. 2007 Oct 31;8(10):R231. doi: 10.1186/gb-2007-8-10-r231 (PMC2246305; doi:10.1186/gb-2007-8-10-r231)
Supplement: Additional data file 8 — Biological processes GO categories of genes in Additional data file 7. [file gb-2007-8-10-r231-S8.xls]

## Sheet: Sheet1
Additional data file 8. Biological processes GO categories of common differentially expressed genes between lines selected for high and low aggressive behavior, locomotor reactivity and sensitivity to alcohol.
over-represented
under-represented
GO categories	Total Probe Sets On Array	Observed	Expected by chance	Chi2	p-value	log(1/p)
steroid metabolism	146	23	3.41158	112.472	2.71019e-22	21.567
cellular lipid metabolism	390	36	9.11313	79.3255	2.75423e-21	20.56
DNA integration	13	5	0.303771	72.6026	2.13796e-17	16.67
lipid metabolism	566	43	13.2257	67.0291	2.22024e-16	15.6536
response to toxin	134	14	3.13118	37.7274	8.13523e-10	9.08963
fatty acid oxidation	24	5	0.560808	35.1393	3.06938e-09	8.51295
aromatic compound catabolism	11	3	0.257037	29.2715	6.29158e-08	7.20124
electron transport	411	26	9.60384	27.9924	1.21787e-07	6.9144
generation of precursor metabolites and energy	614	33	14.3473	24.2499	8.46058e-07	6.0726
fatty acid beta-oxidation	23	4	0.537441	22.3082	2.3222e-06	5.6341
glutamine family amino acid biosynthesis	15	3	0.350505	20.0277	7.63273e-06	5.11732
response to chemical stimulus	359	20	8.38875	16.0716	6.09902e-05	4.21474
pyruvate metabolism	18	3	0.420606	15.8183	6.97252e-05	4.15661
carbohydrate metabolism	582	28	13.5996	15.2484	9.4254e-05	4.0257
isoprenoid metabolism	19	3	0.443973	14.7155	0.000125017	3.90303
fatty acid metabolism	117	9	2.73394	14.3615	0.000150855	3.82144
nucleobase, nucleoside, nucleotide and nucleic acid metabolism	2206	26	51.5476	12.6617	0.00037325	3.428
cell communication	1918	22	44.8179	11.6172	0.000653461	3.18478
regulation of nucleobase, nucleoside, nucleotide and nucleic acid metabolism	1179	10	27.5497	11.1795	0.000827066	3.08246
signal transduction	1596	17	37.2937	11.043	0.000890225	3.0505
regulation of transcription	1102	9	25.7504	10.896	0.000963718	3.01605
glutamine family amino acid metabolism	24	3	0.560808	10.6091	0.00112533	2.94872
regulation of biological process	1915	23	44.7478	10.5696	0.00114974	2.9394
development	2106	27	49.2109	10.0247	0.00154454	2.8112
cell organization and biogenesis	1746	21	40.7988	9.60793	0.0019374	2.71278
regulation of transcription, DNA-dependent	1035	9	24.1848	9.53405	0.00201693	2.69531
carboxylic acid metabolism	493	22	11.5199	9.53407	0.00201693	2.69531
organic acid metabolism	493	22	11.5199	9.53407	0.00201693	2.69531
transcription	1211	12	28.2974	9.38624	0.0021862	2.66031
response to abiotic stimulus	469	21	10.9591	9.19957	0.00242069	2.61606
regulation of physiological process	1722	21	40.238	9.19777	0.00242309	2.61563
regulation of cellular process	1764	22	41.2194	8.96144	0.0027574	2.5595
regulation of metabolism	1348	15	31.4987	8.64186	0.00328526	2.48343
regulation of cellular physiological process	1665	21	38.9061	8.24105	0.00409534	2.38771
transcription, DNA-dependent	1137	12	26.5683	7.98828	0.00470815	2.32715
regulation of cellular metabolism	1300	15	30.3771	7.784	0.00527108	2.2781
regulation of transcription from RNA polymerase II promoter	690	5	16.1232	7.67379	0.00560286	2.25159
cholesterol metabolism	31	3	0.724377	7.14885	0.00750119	2.12487
intracellular transport	720	6	16.8242	6.96401	0.00831649	2.08006
organ development	842	8	19.675	6.92787	0.00848633	2.07128
cell surface receptor linked signal transduction	836	8	19.5348	6.81101	0.00905983	2.04288
transcription from RNA polymerase II promoter	834	8	19.4881	6.77214	0.00925913	2.03343
neurophysiological process	815	8	19.0441	6.40472	0.0113818	1.94379
cellular localization	749	7	17.5019	6.30158	0.0120631	1.91854
establishment of cellular localization	746	7	17.4318	6.24274	0.0124704	1.90412
morphogenesis	866	9	20.2358	6.23862	0.0124994	1.90311
polysaccharide metabolism	204	10	4.76687	5.745	0.0165356	1.78158
cell-cell signaling	590	5	13.7865	5.59989	0.0179614	1.74566
intracellular protein transport	586	5	13.6931	5.5188	0.0188131	1.72554
glucose metabolism	79	5	1.84599	5.38884	0.0202661	1.69323
protein localization	690	7	16.1232	5.16232	0.0230818	1.63673
establishment of protein localization	629	6	14.6978	5.14718	0.0232841	1.63294
protein transport	623	6	14.5576	5.03057	0.0249035	1.60374
sterol metabolism	38	3	0.887946	5.0237	0.0250029	1.60201
system development	839	10	19.6049	4.70568	0.0300635	1.52196
sulfur metabolism	84	5	1.96283	4.69955	0.0301703	1.52042
cellular morphogenesis	481	4	11.2395	4.66307	0.0308177	1.5112
organelle organization and biogenesis	943	12	22.0351	4.57011	0.0325342	1.48766
alcohol metabolism	222	10	5.18747	4.46468	0.0346027	1.46089
imaginal disc development	407	3	9.51037	4.4567	0.0347648	1.45886
carbohydrate transport	86	5	2.00956	4.45008	0.0348996	1.45718
lipid catabolism	42	3	0.981414	4.15186	0.0415891	1.38102
amine catabolism	65	4	1.51885	4.05311	0.04409	1.35566
nitrogen compound catabolism	65	4	1.51885	4.05311	0.04409	1.35566
phosphorylation	556	6	12.9921	3.76298	0.0523986	1.28068
transmission of nerve impulse	493	5	11.5199	3.69008	0.0547369	1.26172
organismal physiological process	1152	17	26.9188	3.65478	0.0559088	1.25252
intracellular signaling cascade	658	8	15.3755	3.53796	0.0599791	1.222
reproduction	700	9	16.3569	3.30894	0.0689033	1.16176
sexual reproduction	636	8	14.8614	3.16787	0.0751	1.12436
oogenesis (sensu Insecta)	405	4	9.46364	3.15432	0.0757269	1.12075
metamorphosis	342	3	7.99151	3.11771	0.0774462	1.111
cell cycle	577	7	13.4828	3.11703	0.0774783	1.11082
metamorphosis (sensu Insecta)	340	3	7.94478	3.0776	0.079378	1.1003
larval or pupal development (sensu Insecta)	457	5	10.6787	3.01982	0.0822527	1.08485
gametogenesis	627	8	14.6511	3.01938	0.0822754	1.08473
female gamete generation	456	5	10.6554	3.00159	0.0831821	1.07997
sensory perception	335	3	7.82794	2.97767	0.0844209	1.07355
extracellular transport	129	6	3.01434	2.95724	0.0854929	1.06807
phosphate metabolism	731	10	17.0813	2.93564	0.0866443	1.06226
phosphorus metabolism	731	10	17.0813	2.93564	0.0866443	1.06226
imaginal disc morphogenesis	327	3	7.64101	2.81886	0.0931623	1.03076
metabolism	6079	162	142.048	2.80245	0.0941239	1.0263
monosaccharide metabolism	132	6	3.08444	2.75592	0.0968947	1.0137
cytoskeleton organization and biogenesis	550	7	12.8518	2.66453	0.102608	0.98882
amino acid biosynthesis	106	5	2.4769	2.57016	0.108898	0.96298
oogenesis	431	5	10.0712	2.55351	0.11005	0.95841
cellular carbohydrate metabolism	362	13	8.45885	2.43792	0.118432	0.92653
heart development	80	4	1.86936	2.42844	0.119152	0.9239
cell differentiation	802	12	18.7403	2.4243	0.119468	0.92275
cell development	477	6	11.1461	2.3759	0.12322	0.90932
hexose metabolism	109	5	2.547	2.36246	0.124285	0.90558
RNA metabolism	474	6	11.076	2.32624	0.12721	0.89548
proteolysis	865	27	20.2125	2.27933	0.131099	0.8824
nervous system development	686	10	16.0298	2.26816	0.132057	0.87924
post-embryonic development	469	6	10.9591	2.24406	0.134128	0.87248
oxygen and reactive oxygen species metabolism	83	4	1.93946	2.18918	0.138982	0.85704
negative regulation of physiological process	294	3	6.8699	2.17996	0.139817	0.85444
protein amino acid phosphorylation	351	4	8.20182	2.1526	0.142328	0.84671
amine metabolism	478	16	11.1694	2.08914	0.148351	0.82871
response to stress	402	5	9.39353	2.05494	0.151712	0.81898
protein targeting	285	3	6.65959	2.01103	0.15616	0.80643
cell migration	284	3	6.63623	1.99242	0.158088	0.8011
defense response	554	18	12.9453	1.97367	0.160059	0.79572
cell adhesion	395	5	9.22996	1.93853	0.163829	0.78561
pattern specification	338	4	7.89805	1.92386	0.165432	0.78138
negative regulation of cellular physiological process	280	3	6.54276	1.91833	0.166043	0.77978
carbohydrate biosynthesis	60	3	1.40202	1.82133	0.177154	0.75165
locomotion	384	5	8.97293	1.75909	0.18474	0.73344
nitrogen compound metabolism	493	16	11.5199	1.74229	0.186849	0.72851
negative regulation of signal transduction	61	3	1.42539	1.73946	0.187206	0.72768
cellular catabolism	387	13	9.04303	1.73146	0.188226	0.72532
response to biotic stimulus	567	18	13.2491	1.7036	0.191818	0.71711
amino acid and derivative metabolism	354	12	8.27192	1.68021	0.194895	0.7102
cell motility	379	5	8.85609	1.67901	0.195056	0.70984
localization of cell	379	5	8.85609	1.67901	0.195056	0.70984
amine biosynthesis	121	5	2.82741	1.66943	0.196336	0.707
nitrogen compound biosynthesis	121	5	2.82741	1.66943	0.196336	0.707
amino acid catabolism	62	3	1.44875	1.66099	0.19747	0.7045
cellular morphogenesis during differentiation	265	3	6.19225	1.64568	0.199549	0.69995
main pathways of carbohydrate metabolism	122	5	2.85077	1.62032	0.203049	0.6924
transport	2146	59	50.1456	1.56346	0.211154	0.6754
protein metabolism	2638	52	61.6421	1.50824	0.219432	0.6587
amino acid metabolism	326	11	7.61764	1.50182	0.220389	0.65681
cell fate commitment	255	3	5.95858	1.46901	0.225502	0.64685
M phase	362	5	8.45885	1.41434	0.234337	0.63016
RNA processing	360	5	8.41212	1.38402	0.23942	0.62084
neurogenesis	248	3	5.79502	1.34807	0.245612	0.60975
lipid transport	67	3	1.56559	1.31422	0.251629	0.59924
catabolism	442	14	10.3282	1.30536	0.253239	0.59647
biopolymer modification	1104	20	25.7972	1.30275	0.253711	0.59566
protein modification	1055	19	24.6522	1.29592	0.254959	0.59353
embryonic development	459	7	10.7255	1.29402	0.255305	0.59294
biopolymer metabolism	2137	42	49.9353	1.26101	0.261457	0.5826
ubiquitin cycle	242	3	5.65481	1.24638	0.264247	0.57799
ectoderm development	293	4	6.84653	1.18348	0.27665	0.55807
organ morphogenesis	448	7	10.4684	1.14916	0.283727	0.5471
membrane lipid metabolism	103	4	2.4068	1.05463	0.304446	0.51649
DNA metabolism	489	8	11.4265	1.0275	0.310749	0.50759
cellular macromolecule metabolism	2602	53	60.8009	1.00088	0.317103	0.4988
negative regulation of biological process	384	6	8.97293	0.984996	0.320967	0.49354
synaptic transmission	279	4	6.51939	0.973609	0.32378	0.48975
energy derivation by oxidation of organic compounds	139	5	3.24801	0.945027	0.330986	0.48019
olfactory behavior	74	3	1.72916	0.934003	0.333826	0.47648
mRNA metabolism	274	4	6.40256	0.901559	0.342366	0.46551
cellular protein metabolism	2491	51	58.2072	0.892393	0.344826	0.4624
establishment of localization	2475	65	57.8333	0.888091	0.346019	0.4609
chemosensory behavior	75	3	1.75252	0.887972	0.346027	0.46089
regulation of protein metabolism	176	6	4.11259	0.866196	0.352014	0.45344
glucosamine metabolism	109	4	2.547	0.828896	0.362593	0.44058
N-acetylglucosamine metabolism	109	4	2.547	0.828896	0.362593	0.44058
amino sugar metabolism	110	4	2.57037	0.795155	0.372546	0.42882
axis specification	212	3	4.9538	0.77059	0.380032	0.42018
cellular biosynthesis	1040	20	24.3017	0.761447	0.382878	0.41694
mitotic cell cycle	315	5	7.3606	0.757065	0.384247	0.41539
mRNA processing	262	4	6.12215	0.735613	0.391066	0.40775
sex differentiation	80	3	1.86936	0.683842	0.408263	0.38906
localization	2555	66	59.7027	0.664228	0.41505	0.3819
secondary metabolism	81	3	1.89273	0.647771	0.420911	0.37581
cation transport	454	8	10.6086	0.641449	0.423185	0.37347
embryonic development (sensu Metazoa)	251	4	5.86512	0.59311	0.441215	0.35535
nucleotide metabolism	199	3	4.65003	0.585503	0.444161	0.35246
macromolecule catabolism	248	4	5.79502	0.556009	0.455869	0.34116
metal ion transport	196	3	4.57993	0.545027	0.460352	0.33691
negative regulation of cellular process	344	6	8.03825	0.516836	0.472193	0.32588
peripheral nervous system development	193	3	4.50983	0.505471	0.477101	0.32139
cellular process	8032	178	187.684	0.499643	0.479623	0.3191
negative regulation of metabolism	192	3	4.48646	0.492498	0.482814	0.31622
primary metabolism	5481	136	128.075	0.490442	0.483727	0.3154
protein biosynthesis	575	11	13.436	0.441665	0.506326	0.29557
cell proliferation	336	6	7.85131	0.436533	0.508803	0.29345
coenzyme metabolism	273	8	6.37919	0.411811	0.521051	0.28312
phospholipid metabolism	89	3	2.07966	0.407287	0.523347	0.28121
cellular metabolism	5594	138	130.715	0.406007	0.523962	0.2807
learning and/or memory	90	3	2.10303	0.38257	0.536229	0.27065
biosynthesis	1118	23	26.1243	0.373648	0.541003	0.2668
microtubule-based process	231	4	5.39778	0.36196	0.547419	0.26168
monovalent inorganic cation transport	229	4	5.35104	0.341114	0.559191	0.25244
negative regulation of cellular metabolism	177	3	4.13596	0.311996	0.576461	0.23923
translation	226	4	5.28094	0.310704	0.577245	0.23864
ion transport	552	11	12.8986	0.279459	0.597063	0.22398
M phase of mitotic cell cycle	270	5	6.30909	0.271627	0.602241	0.22023
tissue development	503	10	11.7536	0.261632	0.609004	0.21538
morphogenesis of an epithelium	172	3	4.01912	0.258418	0.611209	0.21381
mitosis	268	5	6.26236	0.254464	0.613946	0.21187
cellular macromolecule catabolism	219	4	5.11737	0.243977	0.621355	0.20666
embryonic development (sensu Insecta)	168	3	3.92566	0.218266	0.640369	0.19357
secretion	263	5	6.14552	0.213524	0.644021	0.1911
carbohydrate catabolism	99	3	2.31333	0.203823	0.651658	0.18598
cellular carbohydrate catabolism	99	3	2.31333	0.203823	0.651658	0.18598
mesoderm development	254	7	5.93522	0.191023	0.662064	0.1791
regulation of translation	100	3	2.3367	0.188286	0.664355	0.1776
immune response	139	4	3.24801	0.174102	0.676488	0.16974
chitin metabolism	101	3	2.36007	0.173518	0.677002	0.16941
regulation of protein biosynthesis	102	3	2.38343	0.159498	0.68962	0.16139
cellular physiological process	7454	169	174.178	0.15391	0.694864	0.1581
cofactor metabolism	304	8	7.10357	0.113125	0.736614	0.13276
macromolecule biosynthesis	610	13	14.2539	0.110299	0.73981	0.13088
secretory pathway	246	5	5.74828	0.0974075	0.754971	0.12207
regulation of biosynthesis	108	3	2.52364	0.0899189	0.764276	0.11675
regulation of cellular biosynthesis	108	3	2.52364	0.0899189	0.764276	0.11675
lipid biosynthesis	111	3	2.59374	0.0636339	0.800848	0.09645
muscle contraction	111	3	2.59374	0.0636339	0.800848	0.09645
anion transport	112	3	2.6171	0.0560197	0.8129	0.08996
protein amino acid dephosphorylation	112	3	2.6171	0.0560197	0.812905	0.08996
response to other organism	146	3	3.41158	0.0496543	0.823664	0.08425
cofactor biosynthesis	145	3	3.38821	0.0444809	0.832952	0.07938
cell fate determination	143	3	3.34148	0.0348975	0.851805	0.06966
regulation of cell cycle	232	5	5.42114	0.0327168	0.856466	0.06729
response to pest, pathogen or parasite	116	3	2.71057	0.0309044	0.860459	0.06527
regulation of neurotransmitter levels	142	3	3.31811	0.0304982	0.861371	0.06481
regulation of progression through cell cycle	231	5	5.39778	0.0293133	0.864052	0.06346
coenzyme biosynthesis	117	3	2.73394	0.0258925	0.872168	0.0594
muscle development	158	4	3.69199	0.0256969	0.87265	0.05916
macromolecule metabolism	3779	87	88.3039	0.0192533	0.889611	0.0508
dephosphorylation	139	3	3.24801	0.0189379	0.890553	0.05034
cellular polysaccharide metabolism	119	3	2.78067	0.0172995	0.895365	0.048
DNA replication	138	3	3.22465	0.01565	0.900451	0.04554
response to stimulus	1399	32	32.6904	0.0145822	0.903858	0.0439
behavior	269	6	6.28572	0.0129878	0.909264	0.04131
aromatic compound metabolism	181	4	4.22943	0.0124454	0.911171	0.0404
cell-cell adhesion	164	4	3.83219	0.00734851	0.931687	0.03073
regulation of signal transduction	131	3	3.06108	0.00121866	0.972143	0.01227
neurotransmitter secretion	129	3	3.01434	6.82476e-05	0.993413	0.00287
regulated secretory pathway	129	3	3.01434	6.82476e-05	0.993413	0.00287
physiological process	8127	190	189.904	4.8926e-05	0.994489	0.0024
