# Supplementary material for: Phenotypic and transcriptional response to selection for alcohol sensitivity in Drosophila melanogaster
Source: Genome Biol. 2007 Oct 31;8(10):R231. doi: 10.1186/gb-2007-8-10-r231 (PMC2246305; doi:10.1186/gb-2007-8-10-r231)
Supplement: Additional data file 9 — Common probe sets differentially expressed in response to exposure to ethanol in two experiments (artificial selection for alcohol sensitivity/resistant and tolerance development). [file gb-2007-8-10-r231-S9.xls]

## Sheet: Sheet1
Additional data file 9. Common probe sets differentially expressed in response to exposure of ethanol in two experiments (artificial selection for alcohol sensitivity/resistance and tolerance development).
Probe	Gene Name	Gene Symbol	GO Biological Process
1625557_at	---	---	---
1627236_s_at	---	---	---
1627552_at	---	---	---
1628668_at	---	---	---
1629760_s_at	---	---	---
1634514_at	---	---	---
1639017_at	---	---	---
1635815_at	θTrypsin	θTry	proteolysis
1633488_at	astray	aay	peripheral nervous system development /// axon guidance /// L-serine biosynthesis
1636219_at	Adenylyl cyclase 35C	Ac13E	intracellular signaling cascade /// cyclic nucleotide metabolism /// G-protein coupled receptor protein signaling pathway
1636020_s_at	Adh transcription factor 1	Adf1	learning and/or memory /// larval locomotory behavior /// regulation of transcription from RNA polymerase II promoter /// positive regulation of transcription /// long-term memory /// olfactory learning /// synaptogenesis /// memory
1626707_a_at	Annexin IX	AnnIX	negative regulation of coagulation /// lipid metabolism
1634831_at	---	antdh	metabolism
1633765_at	asparagine synthetase	asparagine-synthetase	asparagine biosynthesis
1624060_at	Saccharomyces cerevisiae UAS construct a of Godt	bab2	transmission of nerve impulse /// sex determination /// regulation of transcription from RNA polymerase II promoter /// chromatin assembly or disassembly /// regulation of transcription /// transcription /// leg morphogenesis (sensu Endopterygota) /// leg morphogenesis (sensu Endopterygota) /// female gonad development /// female gonad development /// eye-antennal disc morphogenesis
1634048_a_at	bubblegum	bgm	fatty acid metabolism
1629012_at	capulet	capt	cellular morphogenesis /// oocyte microtubule cytoskeleton polarization /// actin filament organization /// regulation of cell shape /// oogenesis (sensu Insecta) /// eye development (sensu Endopterygota) /// bristle morphogenesis /// actin polymerization and/or depolymerization
1623605_a_at	---	cbt	regulation of transcription from RNA polymerase II promoter /// positive regulation of transcription /// germ-band shortening /// eye morphogenesis /// establishment of planar polarity /// sensory organ development /// dorsal closure /// JNK cascade /// salivary gland cell death /// autophagic cell death
1629398_at	---	CG10383	---
1624603_at	---	CG10754	nuclear mRNA splicing, via spliceosome
1633179_at	---	CG11391	metabolism
1635757_at	---	CG11440	lipid metabolism /// dephosphorylation
1632479_at	---	CG11500	signal peptide processing
1638996_at	---	CG11727	regulation of progression through cell cycle /// mitosis /// chromosome segregation /// cell cycle
1637229_a_at	---	CG11796	aromatic amino acid family metabolism /// amino acid catabolism
1634591_at	---	CG11878	---
1635987_at	---	CG12116	---
1625252_s_at	---	CG12158	---
1623493_at	---	CG12717	---
1634087_at	---	CG1311	transport
1634064_at	---	CG13311	metabolism
1631595_at	---	CG13393	protein amino acid glycosylation /// negative regulation of apoptosis /// anti-apoptosis
1636798_at	---	CG13482	---
1635548_s_at	///	CG13845 /// CG15281	---
1633483_a_at	---	CG14207	---
1630815_at	---	CG14277	---
1627278_s_at	---	CG14619	ubiquitin-dependent protein catabolism /// proteolysis /// protein deubiquitination /// protein deubiquitination
1624950_a_at	---	CG14823	---
1636338_at	---	CG15021	---
1623491_at	---	CG15155	---
1635688_at	---	CG15210	---
1637986_at	---	CG15253	proteolysis
1626435_at	---	CG15263	---
1633872_at	---	CG15673	---
1640884_at	---	CG15784	---
1640734_a_at	---	CG16718	---
1634207_at	///	CG16799 /// DpseGA14157	induction of apoptosis /// disaccharide metabolism /// antimicrobial humoral response (sensu Protostomia) /// defense response
1625053_at	---	CG16898	---
1625583_at	---	CG16926	---
1640469_at	---	CG17127	---
1637839_at	---	CG1751	proteolysis /// signal peptide processing
1625880_at	---	CG17618	---
1634296_s_at	---	CG17646	lipid transport /// lipid metabolism /// anion transport
1627080_at	---	CG17752	extracellular transport /// cation transport
1641398_s_at	---	CG17952	---
1638742_at	---	CG18348	---
1638335_at	---	CG18493	proteolysis /// protein metabolism
1640489_at	---	CG18522	electron transport /// purine base metabolism /// oxygen and reactive oxygen species metabolism /// nucleobase, nucleoside, nucleotide and nucleic acid metabolism /// defense response
1626503_at	---	CG2254	visual perception /// metabolism
1635033_at	---	CG30083	proteolysis
1640594_at	---	CG3011	glycine metabolism /// nucleobase, nucleoside, nucleotide and nucleic acid metabolism /// L-serine biosynthesis
1632317_at	---	CG3036	phosphate metabolism /// extracellular transport /// cation transport /// carbohydrate transport /// carbohydrate metabolism /// phosphate transport
1625193_at	---	CG31106	transport /// transmission of nerve impulse /// synaptic transmission /// neurotransmitter secretion /// carbohydrate transport /// carbohydrate metabolism
1637647_at	---	CG31148	sphingolipid metabolism /// lysosome organization and biogenesis /// lipid metabolism
1624097_s_at	---	CG31151	---
1625042_at	---	CG31288	---
1641320_s_at	---	CG3168	DNA topological change /// DNA metabolism /// transport /// transmission of nerve impulse /// synaptic transmission /// neurotransmitter secretion /// carbohydrate transport /// carbohydrate metabolism
1637306_at	---	CG31720	---
1629806_a_at	---	CG32103	cation transport /// transport
1630823_at	---	CG32210	protein ubiquitination
1634529_at	---	CG3290	metabolism /// skeletal development /// mesoderm development
1627817_at	---	CG33109	---
1634318_at	---	CG33110	fatty acid biosynthesis /// very-long-chain fatty acid metabolism
1623813_at	---	CG33307	---
1628739_at	---	CG33528	transport /// transmission of nerve impulse /// neurotransmitter transport
1638681_at	---	CG3541	---
1635652_at	---	CG3585	microtubule-based movement /// N-terminal protein myristoylation /// intracellular protein transport /// exocytosis /// tracheal system development (sensu Insecta)
1639272_at	---	CG3739	proteolysis
1623013_s_at	---	CG3907	purine ribonucleoside monophosphate biosynthesis
1638063_at	---	CG3950	regulation of progression through cell cycle /// cell proliferation /// cell cycle
1632098_at	---	CG4364	rRNA metabolism /// protein metabolism /// protein complex assembly /// nucleobase, nucleoside, nucleotide and nucleic acid metabolism
1631021_at	---	CG4771	---
1625477_a_at	---	CG4797	carbohydrate transport /// carbohydrate metabolism
1634583_s_at	---	CG4822	lipid transport /// anion transport /// lipid metabolism
1624807_at	---	CG5629	---
1638903_at	---	CG5724	steroid metabolism /// response to toxin /// polysaccharide metabolism /// defense response
1633532_at	---	CG5767	---
1638238_at	---	CG5778	---
1624736_a_at	---	CG5819	transmission of nerve impulse /// cell adhesion
1636583_at	---	CG5932	lipid metabolism
1625022_a_at	---	CG6125	sulfur metabolism /// extracellular transport /// anion transport
1636343_at	---	CG6283	lipid metabolism
1632874_at	---	CG6602	---
1629776_a_at	---	CG6643	---
1632228_at	---	CG6733	proteolysis
1637771_s_at	---	CG7220	ubiquitin cycle /// protein modification /// proteolysis
1630831_at	---	CG7695	---
1630635_s_at	---	CG7720	prosthetic group metabolism /// extracellular transport /// coenzyme metabolism /// cation transport
1637971_a_at	---	CG8129	amino acid catabolism /// amino acid biosynthesis
1633540_at	---	CG8147	metabolism /// skeletal development /// mesoderm development
1641071_at	---	CG8343	---
1629396_a_at	---	CG8486	---
1639641_at	---	CG8560	proteolysis
1630302_at	---	CG8562	proteolysis
1630723_a_at	---	CG8708	protein amino acid glycosylation /// protein modification /// protein metabolism /// protein amino acid glycosylation
1641270_at	---	CG8745	amino acid metabolism
1632530_s_at	---	CG8776	electron transport
1626081_at	---	CG8837	transport
1629592_at	---	CG8931	transport
1637159_at	---	CG9065	copper ion transport /// cytochrome c oxidase complex assembly
1635376_at	---	CG9086	protein ubiquitination
1625265_at	---	CG9119	---
1635498_at	---	CG9259	---
1627590_at	---	CG9336	---
1633200_at	---	CG9449	phosphate metabolism
1637357_at	---	CG9463	carbohydrate metabolism
1625374_at	---	CG9466	carbohydrate metabolism
1627801_at	---	CG9497	---
1634606_a_at	---	CG9535	protein amino acid glycosylation
1631148_at	---	CG9673	proteolysis
1624578_at	---	CG9675	proteolysis
1633631_at	---	CG9682	---
1636632_at	---	CG9784	lipid metabolism /// dephosphorylation
1624499_s_at	---	CG9911	electron transport /// protein modification
1632114_at	---	Cyp12a4	electron transport
1631300_at	Cytochrome P450-18a1	Cyp18a1	electron transport /// steroid biosynthesis
1623068_at	Cytochrome P450-4e3	Cyp4e3	electron transport /// steroid metabolism
1635110_at	---	Cyp6a13	electron transport /// steroid metabolism
1626401_at	Cytochrome P450-6a2	Cyp6a2	electron transport /// steroid metabolism /// response to insecticide
1640755_at	Cytochrome P450-6a8	Cyp6a8	electron transport /// steroid metabolism /// lauric acid metabolism /// insecticide metabolism
1627463_at	Death associated molecule related to Mch2	Damm	proteolysis /// intracellular signaling cascade /// programmed cell death /// induction of apoptosis /// apoptosis
1637487_at	Death caspase-1	Dcp-1	proteolysis /// salivary gland cell death /// autophagic cell death /// nurse cell to oocyte transport (sensu Insecta) /// development /// proteolysis /// apoptosis /// apoptosis /// nurse cell apoptosis /// cytoplasmic transport, nurse cell to oocyte /// actin filament organization /// nurse cell to oocyte transport (sensu Insecta) /// cleavage of lamin /// apoptotic program /// actin cytoskelet…
1626336_at	Defense repressor 1	Dnr1	protein ubiquitination /// transmission of nerve impulse /// immune response
1641137_at	Drop	Dr	regulation of transcription from RNA polymerase II promoter /// nervous system development /// muscle development /// pattern specification /// central nervous system development /// ectoderm development /// brain development /// ventral cord development /// neuroblast fate determination /// dorsal/ventral pattern formation /// regulation of transcription /// muscle development /// ventral cord d…
1624560_at	---	ergic53	---
1633836_a_at	---	Fkbp13	protein folding
1630600_at	Frost /// Sex comb on midleg	Fst /// Scm	response to cold /// response to cold /// stalk formation (sensu Insecta) /// female germ-line cyst encapsulation (sensu Insecta) /// regulation of transcription /// gene silencing /// gene silencing
1634152_at	Glutathione S transferase D5	GstD5	---
1632539_at	Glutathione S transferase E4	GstE4	response to toxin /// oxygen and reactive oxygen species metabolism /// defense response
1624732_at	Glutathione S transferase E5	GstE5	response to toxin /// oxygen and reactive oxygen species metabolism /// defense response
1640065_at	Glutathione S transferase E7	GstE7	response to toxin /// oxygen and reactive oxygen species metabolism /// defense response
1632188_at	Hexosaminidase 1	Hexo1	polysaccharide metabolism
1634072_s_at	HMG Coenzyme A synthase	Hmgs	cholesterol metabolism /// embryonic development (sensu Insecta)
1639571_s_at	Heat-shock-protein-70Ab /// Heat-shock-protein-70Aa	Hsp70Ab /// Hsp70Aa	response to heat /// protein folding /// protein complex assembly /// defense response /// response to heat
1636202_s_at	Ecdysone-inducible gene L2	ImpL2	cell adhesion
1640431_at	Inverted repeat-binding protein	Irbp	telomere maintenance /// double-strand break repair via nonhomologous end-joining /// DNA replication /// DNA recombination
1637833_at	Juvenile hormone esterase ///	Jhe /// CG30095	signal transduction /// cell-cell signaling /// juvenile hormone catabolism
1632802_at	Juvenile hormone-inducible protein 26	JhI-26	---
1639364_at	Jonah 44E	Jon44E	proteolysis
1626394_at	Jonah 99Fi	Jon99Fi	proteolysis
1636620_s_at	---	l(2)08717	phosphate transport /// phosphate metabolism /// extracellular transport /// cation transport /// carbohydrate metabolism
1626416_a_at	lethal (2) essential for life	l(2)efl	response to stress /// protein folding /// defense response /// response to heat /// embryonic development
1627242_at	lethal (2) essential for life	l(2)efl	response to stress /// protein folding /// defense response /// response to heat /// embryonic development
1629095_a_at	Malic enzyme	Men	malate metabolism /// tricarboxylic acid cycle
1634258_at	modifier of mdg4	mod(mdg4)	transmission of nerve impulse /// sex determination /// regulation of transcription from RNA polymerase II promoter /// chromatin assembly or disassembly /// nuclear organization and biogenesis /// induction of apoptosis /// germ cell migration /// germ cell migration /// establishment and/or maintenance of chromatin architecture /// regulation of apoptosis /// induction of apoptosis /// oogenesi…
1637151_at	meiotic recombination 11	mre11	meiosis /// double-strand break repair /// telomere maintenance /// chromosome organization and biogenesis (sensu Eukaryota) /// nucleotide-excision repair
1634660_at	martik	mrt	olfactory learning /// learning and/or memory
1628446_at	Metallothionein C	MtnC	---
1631962_at	Metallothionein D	MtnD	---
1634054_at	neither inactivation nor afterpotential C	ninaC	protein localization /// deactivation of rhodopsin mediated signaling /// deactivation of rhodopsin mediated signaling /// adaptation of rhodopsin mediated signaling /// phototransduction, UV /// intracellular protein transport /// adaptation of rhodopsin mediated signaling /// protein amino acid phosphorylation /// protein localization /// phototransduction, visible light /// cytoskeleton organi…
1630593_at	Neural Lazarillo	NLaz	lipid transport /// lipid metabolism
1640775_a_at	NAD-dependent methylenetetrahydrofolate dehydrogenase	Nmdmc	folic acid and derivative biosynthesis /// amino acid biosynthesis /// carbohydrate metabolism /// 10-formyltetrahydrofolate metabolism
1637928_at	Organic anion transporting polypeptide 58Db	Oatp58Db	rRNA processing /// anion transport /// organic anion transport
1623636_at	Odorant-binding protein 19a	Obp19a	response to pheromone /// olfactory behavior /// transport /// sensory perception of chemical stimulus
1637454_a_at	Odorant-binding protein 19a	Obp19a	response to pheromone /// olfactory behavior /// transport /// sensory perception of chemical stimulus
1628075_at	---	olf186-M	---
1638066_at	Olfactory-specific E	Os-E	transport /// signal transduction /// response to pheromone
1625636_s_at	pangolin	pan	regulation of hemocyte differentiation /// regulation of transcription from RNA polymerase II promoter /// negative regulation of frizzled signaling pathway /// mesodermal cell fate determination /// heart development /// Wnt receptor signaling pathway /// segment polarity determination /// frizzled signaling pathway /// regulation of transcription, DNA-dependent /// wing morphogenesis /// embryo…
1627385_at	Pheromone-binding protein-related protein 1	Pbprp1	transport /// signal transduction /// sensory perception /// response to pheromone
1633703_s_at	Pheromone-binding protein-related protein 2	Pbprp2	transport
1622902_at	Pheromone-binding protein-related protein 5	Pbprp5	transport /// metabolism
1629515_at	Pyruvate dehydrogenase kinase	Pdk	tricarboxylic acid cycle /// regulation of phosphate metabolism /// protein amino acid phosphorylation /// pyruvate metabolism
1627436_s_at	PAR-domain protein 1	Pdp1	regulation of transcription from RNA polymerase II promoter /// mesoderm development /// circadian rhythm /// circadian rhythm /// circadian rhythm /// circadian rhythm /// transcription
1633599_a_at	Phosphoenolpyruvate carboxykinase	Pepck	gluconeogenesis /// gluconeogenesis
1627986_s_at	///	PGRP-SC1a /// PGRP-SC1b	immune response /// peptidoglycan catabolism /// peptidoglycan catabolism /// innate immune response /// innate immune response /// defense response /// detection of bacteria
1628494_a_at	---	Picot	phosphate metabolism /// extracellular transport /// cation transport /// phosphate transport
1631638_at	PDGF- and VEGF-related factor 1	Pvf1	hemocyte migration (sensu Arthropoda) /// border follicle cell migration (sensu Insecta) /// border follicle cell migration (sensu Insecta) /// cell projection biogenesis /// border follicle cell migration (sensu Insecta)
1640833_at	radish	rad	phospholipid metabolism /// lipid catabolism /// anesthesia-resistant memory /// regulation of heart contraction rate /// olfactory learning /// anesthesia-resistant memory
1637286_a_at	raw	raw	dorsal closure, elongation of leading edge cells /// dorsal closure /// salivary gland morphogenesis /// regulation of cell shape /// protein localization /// hindgut morphogenesis /// regulation of JNK cascade /// peripheral nervous system development /// dorsal closure /// morphogenesis of an epithelium /// germ-band shortening /// ectodermal gut morphogenesis /// dorsal closure /// regulation …
1641564_a_at	Ribonuclear protein at 97D	Rb97D	mRNA processing /// RNA localization /// spermatogenesis /// spermatid development
1640912_s_at	scarface	scarface	---
1626222_at	---	Ser8	proteolysis
1633794_a_at	smell impaired 21F	smi21F	---
1634742_at	Sorbitol dehydrogenase-2	Sodh-2	carbohydrate metabolism
1624195_at	sugarbabe	sug	transcription from RNA polymerase II promoter /// regulation of transcription from RNA polymerase II promoter /// nucleobase, nucleoside, nucleotide and nucleic acid metabolism
1629963_at	sugar transporter 1	sut1	carbohydrate transport /// carbohydrate metabolism
1635944_a_at	Synaptobrevin	Syb	intracellular protein transport /// exocytosis /// synaptic vesicle transport /// tracheal lumen formation /// vesicle-mediated transport /// synaptic vesicle docking during exocytosis /// neurotransmitter secretion /// vesicle-mediated transport
1628008_a_at	Saccharomyces cerevisiae UAS construct a of McKearin	TER94	proteolysis /// proteolysis /// mitosis /// intracellular protein transport /// exocytosis /// rhabdomere development /// protein localization /// pole plasm oskar mRNA localization /// oocyte microtubule cytoskeleton polarization /// regulation of pole plasm oskar mRNA localization /// microtubule cytoskeleton organization and biogenesis /// endoplasmic reticulum membrane fusion /// Golgi organi…
1634188_a_at	timeless	tim	copulation /// circadian behavior /// regulation of protein import into nucleus /// negative regulation of transcription from RNA polymerase II promoter /// locomotor rhythm /// entrainment of circadian clock /// regulation of circadian sleep/wake cycle, sleep /// rhythmic behavior /// eclosion rhythm /// protein import into nucleus /// negative regulation of transcription from RNA polymerase II …
1632533_at	Tissue inhibitor of metalloproteases	Timp	proteolysis
1641476_a_at	Tissue inhibitor of metalloproteases	Timp	proteolysis
1636611_at	Trypsin 29F	Try29F	proteolysis
1626970_at	UDP-glycosyltransferase 35b	Ugt35b	steroid metabolism /// response to toxin /// polysaccharide metabolism /// defense response
1639230_at	---	v(2)k05816	fatty acid biosynthesis
1635355_a_at	X box binding protein-1	Xbp1	regulation of transcription, DNA-dependent /// regulation of transcription

## Sheet: Full_merge4
probe	sel	Gene_Name	Gene_Symbol	GO_Biological_Process_	tol
1625557_at	sel	---	---	---	tol
1627236_s_at	sel	---	---	---	tol
1627552_at	sel	---	---	---	tol
1628668_at	sel	---	---	---	tol
1629760_s_at	sel	---	---	---	tol
1634514_at	sel	---	---	---	tol
1639017_at	sel	---	---	---	tol
1635815_at	sel	?Trypsin	?Try	proteolysis	tol
1633488_at	sel	astray	aay	peripheral nervous system development /// axon guidance /// L-serine biosynthesis	tol
1636219_at	sel	Adenylyl cyclase 35C	Ac13E	intracellular signaling cascade /// cyclic nucleotide metabolism /// G-protein coupled receptor protein signaling pathway	tol
1636020_s_at	sel	Adh transcription factor 1	Adf1	learning and/or memory /// larval locomotory behavior /// regulation of transcription from RNA polymerase II promoter /// positive regulation of transcription /// long-term memory /// olfactory learning /// synaptogenesis /// memory	tol
1626707_a_at	sel	Annexin IX	AnnIX	negative regulation of coagulation /// lipid metabolism	tol
1634831_at	sel	---	antdh	metabolism	tol
1633765_at	sel	asparagine synthetase	asparagine-synthetase	asparagine biosynthesis	tol
1624060_at	sel	Saccharomyces cerevisiae UAS construct a of Godt	bab2	transmission of nerve impulse /// sex determination /// regulation of transcription from RNA polymerase II promoter /// chromatin assembly or disassembly /// regulation of transcription /// transcription /// leg morphogenesis (sensu Endopterygota) /// leg morphogenesis (sensu Endopterygota) /// female gonad development /// female gonad development /// eye-antennal disc morphogenesis	tol
1634048_a_at	sel	bubblegum	bgm	fatty acid metabolism	tol
1629012_at	sel	capulet	capt	cellular morphogenesis /// oocyte microtubule cytoskeleton polarization /// actin filament organization /// regulation of cell shape /// oogenesis (sensu Insecta) /// eye development (sensu Endopterygota) /// bristle morphogenesis /// actin polymerization and/or depolymerization	tol
1623605_a_at	sel	---	cbt	regulation of transcription from RNA polymerase II promoter /// positive regulation of transcription /// germ-band shortening /// eye morphogenesis /// establishment of planar polarity /// sensory organ development /// dorsal closure /// JNK cascade /// salivary gland cell death /// autophagic cell death	tol
1629398_at	sel	---	CG10383	---	tol
1624603_at	sel	---	CG10754	nuclear mRNA splicing, via spliceosome	tol
1633179_at	sel	---	CG11391	metabolism	tol
1635757_at	sel	---	CG11440	lipid metabolism /// dephosphorylation	tol
1632479_at	sel	---	CG11500	signal peptide processing	tol
1638996_at	sel	---	CG11727	regulation of progression through cell cycle /// mitosis /// chromosome segregation /// cell cycle	tol
1637229_a_at	sel	---	CG11796	aromatic amino acid family metabolism /// amino acid catabolism	tol
1634591_at	sel	---	CG11878	---	tol
1635987_at	sel	---	CG12116	---	tol
1625252_s_at	sel	---	CG12158	---	tol
1623493_at	sel	---	CG12717	---	tol
1634087_at	sel	---	CG1311	transport	tol
1634064_at	sel	---	CG13311	metabolism	tol
1631595_at	sel	---	CG13393	protein amino acid glycosylation /// negative regulation of apoptosis /// anti-apoptosis	tol
1636798_at	sel	---	CG13482	---	tol
1635548_s_at	sel	///	CG13845 /// CG15281	---	tol
1633483_a_at	sel	---	CG14207	---	tol
1630815_at	sel	---	CG14277	---	tol
1627278_s_at	sel	---	CG14619	ubiquitin-dependent protein catabolism /// proteolysis /// protein deubiquitination /// protein deubiquitination	tol
1624950_a_at	sel	---	CG14823	---	tol
1636338_at	sel	---	CG15021	---	tol
1623491_at	sel	---	CG15155	---	tol
1635688_at	sel	---	CG15210	---	tol
1637986_at	sel	---	CG15253	proteolysis	tol
1626435_at	sel	---	CG15263	---	tol
1633872_at	sel	---	CG15673	---	tol
1640884_at	sel	---	CG15784	---	tol
1640734_a_at	sel	---	CG16718	---	tol
1634207_at	sel	///	CG16799 /// DpseGA14157	induction of apoptosis /// disaccharide metabolism /// antimicrobial humoral response (sensu Protostomia) /// defense response	tol
1625053_at	sel	---	CG16898	---	tol
1625583_at	sel	---	CG16926	---	tol
1640469_at	sel	---	CG17127	---	tol
1637839_at	sel	---	CG1751	proteolysis /// signal peptide processing	tol
1625880_at	sel	---	CG17618	---	tol
1634296_s_at	sel	---	CG17646	lipid transport /// lipid metabolism /// anion transport	tol
1627080_at	sel	---	CG17752	extracellular transport /// cation transport	tol
1641398_s_at	sel	---	CG17952	---	tol
1638742_at	sel	---	CG18348	---	tol
1638335_at	sel	---	CG18493	proteolysis /// protein metabolism	tol
1640489_at	sel	---	CG18522	electron transport /// purine base metabolism /// oxygen and reactive oxygen species metabolism /// nucleobase, nucleoside, nucleotide and nucleic acid metabolism /// defense response	tol
1626503_at	sel	---	CG2254	visual perception /// metabolism	tol
1635033_at	sel	---	CG30083	proteolysis	tol
1640594_at	sel	---	CG3011	glycine metabolism /// nucleobase, nucleoside, nucleotide and nucleic acid metabolism /// L-serine biosynthesis	tol
1632317_at	sel	---	CG3036	phosphate metabolism /// extracellular transport /// cation transport /// carbohydrate transport /// carbohydrate metabolism /// phosphate transport	tol
1625193_at	sel	---	CG31106	transport /// transmission of nerve impulse /// synaptic transmission /// neurotransmitter secretion /// carbohydrate transport /// carbohydrate metabolism	tol
1637647_at	sel	---	CG31148	sphingolipid metabolism /// lysosome organization and biogenesis /// lipid metabolism	tol
1624097_s_at	sel	---	CG31151	---	tol
1625042_at	sel	---	CG31288	---	tol
1641320_s_at	sel	---	CG3168	DNA topological change /// DNA metabolism /// transport /// transmission of nerve impulse /// synaptic transmission /// neurotransmitter secretion /// carbohydrate transport /// carbohydrate metabolism	tol
1637306_at	sel	---	CG31720	---	tol
1629806_a_at	sel	---	CG32103	cation transport /// transport	tol
1630823_at	sel	---	CG32210	protein ubiquitination	tol
1634529_at	sel	---	CG3290	metabolism /// skeletal development /// mesoderm development	tol
1627817_at	sel	---	CG33109	---	tol
1634318_at	sel	---	CG33110	fatty acid biosynthesis /// very-long-chain fatty acid metabolism	tol
1623813_at	sel	---	CG33307	---	tol
1628739_at	sel	---	CG33528	transport /// transmission of nerve impulse /// neurotransmitter transport	tol
1638681_at	sel	---	CG3541	---	tol
1635652_at	sel	---	CG3585	microtubule-based movement /// N-terminal protein myristoylation /// intracellular protein transport /// exocytosis /// tracheal system development (sensu Insecta)	tol
1639272_at	sel	---	CG3739	proteolysis	tol
1623013_s_at	sel	---	CG3907	purine ribonucleoside monophosphate biosynthesis	tol
1638063_at	sel	---	CG3950	regulation of progression through cell cycle /// cell proliferation /// cell cycle	tol
1632098_at	sel	---	CG4364	rRNA metabolism /// protein metabolism /// protein complex assembly /// nucleobase, nucleoside, nucleotide and nucleic acid metabolism	tol
1631021_at	sel	---	CG4771	---	tol
1625477_a_at	sel	---	CG4797	carbohydrate transport /// carbohydrate metabolism	tol
1634583_s_at	sel	---	CG4822	lipid transport /// anion transport /// lipid metabolism	tol
1624807_at	sel	---	CG5629	---	tol
1638903_at	sel	---	CG5724	steroid metabolism /// response to toxin /// polysaccharide metabolism /// defense response	tol
1633532_at	sel	---	CG5767	---	tol
1638238_at	sel	---	CG5778	---	tol
1624736_a_at	sel	---	CG5819	transmission of nerve impulse /// cell adhesion	tol
1636583_at	sel	---	CG5932	lipid metabolism	tol
1625022_a_at	sel	---	CG6125	sulfur metabolism /// extracellular transport /// anion transport	tol
1636343_at	sel	---	CG6283	lipid metabolism	tol
1632874_at	sel	---	CG6602	---	tol
1629776_a_at	sel	---	CG6643	---	tol
1632228_at	sel	---	CG6733	proteolysis	tol
1637771_s_at	sel	---	CG7220	ubiquitin cycle /// protein modification /// proteolysis	tol
1630831_at	sel	---	CG7695	---	tol
1630635_s_at	sel	---	CG7720	prosthetic group metabolism /// extracellular transport /// coenzyme metabolism /// cation transport	tol
1637971_a_at	sel	---	CG8129	amino acid catabolism /// amino acid biosynthesis	tol
1633540_at	sel	---	CG8147	metabolism /// skeletal development /// mesoderm development	tol
1641071_at	sel	---	CG8343	---	tol
1629396_a_at	sel	---	CG8486	---	tol
1639641_at	sel	---	CG8560	proteolysis	tol
1630302_at	sel	---	CG8562	proteolysis	tol
1630723_a_at	sel	---	CG8708	protein amino acid glycosylation /// protein modification /// protein metabolism /// protein amino acid glycosylation	tol
1641270_at	sel	---	CG8745	amino acid metabolism	tol
1632530_s_at	sel	---	CG8776	electron transport	tol
1626081_at	sel	---	CG8837	transport	tol
1629592_at	sel	---	CG8931	transport	tol
1637159_at	sel	---	CG9065	copper ion transport /// cytochrome c oxidase complex assembly	tol
1635376_at	sel	---	CG9086	protein ubiquitination	tol
1625265_at	sel	---	CG9119	---	tol
1635498_at	sel	---	CG9259	---	tol
1627590_at	sel	---	CG9336	---	tol
1633200_at	sel	---	CG9449	phosphate metabolism	tol
1637357_at	sel	---	CG9463	carbohydrate metabolism	tol
1625374_at	sel	---	CG9466	carbohydrate metabolism	tol
1627801_at	sel	---	CG9497	---	tol
1634606_a_at	sel	---	CG9535	protein amino acid glycosylation	tol
1631148_at	sel	---	CG9673	proteolysis	tol
1624578_at	sel	---	CG9675	proteolysis	tol
1633631_at	sel	---	CG9682	---	tol
1636632_at	sel	---	CG9784	lipid metabolism /// dephosphorylation	tol
1624499_s_at	sel	---	CG9911	electron transport /// protein modification	tol
1632114_at	sel	---	Cyp12a4	electron transport	tol
1631300_at	sel	Cytochrome P450-18a1	Cyp18a1	electron transport /// steroid biosynthesis	tol
1623068_at	sel	Cytochrome P450-4e3	Cyp4e3	electron transport /// steroid metabolism	tol
1635110_at	sel	---	Cyp6a13	electron transport /// steroid metabolism	tol
1626401_at	sel	Cytochrome P450-6a2	Cyp6a2	electron transport /// steroid metabolism /// response to insecticide	tol
1640755_at	sel	Cytochrome P450-6a8	Cyp6a8	electron transport /// steroid metabolism /// lauric acid metabolism /// insecticide metabolism	tol
1627463_at	sel	Death associated molecule related to Mch2	Damm	proteolysis /// intracellular signaling cascade /// programmed cell death /// induction of apoptosis /// apoptosis	tol
1637487_at	sel	Death caspase-1	Dcp-1	proteolysis /// salivary gland cell death /// autophagic cell death /// nurse cell to oocyte transport (sensu Insecta) /// development /// proteolysis /// apoptosis /// apoptosis /// nurse cell apoptosis /// cytoplasmic transport, nurse cell to oocyte /// actin filament organization /// nurse cell to oocyte transport (sensu Insecta) /// cleavage of lamin /// apoptotic program /// actin cytoskelet…	tol
1626336_at	sel	Defense repressor 1	Dnr1	protein ubiquitination /// transmission of nerve impulse /// immune response	tol
1641137_at	sel	Drop	Dr	regulation of transcription from RNA polymerase II promoter /// nervous system development /// muscle development /// pattern specification /// central nervous system development /// ectoderm development /// brain development /// ventral cord development /// neuroblast fate determination /// dorsal/ventral pattern formation /// regulation of transcription /// muscle development /// ventral cord d…	tol
1624560_at	sel	---	ergic53	---	tol
1633836_a_at	sel	---	Fkbp13	protein folding	tol
1630600_at	sel	Frost /// Sex comb on midleg	Fst /// Scm	response to cold /// response to cold /// stalk formation (sensu Insecta) /// female germ-line cyst encapsulation (sensu Insecta) /// regulation of transcription /// gene silencing /// gene silencing	tol
1634152_at	sel	Glutathione S transferase D5	GstD5	---	tol
1632539_at	sel	Glutathione S transferase E4	GstE4	response to toxin /// oxygen and reactive oxygen species metabolism /// defense response	tol
1624732_at	sel	Glutathione S transferase E5	GstE5	response to toxin /// oxygen and reactive oxygen species metabolism /// defense response	tol
1640065_at	sel	Glutathione S transferase E7	GstE7	response to toxin /// oxygen and reactive oxygen species metabolism /// defense response	tol
1632188_at	sel	Hexosaminidase 1	Hexo1	polysaccharide metabolism	tol
1634072_s_at	sel	HMG Coenzyme A synthase	Hmgs	cholesterol metabolism /// embryonic development (sensu Insecta)	tol
1639571_s_at	sel	Heat-shock-protein-70Ab /// Heat-shock-protein-70Aa	Hsp70Ab /// Hsp70Aa	response to heat /// protein folding /// protein complex assembly /// defense response /// response to heat	tol
1636202_s_at	sel	Ecdysone-inducible gene L2	ImpL2	cell adhesion	tol
1640431_at	sel	Inverted repeat-binding protein	Irbp	telomere maintenance /// double-strand break repair via nonhomologous end-joining /// DNA replication /// DNA recombination	tol
1637833_at	sel	Juvenile hormone esterase ///	Jhe /// CG30095	signal transduction /// cell-cell signaling /// juvenile hormone catabolism	tol
1632802_at	sel	Juvenile hormone-inducible protein 26	JhI-26	---	tol
1639364_at	sel	Jonah 44E	Jon44E	proteolysis	tol
1626394_at	sel	Jonah 99Fi	Jon99Fi	proteolysis	tol
1636620_s_at	sel	---	l(2)08717	phosphate transport /// phosphate metabolism /// extracellular transport /// cation transport /// carbohydrate metabolism	tol
1626416_a_at	sel	lethal (2) essential for life	l(2)efl	response to stress /// protein folding /// defense response /// response to heat /// embryonic development	tol
1627242_at	sel	lethal (2) essential for life	l(2)efl	response to stress /// protein folding /// defense response /// response to heat /// embryonic development	tol
1629095_a_at	sel	Malic enzyme	Men	malate metabolism /// tricarboxylic acid cycle	tol
1634258_at	sel	modifier of mdg4	mod(mdg4)	transmission of nerve impulse /// sex determination /// regulation of transcription from RNA polymerase II promoter /// chromatin assembly or disassembly /// nuclear organization and biogenesis /// induction of apoptosis /// germ cell migration /// germ cell migration /// establishment and/or maintenance of chromatin architecture /// regulation of apoptosis /// induction of apoptosis /// oogenesi…	tol
1637151_at	sel	meiotic recombination 11	mre11	meiosis /// double-strand break repair /// telomere maintenance /// chromosome organization and biogenesis (sensu Eukaryota) /// nucleotide-excision repair	tol
1634660_at	sel	martik	mrt	olfactory learning /// learning and/or memory	tol
1628446_at	sel	Metallothionein C	MtnC	---	tol
1631962_at	sel	Metallothionein D	MtnD	---	tol
1634054_at	sel	neither inactivation nor afterpotential C	ninaC	protein localization /// deactivation of rhodopsin mediated signaling /// deactivation of rhodopsin mediated signaling /// adaptation of rhodopsin mediated signaling /// phototransduction, UV /// intracellular protein transport /// adaptation of rhodopsin mediated signaling /// protein amino acid phosphorylation /// protein localization /// phototransduction, visible light /// cytoskeleton organi…	tol
1630593_at	sel	Neural Lazarillo	NLaz	lipid transport /// lipid metabolism	tol
1640775_a_at	sel	NAD-dependent methylenetetrahydrofolate dehydrogenase	Nmdmc	folic acid and derivative biosynthesis /// amino acid biosynthesis /// carbohydrate metabolism /// 10-formyltetrahydrofolate metabolism	tol
1637928_at	sel	Organic anion transporting polypeptide 58Db	Oatp58Db	rRNA processing /// anion transport /// organic anion transport	tol
1623636_at	sel	Odorant-binding protein 19a	Obp19a	response to pheromone /// olfactory behavior /// transport /// sensory perception of chemical stimulus	tol
1637454_a_at	sel	Odorant-binding protein 19a	Obp19a	response to pheromone /// olfactory behavior /// transport /// sensory perception of chemical stimulus	tol
1628075_at	sel	---	olf186-M	---	tol
1638066_at	sel	Olfactory-specific E	Os-E	transport /// signal transduction /// response to pheromone	tol
1625636_s_at	sel	pangolin	pan	regulation of hemocyte differentiation /// regulation of transcription from RNA polymerase II promoter /// negative regulation of frizzled signaling pathway /// mesodermal cell fate determination /// heart development /// Wnt receptor signaling pathway /// segment polarity determination /// frizzled signaling pathway /// regulation of transcription, DNA-dependent /// wing morphogenesis /// embryo…	tol
1627385_at	sel	Pheromone-binding protein-related protein 1	Pbprp1	transport /// signal transduction /// sensory perception /// response to pheromone	tol
1633703_s_at	sel	Pheromone-binding protein-related protein 2	Pbprp2	transport	tol
1622902_at	sel	Pheromone-binding protein-related protein 5	Pbprp5	transport /// metabolism	tol
1629515_at	sel	Pyruvate dehydrogenase kinase	Pdk	tricarboxylic acid cycle /// regulation of phosphate metabolism /// protein amino acid phosphorylation /// pyruvate metabolism	tol
1627436_s_at	sel	PAR-domain protein 1	Pdp1	regulation of transcription from RNA polymerase II promoter /// mesoderm development /// circadian rhythm /// circadian rhythm /// circadian rhythm /// circadian rhythm /// transcription	tol
1633599_a_at	sel	Phosphoenolpyruvate carboxykinase	Pepck	gluconeogenesis /// gluconeogenesis	tol
1627986_s_at	sel	///	PGRP-SC1a /// PGRP-SC1b	immune response /// peptidoglycan catabolism /// peptidoglycan catabolism /// innate immune response /// innate immune response /// defense response /// detection of bacteria	tol
1628494_a_at	sel	---	Picot	phosphate metabolism /// extracellular transport /// cation transport /// phosphate transport	tol
1631638_at	sel	PDGF- and VEGF-related factor 1	Pvf1	hemocyte migration (sensu Arthropoda) /// border follicle cell migration (sensu Insecta) /// border follicle cell migration (sensu Insecta) /// cell projection biogenesis /// border follicle cell migration (sensu Insecta)	tol
1640833_at	sel	radish	rad	phospholipid metabolism /// lipid catabolism /// anesthesia-resistant memory /// regulation of heart contraction rate /// olfactory learning /// anesthesia-resistant memory	tol
1637286_a_at	sel	raw	raw	dorsal closure, elongation of leading edge cells /// dorsal closure /// salivary gland morphogenesis /// regulation of cell shape /// protein localization /// hindgut morphogenesis /// regulation of JNK cascade /// peripheral nervous system development /// dorsal closure /// morphogenesis of an epithelium /// germ-band shortening /// ectodermal gut morphogenesis /// dorsal closure /// regulation …	tol
1641564_a_at	sel	Ribonuclear protein at 97D	Rb97D	mRNA processing /// RNA localization /// spermatogenesis /// spermatid development	tol
1640912_s_at	sel	scarface	scarface	---	tol
1626222_at	sel	---	Ser8	proteolysis	tol
1633794_a_at	sel	smell impaired 21F	smi21F	---	tol
1634742_at	sel	Sorbitol dehydrogenase-2	Sodh-2	carbohydrate metabolism	tol
1624195_at	sel	sugarbabe	sug	transcription from RNA polymerase II promoter /// regulation of transcription from RNA polymerase II promoter /// nucleobase, nucleoside, nucleotide and nucleic acid metabolism	tol
1629963_at	sel	sugar transporter 1	sut1	carbohydrate transport /// carbohydrate metabolism	tol
1635944_a_at	sel	Synaptobrevin	Syb	intracellular protein transport /// exocytosis /// synaptic vesicle transport /// tracheal lumen formation /// vesicle-mediated transport /// synaptic vesicle docking during exocytosis /// neurotransmitter secretion /// vesicle-mediated transport	tol
1628008_a_at	sel	Saccharomyces cerevisiae UAS construct a of McKearin	TER94	proteolysis /// proteolysis /// mitosis /// intracellular protein transport /// exocytosis /// rhabdomere development /// protein localization /// pole plasm oskar mRNA localization /// oocyte microtubule cytoskeleton polarization /// regulation of pole plasm oskar mRNA localization /// microtubule cytoskeleton organization and biogenesis /// endoplasmic reticulum membrane fusion /// Golgi organi…	tol
1634188_a_at	sel	timeless	tim	copulation /// circadian behavior /// regulation of protein import into nucleus /// negative regulation of transcription from RNA polymerase II promoter /// locomotor rhythm /// entrainment of circadian clock /// regulation of circadian sleep/wake cycle, sleep /// rhythmic behavior /// eclosion rhythm /// protein import into nucleus /// negative regulation of transcription from RNA polymerase II …	tol
1632533_at	sel	Tissue inhibitor of metalloproteases	Timp	proteolysis	tol
1641476_a_at	sel	Tissue inhibitor of metalloproteases	Timp	proteolysis	tol
1636611_at	sel	Trypsin 29F	Try29F	proteolysis	tol
1626970_at	sel	UDP-glycosyltransferase 35b	Ugt35b	steroid metabolism /// response to toxin /// polysaccharide metabolism /// defense response	tol
1639230_at	sel	---	v(2)k05816	fatty acid biosynthesis	tol
1635355_a_at	sel	X box binding protein-1	Xbp1	regulation of transcription, DNA-dependent /// regulation of transcription	tol
