# Supplementary material for: Phenotypic and transcriptional response to selection for alcohol sensitivity in Drosophila melanogaster
Source: Genome Biol. 2007 Oct 31;8(10):R231. doi: 10.1186/gb-2007-8-10-r231 (PMC2246305; doi:10.1186/gb-2007-8-10-r231)
Supplement: Additional data file 11 — Drosophila probe sets of genes with human orthologues differentially expressed in alcoholics' brain regions. [file gb-2007-8-10-r231-S11.xls]

## Sheet: Liu et al. 2006
Additional data file 11. Drosophila probe sets of genes with orthologues that are differentially expressed in the frontal cortex of alcoholics (Liu et al., 2006).
Drosophila probe sets	Drosophila Gene Name	Drosophila Gene Symbol	Drosophila GO Biological processes	Human Orthologue Gene name	Human Ortologue Gene symbol	Human GO Biological processes
1623692_s_at	rhomboid-4	rho-4	female gamete generation /// ectoderm development /// nervous system development	Rhomboid, veinlet-like 2 (Drosophila)	RHBDL2	---
1635482_at	CG2976	CG2976	protein amino acid lipidation /// protein amino acid prenylation	farnesyltransferase, CAAX box, alpha	FNTA	transforming growth factor beta receptor signaling pathway /// protein amino acid prenylation /// protein amino acid farnesylation /// protein amino acid geranylgeranylation
1635518_at	no on or off transient A	nonA	nuclear mRNA splicing, via spliceosome /// mesoderm development /// visual perception /// visual perception /// visual behavior /// hemopoiesis /// phototaxis /// male courtship behavior (sensu Insecta), song production /// male courtship behavior (sensu Insecta), song production /// visual perception /// response to stimulus /// nuclear mRNA splicing, via spliceosome	splicing factor proline/glutamine-rich (polypyrimidine tract binding protein associated)	SFPQ	nuclear mRNA splicing, via spliceosome /// DNA repair /// DNA recombination /// transcription /// regulation of transcription, DNA-dependent /// RNA splicing /// mRNA processing /// response to DNA damage stimulus /// mRNA processing
1635260_at	Signal transducing adaptor molecule	Stam	intracellular protein transport /// JAK-STAT cascade /// neurotransmitter secretion /// regulation of JAK-STAT cascade /// synaptic vesicle endocytosis	signal transducing adaptor molecule (SH3 domain and ITAM motif) 1	STAM	intracellular protein transport /// signal transduction /// transport /// protein transport
1624521_a_at	CG17896	CG17896	pyrimidine base metabolism /// valine metabolism /// amino acid catabolism /// metabolism /// pyrimidine base metabolism /// valine metabolism	aldehyde dehydrogenase 6 family, member A1	ALDH6A1	pyrimidine nucleotide metabolism /// valine metabolism /// valine metabolism /// metabolism /// thymine metabolism /// valine metabolism
1631376_at	Proteasome 35kD subunit	Pros35	ATP-dependent proteolysis /// ubiquitin-dependent protein catabolism /// ubiquitin-dependent protein catabolism	proteasome (prosome, macropain) subunit, alpha type, 1	PSMA1	ubiquitin-dependent protein catabolism
1637149_s_at	ran /// Fermitin 1	ran /// Fit1	cell-matrix adhesion /// actin filament organization /// cell adhesion /// regulation of cell shape /// cell cycle /// transport /// intracellular protein transport /// cell cycle /// mitosis /// small GTPase mediated signal transduction /// protein transport /// cell division /// cell adhesion /// intracellular protein transport /// cell-matrix adhesion /// RNA localization /// protein targeting	pleckstrin homology domain containing, family C (with FERM domain) member 1	PLEKHC1	cell adhesion /// regulation of cell shape /// actin cytoskeleton organization and biogenesis /// cell adhesion
1635376_at	CG9086	CG9086	protein ubiquitination /// ubiquitin cycle /// protein ubiquitination	Ubiquitin protein ligase E3 component n-recognin 2	UBR2	ubiquitin cycle
1626368_at	lace	lace	lipid metabolism /// biosynthesis	serine palmitoyltransferase, long chain base subunit 2	SPTLC2	biosynthesis /// metabolism
1622893_at	Immune induced molecule 3	IM3	defense response /// Toll signaling pathway /// antibacterial humoral response /// protein biosynthesis /// cytoskeleton organization and biogenesis	ribosomal protein S10	RPS10	protein biosynthesis /// intracellular signaling cascade /// calcium-mediated signaling /// cyclic-nucleotide-mediated signaling /// regulation of RNA export from nucleus /// intracellular transport /// cell-cell signaling /// diadenosine polyphosphate catabolism
1637037_at	adenosine 3	ade3	purine base metabolism /// 'de novo' IMP biosynthesis /// 'de novo' IMP biosynthesis /// purine base biosynthesis /// 'de novo' IMP biosynthesis	phosphoribosylglycinamide formyltransferase, phosphoribosylglycinamide synthetase, phosphoribosylaminoimidazole synthetase	GART	purine nucleotide biosynthesis /// 'de novo' IMP biosynthesis /// biosynthesis /// purine base biosynthesis
1638581_at	CG14224	CG14224	proteolysis /// protein metabolism /// protein modification	ubiquilin 1	UBQLN1	protein modification
1626461_at	sodium chloride cotransporter 69	Ncc69	cation transport /// sodium ion transport /// chloride transport /// amino acid transport /// transport /// ion transport	solute carrier family 12 (sodium/potassium/chloride transporters), member 2	SLC12A2	ion transport /// potassium ion transport /// sodium ion transport /// chloride transport /// transport /// metabolism /// transport /// amino acid transport /// homoiothermy /// response to freezing
1630880_at	CG12467	CG12467	---	pleckstrin homology domain containing, family H (with MyTH4 domain) member 2	PLEKHH2	cell adhesion
1634016_at	CG2781	CG2781	fatty acid metabolism /// fatty acid elongation /// very-long-chain fatty acid biosynthesis /// fatty acid elongation /// very-long-chain fatty acid biosynthesis	ELOVL family member 7, elongation of long chain fatty acids (yeast)	ELOVL7	---
1625710_at	CG31717	CG31717	---	phosphatidic acid phosphatase type 2 domain containing 2	PPAPDC2	---
1635678_AT	CG11299	CG11299	cell cycle arrest /// regulation of progression through cell cycle	sestrin 3	SESN3	cell cycle arrest
1624142_a_at	lethal (2) s5379	l(2)s5379	---	Golgi phosphoprotein 3 (coat-protein)	GOLPH3	---
1629837_at	CG2330	CG2330	skeletal development /// development /// ectoderm development /// nervous system development /// mesoderm development	Neurochondrin	NCDN	---
1628419_a_at	CG8909	CG8909	regulation of transcription, DNA-dependent /// intracellular protein transport /// receptor mediated endocytosis /// cholesterol metabolism	Low density lipoprotein receptor-related protein 4	LRP4	endocytosis
1623023_at	Slip1	Slip1	---	PDZ domain containing RING finger 3	PDZRN3	---
1639635_s_at	CG4196	CG4196	---	TPA regulated locus	TPARL	---

## Sheet: Flatcher-Bader et al., 2005
Additional data file 11. Drosophila probe sets of genes with orthologues that are differentially expressed in the prefrontal cortex and nucleus accumbens of alcoholics (Flatscher-Bader et al., 2005).
Drosophila probe sets	Drosophila Gene Name	Drosophila Gene Symbol	Drosophila GO Biological processes	Human Orthologue Gene name	Human Ortologue Gene symbol	Human GO Biological processes
1632240_at	mus81	mus81	meiotic recombination	MUS81 endonuclease homolog (S. cerevisiae)	MUS81	DNA metabolism /// DNA repair /// DNA recombination /// response to DNA damage stimulus
1640650_AT	Iron regulatory protein 1B	Irp-1B	tricarboxylic acid cycle /// amino acid biosynthesis /// regulation of translational initiation by iron	aconitase 1, soluble /// ankyrin repeat domain 15	ACO1 /// ANKRD15	tricarboxylic acid cycle /// metabolism /// cell cycle /// negative regulation of progression through cell cycle
1624499_S_AT	---	CG9911	electron transport /// protein modification	thioredoxin domain containing 4 (endoplasmic reticulum)	TXNDC4	protein folding /// response to unfolded protein /// glycoprotein metabolism /// regulation of cell redox homeostasis /// secretory pathway /// response to stress /// protein folding
1630593_at	Neural Lazarillo	NLaz	lipid transport /// lipid metabolism	apolipoprotein D	APOD	lipid metabolism /// transport
1634794_at	CG10924	CG10924	gluconeogenesis	phosphoenolpyruvate carboxykinase 1 (soluble)	PCK1	gluconeogenesis /// glucose metabolism
1632936_AT	α-Man-IIb	α-Man-IIb	protein secretion /// carbohydrate metabolism	mannosidase, alpha, class 2A, member 1	MAN2A1	carbohydrate metabolism /// mannose metabolism /// glycoprotein biosynthesis
1638113_AT	---	4GalNAcTA	protein amino acid glycosylation /// polysaccharide metabolism /// adult locomotory behavior /// N-acetylglucosamine metabolism /// sperm individualization	UDP-Gal:betaGlcNAc beta 1,4- galactosyltransferase, polypeptide 1	B4GALT1	carbohydrate metabolism /// oligosaccharide biosynthesis
1632710_S_AT		CG4572	proteolysis	immunoglobulin lambda locus /// carboxypeptidase, vitellogenic-like	IGLλ /// CPVL	proteolysis /// immune response /// antigen presentation, endogenous antigen /// antigen processing, endogenous antigen via MHC class I /// immune response
1633153_AT	---	CG7134	regulation of progression through cell cycle /// mitosis /// protein amino acid dephosphorylation	CDC14 cell division cycle 14 homolog A (S. cerevisiae)	CDC14A	regulation of progression through cell cycle /// protein amino acid dephosphorylation /// cell cycle /// cell proliferation /// cell division
