# Supplementary material for: Phenotypic and transcriptional response to selection for alcohol sensitivity in Drosophila melanogaster
Source: Genome Biol. 2007 Oct 31;8(10):R231. doi: 10.1186/gb-2007-8-10-r231 (PMC2246305; doi:10.1186/gb-2007-8-10-r231)
Supplement: Additional data file 12 — Drosophila probe sets of genes that are differentially expressed in response to artificial selection and have murine orthologues associated with alcohol related phenotypes. [file gb-2007-8-10-r231-S12.xls]

## Sheet: Sheet1
Additional data file 12. Drosophila transcripts which are differentially expressed in response to artificial selection and have murine orthologues associated with alcohol related phenotypes.
Drosophila probe sets	Drosophila Gene name	Drosophila Gene symbol	Drosophila Biological procesess	Murine orthologues gene name	Murine Gene symbol	Murine Biological processes	Mulligan et al., 2006	Kerns et al., 2004	Daniel, Buck 2002	Rodd et al., 2006
1639644_at	Alanyl-tRNA synthetase	Aats-ala	alanyl-tRNA aminoacylation /// alanyl-tRNA aminoacylation /// protein biosynthesis /// alanyl-tRNA aminoacylation	alanyl-tRNA synthetase	Aars	protein biosynthesis /// alanyl-tRNA aminoacylation	Mulligan
1626523_a_at	Glutamyl-prolyl-tRNA synthetase	Aats-glupro	glutamyl-tRNA aminoacylation /// prolyl-tRNA aminoacylation /// protein biosynthesis /// tRNA aminoacylation for protein translation /// glutamyl-tRNA aminoacylation /// prolyl-tRNA aminoacylation /// glutamyl-tRNA aminoacylation /// prolyl-tRNA aminoacylation	glutamyl-prolyl-tRNA synthetase	Eprs	protein biosynthesis /// tRNA aminoacylation for protein translation /// glutamyl-tRNA aminoacylation /// prolyl-tRNA aminoacylation /// tRNA aminoacylation for protein translation	Mulligan
1622945_a_at	Lysyl-tRNA synthetase	Aats-lys	aspartyl-tRNA aminoacylation /// lysyl-tRNA aminoacylation /// lysyl-tRNA aminoacylation /// tRNA aminoacylation for protein translation /// lysyl-tRNA aminoacylation /// lysyl-tRNA aminoacylation	lysyl-tRNA synthetase	Kars	protein biosynthesis /// tRNA aminoacylation for protein translation /// aspartyl-tRNA aminoacylation /// lysyl-tRNA aminoacylation /// lysyl-tRNA aminoacylation /// tRNA processing /// tRNA aminoacylation for protein translation /// lysyl-tRNA aminoacyla	Mulligan
1641148_a_at	Acetyl Coenzyme A synthase	AcCoAS	fatty acid metabolism /// metabolism /// metabolism	acyl-CoA synthetase short-chain family member 2	Acss2	acetyl-CoA biosynthesis /// metabolism	Mulligan
1637037_at	adenosine 3	ade3	purine base metabolism /// 'de novo' IMP biosynthesis /// 'de novo' IMP biosynthesis /// purine base biosynthesis /// 'de novo' IMP biosynthesis	phosphoribosylglycinamide formyltransferase	Gart	purine nucleotide biosynthesis /// 'de novo' IMP biosynthesis /// biosynthesis /// purine base biosynthesis	Mulligan
1634096_at	Aldehyde dehydrogenase	Aldh	pyruvate metabolism /// metabolism /// pyruvate metabolism	aldehyde dehydrogenase 2, mitochondrial	Aldh2	metabolism	Mulligan			Rodd
1624412_at	apterous	ap	transcription /// transcription /// regulation of transcription from RNA polymerase II promoter /// ectoderm development /// nervous system development /// nervous system development /// axon guidance /// dorsal/ventral pattern formation, imaginal disc /// dorsal/ventral lineage restriction, imaginal disc /// wing disc morphogenesis /// wing morphogenesis /// leg disc proximal/distal pattern form…	LIM homeobox protein 2	Lhx2	transcription /// regulation of transcription, DNA-dependent /// nervous system development /// brain development /// mesoderm development /// dorsal/ventral pattern formation /// regulation of transcription	Mulligan
1631407_a_at	Anaphase Promoting Complex 7	APC7	regulation of progression through cell cycle /// cell cycle /// mitosis /// mitosis	anaphase promoting complex subunit 7	Anapc7	ubiquitin cycle /// cell cycle /// mitosis /// cell division	Mulligan
1640329_s_at	Aps	Aps	phospholipid metabolism	nudix (nucleotide diphosphate linked moiety X)-type motif 3	Nudt3	intracellular signaling cascade /// calcium-mediated signaling /// cyclic-nucleotide-mediated signaling /// regulation of RNA export from nucleus /// intracellular transport	Mulligan
1625719_at	Na pump subunit	Atp	embryonic development (sensu Insecta) /// cation transport /// calcium ion homeostasis /// metabolism /// regulation of cell shape /// monovalent inorganic cation transport /// septate junction assembly /// regulation of tracheal tube architecture /// regulation of tracheal tube diameter /// regulation of tracheal tube length /// transport /// ion transport /// cation transport /// potassium ion …	ATPase, Na+/K+ transporting, alpha 3 polypeptide	Atp1a3	transport /// ion transport /// cation transport /// potassium ion transport /// sodium ion transport /// metabolism /// monovalent inorganic cation transport /// potassium ion transport /// sodium ion transport /// ATP hydrolysis coupled proton transport	Mulligan
1623599_at	boca	boca	protein targeting to membrane /// ER to Golgi vesicle-mediated transport /// oogenesis (sensu Insecta) /// Wnt receptor signaling pathway /// Wnt receptor signaling pathway /// secretory pathway /// proboscis development	mesoderm development candiate 2	Mesdc2	mesoderm development /// mesoderm development	Mulligan
1624699_s_at	Beadex	Bx	regulation of transcription from RNA polymerase II promoter /// ectoderm development /// nervous system development /// wing morphogenesis /// wing morphogenesis /// mesoderm development /// cell proliferation /// hemopoiesis /// leg disc development /// leg segmentation /// response to cocaine /// locomotor rhythm	LIM domain only 3	Lmo3	transcription /// regulation of transcription, DNA-dependent	Mulligan
1628628_at	Calpain-A	CalpA	proteolysis /// protein autoprocessing /// protein metabolism /// actin cytoskeleton organization and biogenesis /// proteolysis	calpain 8	Capn8	proteolysis /// proteolysis	Mulligan
1627458_at	Catecholamines up	Catsup	nurse cell to oocyte transport (sensu Insecta) /// metal ion transport /// regulation of catecholamine metabolism /// regulation of catecholamine metabolism /// transport	solute carrier family 39 (zinc transporter), member 7	Slc39a7	transport /// ion transport /// zinc ion transport /// metal ion transport /// androgen metabolism /// estrogen metabolism /// metabolism	Mulligan
1625859_at	CTP:phosphocholine cytidylyltransferase 2	Cct2	phospholipid metabolism /// biosynthesis	phosphate cytidylyltransferase 1, choline, beta isoform	Pcyt1b	ovarian follicle development /// spermatogenesis /// biosynthesis	Mulligan
1638060_at	CG10077	CG10077	nucleobase, nucleoside, nucleotide and nucleic acid metabolism	DEAD (Asp-Glu-Ala-Asp) box polypeptide 5	Ddx5	positive regulation of transcription	Mulligan
1631110_at	CG10257	CG10257	negative regulation of apoptosis /// negative regulation of apoptosis /// negative regulation of apoptosis	Fas apoptotic inhibitory molecule	Faim	apoptosis /// anti-apoptosis /// negative regulation of apoptosis	Mulligan		Buck
1631127_at	CG10424	CG10424	---	RIKEN cDNA 0710008K08 gene	0710008K08Rik	---	Mulligan
1623584_at	CG10473	CG10473	apoptosis /// induction of apoptosis /// apoptosis	apoptotic chromatin condensation inducer 1	Acin1	apoptosis /// apoptotic program /// erythrocyte differentiation /// apoptotic chromosome condensation /// positive regulation of monocyte differentiation	Mulligan
1636287_at	CG10592	CG10592	skeletal development /// mesoderm development /// metabolism	alkaline phosphatase 5	Akp5	metabolism	Mulligan
1633210_at	CG10674	CG10674	---	cDNA sequence BC056474	BC056474	---	Mulligan
1633884_at	CG10955	CG10955	nucleobase, nucleoside, nucleotide and nucleic acid metabolism /// transcription from RNA polymerase II promoter /// transcription initiation from RNA polymerase II promoter	Rtf1, Paf1/RNA polymerase II complex component, homolog (S. cerevisiae)	Rtf1	---	Mulligan
1632152_at	CG10992	CG10992	proteolysis /// salivary gland cell autophagic cell death /// autophagic cell death /// regulation of catalytic activity	cathepsin B	Ctsb	proteolysis /// response to oxidative stress /// regulation of enzyme activity	Mulligan	kerns	Buck
1631392_at	CG11089	CG11089	purine base metabolism /// purine nucleotide biosynthesis	5-aminoimidazole-4-carboxamide ribonucleotide formyltransferase/IMP cyclohydrolase	Atic	purine nucleotide biosynthesis	Mulligan
1634919_at	CG11123	CG11123	mRNA metabolism	RIKEN cDNA 2610027L16 gene	2610027L16Rik	---	Mulligan
1636152_a_at	CG11138	CG11138	---	RIKEN cDNA 6430527G18 gene	6430527G18Rik	---	Mulligan
1636923_a_at	CG11198	CG11198	fatty acid biosynthesis /// metabolism	Acetyl-Coenzyme A carboxylase alpha	Acaca	metabolism	Mulligan
1631483_at	CG11257	CG11257	electron transport	cytochrome b5 reductase 4	Cyb5r4	heme metabolism /// electron transport	Mulligan
1639262_at	CG11669	CG11669	carbohydrate metabolism	solute carrier family 3, member 1	Slc3a1	carbohydrate metabolism /// transport /// amino acid transport /// carbohydrate metabolism	Mulligan
1637229_a_at	CG11796	CG11796	amino acid catabolism /// aromatic amino acid family metabolism	4-hydroxyphenylpyruvic acid dioxygenase	Hpd	L-phenylalanine catabolism /// tyrosine catabolism /// aromatic amino acid family metabolism	Mulligan
1630557_at	CG11859	CG11859	protein amino acid phosphorylation	RIO kinase 2 (yeast)	Riok2	protein amino acid phosphorylation /// transcription /// regulation of transcription, DNA-dependent	Mulligan
1636677_s_at	CG11876	CG11876	pyruvate metabolism /// tricarboxylic acid cycle /// regulation of transcription, DNA-dependent /// pyruvate metabolism	pyruvate dehydrogenase (lipoamide) beta	Pdhb	glycolysis /// glycolysis	Mulligan
1633215_at	CG12006	CG12006	protein modification /// protein amino acid lipidation /// lipid metabolism /// phospholipid metabolism /// protein metabolism /// GPI anchor biosynthesis	phosphatidylinositol glycan, class B	Pigb	GPI anchor metabolism	Mulligan
1639052_a_at	CG12024	CG12024	---	CUE domain containing 1	Cuedc1	---	Mulligan
1635165_a_at	CG12090 /// CG33971	CG12090 /// CG33971	---	DEP domain containing 5	Depdc5	intracellular signaling cascade	Mulligan
1629413_at	CG12703	CG12703	lipid metabolism /// lipid transport /// peroxisome organization and biogenesis /// transport /// peroxisome organization and biogenesis	ATP-binding cassette, sub-family D (ALD), member 3	Abcd3	transport	Mulligan
1637606_at	CG12795	CG12795	---	zinc finger, AN1 type domain 2B	Zfand2b	---	Mulligan
1630110_at	CG12935	CG12935	---	RIKEN cDNA 0610006I08 gene	0610006I08Rik	poly(A)+ mRNA export from nucleus /// RNA export from nucleus /// transport /// mRNA processing /// mRNA export from nucleus	Mulligan
1631595_at	CG13393	CG13393	protein amino acid glycosylation /// anti-apoptosis /// negative regulation of apoptosis /// apoptosis	defender against cell death 1	Dad1	protein amino acid glycosylation /// apoptosis /// anti-apoptosis /// protein amino acid N-linked glycosylation via asparagine /// apoptosis	Mulligan
1623809_s_at	CG1354	CG1354	---	RIKEN cDNA 2810409H07 gene	2810409H07Rik	---	Mulligan
1626382_s_at	CG13887	CG13887	intracellular protein transport /// apoptosis /// defense response /// B cell mediated immunity	B-cell receptor-associated protein 31	Bcap31	transport /// intracellular protein transport /// ER to Golgi vesicle-mediated transport /// apoptosis /// immune response /// protein transport	Mulligan
1641168_s_at	CG1416	CG1416	---	AHA1, activator of heat shock protein ATPase homolog 1 (yeast)	Ahsa1	protein folding /// response to unfolded protein /// protein folding /// response to stress	Mulligan
1624014_at	CG14181	CG14181	retrograde vesicle-mediated transport, Golgi to ER /// transport	RIKEN cDNA 2010315L10 gene	2010315L10Rik	transport /// regulation of transcription, DNA-dependent	Mulligan
1632391_at	CG14234	CG14234	---	RIKEN cDNA A230078I05 gene	A230078I05Rik	---	Mulligan
1637531_at	CG1440	CG1440	proteolysis	Bleomycin hydrolase	Blmh	proteolysis /// response to toxin /// response to drug /// proteolysis	Mulligan
1640849_at	CG1458	CG1458	---	RIKEN cDNA 1500009M05 gene	1500009M05Rik	---	Mulligan
1630306_at	CG15012	CG15012	---	transmembrane protein 50A	Tmem50a	---	Mulligan
1634205_at	CG15254	CG15254	proteolysis	meprin 1 beta	Mep1b	proteolysis	Mulligan
1637598_at	CG15715	CG15715	---	zinc finger protein 706	Zfp706	---	Mulligan
1633334_at	CG15822	CG15822	---	SEC14 and spectrin domains 1	Sestd1	---	Mulligan
1641554_at	CG16728	CG16728	regulation of GTPase activity	G protein-coupled receptor kinase-interactor 1	Git1	regulation of GTPase activity	Mulligan
1632316_at	CG16935	CG16935	carbohydrate metabolism /// fatty acid metabolism /// fatty acid metabolism	mitochondrial trans-2-enoyl-CoA reductase	Mecr	fatty acid biosynthesis /// lipid biosynthesis	Mulligan
1639868_at	CG1702	CG1702	defense response /// response to toxin	glutathione S-transferase, theta 1	Gstt1	glutathione metabolism	Mulligan
1627239_s_at	CG17034	CG17034	lipid metabolism /// cation transport /// lipid transport /// metabolism	ATPase, aminophospholipid transporter (APLT), class I, type 8A, member 1	Atp8a1	cation transport /// metabolism	Mulligan
1639306_s_at	CG17090	CG17090	protein amino acid phosphorylation /// induction of apoptosis /// ectoderm development /// nervous system development /// cell proliferation /// protein amino acid phosphorylation	homeodomain interacting protein kinase 2	Hipk2	negative regulation of transcription from RNA polymerase II promoter /// transcription /// regulation of transcription, DNA-dependent /// protein amino acid phosphorylation /// apoptosis /// cell cycle /// smoothened signaling pathway /// positive regulat	Mulligan
1638171_s_at	CG1753	CG1753	cysteine biosynthesis from serine /// amino acid biosynthesis /// cysteine biosynthesis via cystathione /// metabolism	cystathionine beta-synthase	Cbs	amino acid metabolism /// cysteine biosynthesis from serine /// cysteine biosynthesis from serine /// metabolism /// cysteine biosynthesis via cystathione	Mulligan
1636206_at	CG17737	CG17737	protein biosynthesis /// translational initiation /// protein biosynthesis /// regulation of protein biosynthesis /// regulation of translation	eukaryotic translation initiation factor 1	Eif1	protein biosynthesis /// translational initiation	Mulligan
1639721_at	CG1826	CG1826	---	BTB (POZ) domain containing 9	Btbd9	cell adhesion	Mulligan
1641570_s_at	CG18858 /// CG31683	CG18858 /// CG31683	lipid metabolism /// phospholipid metabolism /// steroid metabolism /// cholesterol metabolism	lysophospholipase 3	Lypla3	lipid metabolism /// fatty acid metabolism /// ceramide metabolism	Mulligan
1626933_s_at	CG2469	CG2469	protein biosynthesis	SH2 domain binding protein 1 (tetratricopeptide repeat containing)	Sh2bp1	---	Mulligan
1626223_at	CG2543	CG2543	tetrahydrofolylpolyglutamate biosynthesis /// folic acid and derivative biosynthesis /// tetrahydrofolylpolyglutamate biosynthesis	folylpolyglutamyl synthetase	Fpgs	one-carbon compound metabolism /// folic acid and derivative biosynthesis	Mulligan
1629014_s_at	CG2604	CG2604	---	saccharopine dehydrogenase (putative)	Sccpdh	---	Mulligan
1633622_at	CG3008	CG3008	protein amino acid phosphorylation	RIO kinase 3 (yeast)	Riok3	protein amino acid phosphorylation	Mulligan
1640594_at	CG3011	CG3011	nucleobase, nucleoside, nucleotide and nucleic acid metabolism /// glycine metabolism /// L-serine biosynthesis /// L-serine metabolism /// L-serine biosynthesis	serine hydroxymethyl transferase 1 (soluble)	Shmt1	glycine metabolism /// L-serine metabolism /// one-carbon compound metabolism	Mulligan
1632828_at	CG3033	CG3033	attachment of GPI anchor to protein /// attachment of GPI anchor to protein	GPI anchor attachment protein 1	Gpaa1	GPI anchor biosynthesis /// protein retention in ER /// attachment of GPI anchor to protein	Mulligan
1627900_at	CG3058	CG3058	nuclear mRNA splicing, via spliceosome /// electron transport /// chromosome segregation /// mitosis /// nuclear mRNA splicing, via spliceosome /// mRNA processing /// cell cycle /// cell division /// nuclear mRNA splicing, via spliceosome	thioredoxin-like 4	Txnl4	nuclear mRNA splicing, via spliceosome /// electron transport /// mRNA processing /// cell cycle /// mitosis /// cell division /// spliceosome assembly /// mitosis	Mulligan
1629277_at	CG31475	CG31475	calcium-mediated signaling	stromal cell derived factor 4	Sdf4	---	Mulligan
1625710_at	CG31717	CG31717	---	phosphatidic acid phosphatase type 2 domain containing 2	Ppapdc2	---	Mulligan
1625230_a_at	CG31738	CG31738	protein biosynthesis /// muscle contraction	Fibronectin type III domain containing 3a	Fndc3a	---	Mulligan
1636722_at	CG31917	CG31917	---	zinc finger, HIT domain containing 1	Znhit1	---	Mulligan
1623019_a_at	CG33519	CG33519	regulation of Rho protein signal transduction /// protein amino acid phosphorylation	SPEG complex locus	Speg	protein amino acid phosphorylation /// cell differentiation	Mulligan
1635461_at	CG3362	CG3362	---	5'-nucleotidase, cytosolic III-like	Nt5c3l	---	Mulligan
1640207_at	CG3635	CG3635	lipid metabolism	expressed sequence AI747699	AI747699	lipid catabolism /// lipid metabolism	Mulligan
1634675_s_at	CG3774	CG3774	carbohydrate metabolism /// carbohydrate transport /// UDP-N-acetylglucosamine transport /// UDP-xylose transport /// transport	solute carrier family 35, member B4	Slc35b4	transport	Mulligan
1637194_at	CG3957	CG3957	transmembrane receptor protein serine/threonine kinase signaling pathway	Serine/threonine kinase receptor associated protein	Strap	negative regulation of transcription from RNA polymerase II promoter /// negative regulation of transforming growth factor beta receptor signaling pathway	Mulligan
1637109_s_at	CG3961	CG3961	fatty acid metabolism /// metabolism	acyl-CoA synthetase long-chain family member 1	Acsl1	lipid metabolism /// fatty acid metabolism /// metabolism	Mulligan
1628596_at	CG4610	CG4610	electron transport /// tRNA processing	mitochondrial translation optimization 1 homolog (S. cerevisiae)	Mto1	electron transport /// tRNA processing /// cellular respiration	Mulligan
1623838_s_at	CG4629	CG4629	protein amino acid phosphorylation /// cytoskeleton organization and biogenesis /// cell adhesion /// intracellular signaling cascade /// regulation of cell shape /// protein amino acid phosphorylation	RIKEN cDNA E130304F04 gene	E130304F04Rik	protein amino acid phosphorylation /// protein amino acid phosphorylation	Mulligan
1637570_at	CG4679	CG4679	---	RIKEN cDNA 2810422B04 gene	2810422B04Rik	---	Mulligan
1624290_at	CG4752	CG4752	defense response /// response to toxin	5-oxoprolinase (ATP-hydrolysing)	Oplah	---	Mulligan
1641223_at	CG4933	CG4933	proteolysis	O-sialoglycoprotein endopeptidase	Osgep	proteolysis /// proteolysis	Mulligan
1623996_at	CG5001	CG5001	protein folding /// response to stress /// defense response /// response to heat /// response to heat	DnaJ (Hsp40) homolog, subfamily B, member 5	Dnajb5	protein folding	Mulligan
1634672_at	CG5064	CG5064	SRP-dependent cotranslational protein targeting to membrane /// SRP-dependent cotranslational protein targeting to membrane	signal recognition particle 68	Srp68	---	Mulligan
1634512_at	CG5226	CG5226	ion transport /// neurotransmitter transport /// extracellular transport /// transport	solute carrier family 6 (neurotransmitter transporter), member 17	Slc6a17	transport /// neurotransmitter transport /// neurotransmitter transport /// transport	Mulligan
1641681_s_at	CG5288	CG5288	monosaccharide metabolism /// galactose metabolism /// phosphorylation /// carbohydrate metabolism /// metabolism /// carbohydrate phosphorylation	galactokinase 2	Galk2	galactose metabolism /// metabolism /// phosphorylation /// carbohydrate phosphorylation /// galactose metabolism	Mulligan
1631227_at	CG5793	CG5793	amino acid metabolism /// amino acid catabolism /// metabolism	fumarylacetoacetate hydrolase domain containing 1	Fahd1	metabolism /// metabolism	Mulligan
1628987_at	CG5869	CG5869	ectoderm development /// gliogenesis /// gliogenesis	glia maturation factor, beta	Gmfb	---	Mulligan
1641000_a_at	CG6016	CG6016	phospholipid metabolism /// phospholipid biosynthesis	choline/ethanolaminephosphotransferase 1	Cept1	phospholipid biosynthesis /// phospholipid biosynthesis	Mulligan
1623582_at	CG6364	CG6364	pyrimidine base metabolism /// biosynthesis	uridine-cytidine kinase 2	Uck2	biosynthesis	Mulligan
1631891_at	CG6488	CG6488	transport /// protein transport	component of oligomeric golgi complex 8	Cog8	transport /// protein transport /// protein biosynthesis	Mulligan
1637417_at	CG6565	CG6565	---	START domain containing 7	Stard7	---	Mulligan
1635996_at	CG6638	CG6638	electron transport /// leucine catabolism /// acyl-CoA metabolism /// metabolism /// leucine catabolism	isovaleryl coenzyme A dehydrogenase	Ivd	electron transport	Mulligan
1633817_at	CG6646	CG6646	coenzyme metabolism /// vitamin metabolism /// vitamin biosynthesis /// prosthetic group metabolism	Parkinson disease (autosomal recessive, early onset) 7	Park7	synaptic transmission, dopaminergic /// protein folding /// cell proliferation /// adult locomotory behavior /// response to hydrogen peroxide /// response to hydrogen peroxide /// dopamine uptake	Mulligan	kerns
1640134_a_at	CG6686	CG6686	nucleobase, nucleoside, nucleotide and nucleic acid metabolism /// transcription from RNA polymerase II promoter	squamous cell carcinoma antigen recognized by T-cells 1	Sart1	nuclear mRNA splicing, via spliceosome /// mRNA processing	Mulligan
1634883_at	CG6750	CG6750	---	transmembrane protein 111	Tmem111	---	Mulligan
1636153_at	CG6984	CG6984	fatty acid beta-oxidation /// metabolism	enoyl Coenzyme A hydratase domain containing 3	Echdc3	metabolism /// metabolism	Mulligan
1637163_at	CG7003	CG7003	DNA repair /// mismatch repair /// postreplication repair /// DNA repair	mutS homolog 6 (E. coli)	Msh6	DNA metabolism /// DNA repair /// mismatch repair /// short patch mismatch repair system /// response to DNA damage stimulus /// determination of adult life span /// induction of apoptosis by intracellular signals /// response to UV /// negative regulatio	Mulligan
1622979_a_at	CG7188	CG7188	anti-apoptosis /// negative regulation of apoptosis /// apoptosis /// negative regulation of apoptosis /// negative regulation of apoptosis	testis enhanced gene transcript	Tegt	apoptosis /// negative regulation of apoptosis	Mulligan
1641629_at	CG7402	CG7402	phospholipid metabolism /// sulfur metabolism /// metabolism	arylsulfatase B	Arsb	metabolism	Mulligan
1639727_at	CG7601	CG7601	metabolism	dehydrogenase/reductase (SDR family) member 7B	Dhrs7b	metabolism	Mulligan
1631622_at	CG7747	CG7747	protein folding /// protein targeting /// defense response	peptidylprolyl isomerase (cyclophilin)-like 2	Ppil2	protein folding /// protein ubiquitination	Mulligan
1641659_s_at	CG7834	CG7834	electron transport /// oxidative phosphorylation /// oxidative phosphorylation	electron transferring flavoprotein, beta polypeptide	Etfb	electron transport /// protein targeting /// transport /// electron transport	Mulligan
1636123_at	CG7870	CG7870	carbohydrate metabolism /// protein amino acid glycosylation	asparagine-linked glycosylation 5 homolog (yeast, dolichyl-phosphate beta-glucosyltransferase)	Alg5	determination of left/right symmetry	Mulligan
1638547_s_at	CG7955	CG7955	extracellular transport /// defense response /// response to toxin /// heme transport /// iron-sulfur cluster assembly /// transport /// heme transport /// iron-sulfur cluster assembly	ATP-binding cassette, sub-family B (MDR/TAP), member 7	Abcb7	transport	Mulligan
1632517_at	CG7966	CG7966	defense response	selenium binding protein 1	Selenbp1	---	Mulligan
1625297_at	CG8128	CG8128	nucleobase, nucleoside, nucleotide and nucleic acid metabolism /// mRNA processing /// cell proliferation	nudix (nucleoside diphosphate linked moiety X)-type motif 6	Nudt6	---	Mulligan
1632274_at	CG8134	CG8134	---	factor 8-associated gene A	F8a	---	Mulligan
1632777_at	CG8204	CG8204	---	zinc finger, HIT type 3	Znhit3	---	Mulligan
1637066_at	CG8239	CG8239	cholesterol metabolism /// isoprenoid biosynthesis /// phosphorylation /// steroid biosynthesis /// lipid biosynthesis /// sterol biosynthesis	mevalonate (diphospho) decarboxylase	Mvd	steroid biosynthesis /// cholesterol biosynthesis /// isoprenoid biosynthesis /// lipid biosynthesis /// sterol biosynthesis /// phosphorylation	Mulligan
1633031_at	CG8299	CG8299	proteolysis	protease, serine, 3 /// protease, serine, 1 (trypsin 1) /// trypsinogen 10 /// trypsinogen 12	Prss3 /// Prss1 /// LOC436522 /// LOC436523	---	Mulligan
1633690_at	CG8323	CG8323	transport	solute carrier family 25, member 35	Slc25a35	transport /// transport	Mulligan
1633559_at	CG8331	CG8331	cell proliferation	Receptor accessory protein 5	Reep5	phosphoenolpyruvate-dependent sugar phosphotransferase system	Mulligan
1635551_at	CG8386	CG8386	---	ubiquitin-fold modifier conjugating enzyme 1	Ufc1	ubiquitin cycle	Mulligan
1638456_at	CG8531	CG8531	protein folding /// protein metabolism	DnaJ (Hsp40) homolog, subfamily C, member 11	Dnajc11	protein folding	Mulligan
1627139_at	CG8734	CG8734	protein amino acid glycosylation /// heparan sulfate proteoglycan biosynthesis /// chondroitin sulfate biosynthesis	UDP-Gal:betaGal beta 1,3-galactosyltransferase, polypeptide 6	B3galt6	glycosaminoglycan biosynthesis /// protein amino acid glycosylation /// protein amino acid glycosylation	Mulligan
1639086_s_at	CG8863	CG8863	protein folding /// response to stress /// defense response	DnaJ (Hsp40) homolog, subfamily A, member 4	Dnaja4	protein folding	Mulligan
1628419_a_at	CG8909	CG8909	regulation of transcription, DNA-dependent /// intracellular protein transport /// receptor mediated endocytosis /// cholesterol metabolism	low density lipoprotein receptor-related protein 4	Lrp4	endocytosis	Mulligan
1633261_a_at	CG9107	CG9107	---	RIKEN cDNA 1110014J01 gene	1110014J01Rik	---	Mulligan
1627459_at	CG9154	CG9154	---	RIKEN cDNA 2510005D08 gene	2510005D08Rik	DNA methylation /// oxygen transport	Mulligan	kerns
1627102_at	CG9245	CG9245	phospholipid metabolism /// phospholipid biosynthesis	CDP-diacylglycerol--inositol 3-phosphatidyltransferase (phosphatidylinositol synthase)	Cdipt	phospholipid biosynthesis /// phospholipid biosynthesis	Mulligan
1624243_at	CG9265	CG9265	visual perception /// metabolism	dehydrogenase/reductase (SDR family) member 8	Dhrs8	steroid biosynthesis /// metabolism /// lipid biosynthesis /// metabolism	Mulligan
1628560_at	CG9344	CG9344	nuclear mRNA splicing, via spliceosome /// mRNA metabolism /// nuclear mRNA splicing, via spliceosome	LSM6 homolog, U6 small nuclear RNA associated (S. cerevisiae)	Lsm6	nuclear mRNA splicing, via spliceosome /// mRNA processing /// mRNA catabolism	Mulligan
1624668_s_at	CG9422	CG9422	---	RIKEN cDNA 2810432D09 gene	2810432D09Rik	---	Mulligan
1625564_at	CG9613	CG9613	ubiquinone metabolism /// biosynthesis /// transcription from RNA polymerase I promoter /// ubiquinone biosynthesis /// ubiquinone biosynthesis /// isoprenoid biosynthesis /// ubiquinone metabolism	coenzyme Q2 homolog, prenyltransferase (yeast)	Coq2	ubiquinone biosynthesis /// isoprenoid biosynthesis /// biosynthesis	Mulligan
1629285_at	CG9617	CG9617	---	SGT1, suppressor of G2 allele of SKP1 (S. cerevisiae)	Sugt1	ubiquitin cycle	Mulligan
1635637_at	CG9773	CG9773	---	unc-50 homolog (C. elegans)	Unc50	---	Mulligan
1635208_at	CG9934	CG9934	ubiquitin-dependent protein catabolism /// response to stress /// defense response /// protein ubiquitination /// ubiquitin-dependent protein catabolism	ubiquitination factor E4B, UFD2 homolog (S. cerevisiae)	Ube4b	ubiquitin-dependent protein catabolism /// ubiquitin cycle /// protein ubiquitination /// apoptosis /// response to UV /// protein ubiquitination during ubiquitin-dependent protein catabolism /// protein folding	Mulligan	kerns
1633592_a_at	Cellular Repressor of E1A-stimulated Genes	CREG	negative regulation of transcription /// negative regulation of transcription	cellular repressor of E1A-stimulated genes 1	Creg1	regulation of cell growth /// regulation of transcription, DNA-dependent	Mulligan
1636651_a_at	Cysteine string protein	Csp	electron transport /// protein folding /// protein folding /// intracellular protein transport /// exocytosis /// response to stress /// defense response /// neurotransmitter secretion /// synaptic vesicle exocytosis /// synaptic vesicle uncoating /// vesicle-mediated transport /// synaptic vesicle exocytosis	DnaJ (Hsp40) homolog, subfamily C, member 5	Dnajc5	protein folding	Mulligan
1640862_a_at	capsuleen	csul	MAPKKK cascade /// mitosis /// pole plasm assembly /// ecdysone receptor-mediated signaling pathway /// growth /// metamorphosis (sensu Insecta) /// development /// cell differentiation /// oogenesis	protein arginine N-methyltransferase 5	Prmt5	peptidyl-arginine N-methylation	Mulligan
1625775_a_at	corkscrew	csw	protein amino acid dephosphorylation /// protein amino acid dephosphorylation /// epidermal growth factor receptor signaling pathway /// epidermal growth factor receptor signaling pathway /// intracellular signaling cascade /// terminal region determination /// ventral midline development /// tracheal epithelial cell migration (sensu Insecta) /// primary tracheal branching (sensu Insecta) /// ima…	protein tyrosine phosphatase, non-receptor type 11	Ptpn11	DNA damage checkpoint /// activation of MAPK activity /// protein amino acid dephosphorylation /// signal transduction /// intracellular signaling cascade /// axonogenesis /// regulation of protein export from nucleus /// nerve growth factor receptor sign	Mulligan
1640743_at	Dipeptidase C	Dip-C	proteolysis	peptidase D	Pepd	proteolysis /// collagen catabolism	Mulligan
1640119_a_at	discs large 1	dlg1	regulation of progression through cell cycle /// morphogenesis of a polarized epithelium /// morphogenesis of an epithelium /// protein targeting /// cytoskeleton organization and biogenesis /// synaptic transmission /// dorsal closure /// dorsal closure /// nervous system development /// central nervous system development /// peripheral nervous system development /// protein localization /// asy…	discs, large homolog 1 (Drosophila)	Dlgh1	endothelial cell proliferation /// actin filament organization /// establishment and/or maintenance of cell polarity /// cell-cell adhesion /// cortical actin cytoskeleton organization and biogenesis /// G1/S transition checkpoint /// negative regulation	Mulligan
1636088_at	Distal-less	Dll	regulation of transcription from RNA polymerase II promoter /// ectoderm development /// nervous system development /// proximal/distal pattern formation, imaginal disc /// proximal/distal pattern formation, imaginal disc /// antennal development /// leg disc proximal/distal pattern formation /// genitalia development (sensu Endopterygota) /// analia development (sensu Endopterygota) /// proximal…	distal-less homeobox 1	Dlx1	regulation of transcription, DNA-dependent /// development /// cell differentiation /// negative regulation of neuron apoptosis /// regulation of transcription	Mulligan	kerns
1637554_a_at	DP transcription factor	Dp	regulation of progression through cell cycle /// regulation of progression through cell cycle /// regulation of transcription from RNA polymerase II promoter /// cell cycle /// endomitotic cell cycle /// chorion gene amplification /// dorsal/ventral axis determination, follicular epithelium (sensu Insecta) /// oogenesis (sensu Insecta) /// nurse cell apoptosis /// positive regulation of nurse cel…	transcription factor Dp 2	Tfdp2	regulation of progression through cell cycle /// transcription /// regulation of transcription, DNA-dependent /// cell cycle /// regulation of transcription, DNA-dependent	Mulligan
1627661_at	Diphthamide methyltransferase	Dph5	amino acid metabolism /// peptidyl-diphthamide biosynthesis from peptidyl-histidine /// metabolism /// peptidyl-diphthamide biosynthesis from peptidyl-histidine /// peptidyl-diphthamide biosynthesis from peptidyl-histidine	DPH5 homolog (S. cerevisiae)	Dph5	metabolism /// peptidyl-diphthamide biosynthesis from peptidyl-histidine	Mulligan
1625475_s_at	downstream of receptor kinase	drk	embryonic development (sensu Insecta) /// cytoskeleton organization and biogenesis /// actin filament organization /// G-protein coupled receptor protein signaling pathway /// Ras protein signal transduction /// Ras protein signal transduction /// Ras protein signal transduction /// memory /// torso signaling pathway /// olfactory learning /// regulation of cell shape /// determination of anterio…	growth factor receptor bound protein 2	Grb2	MAPKKK cascade /// intracellular signaling cascade /// Ras protein signal transduction	Mulligan
1637619_s_at	Down syndrome cell adhesion molecule	Dscam	amino acid metabolism /// cell adhesion /// ectoderm development /// axon guidance /// axon guidance /// axon guidance /// peripheral nervous system development /// cell proliferation /// striated muscle contraction	Down syndrome cell adhesion molecule-like 1	Dscaml1	homophilic cell adhesion /// calcium-independent cell-cell adhesion /// GTP biosynthesis /// UTP biosynthesis /// CTP biosynthesis /// cell-cell adhesion	Mulligan
1623231_at	dynactin-subunit-p25	dyn-p25	microtubule-based movement /// microtubule-based movement	dynactin 5	Dctn5	---	Mulligan
1632267_a_at	eEF1	eEF1	translational elongation /// translational elongation /// protein biosynthesis /// translational elongation /// translational elongation	eukaryotic translation elongation factor 1 delta (guanine nucleotide exchange protein)	Eef1d	protein biosynthesis /// translational elongation	Mulligan
1630063_a_at	Eukaryotic initiation factor 3 p66 subunit	eIF-3p66	protein biosynthesis /// translational initiation /// translational initiation /// translational initiation /// translational initiation	eukaryotic translation initiation factor 3, subunit 7 (zeta)	Eif3s7	protein biosynthesis /// translational initiation	Mulligan
1637193_at	eIF3-S8	eIF3-S8	translational initiation /// regulation of translation /// translational initiation /// translational initiation	eukaryotic translation initiation factor 3, subunit 8	Eif3s8	translational initiation /// translational initiation	Mulligan
1631342_at	Elongin B	Elongin-B	RNA elongation from RNA polymerase II promoter /// protein modification	transcription elongation factor B (SIII), polypeptide 2 /// similar to transcription elongation factor B (SIII), polypeptide 2 /// similar to transcription elongation factor B (SIII), polypeptide 2	Tceb2 /// LOC668554 /// LOC671613	transcription /// regulation of transcription, DNA-dependent /// protein modification /// ubiquitin cycle	Mulligan
1636093_a_at	estrogen-related receptor	ERR	regulation of transcription, DNA-dependent /// transcription from RNA polymerase II promoter /// signal transduction /// female gamete generation /// transmission of nerve impulse /// hormone secretion /// transcription	estrogen related receptor, beta	Esrrb	transcription /// regulation of transcription, DNA-dependent /// protein targeting	Mulligan
1636740_at	Formaldehyde dehydrogenase	Fdh	carbohydrate metabolism	alcohol dehydrogenase 5 (class III), chi polypeptide	Adh5	retinoid metabolism	Mulligan
1629149_at	Fibp	Fibp	cell surface receptor linked signal transduction /// cell proliferation	fibroblast growth factor (acidic) intracellular binding protein	Fibp	---	Mulligan
1640391_at	flightless I	fliI	flight behavior /// embryonic development /// gastrulation (sensu Insecta) /// development	flightless I homolog (Drosophila)	Fliih	transcription /// regulation of transcription, DNA-dependent /// development /// actin cytoskeleton organization and biogenesis /// actin filament severing /// development	Mulligan
1639773_s_at	G protein 49B	G49B	protein amino acid ADP-ribosylation /// cell motility /// cytoskeleton organization and biogenesis /// G-protein coupled receptor protein signaling pathway /// phospholipase C activation /// phospholipase C activation /// mesoderm development /// phototransduction /// phototransduction /// phototransduction /// rhodopsin mediated signaling /// axon midline choice point recognition /// hemopoiesis…	guanine nucleotide binding protein, alpha q polypeptide	Gnaq	skeletal development /// regulation of action potential /// protein amino acid ADP-ribosylation /// signal transduction /// G-protein coupled receptor protein signaling pathway /// G-protein signaling, adenylate cyclase activating pathway /// glutamate si	Mulligan
1632728_at	Gcn2	Gcn2	regulation of translation /// regulation of translation /// protein amino acid phosphorylation /// protein amino acid phosphorylation /// protein biosynthesis /// protein amino acid phosphorylation /// regulation of translation	Eukaryotic translation initiation factor 2 alpha kinase 4	Eif2ak4	tRNA aminoacylation for protein translation /// protein amino acid phosphorylation /// cellular response to starvation /// regulation of translation initiation in response to stress /// regulation of translational initiation /// protein amino acid phospho	Mulligan
1623853_at	subunit of type I geranylgeranyl transferase	ggt-I	protein amino acid lipidation /// Ras protein signal transduction /// Ras protein signal transduction	protein geranylgeranyltransferase type I, beta subunit	Pggt1b	---	Mulligan
1634033_s_at	Glucose transporter 1	Glut1	regulation of progression through cell cycle /// carbohydrate metabolism /// carbohydrate transport /// glucose transport /// regulation of cell proliferation /// transport /// regulation of progression through cell cycle /// glucose transport /// regulation of cell proliferation	solute carrier family 2 (facilitated glucose transporter), member 1	Slc2a1	transport /// carbohydrate transport	Mulligan
1627719_at	goliath	gol	mesoderm formation /// regulation of transcription, DNA-dependent /// transcription from RNA polymerase II promoter /// proteolysis /// mesoderm development /// protein ubiquitination /// regulation of transcription /// transcription /// regulation of transcription, DNA-dependent /// development	ring finger protein 130	Rnf130	proteolysis /// apoptosis /// programmed cell death /// proteolysis	Mulligan
1629055_a_at	Glutamate oxaloacetate transaminase 2	Got2	aspartate metabolism /// glutamate biosynthesis /// glutamate biosynthesis /// synaptogenesis /// neurotransmitter receptor metabolism /// amino acid metabolism /// biosynthesis /// aspartate metabolism	glutamate oxaloacetate transaminase 2, mitochondrial /// similar to Aspartate aminotransferase, mitochondrial precursor (Transaminase A) (Glutamate oxaloacetate transaminase 2)	Got2 /// LOC640847	amino acid metabolism /// biosynthesis	Mulligan			Rodd
1636311_at	Glycerol 3 phosphate dehydrogenase	Gpdh	carbohydrate metabolism /// glycerol-3-phosphate metabolism /// glycerophosphate shuttle /// lipid metabolism /// glycerol-3-phosphate metabolism /// glycerol-3-phosphate catabolism /// glycerol-3-phosphate metabolism	glycerol-3-phosphate dehydrogenase 1 (soluble)	Gpd1	carbohydrate metabolism /// glycerol-3-phosphate metabolism /// gluconeogenesis /// glycerol-3-phosphate catabolism /// glycerol-3-phosphate metabolism	Mulligan
1624042_at	G protein-coupled receptor kinase 2	Gprk2	protein amino acid phosphorylation /// protein amino acid phosphorylation /// signal transduction /// G-protein coupled receptor protein signaling pathway /// regulation of G-protein coupled receptor protein signaling pathway /// protein amino acid phosphorylation /// signal transduction /// protein amino acid phosphorylation /// signal transduction /// regulation of G-protein coupled receptor pr…	G protein-coupled receptor kinase 5	Gprk5	protein amino acid phosphorylation /// signal transduction /// G-protein coupled receptor protein signaling pathway /// protein amino acid phosphorylation /// signal transduction	Mulligan
1623175_at	Grx-1	Grx-1	electron transport /// sulfur metabolism /// cell redox homeostasis	glutaredoxin 2 (thioltransferase)	Glrx2	electron transport /// transport /// cell redox homeostasis /// protein thiol-disulfide exchange /// glutathione metabolism /// apoptosis /// redox signal response /// response to temperature stimulus /// response to pH /// regulation of signal transducti	Mulligan
1639135_at	GTP-binding protein	Gtp-bp	protein targeting /// SRP-dependent cotranslational protein targeting to membrane /// axonogenesis /// regulation of protein secretion /// transport /// intracellular protein transport	signal recognition particle receptor ('docking protein')	Srpr	SRP-dependent cotranslational protein targeting to membrane /// intracellular protein transport	Mulligan
1633492_at	homogentisate 1,2-dioxygenase	hgo	L-phenylalanine catabolism /// tyrosine catabolism /// L-phenylalanine catabolism /// tyrosine metabolism /// tyrosine catabolism	homogentisate 1, 2-dioxygenase	Hgd	L-phenylalanine catabolism /// tyrosine metabolism /// tyrosine catabolism	Mulligan
1634736_at	hu li tai shao	hts	protein complex assembly /// cystoblast division /// oocyte fate determination (sensu Insecta) /// ring canal formation, actin assembly /// ring canal formation, actin assembly /// ring canal formation, actin assembly /// spectrosome organization and biogenesis /// ovarian fusome organization and biogenesis /// fusome organization and biogenesis /// germ-line cyst formation /// female germ-line c…	adducin 1 (alpha)	Add1	---	Mulligan
1627856_at	Hus1-like	Hus1-like	regulation of progression through cell cycle /// DNA repair /// DNA repair	Hus1 homolog (S. pombe)	Hus1	DNA damage checkpoint /// DNA repair /// protein amino acid phosphorylation /// protein amino acid phosphorylation /// response to DNA damage stimulus /// response to UV /// response to UV /// DNA damage checkpoint /// double-strand break repair via homol	Mulligan
1635227_at	Ecdysone-inducible gene L3	ImpL3	glycolysis /// tricarboxylic acid cycle intermediate metabolism /// glycolysis /// anaerobic glycolysis	lactate dehydrogenase A	Ldha	glycolysis /// tricarboxylic acid cycle intermediate metabolism /// anaerobic glycolysis	Mulligan
1640431_at	Inverted repeat-binding protein	Irbp	telomere maintenance /// DNA replication /// double-strand break repair via nonhomologous end joining /// DNA recombination	X-ray repair complementing defective repair in Chinese hamster cells 6	Xrcc6	DNA repair /// double-strand break repair /// double-strand break repair via nonhomologous end joining /// DNA recombination /// response to DNA damage stimulus /// double-strand break repair via nonhomologous end joining	Mulligan
1639461_a_at	Inositol 1,4,5,-tris-phosphate receptor	Itp-r83A	cation transport /// calcium ion transport /// response to oxidative stress /// G-protein coupled receptor protein signaling pathway /// molting cycle (sensu Insecta) /// transport /// ion transport /// development /// visual perception /// sensory perception of smell /// response to stimulus	inositol 1,4,5-triphosphate receptor 1	Itpr1	transport /// ion transport /// cation transport /// calcium ion transport /// calcium ion transport /// fatty acid biosynthesis	Mulligan
1623739_at	Karyopherin 3	Kary3	protein import into nucleus /// protein import into nucleus	RAN binding protein 5	Ranbp5	protein import into nucleus, docking /// NLS-bearing substrate import into nucleus /// transport /// intracellular protein transport /// protein transport /// protein import into nucleus, docking /// transport /// protein transport	Mulligan
1623333_a_at	lethal (1) G0007	l(1)G0007	nuclear mRNA splicing, via spliceosome /// nuclear mRNA splicing, via spliceosome	DEAH (Asp-Glu-Ala-His) box polypeptide 38	Dhx38	---	Mulligan
1630094_at	lethal (1) G0269	l(1)G0269	development /// ectoderm development /// nervous system development	Dullard homolog (Xenopus laevis)	Dullard	---	Mulligan
1637342_s_at	lethal (2) 03709	l(2)03709	regulation of progression through cell cycle /// nucleobase, nucleoside, nucleotide and nucleic acid metabolism /// DNA metabolism /// DNA replication /// cell cycle /// cell proliferation	prohibitin 2	Phb2	transcription /// regulation of transcription, DNA-dependent /// signal transduction	Mulligan
1639905_at	lethal (2) 37Bb	l(2)37Bb	electron transport /// metabolism	FAD-dependent oxidoreductase domain containing 1	Foxred1	electron transport	Mulligan
1626416_a_at	lethal (2) essential for life	l(2)efl	protein folding /// response to stress /// defense response /// response to heat /// embryonic development /// response to unfolded protein /// development	crystallin, alpha B	Cryab	eye development (sensu Mammalia) /// muscle development /// response to heat /// transmembrane receptor protein tyrosine kinase signaling pathway	Mulligan			Rodd
1632666_at	Laminin B2	LanB2	transport /// cell-matrix adhesion /// signal transduction /// phosphoenolpyruvate-dependent sugar phosphotransferase system /// organ morphogenesis /// tissue development /// cell-cell adhesion /// embryonic morphogenesis /// cell adhesion	laminin, gamma 1	Lamc1	cell adhesion /// protein complex assembly /// cell adhesion /// endoderm development /// positive regulation of epithelial cell proliferation	Mulligan
1640515_s_at	liquid facets	lqf	intracellular protein transport /// endocytosis /// endocytosis /// endocytosis /// receptor mediated endocytosis /// intracellular signaling cascade /// neurotransmitter secretion /// visual perception /// negative regulation of cardioblast cell fate specification /// synaptic vesicle endocytosis	epsin 2	Epn2	endocytosis	Mulligan
1638775_at	Multi drug resistance 50	Mdr50	extracellular transport /// defense response /// response to toxin /// drug transport /// transport /// drug transport	ATP-binding cassette, sub-family B (MDR/TAP), member 1B	Abcb1b	transport	Mulligan
1632298_s_at	midline fasciclin	mfas	signal transduction /// ectoderm development /// axonogenesis /// cell-cell adhesion /// cell adhesion	periostin, osteoblast specific factor	Postn	cell adhesion /// tissue development /// extracellular matrix organization and biogenesis /// cell adhesion	Mulligan
1631058_s_at	Microsomal glutathione S-transferase-like	Mgstl	protein modification /// defense response /// response to toxin	microsomal glutathione S-transferase 1	Mgst1	glutathione metabolism	Mulligan
1635460_a_at	Myosin heavy chain	Mhc	cytokinesis /// striated muscle contraction /// mitosis /// myofibril assembly	myosin, heavy polypeptide 6, cardiac muscle, alpha	Myh6	striated muscle contraction /// cytoskeleton organization and biogenesis /// visceral muscle development	Mulligan
1640497_at	mind bomb 2	mib2	protein ubiquitination /// ubiquitin cycle /// Notch signaling pathway	mindbomb homolog 2 (Drosophila)	Mib2	regulation of transcription, DNA-dependent /// ubiquitin cycle /// Notch signaling pathway /// protein ubiquitination	Mulligan
1636960_a_at	midlife-crisis	micr	protein targeting /// germ-line stem cell maintenance /// oogenesis	RAN binding protein 9	Ranbp9	---	Mulligan
1637641_at	Mitogen-activated protein kinase phosphatase 3	Mkp3	MAPKKK cascade /// glycolysis /// protein amino acid dephosphorylation /// protein amino acid dephosphorylation /// protein amino acid dephosphorylation	dual specificity phosphatase 7 /// similar to dual specificity phosphatase 7	Dusp7 /// LOC674944	protein amino acid dephosphorylation	Mulligan
1624278_at	mitochondrial ribosomal protein L2	mRpL2	protein biosynthesis /// protein biosynthesis /// protein biosynthesis	mitochondrial ribosomal protein L2	Mrpl2	protein biosynthesis /// protein biosynthesis	Mulligan
1638073_at	mitochondrial ribosomal protein L38	mRpL38	protein biosynthesis /// protein biosynthesis	mitochondrial ribosomal protein L38	Mrpl38	---	Mulligan
1637263_at	mitochondrial ribosomal protein L45	mRpL45	protein biosynthesis /// intracellular protein transport /// protein biosynthesis	mitochondrial ribosomal protein L45	Mrpl45	intracellular protein transport /// protein biosynthesis	Mulligan
1622898_a_at	mitochondrial ribosomal protein S10	mRpS10	protein biosynthesis /// protein biosynthesis /// protein biosynthesis	Mitochondrial ribosomal protein S10	Mrps10	protein biosynthesis	Mulligan
1626497_at	mitochondrial ribosomal protein S6	mRpS6	protein biosynthesis /// protein biosynthesis /// protein biosynthesis	mitochondrial ribosomal protein S6	Mrps6	protein biosynthesis /// peripheral nervous system development /// myo-inositol transport /// regulation of respiratory gaseous exchange /// transport /// ion transport /// sodium ion transport	Mulligan
1640142_at	mitochondrial ribosomal protein S9	mRpS9	protein biosynthesis /// protein biosynthesis /// protein biosynthesis	mitochondrial ribosomal protein S9	Mrps9	protein biosynthesis /// protein biosynthesis	Mulligan
1624392_s_at	Malvolio	Mvl	cation transport /// transport	solute carrier family 11 (proton-coupled divalent metal ion transporters), member 2	Slc11a2	transport /// ion transport /// cobalt ion transport /// iron ion transport	Mulligan
1638278_s_at	Myosin 61F	Myo61F	intracellular protein transport /// mesoderm development /// visual perception /// sensory perception of sound /// vesicle-mediated transport	myosin IC	Myo1c	transport /// cytoskeleton organization and biogenesis	Mulligan
1626461_at	sodium chloride cotransporter 69	Ncc69	cation transport /// sodium ion transport /// chloride transport /// amino acid transport /// transport /// ion transport	solute carrier family 12, member 2	Slc12a2	transport /// ion transport /// potassium ion transport /// sodium ion transport /// chloride transport /// amino acid transport	Mulligan
1627539_at	Nuclear inhibitor of Protein phosphatase 1	NiPp1	signal transduction /// negative regulation of protein amino acid dephosphorylation	protein phosphatase 1, regulatory (inhibitor) subunit 8	Ppp1r8	nuclear mRNA splicing, via spliceosome /// transcription /// regulation of transcription, DNA-dependent /// mRNA processing /// RNA catabolism /// development /// cell proliferation /// nuclear mRNA splicing, via spliceosome	Mulligan
1633792_a_at	osa	osa	regulation of transcription from RNA polymerase II promoter /// segment specification /// wing margin morphogenesis /// Wnt receptor signaling pathway /// regulation of transcription /// regulation of transcription /// positive regulation of transcription, DNA-dependent /// photoreceptor cell differentiation /// transcription /// regulation of transcription, DNA-dependent /// development /// chro…	AT rich interactive domain 1A (Swi1 like) /// similar to AT rich interactive domain 1A isoform a /// similar to AT rich interactive domain 1A isoform a	Arid1a /// LOC669477 /// LOC675933	establishment and/or maintenance of chromatin architecture /// chromatin modification /// estrogen receptor signaling pathway /// androgen receptor signaling pathway /// nucleosome mobilization /// chromatin-mediated maintenance of transcription	Mulligan
1631240_at	Oligosaccharyl transferase 3	OstStt3	protein amino acid glycosylation	STT3, subunit of the oligosaccharyltransferase complex, homolog B (S. cerevisiae)	Stt3b	protein amino acid N-linked glycosylation via asparagine /// protein amino acid glycosylation	Mulligan
1631412_at	Pat1	Pat1	microtubule-based movement /// microtubule-based movement	amyloid beta precursor protein (cytoplasmic tail) binding protein 2	Appbp2	transport /// protein transport /// intracellular transport	Mulligan
1627436_s_at	PAR-domain protein 1	Pdp1	transcription /// regulation of transcription from RNA polymerase II promoter /// mesoderm development /// circadian rhythm /// circadian rhythm /// circadian rhythm /// circadian rhythm /// positive regulation of gene-specific transcription /// regulation of transcription, DNA-dependent	hepatic leukemia factor	Hlf	transcription /// regulation of transcription, DNA-dependent /// rhythmic process	Mulligan
1637469_at	presenilin enhancer	pen-2	Notch signaling pathway	presenilin enhancer 2 homolog (C. elegans)	Psenen	Notch signaling pathway /// membrane protein ectodomain proteolysis /// Notch receptor processing /// protein processing /// amyloid precursor protein catabolism /// positive regulation of enzyme activity	Mulligan
1633599_a_at	Phosphoenolpyruvate carboxykinase	Pepck	gluconeogenesis /// gluconeogenesis /// gluconeogenesis /// gluconeogenesis	phosphoenolpyruvate carboxykinase 2 (mitochondrial)	Pck2	gluconeogenesis	Mulligan
1627986_s_at	PGRP-SC1b /// PGRP-SC1a	PGRP-SC1b /// PGRP-SC1a	defense response /// immune response /// peptidoglycan catabolism /// peptidoglycan catabolism /// innate immune response /// detection of bacteria /// innate immune response /// immune response /// innate immune response /// peptidoglycan catabolism /// innate immune response /// immune response /// peptidoglycan catabolism /// innate immune response	peptidoglycan recognition protein 1	Pglyrp1	apoptosis /// immune response /// peptidoglycan catabolism /// defense response to bacteria	Mulligan
1624139_at	Phosphorylase kinase	PhK	glycogen metabolism /// glycogen biosynthesis /// glucose catabolism /// protein amino acid phosphorylation /// protein amino acid phosphorylation /// embryonic morphogenesis /// protein amino acid phosphorylation /// glucose catabolism /// protein amino acid phosphorylation	phosphorylase kinase, gamma 2 (testis)	Phkg2	carbohydrate metabolism /// glycogen metabolism /// glycogen biosynthesis /// protein amino acid phosphorylation	Mulligan
1626980_at	Pellino	Pli	defense response /// immune response /// signal transduction /// Toll signaling pathway /// Toll signaling pathway	pellino 2	Peli2	---	Mulligan
1624894_s_at	Protein phosphatase 2A at 29B /// CSN8	Pp2A-29B /// CSN8	protein amino acid dephosphorylation /// protein deneddylation /// development /// cell differentiation /// oogenesis	protein phosphatase 2 (formerly 2A), regulatory subunit A (PR 65), alpha isoform	Ppp2r1a	---	Mulligan
1631728_s_at	PRL-1	PRL-1	protein amino acid dephosphorylation /// protein amino acid dephosphorylation	protein tyrosine phosphatase 4a1	Ptp4a1	protein amino acid dephosphorylation /// cell cycle /// development /// positive regulation of cell migration	Mulligan
1641485_at	Proteasome 28kD subunit 1	Pros28.1	ATP-dependent proteolysis /// ubiquitin-dependent protein catabolism /// ubiquitin-dependent protein catabolism	proteasome (prosome, macropain) subunit, alpha type, 8	Psma8	ubiquitin-dependent protein catabolism	Mulligan
1623021_at	Pros3	Pros3	ATP-dependent proteolysis /// ubiquitin-dependent protein catabolism	proteasome (prosome, macropain) subunit, beta type 3 /// similar to proteasome beta 3 subunit /// similar to proteasome beta 3 subunit /// similar to proteasome beta 3 subunit	Psmb3 /// LOC240289 /// LOC636660 /// LOC672201	ubiquitin-dependent protein catabolism /// protein catabolism	Mulligan
1631376_at	Proteasome 35kD subunit	Pros35	ATP-dependent proteolysis /// ubiquitin-dependent protein catabolism /// ubiquitin-dependent protein catabolism	proteasome (prosome, macropain) subunit, alpha type 1	Psma1	ubiquitin-dependent protein catabolism /// transport	Mulligan
1641195_at	Peroxiredoxin 5037	Prx5037	oxygen and reactive oxygen species metabolism /// defense response /// cell redox homeostasis /// cell redox homeostasis	peroxiredoxin 3	Prdx3	---	Mulligan
1634107_at	Peroxiredoxin 6005	Prx6005	oxygen and reactive oxygen species metabolism /// defense response /// cell redox homeostasis /// cell redox homeostasis	peroxiredoxin 6	Prdx6	response to reactive oxygen species /// lipid catabolism	Mulligan	kerns
1635729_a_at	Protein tyrosine phosphatase 61F	Ptp61F	protein amino acid dephosphorylation /// protein amino acid dephosphorylation /// signal transduction /// germ-band extension /// axon guidance /// oogenesis (sensu Insecta) /// protein amino acid dephosphorylation	protein tyrosine phosphatase, non-receptor type 1	Ptpn1	protein amino acid dephosphorylation /// insulin receptor signaling pathway /// protein amino acid dephosphorylation	Mulligan
1632429_at	Rab-protein 7	Rab7	intracellular protein transport /// receptor mediated endocytosis /// signal transduction /// small GTPase mediated signal transduction /// endosome to lysosome transport /// endosome to lysosome transport /// endosome transport /// endosome transport /// regulation of exocytosis /// salivary gland cell autophagic cell death /// autophagic cell death /// protein transport	RAB7, member RAS oncogene family	Rab7	transport /// intracellular protein transport /// small GTPase mediated signal transduction /// protein transport /// regulation of transcription, DNA-dependent	Mulligan	kerns
1629844_s_at	retina aberrant in pattern	rap	proteolysis /// cyclin catabolism /// glial cell migration /// protein catabolism	fizzy/cell division cycle 20 related 1 (Drosophila)	Fzr1	ubiquitin cycle /// cell cycle /// mitosis /// cell division	Mulligan
1630756_at	raptor /// Multiple inositol polyphosphate phosphatase 2	raptor /// Mipp2	positive regulation of protein amino acid phosphorylation	RIKEN cDNA 4932417H02 gene	4932417H02Rik	---	Mulligan
1630808_at	rasp	rasp	smoothened signaling pathway /// smoothened signaling pathway /// patched ligand processing /// patched ligand processing /// segment polarity determination /// N-terminal peptidyl-L-cysteine N-palmitoylation /// N-terminal peptidyl-L-cysteine N-palmitoylation /// protein amino acid palmitoylation /// development /// segment polarity determination	hedgehog acyltransferase	Hhat	smoothened signaling pathway /// development /// protein palmitoylation	Mulligan
1634289_at	ruby	rb	eye pigment biosynthesis /// ommochrome biosynthesis /// intracellular protein transport /// vesicle coating /// lysosome organization and biogenesis /// eye pigment granule organization and biogenesis /// synaptic vesicle coating /// vesicle-mediated transport /// intracellular transport /// lysosome organization and biogenesis	adaptor-related protein complex 3, beta 2 subunit	Ap3b2	transport /// intracellular protein transport /// endocytosis /// protein transport /// vesicle-mediated transport	Mulligan
1627812_s_at	RNA-binding protein 1	Rbp1	nuclear mRNA splicing, via spliceosome /// nuclear mRNA splicing, via spliceosome /// mRNA splice site selection /// nuclear mRNA splicing, via spliceosome /// mRNA processing /// nuclear mRNA splicing, via spliceosome /// mRNA splice site selection	splicing factor, arginine/serine-rich 3 (SRp20)	Sfrs3	nuclear mRNA splicing, via spliceosome /// mRNA splice site selection /// mRNA processing	Mulligan
1624478_at	Roc1a	Roc1a	proteolysis /// proteolysis /// ubiquitin cycle /// smoothened signaling pathway /// cell proliferation /// protein ubiquitination /// protein ubiquitination during ubiquitin-dependent protein catabolism /// ubiquitin cycle /// development /// smoothened signaling pathway /// ubiquitin cycle	ring-box 1	Rbx1	ubiquitin cycle /// protein ubiquitination /// protein catabolism /// regulation of progression through cell cycle /// ubiquitin-dependent protein catabolism	Mulligan
1638576_at	Rpb11	Rpb11	transcription /// transcription from RNA polymerase II promoter /// mRNA transcription /// transcription /// transcription from RNA polymerase II promoter	polymerase (RNA) II (DNA directed) polypeptide J	Polr2j	transcription	Mulligan
1632142_at	Rpb5	Rpb5	transcription from RNA polymerase II promoter /// mRNA transcription /// transcription /// transcription from RNA polymerase II promoter	polymerase (RNA) II (DNA directed) polypeptide E	Polr2e	transcription /// transcription	Mulligan
1622893_at	Ribosomal protein S10b /// Immune induced molecule 3	RpS10b /// IM3	defense response /// Toll signaling pathway /// antibacterial humoral response /// protein biosynthesis /// cytoskeleton organization and biogenesis	ribosomal protein S10 /// similar to ribosomal protein S10 /// similar to ribosomal protein S10 /// similar to ribosomal protein S10 /// similar to ribosomal protein S10	Rps10 /// LOC621772 /// LOC636539 /// LOC666274 /// LOC668457	---	Mulligan
1633452_a_at	Ryanodine receptor 44F	Rya-r44F	calcium ion transport /// calcium ion homeostasis /// muscle contraction /// transport /// ion transport /// calcium ion transport /// development	ryanodine receptor 2, cardiac	Ryr2	transcription /// regulation of transcription, DNA-dependent /// transport /// ion transport /// calcium ion transport /// response to caffeine /// cation transport /// calcium ion transport /// calcium ion homeostasis	Mulligan
1627382_at	Sec61	Sec61	SRP-dependent cotranslational protein targeting to membrane, translocation /// SRP-dependent cotranslational protein targeting to membrane, translocation	Sec61 beta subunit	Sec61b	protein targeting /// transport /// protein transport	Mulligan
1626458_at	Sirt2	Sirt2	chromatin assembly or disassembly /// chromatin silencing /// regulation of transcription, DNA-dependent	sirtuin 2 (silent mating type information regulation 2, homolog) 2 (S. cerevisiae)	Sirt2	chromatin silencing /// regulation of transcription, DNA-dependent /// cell cycle /// mitosis /// cell division /// redox signal response /// regulation of exit from mitosis /// negative regulation of transcription /// histone deacetylation /// chromatin	Mulligan
1636591_at	skpB	skpB	regulation of progression through cell cycle /// proteolysis /// cell cycle /// chromosome segregation /// mitosis /// protein metabolism	S-phase kinase-associated protein 1A	Skp1a	ubiquitin cycle	Mulligan
1623023_at	Slip1	Slip1	---	PDZ domain containing RING finger 3	Pdzrn3	intracellular signaling cascade	Mulligan
1635960_at	supernumerary limbs	slmb	proteolysis /// ubiquitin cycle /// learning and/or memory /// circadian rhythm /// circadian rhythm /// olfactory learning /// release of cytoplasmic sequestered NF-kappaB /// release of cytoplasmic sequestered NF-kappaB /// regulation of smoothened signaling pathway /// regulation of frizzled signaling pathway /// regulation of frizzled signaling pathway /// regulation of proteolysis /// negati…	beta-transducin repeat containing protein	Btrc	protein modification /// ubiquitin-dependent protein catabolism /// ubiquitin cycle /// signal transduction	Mulligan
1632464_at	Smg6	Smg6	mRNA catabolism, nonsense-mediated decay	Smg-6 homolog, nonsense mediated mRNA decay factor (C. elegans)	Smg6	telomere maintenance	Mulligan
1631408_at	SoxNeuro	SoxN	regulation of transcription from RNA polymerase II promoter /// ectoderm development /// nervous system development /// visual perception /// regulation of transcription /// regulation of transcription, DNA-dependent /// regulation of transcription	SRY-box containing gene 1	Sox1	neuron migration /// establishment and/or maintenance of chromatin architecture /// regulation of transcription, DNA-dependent /// regulation of transcription, DNA-dependent /// forebrain development /// transcription	Mulligan
1630496_a_at	spellchecker1	spel1	mismatch repair /// mismatch repair /// postreplication repair /// mismatch repair	mutS homolog 2 (E. coli)	Msh2	DNA metabolism /// DNA repair /// mismatch repair /// postreplication repair /// response to DNA damage stimulus /// cell cycle /// cell cycle arrest /// determination of adult life span /// response to X-ray /// negative regulation of DNA recombination /	Mulligan
1623459_at	Serine protease inhibitor 4	Spn4	proteolysis	serine (or cysteine) peptidase inhibitor, clade I, member 1	Serpini1	---	Mulligan
1633320_at	Signal recognition particle protein 54k	Srp54k	protein targeting /// SRP-dependent cotranslational protein targeting to membrane /// SRP-dependent cotranslational protein targeting to membrane, signal sequence recognition /// SRP-dependent cotranslational protein targeting to membrane /// transport /// SRP-dependent cotranslational protein targeting to membrane /// SRP-dependent cotranslational protein targeting to membrane, signal sequence r…	signal recognition particle 54 /// similar to signal recognition particle 54	Srp54 /// LOC665155	protein targeting /// SRP-dependent cotranslational protein targeting to membrane	Mulligan
1625223_a_at	steamer duck	stck	cell motility /// cytoskeleton organization and biogenesis /// apposition of dorsal and ventral wing surfaces	LIM and senescent cell antigen-like domains 1	Lims1	cell-matrix adhesion /// establishment and/or maintenance of cell polarity /// cell-cell adhesion /// embryonic development (sensu Vertebrata)	Mulligan		Buck
1635007_at	Sulfated	Sulf1	polysaccharide metabolism /// sulfur metabolism /// pattern specification /// metabolism /// metabolism /// metabolism	sulfatase 1	Sulf1	sulfur metabolism /// apoptosis /// metabolism /// heparan sulfate proteoglycan metabolism	Mulligan
1625163_at	Surfeit 1	Surf1	cytochrome c oxidase complex assembly /// cytochrome c oxidase complex assembly	surfeit gene 1	Surf1	---	Mulligan
1640313_s_at	Surfeit 4	Surf4	protein targeting /// asymmetric protein localization	surfeit gene 4	Surf4	---	Mulligan
1635944_a_at	Synaptobrevin	Syb	intracellular protein transport /// exocytosis /// neurotransmitter secretion /// synaptic vesicle docking during exocytosis /// vesicle-mediated transport /// vesicle-mediated transport /// tracheal lumen formation /// synaptic vesicle transport /// vesicle-mediated transport /// synaptic vesicle docking during exocytosis /// vesicle-mediated transport	vesicle-associated membrane protein 2	Vamp2	membrane fusion /// synaptic vesicle exocytosis /// vesicle-mediated transport /// calcium ion-dependent exocytosis /// calcium ion-dependent exocytosis /// regulation of exocytosis	Mulligan
1623899_at	Tachykinin-like receptor at 99D	Takr99D	G-protein coupled receptor protein signaling pathway /// tachykinin signaling pathway /// transmission of nerve impulse /// signal transduction /// G-protein coupled receptor protein signaling pathway /// G-protein coupled receptor protein signaling pathway /// tachykinin signaling pathway	tachykinin receptor 3	Tacr3	signal transduction /// G-protein coupled receptor protein signaling pathway	Mulligan
1638890_at	Translocon-associated protein	Tap	protein retention in ER /// protein retention in ER	signal sequence receptor, delta	Ssr4	---	Mulligan
1641325_s_at	Tropomyosin 2	Tm2	muscle contraction	tropomyosin 2, beta	Tpm2	muscle contraction	Mulligan
1626016_s_at	tropomodulin	tmod	muscle contraction /// cytoskeleton organization and biogenesis /// peripheral nervous system development /// mesoderm development /// muscle development /// cytoskeleton organization and biogenesis	tropomodulin 1	Tmod1	myofibril assembly /// muscle thick filament assembly /// actin filament organization /// barbed-end actin filament capping	Mulligan
1628831_at	torp4a	torp4a	protein folding /// protein folding /// cytokine and chemokine mediated signaling pathway /// transmission of nerve impulse /// protein folding /// chaperone cofactor-dependent protein folding /// protein folding	torsin family 1, member B	Tor1b	protein folding /// chaperone cofactor dependent protein folding /// transport	Mulligan
1633100_a_at	Translocation protein 1	Trp1	SRP-dependent cotranslational protein targeting to membrane /// protein transport /// SRP-dependent cotranslational protein targeting to membrane	translocation protein 1	Tloc1	protein targeting /// transport /// protein transport /// protein transport	Mulligan
1625640_a_at	Tetraspanin 97E	Tsp97E	---	tetraspanin 13	Tspan13	---	Mulligan
1637442_at	tout-velu	ttv	glycosaminoglycan biosynthesis /// N-acetylglucosamine metabolism /// smoothened signaling pathway /// smoothened signaling pathway /// decapentaplegic receptor signaling pathway /// regulation of smoothened signaling pathway /// heparan sulfate proteoglycan biosynthesis /// heparan sulfate proteoglycan biosynthesis /// heparan sulfate proteoglycan biosynthesis /// heparan sulfate proteoglycan bi…	exostoses (multiple) 1	Ext1	gastrulation /// endoderm development /// mesoderm development /// heparan sulfate proteoglycan biosynthesis	Mulligan
1628595_at	Ubiquitin conjugating enzyme 4	UbcD4	ubiquitin cycle /// protein metabolism /// protein modification /// ubiquitin cycle	huntingtin interacting protein 2	Hip2	protein modification /// ubiquitin cycle /// ubiquitin cycle	Mulligan
1629843_s_at	Ubc-E2H	Ubc-E2H	protein modification /// ubiquitin cycle /// protein metabolism	ubiquitin-conjugating enzyme E2H	Ube2h	protein modification /// ubiquitin-dependent protein catabolism /// ubiquitin cycle	Mulligan
1624230_s_at	Ubiquitin-63E	Ubi-p63E	establishment and/or maintenance of chromatin architecture /// regulation of transcription, DNA-dependent /// protein modification /// ATP-dependent proteolysis /// ubiquitin-dependent protein catabolism /// ubiquitin cycle /// ubiquitin cycle /// response to stress /// ribosome biogenesis /// response to heat /// cellular physiological process /// protein modification /// protein modification //…	ubiquitin C	Ubc	protein modification	Mulligan
1625436_at	Urate oxidase	Uro	purine base metabolism /// allantoin biosynthesis	urate oxidase	Uox	purine base metabolism /// purine base metabolism	Mulligan
1631137_at	viral IAP-associated factor	viaf	apoptosis	phosducin-like 3	Pdcl3	apoptosis /// phototransduction	Mulligan
1640386_at	windbeutel	wbl	protein targeting to Golgi /// protein targeting to Golgi /// exocytosis /// maternal determination of dorsal/ventral axis, oocyte, soma encoded /// Toll signaling pathway /// embryonic development (sensu Metazoa) /// dorsal/ventral axis specification /// protein processing /// dorsal/ventral axis specification /// protein folding /// development	endoplasmic reticulum protein 29	Erp29	---	Mulligan
1639659_at	Zinc finger protein RP-8	Zfrp8	electron transport /// regulation of transcription from RNA polymerase II promoter /// apoptosis /// transport	programmed cell death 2	Pdcd2	apoptosis	Mulligan
1639380_A_AT	Heat shock protein cognate 1	Hsc70-1	protein folding /// protein complex assembly /// defense response /// response to heat /// protein folding	heat shock protein 8	Hspa8	regulation of progression through cell cycle /// protein folding /// response to unfolded protein /// response to heat /// chaperone cofactor dependent protein folding		kerns
1636956_at	Heat shock protein cognate 1	Hsc70-1	protein folding /// protein complex assembly /// defense response /// response to heat /// protein folding	heat shock protein 8	Hspa8	regulation of progression through cell cycle /// protein folding /// response to unfolded protein /// response to heat /// chaperone cofactor dependent protein folding		kerns
1626050_AT	CG6919	CG6919	transmission of nerve impulse /// G-protein coupled receptor protein signaling pathway	5 hydroxytryptamine (serotonin) receptor 4	Htr4	signal transduction /// G-protein coupled receptor protein signaling pathway		kerns
1638466_A_AT	Inwardly rectifying potassium channel 2	Irk2	potassium ion transport /// cation transport	potassium inwardly-rectifying channel, subfamily J, member 9	Kcnj9	transport /// ion transport /// potassium ion transport		kerns
1628723_AT	CG4038	CG4038	ribosome biogenesis /// rRNA processing	nucleolar protein family A, member 1 (H/ACA small nucleolar RNPs)	Nola1	rRNA processing /// ribosome biogenesis		kerns
1634820_AT	Proteasome 29kD subunit	Pros29	ubiquitin-dependent protein catabolism /// ATP-dependent proteolysis	proteasome (prosome, macropain) subunit, alpha type 4	Psma4	ubiquitin-dependent protein catabolism		kerns
1629676_AT	Tat-binding protein-1	Tbp-1	cellular physiological process /// proteolysis /// proteolysis	proteasome (prosome, macropain) 26S subunit, ATPase 3	Psmc3	transport /// protein catabolism		kerns
1641464_S_AT	---	CG32850	---	ring finger protein 11	Rnf11	ubiquitin-dependent protein catabolism		kerns
1636015_s_at	---	CG32850	---	ring finger protein 11	Rnf11	ubiquitin-dependent protein catabolism		kerns
1626147_S_AT	mitochondrial carnitine palmitoyltransferase I	CPTI	amino acid metabolism	carnitine palmitoyltransferase 1a, liver	Cpt1a	lipid metabolism /// fatty acid metabolism /// transport			Buck	Rodd
1632936_AT	α-Man-IIb	α-Man-IIb	protein secretion /// carbohydrate metabolism	mannosidase 2, alpha 1	Man2a1	carbohydrate metabolism /// mannose metabolism			Buck
1639366_AT	Hormone receptor-like in 38	Hr38	regulation of transcription from RNA polymerase II promoter /// intracellular signaling cascade /// epidermis development	nuclear receptor subfamily 4, group A, member 1	Nr4a1	transcription /// regulation of transcription, DNA-dependent /// induction of apoptosis /// negative regulation of caspase activity /// regulation of transcription /// positive regulation of transcription from RNA polymerase II promoter			Buck
1634443_A_AT	Rab-protein 1	Rab1	small GTPase mediated signal transduction /// regulation of transcription, DNA-dependent /// signal transduction /// regulation of exocytosis /// intracellular protein transport	RAB1, member RAS oncogene family	Rab1	two-component signal transduction system (phosphorelay) /// regulation of transcription, DNA-dependent /// rRNA processing /// transport /// intracellular protein transport /// ER to Golgi vesicle-mediated transport /// ribosome biogenesis /// small GTPase mediated signal transduction /// protein transport /// vesicle-mediated transport /// intracellular protein transport /// ER to Golgi vesicle-…			Buck
1625524_AT	---	CG3165	---	three prime repair exonuclease 2	Trex2	DNA repair /// response to DNA damage stimulus			Buck
1636378_A_AT	Synapsin	Syn	synaptic vesicle exocytosis /// neurotransmitter secretion	synapsin II	Syn2	neurotransmitter secretion				Rodd
1624766_S_AT	Dorsal switch protein 1	Dsp1	regulation of transcription from RNA polymerase II promoter /// chromatin assembly or disassembly	high mobility group box 1	Hmgb1	DNA packaging /// regulation of transcription, DNA-dependent /// nitric oxide biosynthesis /// transport				Rodd
1624521_A_AT	CG17896	CG17896	amino acid catabolism /// valine metabolism /// pyrimidine base metabolism	aldehyde dehydrogenase family 6, subfamily A1	Aldh6a1	metabolism /// valine metabolism /// metabolism				Rodd
1630593_AT	Neural Lazarillo	NLaz	lipid transport /// lipid metabolism	apolipoprotein D	Apod	transport				Rodd
